# Supplementary material for: Stabilization of intermediate spin states in mixed-valent diiron dichalcogenide complexes
Source: Nat Chem. 2022 Jan 20;14(3):328–33. doi: 10.1038/s41557-021-00853-5 (PMC8898764; doi:10.1038/s41557-021-00853-5)
Supplement: Supplementary file 2 — Crystal structure of complex 2, CCDC 1920937. [file 41557_2021_853_MOESM2_ESM.cif]

 
data_10898
 
_audit_creation_method            SHELXL-2013
_audit_creation_date              2017-08-03
_audit_block_code                 FNG-JH-118-64
_chemical_name_systematic
;
 ?
;
_chemical_name_common             ?
_chemical_melting_point           ?
_chemical_formula_moiety          
 'C58 H82 Fe2 N4 Se2, C24 H48 K O6, 2(C4 H8 O)' 
_chemical_formula_sum
 'C90 H146 Fe2 K N4 O8 Se2' 
_chemical_formula_weight          1720.82

loop_
 _atom_type_symbol
 _atom_type_description
 _atom_type_scat_dispersion_real
 _atom_type_scat_dispersion_imag
 _atom_type_scat_source
 'C'  'C'   0.0033   0.0016
 'International Tables Vol C Tables 4.2.6.8 and 6.1.1.4'
 'H'  'H'   0.0000   0.0000
 'International Tables Vol C Tables 4.2.6.8 and 6.1.1.4'
 'N'  'N'   0.0061   0.0033
 'International Tables Vol C Tables 4.2.6.8 and 6.1.1.4'
 'O'  'O'   0.0106   0.0060
 'International Tables Vol C Tables 4.2.6.8 and 6.1.1.4'
 'K'  'K'   0.2009   0.2494
 'International Tables Vol C Tables 4.2.6.8 and 6.1.1.4'
 'Fe'  'Fe'   0.3463   0.8444
 'International Tables Vol C Tables 4.2.6.8 and 6.1.1.4'
 'Se'  'Se'  -0.0929   2.2259
 'International Tables Vol C Tables 4.2.6.8 and 6.1.1.4'
 
_space_group_crystal_system       monoclinic
_space_group_IT_number            15
_space_group_name_H-M_alt         'C 2/c'
_space_group_name_Hall            '-C 2yc'
 
_shelx_space_group_comment
;
The symmetry employed for this shelxl refinement is uniquely defined
by the following loop, which should always be used as a source of
symmetry information in preference to the above space-group names.
They are only intended as comments.
;
 
loop_
 _space_group_symop_operation_xyz
 'x, y, z'
 '-x, y, -z+1/2'
 'x+1/2, y+1/2, z'
 '-x+1/2, y+1/2, -z+1/2'
 '-x, -y, -z'
 'x, -y, z-1/2'
 '-x+1/2, -y+1/2, -z'
 'x+1/2, -y+1/2, z-1/2'
 
_cell_length_a                    19.040(4)
_cell_length_b                    18.815(4)
_cell_length_c                    26.235(5)
_cell_angle_alpha                 90
_cell_angle_beta                  92.30(3)
_cell_angle_gamma                 90
_cell_volume                      9391(3)
_cell_formula_units_Z             4
_cell_measurement_temperature     200(2)
_cell_measurement_reflns_used     94057
_cell_measurement_theta_min       2.6017
_cell_measurement_theta_max       33.0987

loop_
 _exptl_crystal_face_index_h
 _exptl_crystal_face_index_k
 _exptl_crystal_face_index_l
 _exptl_crystal_face_perp_dist
   -2.00   -1.00    0.00    0.1400
    1.00    1.00    0.00    0.1100
   -1.00    1.00    0.00    0.1900
    2.00   -1.00    0.00    0.1500
    0.00    0.00   -1.00    0.0300
    0.00    0.00    1.00    0.1300
    1.00   -2.00   -2.00    0.1100
   -1.00    1.00    2.00    0.1900
    0.00   -1.00    0.00    0.1500
    0.00    1.00    0.00    0.1600

_exptl_crystal_description        block
_exptl_crystal_colour             black
_exptl_crystal_density_meas       ? 
_exptl_crystal_density_method     ?              
_exptl_crystal_density_diffrn     1.217          
_exptl_crystal_F_000              3668
_exptl_transmission_factor_min    ?                                             
_exptl_transmission_factor_max    ?                                             
_exptl_crystal_size_max           0.310
_exptl_crystal_size_mid           0.300
_exptl_crystal_size_min           0.160
_exptl_absorpt_coefficient_mu     1.181
_shelx_estimated_absorpt_T_min    0.711
_shelx_estimated_absorpt_T_max    0.834
_exptl_absorpt_correction_type    gaussian
_exptl_absorpt_process_details    'SADABS (Bruker AXS, 2012)' 
_exptl_absorpt_correction_T_min   0.68897
_exptl_absorpt_correction_T_max   0.78982
 
_exptl_special_details
;
 ?
;
 
_diffrn_ambient_temperature       200(2)
_diffrn_radiation_wavelength      0.71073
_diffrn_radiation_type            MoK\a
_diffrn_radiation_source          '0.2 x 2mm^2^ focus rotating anode'
_diffrn_radiation_monochromator   'Incoatec Helios focusing multilayer optics'
_diffrn_measurement_device_type   'Bruker AXS Enraf-Nonius KappaCCD'
_diffrn_measurement_method        'CCD \f- and \w-scans'
_diffrn_detector_area_resol_mean  18.02
_diffrn_reflns_number             57752
_diffrn_reflns_av_unetI/netI      0.0559
_diffrn_reflns_av_R_equivalents   0.0696
_diffrn_reflns_limit_h_min        -25
_diffrn_reflns_limit_h_max        25
_diffrn_reflns_limit_k_min        -25
_diffrn_reflns_limit_k_max        25
_diffrn_reflns_limit_l_min        -34
_diffrn_reflns_limit_l_max        35
_diffrn_reflns_theta_min          2.595
_diffrn_reflns_theta_max          28.500
_diffrn_reflns_theta_full         25.242
_diffrn_measured_fraction_theta_max   0.999
_diffrn_measured_fraction_theta_full  0.998
_diffrn_reflns_Laue_measured_fraction_max    0.999
_diffrn_reflns_Laue_measured_fraction_full   0.998
_diffrn_reflns_point_group_measured_fraction_max   0.999
_diffrn_reflns_point_group_measured_fraction_full  0.998
_reflns_number_total              11871
_reflns_number_gt                 8146
_reflns_threshold_expression      'I > 2\s(I)'
_reflns_Friedel_coverage          0.000
_reflns_Friedel_fraction_max      .
_reflns_Friedel_fraction_full     .
 
_reflns_special_details
;
 Reflections were merged by SHELXL according to the crystal
 class for the calculation of statistics and refinement.
 
 _reflns_Friedel_fraction is defined as the number of unique
 Friedel pairs measured divided by the number that would be
 possible theoretically, ignoring centric projections and
 systematic absences.
;
 
_computing_data_collection        'DATCOL (Bruker AXS, 2006)'
_computing_cell_refinement        'REVALCCD V. 1.6, 2008'
_computing_data_reduction         'REVALCCD V. 1.6, 2008'         
_computing_structure_solution     'SHELXS (Sheldrick, 2013)'
_computing_structure_refinement   'SHELXL (Sheldrick, 2013)'
_computing_molecular_graphics     ?
_computing_publication_material   ?
 
_refine_special_details
;
 ?
;
_refine_ls_structure_factor_coef  Fsqd
_refine_ls_matrix_type            full
_refine_ls_weighting_scheme       calc
_refine_ls_weighting_details
;
 w=1/[\s^2^(Fo^2^)+(0.0503P)^2^+32.6440P]
 where P=(Fo^2^+2Fc^2^)/3
;
_atom_sites_solution_primary      heavy
_atom_sites_solution_secondary    difmap
_atom_sites_solution_hydrogens    geom
_refine_ls_hydrogen_treatment     constr
_refine_ls_extinction_method      none
_refine_ls_extinction_coef        .
_refine_ls_number_reflns          11871
_refine_ls_number_parameters      557
_refine_ls_number_restraints      520
_refine_ls_R_factor_all           0.1015
_refine_ls_R_factor_gt            0.0613
_refine_ls_wR_factor_ref          0.1531
_refine_ls_wR_factor_gt           0.1313
_refine_ls_goodness_of_fit_ref    1.067
_refine_ls_restrained_S_all       1.069
_refine_ls_shift/su_max           0.003
_refine_ls_shift/su_mean          0.000
 
loop_
 _atom_site_label
 _atom_site_type_symbol
 _atom_site_fract_x
 _atom_site_fract_y
 _atom_site_fract_z
 _atom_site_U_iso_or_equiv
 _atom_site_adp_type
 _atom_site_occupancy
 _atom_site_site_symmetry_order  
 _atom_site_calc_flag
 _atom_site_refinement_flags_posn
 _atom_site_refinement_flags_adp
 _atom_site_refinement_flags_occupancy
 _atom_site_disorder_assembly
 _atom_site_disorder_group
Fe1 Fe 1.04050(2) 1.05922(2) 0.47818(2) 0.02760(12) Uani 1 1 d . . . . .
Se1 Se 0.98003(2) 0.96585(2) 0.43531(2) 0.03590(11) Uani 1 1 d . . . . .
N1 N 1.01433(14) 1.16111(14) 0.45495(11) 0.0303(6) Uani 1 1 d . . . . .
C2 C 1.05997(19) 1.21423(18) 0.45430(14) 0.0364(8) Uani 1 1 d . . . . .
C3 C 1.13232(19) 1.20569(19) 0.46075(15) 0.0420(9) Uani 1 1 d . . . . .
H3 H 1.1585 1.2481 0.4666 0.050 Uiso 1 1 calc R U . . .
C4 C 1.17144(18) 1.1437(2) 0.45980(15) 0.0393(8) Uani 1 1 d . . . . .
N5 N 1.14431(14) 1.07893(15) 0.46155(11) 0.0333(6) Uani 1 1 d . . . . .
C6 C 1.19176(18) 1.02142(18) 0.45204(15) 0.0389(8) Uani 1 1 d . . . . .
C7 C 1.1954(2) 0.9957(2) 0.40220(16) 0.0458(9) Uani 1 1 d . . . . .
C8 C 1.2448(2) 0.9425(2) 0.39286(19) 0.0567(12) Uani 1 1 d . . . . .
H8 H 1.2485 0.9245 0.3592 0.068 Uiso 1 1 calc R U . . .
C9 C 1.2880(2) 0.9158(2) 0.4314(2) 0.0617(13) Uani 1 1 d . . . . .
H9 H 1.3215 0.8801 0.4243 0.074 Uiso 1 1 calc R U . . .
C10 C 1.2827(2) 0.9410(2) 0.4803(2) 0.0575(12) Uani 1 1 d . . . . .
H10 H 1.3124 0.9217 0.5068 0.069 Uiso 1 1 calc R U . . .
C11 C 1.23475(19) 0.9942(2) 0.49205(17) 0.0446(9) Uani 1 1 d . . . . .
C12 C 0.94315(18) 1.17872(17) 0.43928(14) 0.0335(7) Uani 1 1 d . . . . .
C13 C 0.89811(19) 1.20993(19) 0.47382(15) 0.0384(8) Uani 1 1 d . . . . .
C14 C 0.8324(2) 1.2329(2) 0.45527(18) 0.0514(10) Uani 1 1 d . . . . .
H14 H 0.8014 1.2549 0.4780 0.062 Uiso 1 1 calc R U . . .
C15 C 0.8113(2) 1.2246(2) 0.40498(19) 0.0556(11) Uani 1 1 d . . . . .
H15 H 0.7666 1.2414 0.3930 0.067 Uiso 1 1 calc R U . . .
C16 C 0.8552(2) 1.1917(2) 0.37211(17) 0.0510(10) Uani 1 1 d . . . . .
H16 H 0.8402 1.1855 0.3374 0.061 Uiso 1 1 calc R U . . .
C17 C 0.9213(2) 1.16715(19) 0.38840(15) 0.0397(8) Uani 1 1 d . . . . .
C18 C 1.1508(2) 1.0251(3) 0.35837(17) 0.0561(11) Uani 1 1 d . . . . .
H18 H 1.1118 1.0527 0.3734 0.067 Uiso 1 1 calc R U . . .
C19 C 1.1917(4) 1.0762(4) 0.3260(2) 0.097(2) Uani 1 1 d . . . . .
H19A H 1.2089 1.1159 0.3472 0.146 Uiso 1 1 calc R U . . .
H19B H 1.1609 1.0944 0.2981 0.146 Uiso 1 1 calc R U . . .
H19C H 1.2316 1.0513 0.3117 0.146 Uiso 1 1 calc R U . . .
C20 C 1.1175(3) 0.9685(3) 0.3248(2) 0.0812(16) Uani 1 1 d . . . . .
H20A H 1.1542 0.9418 0.3080 0.122 Uiso 1 1 calc R U . . .
H20B H 1.0861 0.9908 0.2989 0.122 Uiso 1 1 calc R U . . .
H20C H 1.0904 0.9360 0.3456 0.122 Uiso 1 1 calc R U . . .
C21 C 1.2318(2) 1.0206(2) 0.54607(18) 0.0522(10) Uani 1 1 d . . . . .
H21 H 1.1971 1.0605 0.5466 0.063 Uiso 1 1 calc R U . . .
C22 C 1.2075(3) 0.9631(3) 0.5812(2) 0.0700(14) Uani 1 1 d . . . . .
H22A H 1.1604 0.9472 0.5699 0.105 Uiso 1 1 calc R U . . .
H22B H 1.2061 0.9818 0.6160 0.105 Uiso 1 1 calc R U . . .
H22C H 1.2402 0.9229 0.5806 0.105 Uiso 1 1 calc R U . . .
C23 C 1.3034(3) 1.0487(4) 0.5670(3) 0.095(2) Uani 1 1 d . . . . .
H23A H 1.3375 1.0097 0.5686 0.142 Uiso 1 1 calc R U . . .
H23B H 1.2982 1.0684 0.6012 0.142 Uiso 1 1 calc R U . . .
H23C H 1.3201 1.0860 0.5443 0.142 Uiso 1 1 calc R U . . .
C24 C 0.9189(2) 1.2208(2) 0.52930(15) 0.0446(9) Uani 1 1 d . . . . .
H24 H 0.9695 1.2073 0.5346 0.054 Uiso 1 1 calc R U . . .
C25 C 0.9101(3) 1.2980(2) 0.54692(19) 0.0664(13) Uani 1 1 d . . . . .
H25A H 0.9336 1.3299 0.5235 0.100 Uiso 1 1 calc R U . . .
H25B H 0.9312 1.3035 0.5814 0.100 Uiso 1 1 calc R U . . .
H25C H 0.8600 1.3097 0.5471 0.100 Uiso 1 1 calc R U . . .
C26 C 0.8756(2) 1.1730(2) 0.56269(18) 0.0558(11) Uani 1 1 d . . . . .
H26A H 0.8258 1.1856 0.5582 0.084 Uiso 1 1 calc R U . . .
H26B H 0.8909 1.1794 0.5985 0.084 Uiso 1 1 calc R U . . .
H26C H 0.8822 1.1233 0.5528 0.084 Uiso 1 1 calc R U . . .
C27 C 0.9689(2) 1.1310(2) 0.35167(15) 0.0460(9) Uani 1 1 d . . . . .
H27 H 1.0017 1.0997 0.3723 0.055 Uiso 1 1 calc R U . . .
C28 C 0.9299(3) 1.0840(3) 0.31287(18) 0.0647(13) Uani 1 1 d . . . . .
H28A H 0.8981 1.0522 0.3305 0.097 Uiso 1 1 calc R U . . .
H28B H 0.9638 1.0557 0.2944 0.097 Uiso 1 1 calc R U . . .
H28C H 0.9025 1.1138 0.2887 0.097 Uiso 1 1 calc R U . . .
C29 C 1.0138(3) 1.1853(3) 0.32426(19) 0.0672(13) Uani 1 1 d . . . . .
H29A H 0.9831 1.2180 0.3047 0.101 Uiso 1 1 calc R U . . .
H29B H 1.0446 1.1604 0.3011 0.101 Uiso 1 1 calc R U . . .
H29C H 1.0424 1.2121 0.3494 0.101 Uiso 1 1 calc R U . . .
C30 C 1.0360(2) 1.2896(2) 0.44381(19) 0.0543(11) Uani 1 1 d . . . . .
H30A H 1.0032 1.2902 0.4140 0.081 Uiso 1 1 calc R U . . .
H30B H 1.0768 1.3194 0.4371 0.081 Uiso 1 1 calc R U . . .
H30C H 1.0124 1.3081 0.4735 0.081 Uiso 1 1 calc R U . . .
C31 C 1.2499(2) 1.1544(2) 0.4538(2) 0.0596(12) Uani 1 1 d . . . . .
H31A H 1.2759 1.1319 0.4825 0.089 Uiso 1 1 calc R U . . .
H31B H 1.2604 1.2053 0.4534 0.089 Uiso 1 1 calc R U . . .
H31C H 1.2637 1.1328 0.4218 0.089 Uiso 1 1 calc R U . . .
K1 K 0.5000 1.00379(9) 0.2500 0.0666(4) Uani 1 2 d S T P . .
O41 O 0.5301(16) 1.0178(15) 0.1539(7) 0.088(4) Uani 0.384(17) 1 d D U P A 1
C42 C 0.4957(15) 0.9793(13) 0.1158(8) 0.105(5) Uani 0.384(17) 1 d D U P A 1
H42A H 0.4450 0.9761 0.1225 0.126 Uiso 0.384(17) 1 calc R U P A 1
H42B H 0.5151 0.9306 0.1146 0.126 Uiso 0.384(17) 1 calc R U P A 1
C43 C 0.5048(12) 1.0136(14) 0.0689(7) 0.089(3) Uani 0.384(17) 1 d D U P A 1
H43A H 0.4638 1.0441 0.0598 0.107 Uiso 0.384(17) 1 calc R U P A 1
H43B H 0.5107 0.9784 0.0414 0.107 Uiso 0.384(17) 1 calc R U P A 1
C44 C 0.5702(17) 1.0580(17) 0.0768(9) 0.096(3) Uani 0.384(17) 1 d D U P A 1
H44A H 0.6129 1.0310 0.0684 0.115 Uiso 0.384(17) 1 calc R U P A 1
H44B H 0.5677 1.1021 0.0562 0.115 Uiso 0.384(17) 1 calc R U P A 1
C45 C 0.5686(13) 1.0732(13) 0.1316(10) 0.084(4) Uani 0.384(17) 1 d D U P A 1
H45A H 0.6170 1.0751 0.1468 0.101 Uiso 0.384(17) 1 calc R U P A 1
H45B H 0.5457 1.1196 0.1373 0.101 Uiso 0.384(17) 1 calc R U P A 1
O51 O 0.6095(4) 0.9129(4) 0.2708(4) 0.087(3) Uani 0.628(8) 1 d D U P A 1
C52 C 0.6712(5) 0.9144(5) 0.2445(5) 0.100(3) Uani 0.628(8) 1 d D U P A 1
H52A H 0.7089 0.9373 0.2657 0.120 Uiso 0.628(8) 1 calc R U P A 1
H52B H 0.6640 0.9424 0.2127 0.120 Uiso 0.628(8) 1 calc R U P A 1
C53 C 0.6908(9) 0.8447(8) 0.2325(7) 0.101(3) Uani 0.628(8) 1 d D U P A 1
H53A H 0.7422 0.8385 0.2380 0.121 Uiso 0.628(8) 1 calc R U P A 1
H53B H 0.6781 0.8340 0.1964 0.121 Uiso 0.628(8) 1 calc R U P A 1
C54 C 0.6522(8) 0.7964(6) 0.2670(6) 0.092(4) Uani 0.628(8) 1 d D U P A 1
H54A H 0.6266 0.7590 0.2472 0.111 Uiso 0.628(8) 1 calc R U P A 1
H54B H 0.6849 0.7735 0.2923 0.111 Uiso 0.628(8) 1 calc R U P A 1
C55 C 0.6032(10) 0.8436(7) 0.2922(6) 0.106(4) Uani 0.628(8) 1 d D U P A 1
H55A H 0.5544 0.8260 0.2868 0.128 Uiso 0.628(8) 1 calc R U P A 1
H55B H 0.6145 0.8451 0.3293 0.128 Uiso 0.628(8) 1 calc R U P A 1
O61 O 0.5955(7) 1.0942(9) 0.2788(9) 0.168(3) Uani 0.516(8) 1 d D U P A 1
C62 C 0.5883(9) 1.1507(10) 0.3118(8) 0.152(5) Uani 0.516(8) 1 d D U P A 1
H62A H 0.5892 1.1334 0.3474 0.182 Uiso 0.516(8) 1 calc R U P A 1
H62B H 0.5428 1.1749 0.3045 0.182 Uiso 0.516(8) 1 calc R U P A 1
C63 C 0.6437(11) 1.1984(10) 0.3053(9) 0.172(7) Uani 0.516(8) 1 d D U P A 1
H63A H 0.6735 1.2020 0.3370 0.207 Uiso 0.516(8) 1 calc R U P A 1
H63B H 0.6254 1.2462 0.2964 0.207 Uiso 0.516(8) 1 calc R U P A 1
C64 C 0.6850(9) 1.1683(9) 0.2624(7) 0.142(5) Uani 0.516(8) 1 d D U P A 1
H64A H 0.6693 1.1884 0.2290 0.171 Uiso 0.516(8) 1 calc R U P A 1
H64B H 0.7361 1.1766 0.2680 0.171 Uiso 0.516(8) 1 calc R U P A 1
C65 C 0.6675(9) 1.0922(8) 0.2660(8) 0.148(5) Uani 0.516(8) 1 d D U P A 1
H65A H 0.6735 1.0675 0.2332 0.178 Uiso 0.516(8) 1 calc R U P A 1
H65B H 0.6967 1.0683 0.2930 0.178 Uiso 0.516(8) 1 calc R U P A 1
O71 O 1.0580(5) 1.2434(5) 0.6501(4) 0.138(3) Uani 0.669(9) 1 d D U P B 1
C72 C 1.1117(7) 1.2391(8) 0.6165(6) 0.155(7) Uani 0.669(9) 1 d D U P B 1
H72A H 1.1412 1.2823 0.6196 0.186 Uiso 0.669(9) 1 calc R U P B 1
H72B H 1.0916 1.2368 0.5811 0.186 Uiso 0.669(9) 1 calc R U P B 1
C73 C 1.1533(6) 1.1791(7) 0.6263(5) 0.138(5) Uani 0.669(9) 1 d D U P B 1
H73A H 1.2022 1.1933 0.6356 0.165 Uiso 0.669(9) 1 calc R U P B 1
H73B H 1.1539 1.1483 0.5957 0.165 Uiso 0.669(9) 1 calc R U P B 1
C74 C 1.1213(7) 1.1403(6) 0.6697(5) 0.132(5) Uani 0.669(9) 1 d D U P B 1
H74A H 1.1145 1.0893 0.6615 0.158 Uiso 0.669(9) 1 calc R U P B 1
H74B H 1.1511 1.1446 0.7014 0.158 Uiso 0.669(9) 1 calc R U P B 1
C75 C 1.0535(8) 1.1763(8) 0.6750(7) 0.150(6) Uani 0.669(9) 1 d D U P B 1
H75A H 1.0150 1.1476 0.6591 0.179 Uiso 0.669(9) 1 calc R U P B 1
H75B H 1.0440 1.1831 0.7115 0.179 Uiso 0.669(9) 1 calc R U P B 1
O41' O 0.5486(9) 1.0054(9) 0.1532(4) 0.088(4) Uani 0.616(17) 1 d D U P A 2
C42' C 0.5246(9) 0.9534(8) 0.1198(5) 0.105(5) Uani 0.616(17) 1 d D U P A 2
H42C H 0.4762 0.9394 0.1281 0.126 Uiso 0.616(17) 1 calc R U P A 2
H42D H 0.5550 0.9109 0.1232 0.126 Uiso 0.616(17) 1 calc R U P A 2
C43' C 0.5249(8) 0.9788(8) 0.0696(4) 0.089(3) Uani 0.616(17) 1 d D U P A 2
H43C H 0.4762 0.9825 0.0550 0.107 Uiso 0.616(17) 1 calc R U P A 2
H43D H 0.5517 0.9462 0.0480 0.107 Uiso 0.616(17) 1 calc R U P A 2
C44' C 0.5590(12) 1.0507(10) 0.0718(6) 0.096(3) Uani 0.616(17) 1 d D U P A 2
H44C H 0.5978 1.0537 0.0478 0.115 Uiso 0.616(17) 1 calc R U P A 2
H44D H 0.5244 1.0887 0.0635 0.115 Uiso 0.616(17) 1 calc R U P A 2
C45' C 0.5856(8) 1.0561(8) 0.1248(6) 0.084(4) Uani 0.616(17) 1 d D U P A 2
H45C H 0.6367 1.0461 0.1271 0.101 Uiso 0.616(17) 1 calc R U P A 2
H45D H 0.5776 1.1045 0.1381 0.101 Uiso 0.616(17) 1 calc R U P A 2
O51' O 0.5880(7) 0.8907(8) 0.2509(6) 0.087(3) Uani 0.372(8) 1 d D U P A 2
C52' C 0.6310(9) 0.8763(10) 0.2111(6) 0.100(3) Uani 0.372(8) 1 d D U P A 2
H52C H 0.6489 0.9213 0.1971 0.120 Uiso 0.372(8) 1 calc R U P A 2
H52D H 0.6037 0.8515 0.1835 0.120 Uiso 0.372(8) 1 calc R U P A 2
C53' C 0.6875(14) 0.8336(17) 0.2280(11) 0.101(3) Uani 0.372(8) 1 d D U P A 2
H53C H 0.7314 0.8618 0.2304 0.121 Uiso 0.372(8) 1 calc R U P A 2
H53D H 0.6941 0.7936 0.2042 0.121 Uiso 0.372(8) 1 calc R U P A 2
C54' C 0.6694(15) 0.8063(12) 0.2797(10) 0.092(4) Uani 0.372(8) 1 d D U P A 2
H54C H 0.6499 0.7576 0.2774 0.111 Uiso 0.372(8) 1 calc R U P A 2
H54D H 0.7111 0.8063 0.3035 0.111 Uiso 0.372(8) 1 calc R U P A 2
C55' C 0.6165(16) 0.8572(16) 0.2958(7) 0.106(4) Uani 0.372(8) 1 d D U P A 2
H55C H 0.5790 0.8323 0.3139 0.128 Uiso 0.372(8) 1 calc R U P A 2
H55D H 0.6383 0.8930 0.3191 0.128 Uiso 0.372(8) 1 calc R U P A 2
O61' O 0.5879(8) 1.1065(9) 0.2754(9) 0.168(3) Uani 0.484(8) 1 d D U P A 2
C62' C 0.5887(9) 1.1799(10) 0.2726(9) 0.152(5) Uani 0.484(8) 1 d D U P A 2
H62C H 0.5551 1.2004 0.2964 0.182 Uiso 0.484(8) 1 calc R U P A 2
H62D H 0.5750 1.1956 0.2375 0.182 Uiso 0.484(8) 1 calc R U P A 2
C63' C 0.6573(11) 1.2027(8) 0.2857(11) 0.172(7) Uani 0.484(8) 1 d D U P A 2
H63C H 0.6575 1.2338 0.3161 0.207 Uiso 0.484(8) 1 calc R U P A 2
H63D H 0.6774 1.2293 0.2571 0.207 Uiso 0.484(8) 1 calc R U P A 2
C64' C 0.6993(7) 1.1358(10) 0.2968(8) 0.142(5) Uani 0.484(8) 1 d D U P A 2
H64C H 0.7230 1.1186 0.2663 0.171 Uiso 0.484(8) 1 calc R U P A 2
H64D H 0.7347 1.1430 0.3251 0.171 Uiso 0.484(8) 1 calc R U P A 2
C65' C 0.6432(10) 1.0872(9) 0.3115(8) 0.148(5) Uani 0.484(8) 1 d D U P A 2
H65C H 0.6572 1.0368 0.3076 0.178 Uiso 0.484(8) 1 calc R U P A 2
H65D H 0.6296 1.0956 0.3470 0.178 Uiso 0.484(8) 1 calc R U P A 2
O71' O 1.1688(8) 1.1641(11) 0.6769(7) 0.138(3) Uani 0.331(9) 1 d D U P B 2
C72' C 1.1677(11) 1.2083(18) 0.6351(11) 0.155(7) Uani 0.331(9) 1 d D U P B 2
H72C H 1.1981 1.1887 0.6088 0.186 Uiso 0.331(9) 1 calc R U P B 2
H72D H 1.1859 1.2558 0.6452 0.186 Uiso 0.331(9) 1 calc R U P B 2
C73' C 1.0985(14) 1.2144(18) 0.6153(9) 0.138(5) Uani 0.331(9) 1 d D U P B 2
H73C H 1.0914 1.1842 0.5846 0.165 Uiso 0.331(9) 1 calc R U P B 2
H73D H 1.0880 1.2643 0.6057 0.165 Uiso 0.331(9) 1 calc R U P B 2
C74' C 1.0516(9) 1.1903(18) 0.6568(11) 0.132(5) Uani 0.331(9) 1 d D U P B 2
H74C H 1.0329 1.2313 0.6756 0.158 Uiso 0.331(9) 1 calc R U P B 2
H74D H 1.0118 1.1616 0.6427 0.158 Uiso 0.331(9) 1 calc R U P B 2
C75' C 1.0989(11) 1.1474(19) 0.6896(12) 0.150(6) Uani 0.331(9) 1 d D U P B 2
H75C H 1.0918 1.1584 0.7259 0.179 Uiso 0.331(9) 1 calc R U P B 2
H75D H 1.0895 1.0962 0.6840 0.179 Uiso 0.331(9) 1 calc R U P B 2
 
loop_
 _atom_site_aniso_label
 _atom_site_aniso_U_11
 _atom_site_aniso_U_22
 _atom_site_aniso_U_33
 _atom_site_aniso_U_23
 _atom_site_aniso_U_13
 _atom_site_aniso_U_12
Fe1 0.0269(2) 0.0263(2) 0.0299(3) 0.00139(18) 0.00475(18) -0.00019(18)
Se1 0.0438(2) 0.03610(19) 0.02786(18) -0.00238(14) 0.00239(14) -0.00550(15)
N1 0.0316(14) 0.0281(13) 0.0314(15) 0.0029(11) 0.0049(12) 0.0021(11)
C2 0.0383(18) 0.0308(17) 0.041(2) 0.0010(15) 0.0076(15) -0.0009(14)
C3 0.0393(19) 0.0337(18) 0.053(2) -0.0021(16) 0.0047(17) -0.0092(15)
C4 0.0317(18) 0.042(2) 0.045(2) 0.0020(16) 0.0068(15) -0.0033(15)
N5 0.0285(14) 0.0324(14) 0.0392(17) 0.0000(12) 0.0067(12) -0.0009(11)
C6 0.0298(17) 0.0337(18) 0.054(2) 0.0038(16) 0.0136(16) -0.0003(14)
C7 0.039(2) 0.046(2) 0.055(2) 0.0028(18) 0.0199(18) 0.0036(17)
C8 0.052(2) 0.052(2) 0.068(3) -0.004(2) 0.031(2) 0.007(2)
C9 0.042(2) 0.051(2) 0.094(4) 0.005(2) 0.026(2) 0.0156(19)
C10 0.036(2) 0.050(2) 0.087(4) 0.016(2) 0.006(2) 0.0086(18)
C11 0.0309(18) 0.039(2) 0.064(3) 0.0062(18) 0.0033(17) -0.0044(15)
C12 0.0335(17) 0.0254(16) 0.042(2) 0.0036(14) 0.0043(15) 0.0025(13)
C13 0.0364(18) 0.0327(18) 0.046(2) 0.0005(15) 0.0044(16) 0.0046(14)
C14 0.042(2) 0.045(2) 0.067(3) -0.003(2) 0.009(2) 0.0137(18)
C15 0.041(2) 0.057(3) 0.068(3) 0.006(2) -0.007(2) 0.0161(19)
C16 0.050(2) 0.055(2) 0.047(2) 0.0086(19) -0.0095(19) 0.0073(19)
C17 0.043(2) 0.0362(19) 0.040(2) 0.0087(15) 0.0009(16) 0.0027(15)
C18 0.055(3) 0.071(3) 0.043(2) 0.004(2) 0.017(2) 0.011(2)
C19 0.108(5) 0.102(5) 0.081(4) 0.040(4) 0.002(4) -0.012(4)
C20 0.088(4) 0.098(4) 0.058(3) -0.006(3) 0.005(3) -0.005(3)
C21 0.040(2) 0.057(3) 0.059(3) 0.005(2) -0.0047(19) 0.0002(18)
C22 0.061(3) 0.081(3) 0.067(3) 0.024(3) -0.002(2) 0.002(3)
C23 0.068(4) 0.123(5) 0.092(5) 0.001(4) -0.018(3) -0.036(4)
C24 0.044(2) 0.042(2) 0.049(2) -0.0024(17) 0.0118(18) 0.0078(16)
C25 0.091(4) 0.048(3) 0.062(3) -0.013(2) 0.018(3) 0.001(2)
C26 0.059(3) 0.051(2) 0.058(3) 0.005(2) 0.018(2) 0.010(2)
C27 0.046(2) 0.056(2) 0.036(2) 0.0080(18) 0.0053(17) 0.0074(18)
C28 0.081(3) 0.069(3) 0.045(3) -0.005(2) 0.010(2) -0.001(3)
C29 0.070(3) 0.086(4) 0.048(3) 0.003(2) 0.019(2) -0.012(3)
C30 0.053(2) 0.0303(19) 0.081(3) 0.0069(19) 0.014(2) -0.0016(17)
C31 0.034(2) 0.051(2) 0.094(4) 0.008(2) 0.010(2) -0.0113(18)
K1 0.0742(10) 0.0661(9) 0.0603(9) 0.000 0.0135(8) 0.000
O41 0.111(9) 0.092(6) 0.064(3) -0.007(3) 0.026(4) -0.009(6)
C42 0.127(10) 0.100(9) 0.087(5) -0.009(6) 0.013(7) -0.030(7)
C43 0.089(7) 0.107(9) 0.071(5) 0.000(6) -0.002(5) -0.007(6)
C44 0.096(7) 0.111(6) 0.081(5) 0.021(4) 0.012(5) 0.012(5)
C45 0.097(7) 0.068(7) 0.089(6) -0.009(5) 0.017(6) -0.004(6)
O51 0.086(5) 0.060(5) 0.120(7) 0.011(4) 0.045(5) 0.008(3)
C52 0.093(6) 0.087(6) 0.124(8) 0.010(5) 0.036(6) 0.006(5)
C53 0.098(5) 0.092(6) 0.114(6) 0.009(5) 0.035(4) 0.012(5)
C54 0.096(8) 0.071(5) 0.110(9) 0.010(5) 0.015(6) -0.003(5)
C55 0.128(8) 0.085(7) 0.111(6) 0.019(5) 0.059(5) 0.001(6)
O61 0.130(5) 0.158(6) 0.213(7) -0.033(6) -0.037(5) -0.052(5)
C62 0.158(9) 0.138(10) 0.159(12) -0.002(9) 0.010(10) -0.019(9)
C63 0.176(10) 0.169(9) 0.173(14) -0.047(9) 0.023(9) -0.072(8)
C64 0.125(8) 0.156(11) 0.147(11) 0.000(8) 0.015(8) 0.011(8)
C65 0.125(9) 0.154(9) 0.167(11) 0.001(9) 0.032(8) -0.008(8)
O71 0.131(6) 0.143(6) 0.144(7) -0.004(5) 0.034(5) -0.010(5)
C72 0.137(10) 0.160(12) 0.170(11) 0.014(9) 0.028(9) 0.003(9)
C73 0.142(10) 0.123(9) 0.147(10) -0.034(8) -0.005(8) -0.018(8)
C74 0.145(9) 0.109(8) 0.137(10) -0.018(7) -0.048(7) -0.034(7)
C75 0.148(11) 0.163(11) 0.139(10) -0.012(9) 0.015(9) -0.028(9)
O41' 0.111(9) 0.092(6) 0.064(3) -0.007(3) 0.026(4) -0.009(6)
C42' 0.127(10) 0.100(9) 0.087(5) -0.009(6) 0.013(7) -0.030(7)
C43' 0.089(7) 0.107(9) 0.071(5) 0.000(6) -0.002(5) -0.007(6)
C44' 0.096(7) 0.111(6) 0.081(5) 0.021(4) 0.012(5) 0.012(5)
C45' 0.097(7) 0.068(7) 0.089(6) -0.009(5) 0.017(6) -0.004(6)
O51' 0.086(5) 0.060(5) 0.120(7) 0.011(4) 0.045(5) 0.008(3)
C52' 0.093(6) 0.087(6) 0.124(8) 0.010(5) 0.036(6) 0.006(5)
C53' 0.098(5) 0.092(6) 0.114(6) 0.009(5) 0.035(4) 0.012(5)
C54' 0.096(8) 0.071(5) 0.110(9) 0.010(5) 0.015(6) -0.003(5)
C55' 0.128(8) 0.085(7) 0.111(6) 0.019(5) 0.059(5) 0.001(6)
O61' 0.130(5) 0.158(6) 0.213(7) -0.033(6) -0.037(5) -0.052(5)
C62' 0.158(9) 0.138(10) 0.159(12) -0.002(9) 0.010(10) -0.019(9)
C63' 0.176(10) 0.169(9) 0.173(14) -0.047(9) 0.023(9) -0.072(8)
C64' 0.125(8) 0.156(11) 0.147(11) 0.000(8) 0.015(8) 0.011(8)
C65' 0.125(9) 0.154(9) 0.167(11) 0.001(9) 0.032(8) -0.008(8)
O71' 0.131(6) 0.143(6) 0.144(7) -0.004(5) 0.034(5) -0.010(5)
C72' 0.137(10) 0.160(12) 0.170(11) 0.014(9) 0.028(9) 0.003(9)
C73' 0.142(10) 0.123(9) 0.147(10) -0.034(8) -0.005(8) -0.018(8)
C74' 0.145(9) 0.109(8) 0.137(10) -0.018(7) -0.048(7) -0.034(7)
C75' 0.148(11) 0.163(11) 0.139(10) -0.012(9) 0.015(9) -0.028(9)
 
_geom_special_details
;
 All esds (except the esd in the dihedral angle between two l.s. planes)
 are estimated using the full covariance matrix.  The cell esds are taken
 into account individually in the estimation of esds in distances, angles
 and torsion angles; correlations between esds in cell parameters are only
 used when they are defined by crystal symmetry.  An approximate (isotropic)
 treatment of cell esds is used for estimating esds involving l.s. planes.
;
 
loop_
 _geom_bond_atom_site_label_1
 _geom_bond_atom_site_label_2
 _geom_bond_distance
 _geom_bond_site_symmetry_2
 _geom_bond_publ_flag
Fe1 N1 2.066(3) . ?
Fe1 N5 2.075(3) . ?
Fe1 Se1 2.3608(7) . ?
Fe1 Se1 2.3660(8) 5_776 ?
Fe1 Fe1 2.9660(10) 5_776 ?
Se1 Fe1 2.3661(8) 5_776 ?
N1 C2 1.325(4) . ?
N1 C12 1.439(4) . ?
C2 C3 1.391(5) . ?
C2 C30 1.512(5) . ?
C3 C4 1.385(5) . ?
C4 N5 1.325(4) . ?
C4 C31 1.521(5) . ?
N5 C6 1.438(4) . ?
C6 C7 1.399(6) . ?
C6 C11 1.402(6) . ?
C7 C8 1.402(5) . ?
C7 C18 1.507(6) . ?
C8 C9 1.372(7) . ?
C9 C10 1.375(7) . ?
C10 C11 1.397(6) . ?
C11 C21 1.505(6) . ?
C12 C17 1.399(5) . ?
C12 C13 1.401(5) . ?
C13 C14 1.393(5) . ?
C13 C24 1.507(6) . ?
C14 C15 1.373(6) . ?
C15 C16 1.372(6) . ?
C16 C17 1.390(5) . ?
C17 C27 1.512(5) . ?
C18 C20 1.506(7) . ?
C18 C19 1.519(7) . ?
C21 C22 1.506(6) . ?
C21 C23 1.543(6) . ?
C24 C26 1.521(6) . ?
C24 C25 1.536(6) . ?
C27 C28 1.520(6) . ?
C27 C29 1.530(6) . ?
K1 O61 2.582(12) . ?
K1 O61 2.582(12) 2_655 ?
K1 O41 2.621(19) . ?
K1 O41 2.621(19) 2_655 ?
K1 O61' 2.626(13) . ?
K1 O61' 2.626(13) 2_655 ?
K1 O51' 2.707(14) 2_655 ?
K1 O51' 2.707(14) . ?
K1 O51 2.735(8) 2_655 ?
K1 O51 2.735(8) . ?
K1 O41' 2.738(12) 2_655 ?
K1 O41' 2.738(12) . ?
O41 C42 1.379(8) . ?
O41 C45 1.416(8) . ?
C42 C43 1.405(10) . ?
C43 C44 1.506(10) . ?
C44 C45 1.467(9) . ?
O51 C52 1.387(7) . ?
O51 C55 1.425(8) . ?
C52 C53 1.402(10) . ?
C53 C54 1.497(9) . ?
C54 C55 1.464(8) . ?
O61 C62 1.381(9) . ?
O61 C65 1.424(9) . ?
C62 C63 1.399(10) . ?
C63 C64 1.511(10) . ?
C64 C65 1.474(9) . ?
O71 C72 1.379(8) . ?
O71 C75 1.425(9) . ?
C72 C73 1.397(9) . ?
C73 C74 1.504(10) . ?
C74 C75 1.469(9) . ?
O41' C42' 1.380(8) . ?
O41' C45' 1.415(7) . ?
C42' C43' 1.401(9) . ?
C43' C44' 1.501(9) . ?
C44' C45' 1.465(8) . ?
O51' C52' 1.380(8) . ?
O51' C55' 1.423(9) . ?
C52' C53' 1.401(10) . ?
C53' C54' 1.502(9) . ?
C54' C55' 1.465(9) . ?
O61' C62' 1.383(9) . ?
O61' C65' 1.435(10) . ?
C62' C63' 1.404(10) . ?
C63' C64' 1.513(10) . ?
C64' C65' 1.470(9) . ?
O71' C72' 1.376(9) . ?
O71' C75' 1.421(9) . ?
C72' C73' 1.401(10) . ?
C73' C74' 1.505(10) . ?
C74' C75' 1.465(9) . ?
 
loop_
 _geom_angle_atom_site_label_1
 _geom_angle_atom_site_label_2
 _geom_angle_atom_site_label_3
 _geom_angle
 _geom_angle_site_symmetry_1
 _geom_angle_site_symmetry_3
 _geom_angle_publ_flag
N1 Fe1 N5 89.58(11) . . ?
N1 Fe1 Se1 116.27(8) . . ?
N5 Fe1 Se1 118.90(8) . . ?
N1 Fe1 Se1 114.88(8) . 5_776 ?
N5 Fe1 Se1 115.65(9) . 5_776 ?
Se1 Fe1 Se1 102.27(2) . 5_776 ?
N1 Fe1 Fe1 133.47(8) . 5_776 ?
N5 Fe1 Fe1 136.88(8) . 5_776 ?
Se1 Fe1 Fe1 51.22(2) . 5_776 ?
Se1 Fe1 Fe1 51.06(2) 5_776 5_776 ?
Fe1 Se1 Fe1 77.73(3) . 5_776 ?
C2 N1 C12 115.7(3) . . ?
C2 N1 Fe1 123.6(2) . . ?
C12 N1 Fe1 120.7(2) . . ?
N1 C2 C3 123.9(3) . . ?
N1 C2 C30 121.1(3) . . ?
C3 C2 C30 114.9(3) . . ?
C4 C3 C2 128.8(3) . . ?
N5 C4 C3 124.3(3) . . ?
N5 C4 C31 120.7(3) . . ?
C3 C4 C31 114.9(3) . . ?
C4 N5 C6 116.0(3) . . ?
C4 N5 Fe1 123.2(2) . . ?
C6 N5 Fe1 120.8(2) . . ?
C7 C6 C11 121.6(3) . . ?
C7 C6 N5 118.6(3) . . ?
C11 C6 N5 119.8(4) . . ?
C6 C7 C8 118.0(4) . . ?
C6 C7 C18 122.6(3) . . ?
C8 C7 C18 119.4(4) . . ?
C9 C8 C7 121.2(4) . . ?
C8 C9 C10 119.8(4) . . ?
C9 C10 C11 121.7(4) . . ?
C10 C11 C6 117.6(4) . . ?
C10 C11 C21 119.6(4) . . ?
C6 C11 C21 122.8(4) . . ?
C17 C12 C13 121.0(3) . . ?
C17 C12 N1 118.5(3) . . ?
C13 C12 N1 120.4(3) . . ?
C14 C13 C12 117.9(4) . . ?
C14 C13 C24 119.5(3) . . ?
C12 C13 C24 122.5(3) . . ?
C15 C14 C13 121.6(4) . . ?
C16 C15 C14 119.6(4) . . ?
C15 C16 C17 121.5(4) . . ?
C16 C17 C12 118.2(4) . . ?
C16 C17 C27 120.8(4) . . ?
C12 C17 C27 121.0(3) . . ?
C20 C18 C7 113.5(4) . . ?
C20 C18 C19 109.5(4) . . ?
C7 C18 C19 111.9(4) . . ?
C11 C21 C22 111.3(4) . . ?
C11 C21 C23 112.4(4) . . ?
C22 C21 C23 108.5(4) . . ?
C13 C24 C26 110.4(4) . . ?
C13 C24 C25 113.0(4) . . ?
C26 C24 C25 108.5(3) . . ?
C17 C27 C28 113.5(4) . . ?
C17 C27 C29 111.1(4) . . ?
C28 C27 C29 109.9(4) . . ?
O61 K1 O61 97.5(8) . 2_655 ?
O61 K1 O41 92.1(7) . . ?
O61 K1 O41 80.3(9) 2_655 . ?
O61 K1 O41 80.3(9) . 2_655 ?
O61 K1 O41 92.1(7) 2_655 2_655 ?
O41 K1 O41 168.5(13) . 2_655 ?
O61' K1 O61' 85.2(8) . 2_655 ?
O61' K1 O51' 165.6(6) . 2_655 ?
O61' K1 O51' 100.9(5) 2_655 2_655 ?
O61' K1 O51' 100.9(5) . . ?
O61' K1 O51' 165.6(6) 2_655 . ?
O51' K1 O51' 76.4(6) 2_655 . ?
O61 K1 O51 173.3(5) . 2_655 ?
O61 K1 O51 80.3(4) 2_655 2_655 ?
O41 K1 O51 93.7(6) . 2_655 ?
O41 K1 O51 93.5(8) 2_655 2_655 ?
O61 K1 O51 80.3(4) . . ?
O61 K1 O51 173.3(5) 2_655 . ?
O41 K1 O51 93.5(8) . . ?
O41 K1 O51 93.7(6) 2_655 . ?
O51 K1 O51 102.5(4) 2_655 . ?
O61' K1 O41' 89.6(7) . 2_655 ?
O61' K1 O41' 89.5(6) 2_655 2_655 ?
O51' K1 O41' 77.6(5) 2_655 2_655 ?
O51' K1 O41' 103.4(4) . 2_655 ?
O61' K1 O41' 89.5(6) . . ?
O61' K1 O41' 89.6(7) 2_655 . ?
O51' K1 O41' 103.4(4) 2_655 . ?
O51' K1 O41' 77.6(5) . . ?
O41' K1 O41' 178.7(7) 2_655 . ?
C42 O41 C45 109.0(7) . . ?
C42 O41 K1 122.0(14) . . ?
C45 O41 K1 127.5(14) . . ?
O41 C42 C43 108.8(8) . . ?
C42 C43 C44 105.3(9) . . ?
C45 C44 C43 101.2(9) . . ?
O41 C45 C44 107.0(8) . . ?
C52 O51 C55 107.5(6) . . ?
C52 O51 K1 122.8(6) . . ?
C55 O51 K1 125.1(8) . . ?
O51 C52 C53 109.4(7) . . ?
C52 C53 C54 106.9(7) . . ?
C55 C54 C53 104.0(6) . . ?
O51 C55 C54 108.2(6) . . ?
C62 O61 C65 106.8(8) . . ?
C62 O61 K1 127.1(11) . . ?
C65 O61 K1 125.9(11) . . ?
O61 C62 C63 108.8(8) . . ?
C62 C63 C64 105.5(8) . . ?
C65 C64 C63 100.9(9) . . ?
O61 C65 C64 102.2(9) . . ?
C72 O71 C75 107.5(7) . . ?
O71 C72 C73 111.1(8) . . ?
C72 C73 C74 106.7(7) . . ?
C75 C74 C73 103.4(7) . . ?
O71 C75 C74 107.3(8) . . ?
C42' O41' C45' 107.6(6) . . ?
C42' O41' K1 117.7(8) . . ?
C45' O41' K1 133.6(8) . . ?
O41' C42' C43' 109.9(7) . . ?
C42' C43' C44' 106.9(6) . . ?
C45' C44' C43' 103.3(7) . . ?
O41' C45' C44' 107.1(6) . . ?
C52' O51' C55' 108.7(7) . . ?
C52' O51' K1 122.2(10) . . ?
C55' O51' K1 124.8(12) . . ?
O51' C52' C53' 110.2(8) . . ?
C52' C53' C54' 106.3(8) . . ?
C55' C54' C53' 102.8(7) . . ?
O51' C55' C54' 107.1(9) . . ?
C62' O61' C65' 106.3(9) . . ?
C62' O61' K1 136.9(12) . . ?
C65' O61' K1 115.1(12) . . ?
O61' C62' C63' 107.6(8) . . ?
C62' C63' C64' 105.8(8) . . ?
C65' C64' C63' 100.6(9) . . ?
O61' C65' C64' 101.0(9) . . ?
C72' O71' C75' 109.6(8) . . ?
O71' C72' C73' 109.3(10) . . ?
C72' C73' C74' 106.4(10) . . ?
C75' C74' C73' 102.9(9) . . ?
O71' C75' C74' 107.4(9) . . ?
 
_refine_diff_density_max    0.682
_refine_diff_density_min   -0.719
_refine_diff_density_rms    0.090

_shelxl_version_number 2013-2

_shelx_res_file
;
TITL 10898sadabs in C2/c
CELL 0.71073  19.03960  18.81470  26.23540  90.0000  92.2998  90.0000
ZERR    4.00   0.00381   0.00376   0.00525   0.0000   0.0300   0.0000
LATT  7
SYMM -X, Y, 0.5-Z
SFAC C H N O K FE SE
UNIT 360 584 16 32 4 8 8

OMIT -3 57

TEMP -173

SIZE 0.31 0.30 0.16

L.S. 12
BOND
FMAP 2

PLAN 20

ACTA

ISOR 0.02 O41 > C75'

EADP O41 O41'
EADP C42 C42'
EADP C43 C43'
EADP C44 C44'
EADP C45 C45'

EADP O51 O51'
EADP C52 C52'
EADP C53 C53'
EADP C54 C54'
EADP C55 C55'

EADP O61 O61'
EADP C62 C62'
EADP C63 C63'
EADP C64 C64'
EADP C65 C65'

EADP O71 O71'
EADP C72 C72'
EADP C73 C73'
EADP C74 C74'
EADP C75 C75'

FREE K1 C65'

WGHT    0.050300   32.644001
FVAR       0.05020   0.66931   0.62761   0.38434   0.51646
FE1   6    1.040497    1.059224    0.478184    11.00000    0.02694    0.02626 =
         0.02989    0.00139    0.00475   -0.00019
SE1   7    0.980030    0.965850    0.435306    11.00000    0.04382    0.03610 =
         0.02786   -0.00238    0.00239   -0.00550
N1    3    1.014332    1.161107    0.454955    11.00000    0.03160    0.02805 =
         0.03143    0.00294    0.00488    0.00212
C2    1    1.059966    1.214230    0.454304    11.00000    0.03827    0.03084 =
         0.04066    0.00097    0.00761   -0.00088
C3    1    1.132322    1.205690    0.460755    11.00000    0.03930    0.03370 =
         0.05312   -0.00211    0.00475   -0.00919
AFIX  43
H3    2    1.158451    1.248129    0.466606    11.00000   -1.20000
AFIX   0
C4    1    1.171436    1.143702    0.459803    11.00000    0.03166    0.04207 =
         0.04456    0.00197    0.00680   -0.00334
N5    3    1.144315    1.078929    0.461551    11.00000    0.02852    0.03242 =
         0.03925   -0.00002    0.00667   -0.00094
C6    1    1.191760    1.021418    0.452043    11.00000    0.02982    0.03374 =
         0.05407    0.00383    0.01359   -0.00034
C7    1    1.195417    0.995670    0.402204    11.00000    0.03861    0.04552 =
         0.05483    0.00285    0.01994    0.00356
C8    1    1.244822    0.942473    0.392865    11.00000    0.05236    0.05197 =
         0.06818   -0.00409    0.03134    0.00703
AFIX  43
H8    2    1.248474    0.924535    0.359226    11.00000   -1.20000
AFIX   0
C9    1    1.287990    0.915836    0.431389    11.00000    0.04241    0.05060 =
         0.09382    0.00454    0.02607    0.01562
AFIX  43
H9    2    1.321466    0.880094    0.424305    11.00000   -1.20000
AFIX   0
C10   1    1.282678    0.941009    0.480291    11.00000    0.03636    0.04978 =
         0.08662    0.01636    0.00613    0.00857
AFIX  43
H10   2    1.312366    0.921718    0.506775    11.00000   -1.20000
AFIX   0
C11   1    1.234753    0.994223    0.492049    11.00000    0.03094    0.03870 =
         0.06414    0.00618    0.00331   -0.00444
C12   1    0.943149    1.178719    0.439280    11.00000    0.03354    0.02542 =
         0.04174    0.00362    0.00426    0.00247
C13   1    0.898111    1.209932    0.473817    11.00000    0.03638    0.03274 =
         0.04620    0.00050    0.00443    0.00464
C14   1    0.832393    1.232923    0.455271    11.00000    0.04236    0.04512 =
         0.06737   -0.00282    0.00948    0.01366
AFIX  43
H14   2    0.801404    1.254923    0.477976    11.00000   -1.20000
AFIX   0
C15   1    0.811344    1.224551    0.404976    11.00000    0.04127    0.05701 =
         0.06781    0.00564   -0.00686    0.01605
AFIX  43
H15   2    0.766645    1.241429    0.392992    11.00000   -1.20000
AFIX   0
C16   1    0.855242    1.191660    0.372106    11.00000    0.05012    0.05470 =
         0.04718    0.00859   -0.00952    0.00728
AFIX  43
H16   2    0.840173    1.185500    0.337428    11.00000   -1.20000
AFIX   0
C17   1    0.921266    1.167149    0.388403    11.00000    0.04272    0.03620 =
         0.04007    0.00871    0.00090    0.00269
C18   1    1.150788    1.025073    0.358375    11.00000    0.05491    0.07113 =
         0.04346    0.00374    0.01750    0.01113
AFIX  13
H18   2    1.111782    1.052717    0.373357    11.00000   -1.20000
AFIX   0
C19   1    1.191670    1.076204    0.325984    11.00000    0.10823    0.10201 =
         0.08097    0.03979    0.00183   -0.01171
AFIX 137
H19A  2    1.208922    1.115919    0.347166    11.00000   -1.50000
H19B  2    1.160858    1.094396    0.298144    11.00000   -1.50000
H19C  2    1.231610    1.051291    0.311742    11.00000   -1.50000
AFIX   0
C20   1    1.117482    0.968479    0.324780    11.00000    0.08809    0.09790 =
         0.05777   -0.00619    0.00451   -0.00455
AFIX 137
H20A  2    1.154247    0.941848    0.307966    11.00000   -1.50000
H20B  2    1.086124    0.990764    0.298910    11.00000   -1.50000
H20C  2    1.090401    0.935995    0.345602    11.00000   -1.50000
AFIX   0
C21   1    1.231756    1.020637    0.546073    11.00000    0.04033    0.05661 =
         0.05914    0.00520   -0.00474    0.00025
AFIX  13
H21   2    1.197111    1.060547    0.546641    11.00000   -1.20000
AFIX   0
C22   1    1.207501    0.963102    0.581200    11.00000    0.06088    0.08148 =
         0.06720    0.02354   -0.00204    0.00173
AFIX 137
H22A  2    1.160411    0.947186    0.569874    11.00000   -1.50000
H22B  2    1.206101    0.981763    0.616019    11.00000   -1.50000
H22C  2    1.240207    0.922922    0.580563    11.00000   -1.50000
AFIX   0
C23   1    1.303416    1.048725    0.566953    11.00000    0.06806    0.12289 =
         0.09162    0.00118   -0.01826   -0.03564
AFIX 137
H23A  2    1.337479    1.009663    0.568642    11.00000   -1.50000
H23B  2    1.298165    1.068388    0.601180    11.00000   -1.50000
H23C  2    1.320117    1.085963    0.544299    11.00000   -1.50000
AFIX   0
C24   1    0.918908    1.220762    0.529303    11.00000    0.04418    0.04182 =
         0.04874   -0.00240    0.01182    0.00775
AFIX  13
H24   2    0.969504    1.207349    0.534553    11.00000   -1.20000
AFIX   0
C25   1    0.910124    1.297972    0.546918    11.00000    0.09084    0.04750 =
         0.06195   -0.01338    0.01824    0.00057
AFIX 137
H25A  2    0.933575    1.329907    0.523483    11.00000   -1.50000
H25B  2    0.931195    1.303542    0.581383    11.00000   -1.50000
H25C  2    0.859996    1.309742    0.547130    11.00000   -1.50000
AFIX   0
C26   1    0.875583    1.172991    0.562693    11.00000    0.05901    0.05128 =
         0.05836    0.00475    0.01834    0.00973
AFIX 137
H26A  2    0.825766    1.185565    0.558239    11.00000   -1.50000
H26B  2    0.890853    1.179352    0.598520    11.00000   -1.50000
H26C  2    0.882218    1.123276    0.552833    11.00000   -1.50000
AFIX   0
C27   1    0.968942    1.130960    0.351674    11.00000    0.04570    0.05636 =
         0.03630    0.00799    0.00525    0.00739
AFIX  13
H27   2    1.001730    1.099721    0.372268    11.00000   -1.20000
AFIX   0
C28   1    0.929864    1.083963    0.312869    11.00000    0.08095    0.06869 =
         0.04506   -0.00521    0.00985   -0.00078
AFIX 137
H28A  2    0.898100    1.052171    0.330518    11.00000   -1.50000
H28B  2    0.963753    1.055661    0.294375    11.00000   -1.50000
H28C  2    0.902549    1.113760    0.288699    11.00000   -1.50000
AFIX   0
C29   1    1.013824    1.185251    0.324258    11.00000    0.06977    0.08578 =
         0.04750    0.00328    0.01887   -0.01163
AFIX 137
H29A  2    0.983129    1.217968    0.304672    11.00000   -1.50000
H29B  2    1.044649    1.160443    0.301090    11.00000   -1.50000
H29C  2    1.042444    1.212120    0.349450    11.00000   -1.50000
AFIX   0
C30   1    1.035991    1.289610    0.443811    11.00000    0.05271    0.03035 =
         0.08075    0.00692    0.01433   -0.00163
AFIX 137
H30A  2    1.003248    1.290186    0.414023    11.00000   -1.50000
H30B  2    1.076815    1.319386    0.437060    11.00000   -1.50000
H30C  2    1.012370    1.308123    0.473548    11.00000   -1.50000
AFIX   0
C31   1    1.249860    1.154371    0.453844    11.00000    0.03419    0.05088 =
         0.09419    0.00820    0.00969   -0.01126
AFIX 137
H31A  2    1.275932    1.131859    0.482482    11.00000   -1.50000
H31B  2    1.260438    1.205338    0.453433    11.00000   -1.50000
H31C  2    1.263744    1.132791    0.421776    11.00000   -1.50000
AFIX   0

K1    5    0.500000    1.003786    0.250000    10.50000    0.07419    0.06615 =
         0.06030    0.00000    0.01345    0.00000
PART 1
O41   4    0.530123    1.017766    0.153902    41.00000    0.11059    0.09237 =
         0.06351   -0.00747    0.02563   -0.00913
C42   1    0.495726    0.979343    0.115755    41.00000    0.12733    0.10050 =
         0.08676   -0.00886    0.01347   -0.03033
AFIX  23
H42A  2    0.445047    0.976050    0.122518    41.00000   -1.20000
H42B  2    0.515105    0.930565    0.114643    41.00000   -1.20000
AFIX   0
C43   1    0.504824    1.013639    0.068900    41.00000    0.08856    0.10736 =
         0.07064    0.00035   -0.00229   -0.00654
AFIX  23
H43A  2    0.463793    1.044057    0.059778    41.00000   -1.20000
H43B  2    0.510747    0.978445    0.041351    41.00000   -1.20000
AFIX   0
C44   1    0.570203    1.057956    0.076802    41.00000    0.09603    0.11065 =
         0.08131    0.02065    0.01153    0.01173
AFIX  23
H44A  2    0.612876    1.030993    0.068424    41.00000   -1.20000
H44B  2    0.567653    1.102065    0.056235    41.00000   -1.20000
AFIX   0
C45   1    0.568648    1.073246    0.131564    41.00000    0.09676    0.06769 =
         0.08852   -0.00911    0.01748   -0.00411
AFIX  23
H45A  2    0.617032    1.075064    0.146804    41.00000   -1.20000
H45B  2    0.545658    1.119606    0.137270    41.00000   -1.20000
AFIX   0

SAME 0.01 O41 > C45
O51   4    0.609476    0.912851    0.270829    31.00000    0.08596    0.06016 =
         0.11967    0.01147    0.04550    0.00790
C52   1    0.671162    0.914357    0.244457    31.00000    0.09285    0.08683 =
         0.12397    0.01043    0.03631    0.00640
AFIX  23
H52A  2    0.708913    0.937286    0.265662    31.00000   -1.20000
H52B  2    0.663968    0.942377    0.212737    31.00000   -1.20000
AFIX   0
C53   1    0.690824    0.844697    0.232494    31.00000    0.09831    0.09207 =
         0.11389    0.00861    0.03497    0.01183
AFIX  23
H53A  2    0.742209    0.838546    0.238001    31.00000   -1.20000
H53B  2    0.678082    0.833960    0.196356    31.00000   -1.20000
AFIX   0
C54   1    0.652165    0.796389    0.267003    31.00000    0.09623    0.07138 =
         0.11031    0.00998    0.01478   -0.00327
AFIX  23
H54A  2    0.626560    0.759046    0.247231    31.00000   -1.20000
H54B  2    0.684891    0.773470    0.292260    31.00000   -1.20000
AFIX   0
C55   1    0.603183    0.843618    0.292164    31.00000    0.12817    0.08460 =
         0.11098    0.01927    0.05921    0.00123
AFIX  23
H55A  2    0.554447    0.826015    0.286782    31.00000   -1.20000
H55B  2    0.614516    0.845076    0.329308    31.00000   -1.20000
AFIX   0

SAME 0.01 O41 > C45
O61   4    0.595547    1.094249    0.278785    51.00000    0.13033    0.15845 =
         0.21262   -0.03316   -0.03659   -0.05156
C62   1    0.588302    1.150746    0.311794    51.00000    0.15818    0.13834 =
         0.15912   -0.00241    0.01012   -0.01946
AFIX  23
H62A  2    0.589180    1.133432    0.347448    51.00000   -1.20000
H62B  2    0.542791    1.174877    0.304526    51.00000   -1.20000
AFIX   0
C63   1    0.643654    1.198376    0.305350    51.00000    0.17649    0.16893 =
         0.17307   -0.04656    0.02259   -0.07195
AFIX  23
H63A  2    0.673516    1.201967    0.337015    51.00000   -1.20000
H63B  2    0.625404    1.246228    0.296383    51.00000   -1.20000
AFIX   0
C64   1    0.685026    1.168253    0.262397    51.00000    0.12521    0.15619 =
         0.14678   -0.00014    0.01485    0.01079
AFIX  23
H64A  2    0.669270    1.188398    0.229003    51.00000   -1.20000
H64B  2    0.736091    1.176592    0.268011    51.00000   -1.20000
AFIX   0
C65   1    0.667493    1.092159    0.266043    51.00000    0.12532    0.15433 =
         0.16684    0.00106    0.03227   -0.00808
AFIX  23
H65A  2    0.673518    1.067521    0.233162    51.00000   -1.20000
H65B  2    0.696748    1.068333    0.293009    51.00000   -1.20000
AFIX   0

SAME 0.01 O41 > C45
O71   4    1.057962    1.243410    0.650090    21.00000    0.13067    0.14260 =
         0.14353   -0.00390    0.03429   -0.00973
C72   1    1.111689    1.239096    0.616482    21.00000    0.13700    0.16021 =
         0.16974    0.01378    0.02755    0.00267
AFIX  23
H72A  2    1.141210    1.282317    0.619577    21.00000   -1.20000
H72B  2    1.091574    1.236819    0.581133    21.00000   -1.20000
AFIX   0
C73   1    1.153330    1.179109    0.626260    21.00000    0.14249    0.12270 =
         0.14717   -0.03364   -0.00520   -0.01818
AFIX  23
H73A  2    1.202215    1.193326    0.635645    21.00000   -1.20000
H73B  2    1.153892    1.148326    0.595675    21.00000   -1.20000
AFIX   0
C74   1    1.121315    1.140276    0.669728    21.00000    0.14504    0.10862 =
         0.13701   -0.01764   -0.04829   -0.03377
AFIX  23
H74A  2    1.114499    1.089312    0.661550    21.00000   -1.20000
H74B  2    1.151145    1.144564    0.701364    21.00000   -1.20000
AFIX   0
C75   1    1.053540    1.176346    0.675006    21.00000    0.14829    0.16265 =
         0.13853   -0.01244    0.01500   -0.02777
AFIX  23
H75A  2    1.015035    1.147608    0.659066    21.00000   -1.20000
H75B  2    1.044019    1.183121    0.711507    21.00000   -1.20000
AFIX   0

PART 2
SAME 0.01 O41 > C45
O41'  4    0.548641    1.005391    0.153197   -41.00000    0.11059    0.09237 =
         0.06351   -0.00747    0.02563   -0.00913
C42'  1    0.524555    0.953391    0.119772   -41.00000    0.12733    0.10050 =
         0.08676   -0.00886    0.01347   -0.03033
AFIX  23
H42C  2    0.476208    0.939413    0.128081   -41.00000   -1.20000
H42D  2    0.555016    0.910876    0.123196   -41.00000   -1.20000
AFIX   0
C43'  1    0.524866    0.978816    0.069604   -41.00000    0.08856    0.10736 =
         0.07064    0.00035   -0.00229   -0.00654
AFIX  23
H43C  2    0.476226    0.982527    0.055038   -41.00000   -1.20000
H43D  2    0.551668    0.946229    0.048022   -41.00000   -1.20000
AFIX   0
C44'  1    0.558971    1.050716    0.071756   -41.00000    0.09603    0.11065 =
         0.08131    0.02065    0.01153    0.01173
AFIX  23
H44C  2    0.597757    1.053700    0.047819   -41.00000   -1.20000
H44D  2    0.524397    1.088719    0.063494   -41.00000   -1.20000
AFIX   0
C45'  1    0.585598    1.056082    0.124772   -41.00000    0.09676    0.06769 =
         0.08852   -0.00911    0.01748   -0.00411
AFIX  23
H45C  2    0.636670    1.046055    0.127096   -41.00000   -1.20000
H45D  2    0.577601    1.104505    0.138119   -41.00000   -1.20000
AFIX   0

SAME 0.01 O41 > C45
O51'  4    0.587954    0.890683    0.250925   -31.00000    0.08596    0.06016 =
         0.11967    0.01147    0.04550    0.00790
C52'  1    0.630975    0.876260    0.211122   -31.00000    0.09285    0.08683 =
         0.12397    0.01043    0.03631    0.00640
AFIX  23
H52C  2    0.648904    0.921331    0.197148   -31.00000   -1.20000
H52D  2    0.603706    0.851476    0.183550   -31.00000   -1.20000
AFIX   0
C53'  1    0.687536    0.833622    0.228043   -31.00000    0.09831    0.09207 =
         0.11389    0.00861    0.03497    0.01183
AFIX  23
H53C  2    0.731444    0.861821    0.230446   -31.00000   -1.20000
H53D  2    0.694096    0.793629    0.204177   -31.00000   -1.20000
AFIX   0
C54'  1    0.669422    0.806304    0.279690   -31.00000    0.09623    0.07138 =
         0.11031    0.00998    0.01478   -0.00327
AFIX  23
H54C  2    0.649901    0.757586    0.277415   -31.00000   -1.20000
H54D  2    0.711110    0.806307    0.303491   -31.00000   -1.20000
AFIX   0
C55'  1    0.616471    0.857208    0.295797   -31.00000    0.12817    0.08460 =
         0.11098    0.01927    0.05921    0.00123
AFIX  23
H55C  2    0.578987    0.832339    0.313864   -31.00000   -1.20000
H55D  2    0.638272    0.893008    0.319122   -31.00000   -1.20000
AFIX   0

SAME 0.01 O41 > C45
O61'  4    0.587939    1.106536    0.275404   -51.00000    0.13033    0.15845 =
         0.21262   -0.03316   -0.03659   -0.05156
C62'  1    0.588735    1.179920    0.272550   -51.00000    0.15818    0.13834 =
         0.15912   -0.00241    0.01012   -0.01946
AFIX  23
H62C  2    0.555137    1.200364    0.296379   -51.00000   -1.20000
H62D  2    0.575013    1.195614    0.237535   -51.00000   -1.20000
AFIX   0
C63'  1    0.657346    1.202665    0.285681   -51.00000    0.17649    0.16893 =
         0.17307   -0.04656    0.02259   -0.07195
AFIX  23
H63C  2    0.657533    1.233805    0.316103   -51.00000   -1.20000
H63D  2    0.677360    1.229316    0.257143   -51.00000   -1.20000
AFIX   0
C64'  1    0.699322    1.135780    0.296847   -51.00000    0.12521    0.15619 =
         0.14678   -0.00014    0.01485    0.01079
AFIX  23
H64C  2    0.723015    1.118609    0.266278   -51.00000   -1.20000
H64D  2    0.734676    1.142992    0.325080   -51.00000   -1.20000
AFIX   0
C65'  1    0.643206    1.087155    0.311529   -51.00000    0.12532    0.15433 =
         0.16684    0.00106    0.03227   -0.00808
AFIX  23
H65C  2    0.657151    1.036815    0.307644   -51.00000   -1.20000
H65D  2    0.629565    1.095591    0.347041   -51.00000   -1.20000
AFIX   0

SAME 0.01 O41 > C45
O71'  4    1.168833    1.164081    0.676901   -21.00000    0.13067    0.14260 =
         0.14353   -0.00390    0.03429   -0.00973
C72'  1    1.167650    1.208299    0.635109   -21.00000    0.13700    0.16021 =
         0.16974    0.01378    0.02755    0.00267
AFIX  23
H72C  2    1.198056    1.188682    0.608794   -21.00000   -1.20000
H72D  2    1.185886    1.255762    0.645153   -21.00000   -1.20000
AFIX   0
C73'  1    1.098477    1.214425    0.615281   -21.00000    0.14249    0.12270 =
         0.14717   -0.03364   -0.00520   -0.01818
AFIX  23
H73C  2    1.091415    1.184182    0.584624   -21.00000   -1.20000
H73D  2    1.087976    1.264318    0.605719   -21.00000   -1.20000
AFIX   0
C74'  1    1.051593    1.190325    0.656779   -21.00000    0.14504    0.10862 =
         0.13701   -0.01764   -0.04829   -0.03377
AFIX  23
H74C  2    1.032912    1.231341    0.675605   -21.00000   -1.20000
H74D  2    1.011825    1.161575    0.642688   -21.00000   -1.20000
AFIX   0
C75'  1    1.098908    1.147372    0.689626   -21.00000    0.14829    0.16265 =
         0.13853   -0.01244    0.01500   -0.02777
AFIX  23
H75C  2    1.091779    1.158418    0.725949   -21.00000   -1.20000
H75D  2    1.089506    1.096165    0.683980   -21.00000   -1.20000
AFIX   0
HKLF 4

REM  10898sadabs in C2/c
REM R1 =  0.0613 for    8146 Fo > 4sig(Fo)  and  0.1015 for all   11871 data
REM    557 parameters refined using    520 restraints

END

WGHT      0.0502     32.6770

REM Highest difference peak  0.682,  deepest hole -0.719,  1-sigma level  0.090
Q1    1   0.6310  1.1510  0.2429  11.00000  0.05    0.68
Q2    1   1.0083  1.0077  0.4560  11.00000  0.05    0.56
Q3    1   0.6655  1.1434  0.3310  11.00000  0.05    0.56
Q4    1   0.5724  1.1803  0.2831  11.00000  0.05    0.52
Q5    1   0.6207  1.1007  0.3291  11.00000  0.05    0.52
Q6    1   0.6772  1.0792  0.2995  11.00000  0.05    0.45
Q7    1   0.9553  1.0034  0.4183  11.00000  0.05    0.44
Q8    1   1.0498  1.2605  0.6418  11.00000  0.05    0.43
Q9    1   1.0189  1.1060  0.4618  11.00000  0.05    0.41
Q10   1   1.2821  1.1175  0.4436  11.00000  0.05    0.40
Q11   1   0.9521  0.9370  0.4128  11.00000  0.05    0.40
Q12   1   1.0617  1.1021  0.4917  11.00000  0.05    0.39
Q13   1   1.0095  0.9220  0.4192  11.00000  0.05    0.38
Q14   1   0.6207  1.2167  0.2911  11.00000  0.05    0.37
Q15   1   1.0621  1.0195  0.4896  11.00000  0.05    0.36
Q16   1   1.1948  1.1443  0.6583  11.00000  0.05    0.35
Q17   1   1.0770  1.1374  0.6902  11.00000  0.05    0.35
Q18   1   1.0019  0.9287  0.4489  11.00000  0.05    0.35
Q19   1   0.4742  1.0194  0.1192  11.00000  0.05    0.35
Q20   1   1.0089  1.0921  0.4981  11.00000  0.05    0.34
;
_shelx_res_checksum   47213

_shelx_hkl_file
;
  -4   0   0   69.28    2.86
   4   0   0   62.04    2.85
  -4   0   0   69.32    2.90
   4   0   0   73.03    2.86
  -4   0   0   69.58    2.85
   4   0   0   70.25    2.86
  -6   0   0  128.46    5.37
  -6   0   0  128.10    5.31
   6   0   0  130.36    5.31
  -8   0   0    1.80    0.48
   8   0   0    0.89    0.37
  -8   0   0    1.00    0.35
   8   0   0    1.61    0.22
  10   0   0    1.20    0.34
  10   0   0    0.88    0.24
 -10   0   0    0.62    0.38
 -12   0   0    5.61    0.62
  12   0   0    5.72    0.42
 -12   0   0    6.98    0.78
  12   0   0    5.59    0.56
 -14   0   0   18.23    1.25
  14   0   0   17.03    0.86
  14   0   0   17.80    1.06
 -14   0   0   14.76    1.06
 -16   0   0    4.94    0.69
  18   0   0   14.20    1.13
 -18   0   0   15.53    1.32
 -18   0   0   14.64    1.15
  20   0   0   -0.28    0.59
 -20   0   0   -0.41    0.93
 -20   0   0   -0.61    0.64
  22   0   0    0.87    0.72
 -22   0   0   -1.41    0.99
  24   0   0   -0.83    0.82
 -24   0   0    0.51    0.99
  26   0   0    0.11    0.93
  28   0   0   -0.63    0.92
 -28   0   0   -1.38    1.12
   3  -1   0   36.75    1.57
   3  -1   0   36.63    1.53
  -3  -1   0   37.24    1.58
  -3  -1   0   36.72    1.55
  -3  -1   0   36.49    1.55
  -3   1   0   38.85    1.58
  -3   1   0   31.74    1.50
  -3   1   0   36.58    1.53
   3   1   0   37.15    1.55
   3   1   0   38.07    1.56
   3   1   0   35.19    1.54
   5  -1   0  108.60    4.60
  -5  -1   0  110.91    4.67
   5  -1   0  111.15    4.58
  -5  -1   0  113.39    4.63
   5  -1   0  104.93    4.59
   5   1   0  119.23    4.64
  -5   1   0  117.53    4.67
   7  -1   0   28.82    1.26
  -7  -1   0   29.42    1.40
  -7  -1   0   28.80    1.34
   7   1   0   28.60    1.32
   7   1   0   28.57    1.33
  -7   1   0   26.80    1.39
  -9  -1   0    7.12    0.69
   9  -1   0    6.46    0.44
  -9  -1   0    6.03    0.58
   9  -1   0    5.17    0.49
  -9   1   0    5.94    0.53
  -9   1   0    7.68    0.78
   9   1   0    6.61    0.56
  11  -1   0   56.36    2.35
  11  -1   0   52.01    2.42
 -11  -1   0   54.26    2.48
 -11  -1   0   53.11    2.54
  11   1   0   53.57    2.47
  11   1   0   54.33    2.45
 -11   1   0   57.24    2.59
 -11   1   0   54.23    2.44
 -13  -1   0   22.38    1.33
  13  -1   0   21.48    1.03
  13  -1   0   17.18    1.11
  13   1   0   21.40    0.98
  13   1   0   20.78    1.19
 -13   1   0   21.03    1.34
  15  -1   0   19.29    0.95
 -15  -1   0   15.72    1.14
 -15  -1   0   20.12    1.36
 -15   1   0   20.70    1.36
 -15   1   0   16.20    1.11
  15   1   0   16.93    1.09
 -17  -1   0    6.98    0.85
 -17  -1   0    6.25    1.01
  17  -1   0    7.82    0.55
  17  -1   0    6.42    0.77
 -17   1   0    5.86    0.94
  17   1   0    7.49    0.82
  19  -1   0    7.66    0.91
 -19  -1   0   11.86    1.02
 -19  -1   0   11.57    1.20
  19   1   0    8.16    0.87
 -19   1   0   11.04    0.96
  19   1   0    9.33    0.97
 -19   1   0   10.42    1.22
 -21  -1   0    0.90    0.96
  21  -1   0    0.14    0.63
 -21  -1   0    2.05    0.76
  21   1   0    0.41    0.58
 -21   1   0   -0.32    0.87
  23  -1   0    1.35    0.76
 -23   1   0    1.23    0.97
  23   1   0    2.01    0.84
 -25  -1   0   -0.05    0.99
  25  -1   0   -0.37    0.78
 -25   1   0    0.44    1.02
  27  -1   0    1.02    0.83
 -27  -1   0   -0.04    1.07
 -27   1   0    0.73    1.03
  27   1   0   -1.73    1.00
 -29  -1   0    1.95    1.15
  29  -1   0    0.03    0.91
  29   1   0    1.28    0.99
 -29   1   0    0.25    0.99
  -2  -2   0   45.31    1.90
   2  -2   0   45.22    1.88
   2  -2   0   47.27    1.88
  -2  -2   0   44.30    1.88
   2  -2   0   41.33    1.87
  -2  -2   0   46.16    1.89
   2   2   0   46.11    1.84
   2   2   0   47.93    1.90
  -2   2   0   41.79    1.87
   2   2   0   45.60    1.89
  -2   2   0   47.55    1.88
  -2   2   0   42.26    1.87
   2   2   0   45.42    1.90
  -6  -2   0   78.90    3.42
  -6  -2   0   78.90    3.38
   6  -2   0   80.34    3.34
   6   2   0   78.39    3.38
   6   2   0   83.78    3.41
  -6   2   0   81.69    3.42
   8  -2   0   27.33    1.25
   8  -2   0   27.24    1.29
  -8  -2   0   27.29    1.44
  -8  -2   0   28.38    1.37
  -8   2   0   29.90    1.43
   8   2   0   29.11    1.37
  -8   2   0   23.29    1.26
  10  -2   0    6.53    0.48
 -10  -2   0    6.04    0.63
  10  -2   0    6.52    0.53
 -10  -2   0    6.65    0.70
  10   2   0    6.66    0.60
 -10   2   0    5.51    0.52
  10   2   0    6.74    0.61
 -10   2   0    7.26    0.70
 -12  -2   0   23.32    1.38
 -12  -2   0   24.18    1.33
  12   2   0   23.99    1.30
 -12   2   0   24.84    1.41
 -14   2   0    1.62    0.47
  16  -2   0    8.87    0.61
 -16  -2   0    7.65    0.96
  16   2   0    8.57    0.81
 -16   2   0    6.82    0.76
 -16   2   0    7.48    0.90
  16   2   0    7.82    0.82
 -18  -2   0    4.91    0.78
  18  -2   0    3.24    0.57
  18   2   0    3.85    0.70
  18   2   0    2.98    0.69
 -18   2   0    3.69    0.62
  20  -2   0    0.11    0.58
 -20  -2   0    1.17    0.81
 -20  -2   0    0.02    0.97
  20   2   0    0.05    0.58
 -20   2   0    1.54    0.93
  20   2   0   -0.19    0.73
 -22  -2   0    0.34    0.93
  22  -2   0    0.38    0.65
 -22   2   0    0.99    0.98
  22   2   0    0.07    0.74
 -24  -2   0   -0.09    1.13
  24  -2   0   -0.90    0.77
  24   2   0    0.34    0.79
 -24   2   0   -0.28    1.00
 -26  -2   0   -0.17    1.07
  26  -2   0   -0.17    0.95
 -26   2   0    1.48    1.08
  26   2   0    1.31    0.95
  28  -2   0    1.72    0.93
 -28  -2   0   -0.32    1.09
 -28   2   0    0.27    0.98
  28   2   0    1.01    1.02
  -1  -3   0   28.27    1.20
  -1  -3   0   23.50    1.16
  -1  -3   0   27.54    1.18
   1  -3   0   27.41    1.18
  -1  -3   0   28.20    1.17
   1  -3   0   27.31    1.18
  -1  -3   0   28.53    1.17
   1   3   0   28.35    1.17
   1   3   0   27.94    1.18
  -1   3   0   24.46    1.15
   1   3   0   28.70    1.19
   3  -3   0   56.17    2.38
  -3  -3   0   56.24    2.41
  -3  -3   0   56.43    2.39
   3  -3   0   59.19    2.38
   3   3   0   57.84    2.41
   3   3   0   58.34    2.40
   3   3   0   56.76    2.33
  -3   3   0   52.51    2.38
  -5  -3   0   37.99    1.76
   5  -3   0   39.35    1.70
   5  -3   0   39.39    1.68
  -5  -3   0   38.23    1.73
   5   3   0   39.47    1.74
   5   3   0   39.33    1.75
  -5   3   0   39.33    1.75
  -7  -3   0   21.75    1.19
  -7  -3   0   23.21    1.14
   7  -3   0   20.82    1.03
   7  -3   0   23.18    1.09
   7   3   0   23.97    1.15
  -7   3   0   22.50    1.16
   7   3   0   23.43    1.16
   9  -3   0    6.99    0.50
  -9  -3   0    6.07    0.75
  -9  -3   0    6.29    0.59
  -9   3   0    7.95    0.77
   9   3   0    6.56    0.59
   9   3   0    5.87    0.58
  11  -3   0    5.39    0.47
 -11  -3   0    6.70    0.72
 -11  -3   0    5.04    0.63
  11   3   0    6.37    0.66
  11   3   0    6.08    0.64
 -11   3   0    5.08    0.70
 -13  -3   0   13.74    1.09
 -13  -3   0   12.62    0.94
  13   3   0   12.47    0.93
 -13   3   0   13.15    1.02
  15  -3   0   18.26    1.00
 -15  -3   0   16.32    1.35
 -15  -3   0   19.36    1.26
  15   3   0   16.86    1.18
 -15   3   0   17.78    1.31
  17  -3   0    3.72    0.55
  17  -3   0    2.40    0.57
 -17   3   0    4.08    0.60
  19  -3   0    4.17    0.69
 -19  -3   0    3.77    1.07
 -19  -3   0    5.63    0.83
 -19   3   0    5.74    1.01
  19   3   0    3.77    0.73
  19   3   0    5.44    0.79
 -21  -3   0   -0.50    0.76
 -21  -3   0    0.09    1.00
  21  -3   0   -0.31    0.63
 -21   3   0    0.07    0.79
  21   3   0   -0.64    0.74
  21   3   0    1.49    0.68
  23  -3   0    1.14    0.71
 -23  -3   0    2.47    1.16
  23   3   0    0.80    0.82
 -23   3   0    2.26    1.04
  25  -3   0    0.17    0.70
 -25   3   0   -0.75    0.97
  25   3   0    1.71    0.99
  27  -3   0   -1.99    0.91
 -27  -3   0   -0.36    1.12
 -27   3   0    1.30    1.24
  29  -3   0    0.35    0.86
 -29  -3   0    0.63    1.07
  29   3   0   -0.16    0.95
 -29   3   0    0.21    0.89
   0  -4   0  173.05   18.75
   2  -4   0  108.59    4.50
  -2  -4   0  108.11    4.49
  -2  -4   0  113.92    4.52
  -2  -4   0  113.19    4.50
  -2  -4   0  110.62    4.47
   2  -4   0  111.71    4.51
   2   4   0   99.14    5.03
   2   4   0  109.27    4.52
  -4  -4   0  218.33    8.99
   4  -4   0  212.87    8.97
  -4  -4   0  221.14    9.02
   4   4   0  212.88    9.71
   4   4   0  218.61    9.00
  -4   4   0  220.63    8.99
   4   4   0  239.42    9.02
  -6  -4   0   69.89    3.01
   6  -4   0   69.28    2.98
   6  -4   0   72.47    2.96
  -6  -4   0   67.80    3.04
   6   4   0   71.28    3.03
   6   4   0   68.91    3.02
  -6   4   0   71.32    3.02
  -8  -4   0    6.03    0.63
   8  -4   0    2.74    6.44
   8  -4   0    4.06    0.46
  -8  -4   0    4.82    0.69
  -8   4   0    4.94    0.63
   8   4   0    4.85    0.59
   8   4   0    4.90    0.56
 -10  -4   0    2.95    0.59
 -10  -4   0    2.00    0.49
  10  -4   0   -0.37    8.38
  10  -4   0    2.11    0.36
  10  -4   0    2.13    0.30
 -10   4   0    2.74    0.60
  10   4   0    2.59    0.53
  12  -4   0    0.35    0.32
 -12  -4   0    0.32    0.42
  12  -4   0    0.22    0.33
  12  -4   0   -0.52    1.43
 -12  -4   0    0.48    0.61
  12   4   0    0.47    0.42
  12   4   0   -0.36    0.42
 -12   4   0    0.79    0.52
  14  -4   0   -0.16    0.39
 -14  -4   0    0.56    0.52
 -14  -4   0   -0.22    0.75
  14  -4   0    0.40    0.34
  14  -4   0   -0.50    0.41
 -14   4   0    0.36    0.39
  14   4   0    0.02    0.53
 -14   4   0   -0.43    0.68
  16  -4   0   -0.41    0.46
  16  -4   0   -0.50    0.41
 -16  -4   0   -0.14    0.75
 -16  -4   0   -0.12    0.56
  16   4   0    0.31    0.55
 -16   4   0   -0.26    0.45
  16   4   0    1.27    0.68
 -16   4   0    0.04    0.68
  18  -4   0    1.07    0.53
 -18  -4   0    1.29    0.66
 -18  -4   0    0.56    0.86
  18   4   0    0.45    0.71
  18   4   0    0.57    0.62
  20  -4   0    1.16    0.61
 -20  -4   0    0.75    0.93
 -20  -4   0   -0.48    0.67
 -20   4   0    0.50    0.74
  20   4   0    0.64    0.65
  20   4   0    1.80    0.73
 -22  -4   0    0.22    1.09
  22  -4   0   -0.18    0.61
  22   4   0   -1.13    0.80
  22   4   0   -0.89    0.70
 -22   4   0    1.47    0.81
  24  -4   0    2.05    0.74
 -24  -4   0    2.90    1.05
 -24   4   0    0.58    0.98
  24   4   0    3.79    0.91
 -26  -4   0    1.42    1.15
 -26   4   0    1.20    1.02
  26   4   0   -0.38    0.92
 -28  -4   0    1.53    1.10
  28  -4   0    0.07    0.78
 -28   4   0   -0.43    0.97
  28   4   0   -0.61    1.08
  -1  -5   0  108.68    4.17
   1  -5   0  102.50    4.16
   1  -5   0   99.28    4.14
  -1  -5   0   98.85    4.15
  -1  -5   0  101.55    4.13
  -1   5   0   98.35    4.12
   1   5   0   92.36    4.15
   3  -5   0  141.93    5.70
   3  -5   0  135.00    5.69
  -3  -5   0  134.14    5.67
  -3  -5   0  138.52    5.69
  -3  -5   0  142.20    5.73
  -3  -5   0  139.75    5.65
   3   5   0  139.51    5.72
   3   5   0  136.01    5.70
  -5  -5   0    0.46    0.21
  -5  -5   0    0.99    0.38
  -5  -5   0    1.14    0.33
   5  -5   0   -0.03    0.24
   5  -5   0    0.69    0.32
  -5   5   0    0.47    0.14
  -5   5   0    0.12    0.27
  -7  -5   0   17.79    1.06
   7  -5   0   16.90    0.90
   7  -5   0   17.95    0.96
  -7  -5   0   17.56    1.00
   7   5   0   15.50    0.77
   7   5   0   17.64    1.01
  -7   5   0   18.85    1.03
   7   5   0   18.38    1.04
  -9  -5   0   21.61    1.22
  -9  -5   0   21.24    1.25
   9  -5   0   21.53    1.13
   9   5   0   21.92    1.20
   9   5   0   21.03    1.20
  -9   5   0   20.63    1.21
 -11  -5   0    0.88    0.62
  11  -5   0    0.43    0.22
  11  -5   0    0.39    0.31
 -11  -5   0    1.16    0.55
  11  -5   0    0.95    0.30
  11   5   0    1.16    0.49
  11   5   0    1.45    0.44
 -11   5   0    0.73    0.28
 -11   5   0    0.68    0.48
  13  -5   0    0.13    0.29
  13  -5   0   -0.36    0.33
 -13  -5   0    0.62    0.47
 -13  -5   0    0.26    0.60
  13  -5   0    0.86    0.36
  13   5   0    0.20    0.52
 -13   5   0    0.53    0.35
  13   5   0    0.32    0.51
 -13   5   0   -0.55    0.58
 -15  -5   0    1.45    0.83
 -15  -5   0    1.05    0.65
  15  -5   0   -0.16    0.44
  15  -5   0   -0.34    0.44
 -15   5   0    0.90    0.71
 -15   5   0   -0.37    0.40
  15   5   0    0.73    0.63
  15   5   0    0.34    0.65
 -17  -5   0    1.30    0.91
  17  -5   0    0.52    0.46
 -17  -5   0    0.50    0.70
  17  -5   0    0.23    0.44
  17   5   0    0.94    0.71
  17   5   0   -0.83    0.68
 -17   5   0    0.60    0.82
 -19  -5   0    3.85    1.16
  19  -5   0    1.99    0.55
 -19  -5   0    3.48    0.91
  19  -5   0    1.84    0.48
 -19   5   0    0.52    0.85
  19   5   0    1.24    0.74
  19   5   0    2.31    0.79
 -21  -5   0    1.33    0.85
  21  -5   0    1.27    0.62
 -21  -5   0   -0.41    1.05
 -21   5   0    1.67    0.92
  21   5   0    2.09    0.82
  23  -5   0    2.42    0.72
 -23  -5   0    1.50    1.08
 -23  -5   0    3.69    0.92
  23   5   0    3.58    0.86
  23   5   0    5.23    0.99
  25  -5   0    0.93    0.68
 -25  -5   0    0.36    1.14
 -25   5   0   -0.09    0.91
  25   5   0    3.08    1.05
 -27  -5   0    0.14    1.10
  27  -5   0    0.41    0.69
  27   5   0    2.74    1.05
 -27   5   0    1.02    1.12
   0  -6   0   79.95    3.08
   0  -6   0   77.17    3.06
   0  -6   0   65.48    3.07
   0   6   0   66.76    3.03
  -2  -6   0   25.45    1.12
   2  -6   0   23.67    1.14
  -2  -6   0   24.97    1.11
  -2  -6   0   23.56    1.14
   2  -6   0   24.71    1.16
  -2  -6   0   24.24    1.15
   2   6   0   22.74    1.15
  -4  -6   0   61.79    2.66
  -4  -6   0   63.08    2.74
  -4  -6   0   60.70    2.69
   4  -6   0   60.94    2.70
   4  -6   0   63.22    2.71
   4   6   0   65.15    2.73
   4   6   0   63.89    2.74
  -6  -6   0   38.10    1.85
   6  -6   0   38.50    1.77
  -6  -6   0   37.94    1.70
  -6  -6   0   38.82    1.83
   6  -6   0   38.54    1.79
  -6   6   0   40.44    1.83
   6   6   0   39.93    1.84
   6   6   0   37.22    1.84
  -8  -6   0   42.00    2.08
   8  -6   0   44.09    1.97
   8  -6   0   42.90    2.00
  -8  -6   0   43.33    2.05
  -8   6   0   44.52    2.07
   8   6   0   46.07    2.09
   8   6   0   41.44    2.04
  10  -6   0   14.98    0.79
 -10  -6   0   15.78    1.02
  10  -6   0   14.91    0.89
 -10  -6   0   14.88    1.09
  10   6   0   16.42    1.05
 -10   6   0   14.12    1.00
  10   6   0   14.63    1.02
 -12  -6   0   20.62    1.25
 -12  -6   0   20.06    1.36
  12  -6   0   19.90    1.13
  12   6   0   20.97    1.24
 -12   6   0   17.69    1.22
  12   6   0   20.71    1.23
  14  -6   0    2.46    0.51
 -14  -6   0    3.15    0.77
 -14  -6   0    2.16    0.61
 -14   6   0    2.00    0.78
  14   6   0    2.82    0.65
  14   6   0    1.94    0.63
 -16  -6   0    7.55    0.95
  16  -6   0    7.97    0.71
 -16  -6   0    6.65    1.08
 -16   6   0    5.78    0.95
  16   6   0    5.86    0.83
  16   6   0    7.16    0.84
 -18  -6   0    0.19    0.65
  18  -6   0   -0.34    0.45
 -18  -6   0    0.41    0.79
  18  -6   0    0.18    0.49
 -18   6   0    1.46    0.90
  18   6   0    1.37    0.64
  18   6   0    1.60    0.81
 -20  -6   0    0.80    0.71
  20  -6   0    0.35    0.51
 -20  -6   0    1.72    0.95
  20   6   0    1.79    0.83
 -20   6   0   -1.23    0.82
  20   6   0    0.18    0.68
 -22  -6   0    0.49    0.78
  22  -6   0   -0.25    0.60
  22   6   0    0.52    0.84
 -22   6   0    1.09    0.89
  22   6   0    2.24    0.83
  24  -6   0    1.93    0.69
 -24  -6   0    2.19    1.08
 -24  -6   0    2.21    0.96
 -24   6   0    3.41    1.00
  24   6   0    3.41    0.91
  24   6   0    3.36    0.97
 -26  -6   0    1.23    1.18
 -26   6   0    0.71    0.87
 -28  -6   0   -0.87    1.13
  28   6   0    0.84    1.01
   1  -7   0   66.11    2.88
  -1  -7   0   69.51    2.90
  -1  -7   0   68.39    2.91
  -1  -7   0   68.01    2.87
   1  -7   0   68.42    2.91
   1   7   0   64.75    2.88
  -3  -7   0   54.26    2.40
   3  -7   0   54.58    2.39
  -3  -7   0   55.73    2.34
  -3  -7   0   55.77    2.37
   3  -7   0   53.27    2.38
   3   7   0   52.58    2.36
   3   7   0   53.25    2.40
   5  -7   0    3.17    0.49
  -5  -7   0    3.12    0.42
  -5  -7   0    3.34    0.53
  -5  -7   0    3.84    0.48
   5  -7   0    3.03    0.46
   5   7   0    3.53    0.55
   5   7   0    3.82    0.49
  -5   7   0    3.29    0.47
  -7  -7   0    4.27    0.57
  -7  -7   0    5.25    0.68
   7  -7   0    3.71    0.52
   7  -7   0    4.26    0.52
  -7  -7   0    3.58    0.38
   7   7   0    5.37    0.68
  -7   7   0    3.63    0.55
   7   7   0    4.82    0.63
   9  -7   0   18.30    1.05
   9  -7   0   17.14    0.97
  -9  -7   0   16.01    0.87
   9  -7   0   17.45    0.82
  -9  -7   0   19.14    1.16
  -9  -7   0   18.38    1.11
   9   7   0   18.27    1.10
  -9   7   0   18.13    1.12
   9   7   0   18.35    1.11
 -11  -7   0    6.43    0.76
  11  -7   0    6.86    0.59
 -11  -7   0    5.79    0.72
 -11   7   0    5.23    0.68
  11   7   0    5.12    0.72
  11   7   0    5.85    0.74
 -13  -7   0    6.46    0.86
 -13  -7   0    6.42    0.81
  13  -7   0    7.39    0.68
  13   7   0    6.36    0.83
  13   7   0    5.29    0.80
 -13   7   0    4.74    0.77
 -15  -7   0   -0.46    0.78
  15  -7   0    0.19    0.34
  15  -7   0   -0.75    0.53
 -15  -7   0   -0.44    0.64
  15   7   0   -0.32    0.63
 -15   7   0   -0.12    0.69
  15   7   0    0.46    0.66
  17  -7   0    0.26    0.51
 -17  -7   0   -0.23    0.68
  17  -7   0    0.04    0.40
 -17  -7   0    0.62    0.87
 -17   7   0    1.62    0.87
  17   7   0    0.83    0.67
  17   7   0    0.39    0.73
  19  -7   0   -0.11    0.46
  19  -7   0    0.46    0.51
 -19  -7   0    0.24    0.72
 -19  -7   0    0.66    1.03
  19   7   0    1.66    0.79
 -19   7   0    0.84    0.90
 -21  -7   0    6.71    1.30
 -21  -7   0    3.24    0.97
  21   7   0    5.27    0.98
  21   7   0    4.92    1.02
 -23  -7   0    2.38    1.05
 -23  -7   0    1.67    0.92
  23  -7   0    1.25    0.56
  23   7   0    2.70    0.97
 -23   7   0    1.13    0.92
  23   7   0    2.96    0.97
 -25  -7   0    1.68    0.91
 -25  -7   0    2.85    1.22
  25   7   0    0.71    0.92
 -27  -7   0   -1.43    1.14
  27   7   0    0.64    0.94
   0  -8   0  283.09   11.25
   0  -8   0  226.58   15.06
   0  -8   0  290.95   11.28
   0   8   0  290.80   11.25
   2  -8   0   46.20    2.15
  -2  -8   0   48.31    2.12
  -2  -8   0   47.71    2.10
  -2  -8   0   47.26    2.17
   2  -8   0   49.50    2.18
  -2  -8   0   46.31    2.15
   2   8   0   51.49    2.14
   2   8   0   46.03    2.16
  -4  -8   0    0.51    0.36
  -4  -8   0    0.84    0.37
   4  -8   0    1.24    0.46
   4  -8   0    0.19    0.42
  -4  -8   0    0.58    0.33
  -4  -8   0    0.58    0.53
   4   8   0   -0.03    0.38
   4   8   0    1.32    0.53
  -4   8   0    0.15    0.30
   6  -8   0    1.22    0.48
   6  -8   0    2.06    0.44
  -6   8   0    1.37    0.42
   6   8   0    1.82    0.48
   6   8   0    2.28    0.52
  -8  -8   0    6.58    0.64
   8  -8   0    8.15    0.68
  -8  -8   0    5.84    0.70
   8  -8   0    5.68    0.60
  -8   8   0    6.79    0.68
   8   8   0    7.83    0.75
   8   8   0    7.52    0.71
 -10  -8   0   29.95    1.62
 -10  -8   0   31.55    1.67
  10  -8   0   29.28    1.54
 -10   8   0   26.78    1.81
  10   8   0   32.41    1.65
  10   8   0   31.73    1.67
 -10   8   0   30.95    1.63
  12  -8   0   27.38    1.47
 -12  -8   0   27.87    1.69
 -12  -8   0   26.44    1.54
  12   8   0   28.50    1.58
  12   8   0   27.90    1.60
 -12   8   0   24.70    1.57
 -14  -8   0    2.09    0.72
  14  -8   0    3.59    0.63
 -14  -8   0    2.96    0.80
 -14   8   0    1.39    0.76
  14   8   0    2.19    0.72
  14   8   0    2.90    0.75
  16  -8   0    5.69    0.73
 -16  -8   0    5.28    0.87
 -16  -8   0    7.02    1.12
  16   8   0    5.02    0.84
  16   8   0    5.68    0.85
 -18  -8   0    2.11    0.75
  18  -8   0    0.24    0.38
 -18  -8   0   -0.14    0.87
  18  -8   0    0.82    0.56
 -18   8   0    2.57    0.92
  18   8   0    1.10    0.88
  18   8   0   -0.46    0.68
 -20  -8   0    0.08    0.87
 -20  -8   0    3.19    1.14
  20   8   0    2.69    0.91
  22  -8   0    0.45    0.44
 -22  -8   0    1.37    0.92
 -22  -8   0    3.52    1.23
 -22   8   0    1.02    0.91
  22   8   0   -0.24    0.79
  22   8   0    1.95    0.95
 -24  -8   0   -0.84    1.20
 -24  -8   0    0.67    0.93
 -24   8   0   -0.54    0.90
  24   8   0    1.57    0.97
  24   8   0   -1.12    1.01
 -26  -8   0    2.24    1.24
 -26  -8   0   -0.55    0.91
  26   8   0    0.29    0.94
 -28  -8   0    1.16    1.20
  28   8   0    1.17    0.94
  -1  -9   0  149.82    6.16
   1  -9   0  150.43    6.17
  -1  -9   0  149.58    6.06
  -1  -9   0  147.20    6.12
   1  -9   0  145.79    6.13
  -1  -9   0  139.82    6.14
  -1   9   0  145.94    6.10
   1   9   0  148.71    6.14
  -3  -9   0  192.58    7.64
  -3  -9   0  189.01    7.70
   3  -9   0  179.89    7.67
  -3  -9   0  196.88    7.64
  -3  -9   0  182.64    7.66
   3  -9   0  185.28    7.68
   3   9   0  183.77    7.69
  -3   9   0  170.50    7.72
  -5  -9   0   16.78    1.06
  -5  -9   0   17.27    0.98
   5  -9   0   16.17    0.97
   5  -9   0   17.00    1.00
   5   9   0   16.81    1.03
   5   9   0   17.00    1.02
  -7  -9   0   43.60    2.11
  -7  -9   0   43.17    2.05
   7  -9   0   41.10    2.00
   7  -9   0   42.23    2.04
   7   9   0   42.63    2.06
  -7   9   0   44.26    2.07
   7   9   0   42.62    2.08
   9  -9   0    1.75    0.48
  -9  -9   0    1.78    0.56
   9   9   0    2.25    0.58
  -9   9   0    1.81    0.54
  11  -9   0   14.15    0.93
 -11  -9   0   13.28    0.99
 -11  -9   0   12.17    1.05
  11   9   0   14.55    1.09
  11   9   0   13.45    1.04
 -11   9   0   12.98    1.01
 -13  -9   0    3.82    0.70
  13  -9   0    3.85    0.65
 -13  -9   0    3.46    0.80
 -13   9   0    3.36    0.79
  13   9   0    4.67    0.77
  13   9   0    2.85    0.67
  15  -9   0    4.66    0.72
 -15  -9   0    6.83    1.01
 -15  -9   0    6.10    0.84
  15   9   0    6.99    0.96
  15   9   0    4.45    0.84
 -17  -9   0    1.59    0.69
  17  -9   0    1.27    0.63
 -17  -9   0    3.24    0.98
 -17   9   0    1.06    0.81
  17   9   0    0.77    0.75
  19  -9   0    0.37    0.60
 -19  -9   0    1.20    0.96
 -19  -9   0    0.61    0.72
  19  -9   0    0.14    0.35
  19   9   0    0.82    0.76
  19   9   0    1.13    0.96
 -19   9   0    1.42    0.78
 -21  -9   0    0.77    1.13
 -21  -9   0    0.49    0.90
 -21   9   0   -0.88    0.89
  21   9   0    0.93    0.85
 -23  -9   0   -0.38    1.09
 -23  -9   0    2.32    1.04
  23   9   0   -1.06    0.78
 -23   9   0    0.40    0.87
 -25  -9   0   -0.99    0.98
 -25  -9   0    1.05    1.16
  25   9   0   -0.95    0.96
  25   9   0    0.21    1.19
 -27  -9   0    0.12    1.21
  27   9   0    0.56    1.01
   0 -10   0   19.06    1.03
   0 -10   0   24.35    1.19
   0 -10   0   25.26    1.26
   0  10   0   19.75    1.14
  -2 -10   0   20.56    1.12
  -2 -10   0   19.28    1.07
  -2 -10   0   18.70    1.08
   2 -10   0   18.72    1.11
  -2 -10   0   20.11    1.02
   2 -10   0   19.85    1.10
   2  10   0   20.71    1.06
   2  10   0   18.75    1.09
  -4 -10   0   60.33    2.75
  -4 -10   0   63.22    2.75
  -4 -10   0   61.47    2.71
  -4 -10   0   62.88    2.81
   4 -10   0   60.98    2.80
   4 -10   0   61.40    2.78
   4  10   0   62.73    2.78
   4  10   0   61.88    2.81
   6 -10   0    4.16    0.53
   6 -10   0    4.17    0.55
  -6 -10   0    4.31    0.50
  -6 -10   0    3.92    0.62
  -6 -10   0    4.37    0.58
  -6  10   0    4.45    0.59
   6  10   0    5.06    0.62
   6  10   0    4.29    0.62
  -8 -10   0    1.56    0.39
   8 -10   0    1.95    0.50
  -8 -10   0    1.94    0.56
  -8 -10   0    0.91    0.51
   8 -10   0    1.60    0.45
  -8  10   0    1.42    0.56
   8  10   0    1.10    0.51
 -10 -10   0    5.07    0.72
  10 -10   0    4.77    0.65
 -10 -10   0    5.13    0.74
  10  10   0    4.83    0.68
  10  10   0    4.02    0.71
 -10  10   0    3.63    0.70
 -12 -10   0    5.91    0.76
 -12 -10   0    6.48    0.85
  12 -10   0    6.00    0.73
  12  10   0    6.35    0.78
  12  10   0    5.81    0.82
 -12  10   0    6.23    0.86
  14 -10   0   15.13    1.08
 -14 -10   0   15.28    1.22
 -14 -10   0   17.42    1.38
  14  10   0   16.77    1.32
  14  10   0   14.78    1.18
 -14  10   0   12.19    1.20
 -16 -10   0    3.55    0.95
 -16 -10   0    3.40    0.84
  16 -10   0    2.68    0.73
  16  10   0    4.65    0.94
 -16  10   0    2.43    0.87
  16  10   0    2.96    0.83
  18 -10   0    2.69    0.65
 -18 -10   0    2.35    0.80
  18  10   0    2.26    0.81
 -20 -10   0   -0.02    0.75
 -20 -10   0   -0.03    0.97
  20 -10   0    0.88    0.61
  20  10   0    0.75    0.76
 -20  10   0    0.31    0.84
 -22 -10   0   -1.57    0.96
  22  10   0    0.61    0.92
 -22  10   0   -1.19    0.83
  22  10   0   -0.80    0.90
 -24 -10   0    2.13    1.02
  24  10   0    2.27    0.97
 -26 -10   0    0.75    1.08
 -26 -10   0   -0.88    0.99
  26  10   0    1.01    1.12
  -1 -11   0  102.40    4.45
  -1 -11   0  102.45    4.32
  -1 -11   0  108.14    4.42
   1 -11   0  104.26    4.44
   1 -11   0  110.50    4.49
  -1  11   0   90.75    4.77
   1  11   0  103.32    4.44
  -3 -11   0   48.02    2.24
   3 -11   0   48.69    2.26
   3 -11   0   48.01    2.25
  -3 -11   0   48.69    2.26
  -3 -11   0   48.45    2.18
  -3 -11   0   50.35    2.22
   3  11   0   48.89    2.27
   3  11   0   49.24    2.22
  -3  11   0   41.40    2.13
  -5 -11   0   24.24    1.34
  -5 -11   0   27.27    1.48
  -5 -11   0   25.12    1.34
   5 -11   0   24.37    1.40
   5 -11   0   25.57    1.41
  -5 -11   0   27.55    1.33
   5  11   0   24.05    1.39
   5  11   0   27.17    1.38
  -7 -11   0    7.68    0.65
   7 -11   0    8.46    0.73
   7 -11   0    8.61    0.76
  -7 -11   0    8.74    0.74
  -7 -11   0    7.83    0.79
   7  11   0    9.06    0.83
   7  11   0    9.11    0.82
  -7  11   0    8.87    0.80
  -9 -11   0    0.12    0.57
   9 -11   0    0.89    0.50
  -9 -11   0    1.60    0.53
  -9 -11   0    1.08    0.42
  -9  11   0    0.13    0.57
   9  11   0    0.59    0.54
   9  11   0    0.44    0.61
 -11 -11   0    2.87    0.83
 -11 -11   0    2.59    0.67
  11 -11   0    1.67    0.63
 -11  11   0    2.89    0.75
  11  11   0    3.45    0.75
  11  11   0    2.15    0.72
  13 -11   0    3.31    0.72
 -13 -11   0    3.49    0.44
 -13 -11   0    4.79    0.88
 -13  11   0    2.04    0.79
  13  11   0    3.74    0.76
  15 -11   0    7.82    0.83
 -15 -11   0    8.37    1.11
 -15 -11   0    8.38    1.02
 -15  11   0    5.38    0.99
  15  11   0    8.99    1.01
  15  11   0    6.00    0.97
  17 -11   0    2.77    0.75
  17  11   0    1.87    0.74
  17  11   0    3.34    0.93
 -19 -11   0    0.04    0.74
  19 -11   0   -0.02    0.65
 -19 -11   0    0.37    1.01
  19  11   0    0.30    0.98
 -19  11   0    1.78    0.88
 -21 -11   0    0.42    1.09
 -21 -11   0    1.47    0.92
  21 -11   0    1.64    0.69
  21  11   0    0.73    0.78
 -21  11   0    0.63    0.81
  21  11   0    0.32    1.08
 -23 -11   0    1.68    0.93
 -23 -11   0    0.86    1.03
  23  11   0    1.10    1.06
  23  11   0   -0.75    0.95
 -25 -11   0   -1.04    0.97
 -25 -11   0    1.34    1.24
  25  11   0    0.14    1.13
  25  11   0   -0.35    0.97
   0 -12   0   10.76    0.68
   0 -12   0   12.62    0.84
   0 -12   0   13.19    0.90
   0  12   0   13.31    0.87
   2 -12   0   50.34    2.28
   2 -12   0   47.01    2.23
  -2 -12   0   47.91    2.19
  -2 -12   0   46.54    2.11
  -2 -12   0   48.97    2.24
   2  12   0   47.38    2.23
  -2  12   0   42.50    2.16
   2  12   0   44.24    2.14
   4 -12   0   11.08    0.85
  -4 -12   0   12.41    0.80
   4 -12   0   10.71    0.83
  -4 -12   0   10.73    0.85
  -4 -12   0   10.46    0.76
   4  12   0   12.35    0.84
   4  12   0   10.07    0.83
  -4  12   0    9.76    0.72
   6 -12   0    6.01    0.66
  -6 -12   0    5.77    0.64
   6 -12   0    5.73    0.66
  -6 -12   0    6.42    0.75
   6  12   0    5.01    0.74
   6  12   0    6.27    0.71
  -8 -12   0    1.32    0.55
  -8 -12   0    2.09    0.70
  -8 -12   0    1.38    0.45
   8 -12   0    2.01    0.59
   8 -12   0    1.64    0.55
  -8  12   0    2.48    0.63
   8  12   0    1.70    0.65
   8  12   0    1.73    0.60
 -10 -12   0   -0.99    0.59
 -10 -12   0   -0.20    0.70
  10 -12   0   -0.39    0.52
 -10 -12   0   -0.30    0.43
  10 -12   0    0.22    0.53
  10  12   0    0.58    0.61
 -10  12   0    0.79    0.67
  10  12   0    0.04    0.67
  12 -12   0    4.76    0.73
 -12 -12   0    3.69    0.89
 -12 -12   0    4.22    0.73
 -12  12   0    2.65    0.87
  12  12   0    3.62    0.86
  12  12   0    2.48    0.72
 -14 -12   0    5.16    0.86
  14 -12   0    3.74    0.72
 -14 -12   0    4.81    1.04
  14  12   0    5.87    0.94
  14  12   0    3.92    0.93
 -16 -12   0    5.62    1.07
  16 -12   0    5.67    0.86
  16  12   0    6.44    1.00
  16  12   0    6.85    1.01
 -18 -12   0    3.88    1.07
  18 -12   0    3.23    0.79
 -18 -12   0    2.87    0.90
  18  12   0    3.31    0.86
  18  12   0    3.90    0.99
 -20 -12   0    2.36    1.13
 -20 -12   0    1.82    0.88
  20  12   0    2.19    0.99
  20  12   0   -0.15    0.80
  22 -12   0    0.23    0.67
 -22 -12   0   -2.32    1.22
  22  12   0    0.27    0.84
  22  12   0    0.57    0.97
 -24 -12   0    0.41    1.32
 -24 -12   0    0.01    0.97
  24  12   0   -1.02    0.93
  24  12   0    2.90    1.25
 -26 -12   0   -1.69    1.00
 -26 -12   0   -0.61    1.18
  26  12   0    1.13    1.14
  26  12   0   -0.48    0.98
   1 -13   0   21.33    1.23
  -1 -13   0   21.86    1.19
  -1 -13   0   16.39    0.99
  -1 -13   0   21.12    1.18
   1 -13   0   20.31    1.17
  -1  13   0   17.91    1.12
   1  13   0   18.14    1.13
  -3 -13   0   38.38    1.90
   3 -13   0   38.16    1.98
  -3 -13   0   40.34    2.00
  -3 -13   0   37.05    1.93
   3 -13   0   39.03    1.96
  -3 -13   0   39.69    1.86
   3  13   0   40.63    1.91
   3  13   0   39.53    1.99
   5 -13   0   20.05    1.26
  -5 -13   0   18.52    1.23
   5 -13   0   18.94    1.20
  -5 -13   0   19.65    1.15
  -5 -13   0   20.06    1.15
   5  13   0   20.09    1.27
   5  13   0   20.25    1.24
   7 -13   0   22.77    1.39
  -7 -13   0   22.65    1.44
   7 -13   0   22.18    1.33
  -7 -13   0   22.86    1.34
  -7 -13   0   20.54    1.27
  -7  13   0   24.84    1.43
   7  13   0   22.80    1.41
   7  13   0   21.15    1.43
   9 -13   0   15.51    1.10
  -9 -13   0   15.16    1.09
   9 -13   0   14.69    1.15
  -9 -13   0   15.20    1.18
   9  13   0   15.64    1.20
  -9  13   0   16.37    1.19
   9  13   0   15.55    1.19
 -11 -13   0   -0.46    0.45
 -11 -13   0    0.37    0.63
  11 -13   0    0.02    0.57
 -11 -13   0   -0.97    0.75
  11  13   0    0.33    0.62
 -11  13   0    0.12    0.76
  11  13   0   -0.04    0.67
 -13 -13   0    0.92    0.79
 -13 -13   0    0.81    0.75
  13 -13   0    0.47    0.70
  13  13   0   -0.24    0.81
 -13  13   0    1.31    0.78
 -15 -13   0    0.68    0.91
 -15 -13   0   -0.84    0.74
  15 -13   0    0.91    0.73
  15  13   0    0.91    0.69
  15  13   0    1.46    0.84
 -15  13   0    0.89    0.78
  17 -13   0    1.02    0.76
 -17 -13   0   -0.04    0.89
 -17 -13   0    2.09    0.82
  17  13   0    0.79    0.76
 -17  13   0    0.20    0.85
  17  13   0    0.19    0.82
 -19 -13   0    1.25    1.15
 -19 -13   0   -0.43    0.89
  19 -13   0    0.65    0.70
  19  13   0   -0.58    1.02
  19  13   0    0.31    0.88
  21 -13   0    2.40    0.83
 -21 -13   0    2.75    1.05
 -21 -13   0    1.43    1.44
  21  13   0    1.85    0.93
  21  13   0    3.46    1.25
 -23 -13   0    1.32    1.28
  23  13   0    0.59    1.16
  23  13   0    1.03    0.91
 -25 -13   0    1.06    1.19
 -25 -13   0    1.55    1.00
  25  13   0   -0.86    1.16
  25  13   0    3.73    1.04
   0 -14   0    1.67    0.60
   0 -14   0    1.28    0.33
   0 -14   0    1.24    0.50
   0  14   0    0.96    0.52
   0  14   0    1.21    0.38
   2 -14   0   16.51    1.08
   2 -14   0   16.24    1.11
  -2 -14   0   14.97    1.04
  -2 -14   0   14.24    1.03
  -2 -14   0   15.32    0.90
   2  14   0   14.92    0.95
   2  14   0   13.86    1.01
   4 -14   0    6.08    0.73
   4 -14   0    6.64    0.78
  -4 -14   0    6.61    0.63
  -4 -14   0    7.40    0.79
  -4 -14   0    6.08    0.83
  -4 -14   0    6.92    0.74
   4  14   0    7.61    0.81
   4  14   0    6.74    0.72
   6 -14   0   11.49    0.95
  -6 -14   0   11.80    1.03
  -6 -14   0   11.44    0.89
  -6 -14   0   11.08    0.92
   6  14   0   11.68    0.97
   6  14   0   11.46    0.94
  -8 -14   0    6.92    0.89
   8 -14   0    7.85    0.80
  -8 -14   0    6.78    0.74
  -8 -14   0    7.29    0.83
   8 -14   0    7.11    0.85
  -8  14   0    7.25    0.87
   8  14   0    8.72    0.93
   8  14   0    7.51    0.96
  10 -14   0    4.45    0.69
  10 -14   0    4.32    0.83
 -10 -14   0    6.04    0.89
 -10 -14   0    3.78    0.70
  10  14   0    5.06    0.88
 -10  14   0    5.60    0.93
  10  14   0    4.42    0.80
 -12 -14   0    0.80    0.75
  12  14   0    1.08    0.84
 -12  14   0    2.04    0.80
  12  14   0   -0.33    0.82
 -14 -14   0    3.47    0.99
  14 -14   0    1.68    0.78
 -14 -14   0    1.18    0.81
  14  14   0    1.30    0.85
 -14  14   0    2.00    0.89
  16 -14   0   -0.64    0.74
 -16 -14   0    0.01    0.79
 -16 -14   0    0.00    0.78
 -16  14   0    1.15    0.80
  16  14   0    0.36    0.72
  16  14   0   -0.81    0.94
 -18 -14   0    1.04    0.99
 -18 -14   0    0.75    0.88
  18 -14   0    0.07    0.77
  18  14   0    1.87    0.94
  18  14   0    0.14    0.87
  20 -14   0    1.95    0.80
 -20 -14   0    2.50    0.90
 -20 -14   0    0.87    1.15
  20  14   0    0.75    1.07
 -22 -14   0    5.52    1.23
 -22 -14   0    3.67    1.07
  22 -14   0    5.44    0.97
  22  14   0    5.72    1.36
  22  14   0    3.24    1.07
  24  14   0    6.02    1.40
  -1 -15   0   14.88    1.07
   1 -15   0   16.97    1.08
   1 -15   0   16.97    1.11
  -1 -15   0   15.61    1.04
  -1 -15   0   13.97    0.86
   1  15   0   14.75    1.06
   1  15   0   11.52    0.87
  -1  15   0   12.45    0.99
   3 -15   0   14.95    1.10
  -3 -15   0   14.81    1.05
  -3 -15   0   14.75    0.93
   3 -15   0   14.39    1.07
  -3 -15   0   13.99    1.05
   3  15   0   15.01    1.11
   5 -15   0   15.59    1.16
  -5 -15   0   15.17    1.06
  -5 -15   0   16.94    1.17
  -5 -15   0   15.44    1.14
   5  15   0   16.88    1.18
   5  15   0   17.20    1.23
  -7 -15   0    9.48    0.87
  -7 -15   0   10.29    0.88
  -7 -15   0   10.63    1.07
   7 -15   0   10.16    1.00
   7 -15   0   10.51    1.02
   7  15   0   10.08    0.97
  -7  15   0   12.60    1.07
   7  15   0   11.86    1.02
  -9 -15   0   11.13    1.02
   9 -15   0   11.58    1.09
  -9 -15   0   11.58    1.17
   9  15   0   11.67    1.13
   9  15   0   10.74    1.07
  -9  15   0   10.39    1.10
 -11 -15   0   11.54    1.12
 -11 -15   0   13.91    1.25
  11 -15   0   12.29    1.21
 -11  15   0   12.99    1.21
  11  15   0   13.59    1.14
  11  15   0   13.58    1.23
  13 -15   0    8.43    1.03
 -13 -15   0   10.05    1.08
 -13 -15   0    8.12    1.08
  13  15   0    6.96    1.01
  13  15   0    8.23    1.09
 -15 -15   0    1.40    0.77
 -15 -15   0    2.72    1.09
  15 -15   0   -0.41    0.76
 -15  15   0    0.45    0.83
  15  15   0    2.16    0.96
  15  15   0    0.67    0.87
 -17 -15   0    0.76    1.05
  17 -15   0    0.19    0.66
 -17 -15   0    0.59    0.85
  17  15   0    1.51    1.04
  17  15   0    1.42    0.97
 -19 -15   0   -0.45    1.03
 -19 -15   0    1.00    0.85
  19 -15   0    0.00    0.79
  19  15   0    2.55    0.96
  19  15   0    0.58    0.94
 -21 -15   0    7.23    1.41
 -21 -15   0    3.87    1.17
  21 -15   0    4.23    0.94
  21  15   0    5.00    1.31
  21  15   0    7.31    1.28
 -23 -15   0    0.92    0.99
  23  15   0    1.86    0.91
  23  15   0    4.39    1.34
   0 -16   0    4.79    0.67
   0 -16   0    3.49    0.43
   0  16   0    3.32    0.64
   2 -16   0    2.74    0.73
  -2 -16   0    2.43    0.67
  -2 -16   0    1.95    0.48
  -2 -16   0    1.32    0.65
   2  16   0    0.90    0.68
   4 -16   0    0.40    0.58
  -4 -16   0    0.53    0.49
   4 -16   0   -0.21    0.62
  -4 -16   0    1.23    0.63
  -4 -16   0    0.90    0.69
  -4  16   0    0.17    0.54
   4  16   0    0.25    0.59
   4  16   0    0.64    0.57
  -6 -16   0    5.50    0.79
  -6 -16   0    3.99    0.84
  -6 -16   0    4.41    0.69
   6 -16   0    4.57    0.79
   6  16   0    4.76    0.79
   6  16   0    3.91    0.75
   8 -16   0    8.94    0.95
  -8 -16   0    6.97    0.89
   8 -16   0    9.33    1.03
  -8 -16   0    5.42    0.83
  -8 -16   0    8.80    0.98
   8  16   0    5.65    0.91
   8  16   0    6.86    0.94
  -8  16   0    8.44    1.04
 -10 -16   0   13.86    1.09
  10 -16   0   15.06    1.25
 -10 -16   0   16.29    1.36
 -10 -16   0   17.07    1.26
  10 -16   0   16.82    1.26
  10  16   0   15.04    1.31
 -10  16   0   17.65    1.40
  10  16   0   14.83    1.30
  12 -16   0    8.84    1.06
 -12 -16   0    8.41    1.06
 -12 -16   0    8.93    1.16
  12  16   0    7.46    1.07
  12  16   0    9.58    1.12
  14 -16   0    0.72    0.80
 -14 -16   0    0.77    0.77
  14  16   0   -0.06    0.74
 -14  16   0   -0.56    0.82
  14  16   0    1.47    1.00
  16 -16   0   -0.90    0.77
 -16 -16   0    0.99    0.92
  16  16   0    0.28    0.97
 -18 -16   0    0.62    0.85
  18  16   0    1.97    0.91
  18  16   0    1.77    0.94
  20 -16   0    3.74    1.13
 -20 -16   0    5.18    1.26
 -20 -16   0    2.96    1.15
  20  16   0    1.43    1.16
  20  16   0    3.35    1.02
 -22 -16   0    5.10    1.06
  22 -16   0    3.89    0.95
  22  16   0    3.26    1.26
  22  16   0    3.06    1.04
 -24 -16   0    3.02    1.40
 -24 -16   0    2.11    1.01
  24  16   0    2.27    1.38
  24  16   0    3.90    1.05
   1 -17   0    0.31    0.31
  -1 -17   0    1.35    0.65
   1 -17   0    0.53    0.73
   1 -17   0    1.48    0.76
  -1 -17   0   -0.05    0.39
  -1  17   0   -0.39    0.63
   1  17   0    0.10    0.66
   3 -17   0    1.22    0.66
  -3 -17   0    0.75    0.64
  -3 -17   0    0.78    0.69
   3 -17   0    1.31    0.72
  -3  17   0    0.59    0.60
   3  17   0   -0.53    0.65
  -5 -17   0    3.23    0.61
   5 -17   0    1.70    0.70
  -5  17   0    1.15    0.56
   5  17   0    1.99    0.63
   5  17   0    2.10    0.78
  -7 -17   0    7.94    0.89
   7 -17   0    9.03    0.98
  -7 -17   0   11.01    0.95
  -7 -17   0    9.85    1.05
   7  17   0    8.94    0.98
   7  17   0   10.03    1.09
  -7  17   0    8.84    1.04
   9 -17   0   10.85    1.13
  -9 -17   0   12.94    1.19
  -9 -17   0   13.44    1.13
  -9 -17   0   10.74    1.00
   9 -17   0   11.95    1.15
   9  17   0   12.68    1.17
  -9  17   0   11.38    1.18
   9  17   0   11.01    1.14
 -11 -17   0    9.62    1.07
 -11 -17   0   10.75    1.26
  11 -17   0   11.11    1.14
 -11 -17   0    8.60    0.86
  11  17   0   11.46    1.16
  11  17   0    8.64    1.08
 -11  17   0    7.70    1.10
  13 -17   0    6.56    1.04
 -13 -17   0    7.03    1.14
 -13 -17   0    7.10    1.03
  13  17   0    5.30    1.12
  13  17   0    6.67    1.04
 -15 -17   0    3.95    1.13
 -15 -17   0    2.30    1.01
  15  17   0    3.04    0.93
  15  17   0    3.37    0.99
 -17 -17   0    0.58    0.84
  17 -17   0    1.46    0.93
 -17 -17   0   -0.29    1.09
  17  17   0   -1.86    0.93
  17  17   0   -0.93    0.84
 -19 -17   0    2.86    1.16
  19 -17   0   -0.88    0.94
 -19 -17   0    0.40    1.09
  19  17   0    0.49    1.05
  19  17   0    0.69    0.92
 -21 -17   0    2.56    0.94
  21 -17   0    3.62    1.00
 -21 -17   0    1.22    1.21
  21  17   0    1.82    1.25
  21  17   0    2.02    0.95
 -23 -17   0    2.62    1.05
 -23 -17   0    2.68    1.26
  23  17   0    2.77    1.23
  23  17   0    2.14    1.01
   0 -18   0    1.19    0.37
   0 -18   0    1.80    0.68
   0 -18   0    1.55    0.70
   0  18   0    0.99    0.75
  -2 -18   0    1.13    0.48
   2 -18   0    0.35    0.64
  -2 -18   0    0.69    0.65
  -2 -18   0    0.02    0.69
   2 -18   0    0.61    0.29
   2 -18   0   -0.34    0.77
  -2  18   0   -0.44    0.64
   2  18   0   -0.41    0.69
  -4 -18   0    1.29    0.56
  -4 -18   0    1.21    0.74
  -4 -18   0    1.07    0.71
   4 -18   0   -0.43    0.79
   4 -18   0    1.37    0.72
   4  18   0    1.88    0.84
  -6 -18   0   10.13    1.04
  -6 -18   0    8.85    0.90
   6 -18   0   11.21    1.10
   6 -18   0    9.33    1.09
   6  18   0    9.06    1.14
  -8 -18   0    7.39    1.07
  -8 -18   0    6.26    0.85
   8 -18   0    5.40    0.92
  -8 -18   0    7.95    0.90
   8  18   0    5.38    0.85
  -8  18   0    5.60    0.94
   8  18   0    6.56    1.00
 -10 -18   0    2.32    0.66
 -10 -18   0    2.48    0.82
  10 -18   0    2.89    0.89
  10  18   0    2.08    0.83
  10  18   0    1.30    0.96
 -12 -18   0    1.40    0.75
  12 -18   0    1.11    0.88
 -12 -18   0    0.60    0.56
  12  18   0    0.88    0.85
  12  18   0    0.90    0.82
 -14 -18   0    1.21    0.83
  14 -18   0    1.40    0.86
  14  18   0    1.09    0.81
  14  18   0    0.79    0.90
 -16 -18   0    2.36    0.89
 -16 -18   0    0.31    1.01
  16 -18   0    1.28    0.92
  16  18   0    0.38    0.85
  16  18   0    0.98    0.99
 -18 -18   0    1.69    1.09
  18 -18   0    0.33    0.93
  18  18   0    1.54    1.12
  18  18   0   -1.19    0.95
  20 -18   0   -0.07    0.95
 -20 -18   0   -0.70    1.00
 -20 -18   0    3.21    1.18
  20  18   0   -0.08    0.97
  20  18   0    2.48    1.22
 -22 -18   0    1.64    1.30
  22 -18   0    0.93    0.90
 -22 -18   0    1.20    1.01
  22  18   0    1.34    0.93
  22  18   0    3.88    1.29
  -1 -19   0    1.73    0.44
   1 -19   0    1.79    0.36
  -1 -19   0    2.23    0.74
   1 -19   0    1.85    0.75
   1 -19   0    2.33    0.84
  -1 -19   0    0.58    0.75
  -1  19   0    3.03    0.75
   1  19   0    1.48    0.72
  -3 -19   0    0.49    0.51
  -3 -19   0   -0.02    0.67
   3 -19   0   -0.10    0.77
  -3 -19   0    1.41    0.74
  -3  19   0   -0.57    0.66
   3  19   0    1.00    0.68
  -5 -19   0    4.04    0.88
  -5 -19   0    2.72    0.64
   5 -19   0    2.45    0.85
   5 -19   0    4.26    0.89
   5  19   0    3.44    0.90
  -7 -19   0    2.80    0.72
   7 -19   0    3.53    0.91
   7 -19   0    5.43    1.01
  -7  19   0    4.17    0.88
   7  19   0    3.50    0.95
   9 -19   0    0.01    0.85
  -9 -19   0    0.87    0.68
  -9 -19   0    0.56    0.86
  -9 -19   0    0.23    0.71
  -9  19   0   -0.96    0.82
   9  19   0   -0.94    0.90
 -11 -19   0    1.57    0.89
  11 -19   0    1.08    0.82
  11  19   0    2.61    0.96
  13 -19   0   -0.66    0.88
 -13 -19   0    1.34    0.84
  13  19   0    1.88    1.04
  13  19   0    1.04    0.82
  15 -19   0    0.61    0.79
 -15 -19   0    1.92    1.13
 -15 -19   0    0.62    0.83
  15  19   0    0.41    0.87
 -17 -19   0    0.18    1.02
  17 -19   0    0.93    1.05
 -17 -19   0    1.36    1.21
  17  19   0   -0.04    1.04
  17  19   0    1.38    0.96
 -19 -19   0   -1.98    1.18
  19 -19   0   -0.12    0.77
 -19 -19   0    1.43    0.98
  19  19   0    2.42    1.06
  19  19   0    0.44    1.11
 -21 -19   0    1.68    1.29
 -21 -19   0    2.03    1.02
  21 -19   0   -1.62    1.06
  21  19   0    0.39    1.05
   0 -20   0    0.64    0.68
   0 -20   0    1.12    0.83
   0 -20   0    0.26    0.35
  -2 -20   0    0.46    0.81
  -2 -20   0    0.53    0.44
  -2  20   0    0.39    0.69
   2  20   0    0.27    0.74
   4 -20   0    0.11    0.72
   4 -20   0   -0.30    0.78
  -4 -20   0    0.02    0.51
  -4 -20   0    0.51    0.80
  -4  20   0   -0.32    0.62
   4  20   0    0.45    0.77
   6 -20   0    2.48    0.92
  -6 -20   0    2.03    0.81
   6  20   0    1.72    0.95
  -8 -20   0   -0.52    0.71
   8 -20   0    1.85    0.84
   8 -20   0    0.99    0.90
  -8 -20   0    1.18    0.76
   8  20   0   -0.19    0.88
 -10 -20   0    0.71    0.94
  10 -20   0    0.77    0.79
 -10 -20   0   -0.05    0.76
  10  20   0    0.06    0.91
 -12 -20   0    0.36    0.90
 -12 -20   0    0.66    0.75
  12 -20   0   -1.05    0.89
  12  20   0    0.57    1.08
 -14 -20   0   -0.31    1.08
  14 -20   0    0.69    0.85
 -14 -20   0    1.34    0.98
  14  20   0    0.82    1.04
  16 -20   0    2.14    1.00
 -16 -20   0    1.93    1.13
 -16 -20   0    1.21    0.86
  16  20   0    0.19    0.82
  16  20   0   -0.87    1.10
 -18 -20   0    3.51    1.35
  18 -20   0    0.43    0.90
 -18 -20   0   -0.36    0.85
  18  20   0    0.93    0.91
  18  20   0    1.91    1.04
  20 -20   0    0.43    0.89
 -20 -20   0    0.09    1.03
 -20 -20   0    0.80    1.09
  20  20   0    1.13    1.20
  20  20   0   -1.16    0.98
   1 -21   0    4.03    0.99
   1 -21   0    3.61    0.84
  -1 -21   0    2.57    0.79
  -1 -21   0    1.30    0.91
  -1 -21   0    2.16    0.47
   1  21   0    2.79    0.88
   3 -21   0    2.12    0.91
  -3 -21   0    0.41    0.47
  -3 -21   0    1.00    0.76
   3  21   0    0.15    0.78
  -3  21   0    0.27    0.69
   5 -21   0    0.60    0.86
  -5 -21   0    0.11    0.81
  -5 -21   0    0.85    0.58
   5 -21   0   -0.40    0.86
   5  21   0    0.42    0.79
   7 -21   0   -0.52    0.75
   7 -21   0   -0.33    0.80
  -7 -21   0    0.48    0.66
   7  21   0   -1.31    0.95
   9 -21   0    0.43    0.89
  -9 -21   0    1.25    0.70
   9  21   0    0.56    0.91
 -11 -21   0   -0.59    0.77
 -11 -21   0   -0.45    0.62
  11 -21   0    0.85    0.97
  11  21   0   -1.71    1.00
 -13 -21   0    0.69    1.00
  13 -21   0   -0.21    0.89
  13  21   0   -0.08    0.93
 -15 -21   0    0.62    1.13
 -15 -21   0   -0.18    0.88
  15 -21   0    2.50    0.96
 -17 -21   0    0.57    1.24
 -17 -21   0   -0.06    0.98
  17 -21   0   -0.21    0.85
  17  21   0    2.32    1.11
  19 -21   0    0.29    0.96
 -19 -21   0   -0.61    1.21
  19  21   0    2.17    1.15
   0 -22   0    0.46    0.79
   0  22   0    0.89    0.82
  -2 -22   0   -0.09    0.81
  -2 -22   0    1.82    0.94
   2 -22   0   -0.85    0.76
   2 -22   0    1.85    0.90
  -2 -22   0   -0.07    0.44
   2  22   0    0.22    0.88
  -2  22   0    1.53    0.76
  -4 -22   0   -0.26    0.53
  -4 -22   0   -0.23    0.82
   4 -22   0    0.16    0.90
   4  22   0    0.55    0.84
  -6 -22   0    0.35    0.59
  -6 -22   0   -0.05    0.80
   6 -22   0    1.43    0.96
   6  22   0   -0.62    0.86
  -8 -22   0   -0.87    0.73
  -8 -22   0    0.52    0.68
   8 -22   0   -0.19    0.86
   8  22   0   -1.06    0.94
  10 -22   0    0.49    1.03
  10  22   0   -0.54    0.95
 -12 -22   0   -1.01    1.08
  12 -22   0    1.30    1.18
  12  22   0   -2.45    1.12
 -14 -22   0    0.97    0.91
 -14 -22   0    0.16    1.12
  14 -22   0   -0.73    0.82
  14  22   0    0.39    0.95
 -16 -22   0    0.52    0.96
  16 -22   0   -0.29    0.98
 -16 -22   0    3.17    1.16
  16  22   0    1.77    1.01
 -18 -22   0    1.24    1.04
 -18 -22   0    0.07    1.18
  18 -22   0    1.51    1.03
  18  22   0   -0.79    1.03
  -1 -23   0    0.09    0.70
   1 -23   0   -0.69    0.92
   1 -23   0   -0.33    0.83
  -1 -23   0   -0.07    0.84
  -1  23   0    0.84    0.76
   1  23   0   -0.25    0.78
  -3 -23   0   -0.21    0.48
   3 -23   0    0.20    0.88
   3  23   0   -0.45    0.91
   5 -23   0    0.27    0.87
  -5 -23   0    0.63    0.58
  -5 -23   0    2.45    0.88
  -7 -23   0    0.00    0.63
  -7 -23   0    1.62    0.85
   7 -23   0    0.56    0.93
   7  23   0   -0.26    1.01
  -9 -23   0    2.00    0.81
   9 -23   0   -1.83    1.12
   9  23   0   -0.58    0.98
 -11 -23   0    1.06    0.94
  13 -23   0    0.19    1.01
 -13 -23   0    0.94    1.13
 -13 -23   0    2.16    0.92
  13  23   0   -0.99    1.01
 -15 -23   0    2.37    1.23
 -15 -23   0    1.33    0.96
  15 -23   0    0.78    1.02
  15  23   0    1.65    1.07
 -17 -23   0    1.32    1.15
 -17 -23   0   -0.19    1.05
  17 -23   0    0.27    0.90
  17  23   0    0.38    1.09
   0 -24   0   -1.17    0.92
   0  24   0   -0.79    0.81
  -2 -24   0    1.19    0.92
   2 -24   0    0.09    0.82
   2 -24   0    0.76    0.90
   2  24   0    2.33    0.95
  -4 -24   0    0.58    0.84
  -4 -24   0    1.25    0.60
   4  24   0   -0.25    0.98
   6 -24   0    0.80    1.02
  -6 -24   0   -0.28    0.76
   6  24   0    0.85    1.01
   8 -24   0    1.77    0.93
   8  24   0    0.35    0.98
  10 -24   0    1.86    1.06
 -10 -24   0    3.40    0.88
  10  24   0    2.63    1.03
 -12 -24   0   -0.69    0.85
  12 -24   0    1.44    1.08
  12  24   0    0.19    0.87
  14 -24   0   -1.02    1.07
 -14 -24   0    0.74    0.93
 -16 -24   0    1.33    1.22
  16 -24   0   -0.43    0.96
  16  24   0    2.82    1.13
  -1 -25   0    0.39    1.00
   1 -25   0    1.26    0.78
   1  25   0    3.35    0.99
   3 -25   0    2.60    0.96
   3  25   0    0.21    0.87
   5 -25   0    0.79    1.09
  -5 -25   0    2.07    0.61
   5  25   0    1.73    0.95
  -7 -25   0    3.59    0.89
   7 -25   0    3.59    1.18
   9 -25   0    1.82    1.07
  -9 -25   0    2.89    0.88
   9  25   0    4.49    1.16
  11 -25   0    4.27    1.15
  11  25   0    1.95    0.99
  13 -25   0    2.91    1.13
 -13 -25   0    2.05    0.96
  13  25   0    3.31    1.12
   2 -26   0    0.98    1.07
   2  26   0    0.22    0.86
   4 -26   0    1.69    0.92
   4  26   0    0.94    0.89
   6 -26   0    2.78    1.13
   6  26   0    3.11    1.09
  -8 -26   0    3.44    0.84
   8 -26   0    3.20    1.19
  10 -26   0    3.28    1.12
  10  26   0    3.25    1.14
 -12 -26   0    5.15    1.09
  12 -26   0    3.02    1.15
  12  26   0    2.73    1.08
   5 -27   0    1.35    1.01
   5  27   0   -0.27    0.96
   7 -27   0    0.23    0.98
   7  27   0    1.70    1.03
   9 -27   0    0.40    0.97
  -9 -27   0    0.86    0.75
   9  27   0   -0.35    0.99
   6 -28   0    0.95    0.94
   6  28   0    0.78    1.04
  28   0  -1    1.50    1.01
  26   0  -1    2.01    1.01
 -26   0   1    0.95    1.21
  24   0  -1    0.97    0.83
 -24   0   1    0.99    1.03
 -22   0   1   -0.03    0.93
 -20   0   1    0.32    0.83
 -20   0   1    1.27    0.66
  20   0  -1   -0.32    0.63
  20   0  -1    0.30    0.52
  18   0  -1    0.50    0.50
 -18   0   1    0.18    0.60
 -18   0   1   -0.45    0.87
 -16   0   1    0.21    0.66
  16   0  -1    0.20    0.46
  16   0  -1    0.61    0.54
 -16   0   1    0.12    0.51
  16   0  -1   -0.23    0.25
  14   0  -1    0.77    0.42
 -14   0   1    0.11    0.50
 -14   0   1    0.32    0.68
  14   0  -1   -0.37    0.45
 -12   0   1    0.11    0.56
 -12   0   1    0.09    0.39
  12   0  -1   -0.05    0.20
  12   0  -1    0.15    0.38
  10   0  -1    0.25    0.38
  10   0  -1    0.05    0.33
 -10   0   1   -0.12    0.34
   8   0  -1   -0.31    0.16
  -8   0   1   -0.26    0.50
   8   0  -1   -0.48    0.29
  -8   0   1   -0.42    0.33
   8   0  -1   -0.55    0.30
  -6   0   1    0.18    0.20
   6   0  -1   -0.11    0.20
   6   0  -1    0.02    0.11
  -6   0   1   -0.33    0.31
   6   0  -1   -0.19    0.21
  -4   0   1   -0.02    0.11
  -4   0   1    0.20    0.15
   4   0  -1    0.06    0.09
   4   0  -1    0.05    0.16
   4   0  -1    0.41    0.16
  -4   0  -1    0.05    0.18
  -4   0  -1    0.72    0.27
   4   0   1    0.34    0.16
   4   0   1    0.21    0.22
   4   0   1    0.20    0.17
   6   0   1   -0.23    0.22
  -6   0  -1   -0.24    0.32
   6   0   1   -0.43    0.22
  -6   0  -1   -0.52    0.24
   8   0   1    0.28    0.29
   8   0   1   -0.16    0.29
  -8   0  -1    0.28    0.36
  -8   0  -1    0.20    0.47
  10   0   1    0.40    0.34
 -10   0  -1    0.37    0.39
  12   0   1    0.09    0.33
 -12   0  -1   -0.19    0.39
 -12   0  -1   -0.93    0.56
  12   0   1   -0.17    0.41
  14   0   1    0.58    0.45
 -14   0  -1    0.57    0.45
 -14   0  -1    0.71    0.68
  14   0   1    0.70    0.44
  16   0   1    1.13    0.58
 -16   0  -1    0.07    0.65
  16   0   1    0.26    0.51
 -16   0  -1    0.81    0.62
  18   0   1    0.76    0.56
 -18   0  -1    1.48    0.92
 -20   0  -1   -0.26    0.66
  20   0   1    0.12    0.62
 -20   0  -1    1.05    0.84
  20   0   1   -0.26    0.56
 -22   0  -1    1.14    0.89
  22   0   1   -0.50    0.70
 -24   0  -1   -1.21    0.95
  24   0   1   -0.72    0.78
 -26   0  -1    0.84    1.14
  28   0   1    0.53    0.87
 -28   0  -1    0.58    1.06
 -29  -1   1    1.60    1.17
  29  -1  -1    1.13    0.91
 -29   1   1   -1.41    1.11
  29   1  -1    0.56    0.95
 -27  -1   1   -0.31    1.04
  27  -1  -1    0.37    0.88
  27   1  -1   -0.24    0.93
 -27   1   1   -1.61    1.06
 -25  -1   1   -0.30    0.99
  25  -1  -1    0.07    0.77
  25   1  -1    0.74    0.79
 -25   1   1    2.32    1.06
 -23  -1   1   -1.31    1.07
  23  -1  -1    0.44    0.73
  23   1  -1   -0.16    0.76
 -23   1   1   -1.13    0.99
  21  -1  -1    0.72    0.64
 -21  -1   1   -1.47    0.99
 -21   1   1   -0.13    0.88
  21   1  -1    0.68    0.77
  19  -1  -1    0.33    0.50
 -19  -1   1    0.39    0.61
 -19  -1   1   -0.66    1.03
 -19   1   1   -0.01    0.54
 -19   1   1    0.13    0.79
  19   1  -1    0.30    0.66
  19   1  -1    0.27    0.53
 -17  -1   1    0.67    0.62
  17  -1  -1    0.89    0.45
 -17  -1   1    0.75    0.85
 -17   1   1    1.73    0.64
 -17   1   1    0.04    0.71
  17   1  -1   -0.38    0.60
  17   1  -1    0.76    0.51
  15  -1  -1   -0.13    0.46
 -15  -1   1    0.29    0.66
  15  -1  -1    0.15    0.40
 -15  -1   1   -1.09    0.62
  15  -1  -1   -0.06    0.29
  15   1  -1    0.03    0.45
 -15   1   1    0.67    0.53
  15   1  -1    0.23    0.53
 -15   1   1    0.29    0.65
 -13  -1   1   -0.63    0.68
  13  -1  -1    0.84    0.33
  13  -1  -1   -0.32    0.42
 -13  -1   1    0.03    0.47
  13  -1  -1    0.20    0.24
 -13   1   1   -0.62    0.67
  13   1  -1    0.54    0.42
 -13   1   1    0.18    0.43
  13   1  -1    0.45    0.39
  11  -1  -1    3.76    0.34
 -11  -1   1    3.03    0.49
  11  -1  -1    5.00    0.51
 -11  -1   1    3.38    0.66
 -11   1   1    4.60    0.71
 -11   1   1    3.23    0.49
  11   1  -1    4.60    0.53
  -9  -1   1   76.08    3.30
   9  -1  -1   75.79    3.20
   9  -1  -1   71.58    3.27
  -9  -1   1   79.66    3.42
  -9   1   1   75.79    3.28
  -9   1   1   84.35    3.45
   9   1  -1   73.92    3.30
  -7  -1   1   71.96    3.10
   7  -1  -1   71.38    3.02
  -7  -1   1   75.23    3.18
   7  -1  -1   72.84    3.07
  -7   1   1   76.06    3.17
   7   1  -1   65.21    3.06
   7   1  -1   75.74    3.11
  -7   1   1   74.02    3.07
  -5  -1   1  171.51    6.93
  -5  -1   1  178.05    6.98
   5  -1  -1  168.57    7.15
   5  -1  -1  170.06    6.88
   5   1  -1  151.12    7.57
  -5   1   1  153.74    7.31
  -5   1   1  182.63    6.99
   5   1  -1  179.98    6.94
   3  -1  -1    4.03    0.25
  -3  -1   1    4.07    0.30
   3  -1  -1    4.28    0.25
  -3  -1   1    4.06    0.28
  -3  -1   1    4.91    0.34
   3  -1  -1    3.47    0.26
   3   1  -1    4.09    0.28
  -3   1   1    4.97    0.37
   3   1  -1    4.25    0.30
  -3   1   1    4.12    0.25
   3  -1   1    1.58    0.16
  -3  -1  -1    1.88    0.22
   3  -1   1    1.58    0.13
  -3   1  -1    2.00    0.26
   3   1   1    1.98    0.24
  -3   1  -1    1.38    0.19
  -3   1  -1    1.40    0.19
   3   1   1    2.10    0.23
   5  -1   1    1.29    0.23
  -5  -1  -1    1.72    0.27
  -5  -1  -1    1.71    0.33
   5  -1   1    1.91    0.22
   5  -1   1    2.08    0.24
  -5   1  -1    1.68    0.34
   5   1   1    1.95    0.27
  -5   1  -1    1.42    0.24
   5   1   1    1.99    0.28
   7  -1   1   42.84    1.77
  -7  -1  -1   39.98    1.87
   7  -1   1   36.94    1.79
  -7  -1  -1   41.76    1.83
   7   1   1   42.46    1.84
  -7   1  -1   41.97    1.88
   9  -1   1  101.50    4.17
  -9  -1  -1  104.89    4.30
   9  -1   1  105.97    4.15
   9   1   1   83.10    5.06
  -9   1  -1  110.38    4.31
  -9   1  -1   91.24    4.57
   9   1   1   96.55    4.22
 -11  -1  -1    2.61    0.57
  11  -1   1    3.58    0.36
 -11  -1  -1    2.54    0.49
  11   1   1    2.55    0.44
  11   1   1    3.30    0.45
 -11   1  -1    4.11    0.65
  11   1   1    2.97    0.32
  13  -1   1    0.29    0.34
 -13  -1  -1    0.19    0.44
  13  -1   1    0.73    0.38
 -13   1  -1    0.57    0.43
  13   1   1   -0.01    0.36
 -13   1  -1    0.17    0.53
  13   1   1    0.26    0.38
  15  -1   1    0.61    0.47
  15  -1   1    0.72    0.31
  15  -1   1    0.03    0.48
 -15  -1  -1    1.82    0.68
  15   1   1    0.19    0.50
  15   1   1    0.88    0.26
  15   1   1    1.57    0.55
 -15   1  -1    1.02    0.63
 -15   1  -1    0.06    0.49
 -17  -1  -1    0.53    0.60
  17  -1   1   -0.29    0.50
  17  -1   1    0.26    0.56
 -17  -1  -1    0.27    0.70
  17   1   1    0.93    0.54
 -17   1  -1    0.57    0.82
 -17   1  -1   -0.71    0.55
  17   1   1    0.86    0.55
  19  -1   1    1.82    0.64
 -19  -1  -1    0.34    0.77
  19  -1   1   -0.02    1.52
 -19  -1  -1   -0.67    0.62
 -19   1  -1    0.44    0.56
  19   1   1    0.01    0.57
 -19   1  -1    1.01    0.95
 -21  -1  -1   -0.87    0.73
 -21  -1  -1   -0.10    0.98
  21  -1   1    0.32    0.63
  21   1   1   -0.37    0.61
  21   1   1   -0.05    0.59
 -23  -1  -1    1.38    0.96
  23  -1   1    0.25    0.72
 -23   1  -1    2.78    1.04
  23   1   1    0.42    0.78
  25  -1   1    1.06    0.84
 -25  -1  -1    0.81    1.02
  25   1   1    0.64    0.74
 -25   1  -1    0.28    0.95
  27  -1   1   -0.03    0.81
  27   1   1    0.49    0.89
 -27   1  -1    1.83    1.05
  29  -1   1   -0.68    0.94
 -29  -1  -1    0.31    0.89
  29   1   1    0.25    0.94
 -29   1  -1   -1.22    1.04
  28  -2  -1    1.15    0.87
 -28  -2   1   -0.79    1.13
  28   2  -1   -1.03    1.01
 -28   2   1    2.11    0.96
 -26  -2   1    0.08    1.21
  26  -2  -1   -1.48    1.01
 -26   2   1    1.17    1.04
  26   2  -1    0.32    0.82
  24  -2  -1   -0.24    0.77
 -24  -2   1    1.24    1.13
 -24   2   1    0.92    1.03
  24   2  -1    0.61    0.79
 -22  -2   1   -0.05    1.02
 -22  -2   1   -0.33    0.76
  22  -2  -1    0.59    0.67
 -22   2   1   -0.12    0.90
  22   2  -1   -0.14    0.83
  20  -2  -1   -0.03    0.60
 -20  -2   1    0.01    0.82
 -20  -2   1    0.06    0.62
  20   2  -1    0.38    0.64
  20   2  -1    0.40    0.73
  18  -2  -1    1.24    0.57
  18  -2  -1    0.80    0.45
 -18  -2   1    2.26    0.65
 -18   2   1    2.01    0.93
 -18   2   1    0.02    0.54
  18   2  -1    1.55    0.65
 -16  -2   1   -0.36    0.57
  16  -2  -1    0.42    0.52
  16  -2  -1   -0.31    0.35
  16  -2  -1    0.16    0.40
 -16   2   1   -0.10    0.50
 -16   2   1    0.80    0.76
  16   2  -1    0.57    0.53
  16   2  -1    0.20    0.50
 -14  -2   1    7.57    0.74
 -14  -2   1    7.64    0.85
 -14   2   1    8.01    0.92
  14   2  -1    7.38    0.72
  14   2  -1    8.39    0.76
  12  -2  -1   15.39    0.79
 -12  -2   1   14.52    0.94
 -12  -2   1   16.57    1.10
  12   2  -1   16.64    0.97
 -12   2   1   12.41    0.87
  12   2  -1   14.48    0.91
 -12   2   1   11.48    1.01
 -10   2   1   11.06    1.00
  10   2  -1   12.90    0.79
   8  -2  -1   37.94    1.62
   8  -2  -1   36.22    1.64
  -8  -2   1   35.91    1.70
  -8  -2   1   37.48    1.79
   8   2  -1   36.65    1.72
   8   2  -1   35.75    1.69
  -8   2   1   35.07    1.63
  -8   2   1   37.40    1.79
   6  -2  -1   47.88    2.15
   6  -2  -1   45.51    2.15
  -6  -2   1   53.12    2.23
  -6  -2   1   52.70    2.27
   6  -2  -1   52.65    2.17
  -6   2   1   53.99    2.27
   6   2  -1   52.89    2.22
   6   2  -1   50.44    2.22
   4  -2  -1    1.17    0.19
   4  -2  -1    1.04    0.23
  -4   2   1    1.42    0.33
  -2  -2   1  117.49    4.64
  -2  -2   1  112.24    4.65
  -2  -2   1  105.10    5.21
   2  -2  -1  123.21    4.64
  -2  -2   1  108.67    4.59
  -2  -2   1  108.53    4.76
   2  -2  -1  116.55    4.63
  -2   2   1  106.18    4.77
  -2   2   1   98.46    7.45
   2   2  -1  123.29    4.65
   2   2  -1  116.11    4.65
   2   2  -1  109.12    4.64
  -2   2   1  126.35    4.64
  -2   2   1  116.01    4.65
  -2  -2  -1    4.19    0.32
  -2  -2  -1    4.76    0.30
  -2  -2  -1    4.72    0.29
   2  -2   1    4.26    0.26
   2  -2   1    4.53    0.30
   2  -2   1    4.47    0.28
   2   2   1    4.60    0.29
  -2   2  -1    3.75    0.25
   2   2   1    4.14    0.31
   2   2   1    4.75    0.24
  -2   2  -1    4.22    0.26
  -4  -2  -1    9.81    0.61
   4  -2   1   10.78    0.52
   4  -2   1   10.03    0.54
  -4  -2  -1   10.52    0.58
  -4   2  -1    8.79    0.50
   4   2   1   10.81    0.58
   4   2   1   10.55    0.58
  -4   2  -1    9.88    0.58
  -6  -2  -1   79.42    3.34
   6  -2   1   79.35    3.29
  -6  -2  -1   76.72    3.36
   6   2   1   80.23    3.34
   6   2   1   78.97    3.33
   8  -2   1  195.19    8.02
  -8  -2  -1  197.69    8.09
  -8  -2  -1  190.72    8.12
   8   2   1  198.95    8.09
   8   2   1  199.40    8.10
 -10  -2  -1   67.54    2.97
 -10  -2  -1   65.18    2.88
  10  -2   1   68.72    2.79
  10   2   1   63.67    2.86
 -10   2  -1   54.82    2.88
  10   2   1   67.83    2.88
  12  -2   1    2.06    0.34
 -12  -2  -1    1.22    0.59
 -12  -2  -1    1.86    0.45
  12   2   1    1.95    0.25
  12   2   1    1.23    0.45
 -12   2  -1    1.60    0.57
  12   2   1    1.94    0.43
  14  -2   1    0.47    0.41
 -14  -2  -1    0.98    0.52
  14  -2   1    1.05    0.43
 -14   2  -1    1.44    0.67
 -14   2  -1    0.39    0.43
  14   2   1   -0.25    0.44
  14   2   1   -0.15    0.47
  16  -2   1    0.32    0.49
 -16  -2  -1    1.81    0.72
  16  -2   1    0.57    0.36
 -16  -2  -1    0.02    0.63
  16  -2   1   -0.44    0.47
 -16   2  -1    1.13    0.77
  16   2   1    0.44    0.48
 -16   2  -1   -0.75    0.54
  16   2   1    0.17    0.55
  18  -2   1    0.20    0.50
 -18  -2  -1   -1.02    0.68
 -18  -2  -1    1.74    0.93
  18   2   1   -1.02    0.59
  18   2   1    0.01    0.57
 -18   2  -1    0.37    0.85
 -18   2  -1    0.68    0.52
  20  -2   1    0.53    0.63
 -20  -2  -1    1.15    0.86
 -20  -2  -1    0.70    0.75
  20   2   1    0.70    0.61
  20   2   1    0.15    0.60
 -20   2  -1    1.74    0.90
  22  -2   1    0.38    0.65
 -22  -2  -1    1.10    0.96
 -22   2  -1    1.42    0.93
  22   2   1   -0.12    0.63
  24  -2   1   -0.67    0.79
 -24  -2  -1   -0.07    1.08
 -24   2  -1    0.59    0.82
  26  -2   1   -0.55    0.88
 -26  -2  -1   -1.65    1.17
 -26   2  -1    1.15    0.90
 -28  -2  -1   -0.88    0.98
  28  -2   1    1.42    1.04
 -28   2  -1    0.54    1.01
  29  -3  -1   -0.84    0.90
 -29  -3   1   -1.46    1.16
  29   3  -1    0.17    1.01
 -29   3   1    1.33    0.96
 -27  -3   1    0.32    1.12
  27  -3  -1    0.45    0.79
  25  -3  -1    1.41    0.80
 -25  -3   1    1.46    1.00
  25   3  -1   -1.54    0.96
 -25   3   1   -1.11    0.98
 -23  -3   1    1.31    1.08
 -23   3   1    0.97    0.88
  23   3  -1    0.67    0.81
 -21  -3   1    0.93    0.68
  21  -3  -1    1.61    0.65
  21   3  -1    0.48    0.69
  21   3  -1    0.11    0.64
 -21   3   1    1.02    0.95
 -19  -3   1    0.61    0.95
  19  -3  -1    2.51    0.65
 -19  -3   1    2.29    0.77
  19   3  -1    2.02    0.70
 -19   3   1    2.43    0.96
 -17  -3   1    0.96    0.89
  17  -3  -1    0.34    0.52
 -17   3   1    0.21    0.86
 -17   3   1    0.75    0.50
  17   3  -1    1.15    0.59
  17   3  -1    1.29    0.68
  15  -3  -1   -0.21    0.36
 -15  -3   1    0.53    0.63
  15  -3  -1   -0.30    0.44
 -15   3   1    1.05    0.74
  15   3  -1   -0.14    0.57
 -15   3   1    0.43    0.46
  15   3  -1   -0.10    0.56
 -13  -3   1   10.34    0.84
 -13  -3   1   10.45    0.94
  13  -3  -1   10.82    0.70
 -13   3   1   11.59    0.95
  13   3  -1   11.11    0.84
  13   3  -1   10.57    0.87
 -11  -3   1    5.43    0.67
  11  -3  -1    4.35    0.47
  11  -3  -1    4.98    0.46
 -11  -3   1    5.21    0.56
  11   3  -1    4.25    0.54
 -11   3   1    6.55    0.75
  11   3  -1    4.84    0.59
 -11   3   1    4.71    0.49
  -9  -3   1   15.41    0.93
  -9  -3   1   16.53    1.02
   9  -3  -1   15.81    0.84
  -9   3   1   13.93    1.00
   9   3  -1   16.35    0.97
   9   3  -1   17.36    0.97
  -7  -3   1   54.48    2.36
   7  -3  -1   47.57    2.24
   7  -3  -1   53.62    2.29
  -7  -3   1   50.80    2.37
  -7   3   1   55.92    2.40
   7   3  -1   56.74    2.37
   7   3  -1   53.24    2.34
  -5  -3   1   11.54    0.63
  -5  -3   1    9.59    0.62
   5  -3  -1    9.56    0.57
   5   3  -1   11.87    0.65
  -5   3   1    9.99    0.66
   5   3  -1   11.92    0.63
  -3  -3   1   59.36    2.57
  -3  -3   1   62.84    2.56
   3  -3  -1   59.95    2.54
   3  -3  -1   64.68    2.55
  -3  -3   1   58.44    2.48
   3   3  -1   60.07    2.57
  -3   3   1   58.40    2.56
   3   3  -1   66.46    2.57
   3   3  -1   56.28    2.47
  -1  -3   1   58.90    3.00
  -1  -3   1   66.75    2.68
  -1  -3   1   66.15    2.65
  -1  -3   1   64.53    2.66
   1  -3  -1   67.94    2.68
  -1  -3   1   62.51    2.64
   1  -3  -1   67.26    2.68
   1   3  -1   59.91    2.66
   1   3  -1   65.26    2.68
   1   3  -1   72.37    2.67
   1   3  -1   56.89    2.64
   1  -3   1   28.05    1.24
  -1  -3  -1   29.53    1.26
  -1  -3  -1   28.28    1.22
  -1  -3  -1   30.38    1.24
  -1  -3  -1   30.49    1.24
  -1  -3  -1   29.31    1.23
   1  -3   1   28.29    1.24
  -1   3  -1   24.40    2.24
   1   3   1   28.95    1.23
  -1   3  -1   25.70    1.23
   1   3   1   29.99    1.25
   1   3   1   29.03    1.23
   3  -3   1  210.33    8.72
  -3  -3  -1  214.21    8.76
   3  -3   1  214.54    8.73
  -3  -3  -1  212.36    8.74
   3   3   1  220.58    8.75
  -3   3  -1  210.54    8.72
   3   3   1  215.33    8.70
   3   3   1  223.53    8.76
   5  -3   1   13.11    0.68
  -5  -3  -1   12.97    0.72
   5  -3   1   12.66    0.64
  -5  -3  -1   13.00    0.70
   5  -3   1   13.19    0.63
  -5   3  -1   13.12    0.70
   5   3   1   12.98    0.71
   5   3   1   12.96    0.70
  -7  -3  -1  230.82    9.57
   7  -3   1  236.64    9.53
  -7  -3  -1  231.96    9.62
  -7   3  -1  228.50    9.60
   7   3   1  230.48    9.58
   7   3   1  244.19    9.60
   9  -3   1   31.83    2.28
  -9  -3  -1   39.36    1.87
  -9  -3  -1   39.69    1.81
   9  -3   1   41.73    1.75
   9   3   1   33.15    1.79
   9   3   1   41.45    1.83
  11  -3   1   18.62    0.98
 -11  -3  -1   17.70    1.08
 -11  -3  -1   19.16    1.17
  11   3   1   18.74    1.09
  11   3   1   18.47    1.10
 -13  -3  -1   32.28    1.64
  13  -3   1   32.09    1.50
  13  -3   1   27.14    1.48
 -13  -3  -1   33.31    1.75
  13   3   1   29.38    1.58
  13   3   1   33.74    1.65
 -13   3  -1   26.33    1.49
  13   3   1   30.44    1.34
  15  -3   1    0.36    0.45
 -15  -3  -1    1.40    0.70
 -15  -3  -1    0.54    0.60
  15  -3   1    0.38    0.38
  15  -3   1    1.22    0.43
 -15   3  -1    1.81    0.73
 -15   3  -1    1.47    0.51
  15   3   1    0.63    0.57
  15   3   1    0.64    0.61
  17  -3   1   -0.41    0.50
 -17  -3  -1    0.64    0.82
  17  -3   1   -0.68    0.40
 -17  -3  -1    0.73    0.68
  17  -3   1    0.02    0.50
  17   3   1    0.41    0.57
 -17   3  -1   -0.60    0.69
  17   3   1    1.01    0.58
 -17   3  -1   -0.20    0.46
 -19  -3  -1    7.91    1.20
  19  -3   1    5.83    0.80
 -19  -3  -1    6.78    0.93
  19   3   1    6.70    0.89
 -19   3  -1    8.74    1.13
  21  -3   1    1.41    0.69
 -21  -3  -1    0.87    0.91
 -21  -3  -1    1.86    0.78
  21   3   1   -0.13    0.75
 -21   3  -1    0.20    0.83
  21   3   1    0.95    0.69
 -23  -3  -1    0.10    1.01
  23  -3   1   -0.17    0.67
 -23   3  -1   -0.85    0.86
  23   3   1    0.64    0.77
 -25  -3  -1    0.98    1.02
  25   3   1   -0.33    0.90
 -25   3  -1   -1.07    0.97
 -27  -3  -1    0.07    1.14
  27  -3   1    0.17    0.79
 -27   3  -1   -2.67    1.27
  27   3   1   -1.48    0.89
  28  -4  -1   -0.26    0.82
 -28  -4   1   -0.61    1.13
  28   4  -1    2.27    1.11
 -26  -4   1   -1.31    1.16
  26   4  -1    0.93    0.90
 -26   4   1   -0.37    0.97
 -24  -4   1    0.49    1.12
  24  -4  -1    2.63    0.80
 -24   4   1    1.06    0.99
  24   4  -1   -0.43    0.80
 -22  -4   1    0.43    1.00
  22  -4  -1   -0.11    0.59
 -22  -4   1    0.19    0.82
  22   4  -1    0.80    0.83
 -22   4   1   -0.67    0.97
  22   4  -1    0.40    0.73
 -20  -4   1    1.49    1.00
  20  -4  -1   -0.20    0.55
  20   4  -1    2.51    0.79
  20   4  -1    0.93    0.71
 -20   4   1    0.60    0.87
 -18  -4   1    2.71    0.78
  18  -4  -1    3.42    0.50
  18  -4  -1    3.10    0.63
 -18  -4   1    2.11    0.92
  18   4  -1    3.94    0.77
  18   4  -1    2.47    0.70
 -16  -4   1    0.75    0.84
  16  -4  -1    0.68    0.40
  16  -4  -1    0.23    0.36
  16  -4  -1    0.16    0.44
 -16  -4   1    0.77    0.66
  16   4  -1   -0.47    0.64
 -16   4   1    0.02    0.44
  16   4  -1    0.71    0.60
 -16   4   1    0.90    0.78
  14  -4  -1    1.51    0.42
 -14  -4   1    3.18    0.72
 -14   4   1    2.10    0.72
  14   4  -1    2.05    0.60
  12  -4  -1    6.36    0.54
 -12  -4   1    6.81    0.72
 -12  -4   1    6.28    0.83
  12   4  -1    5.89    0.61
  12   4  -1    6.36    0.68
 -12   4   1    6.62    0.80
 -10  -4   1   59.83    2.77
 -10  -4   1   56.37    2.67
  10  -4  -1   58.05    2.59
  10   4  -1   58.73    2.70
 -10   4   1   58.98    2.74
  10   4  -1   63.16    2.72
  -8  -4   1   35.11    1.74
   8  -4  -1   34.97    1.59
  -8  -4   1   34.07    1.65
   8   4  -1   34.49    1.67
  -8   4   1   33.96    1.69
   8   4  -1   34.13    1.66
   6  -4  -1  110.62    4.57
  -6  -4   1  109.75    4.61
  -6  -4   1  106.72    4.64
  -6   4   1  111.57    4.64
   6   4  -1  112.54    4.62
   6   4  -1  108.99    4.62
   4  -4  -1    0.36    0.23
  -4  -4   1    0.28    0.22
   4  -4  -1    0.79    0.24
   4   4  -1    0.16    0.24
   4   4  -1    0.19    0.27
   4   4  -1    0.23    0.10
  -4   4   1    0.22    0.28
  -2  -4   1   43.13    1.82
  -2  -4   1   40.53    1.83
   2  -4  -1   45.38    1.85
  -2  -4   1   41.75    1.78
   2  -4  -1   45.09    1.84
  -2  -4   1   45.56    1.83
   2   4  -1   44.32    1.85
   2   4  -1   36.13    1.94
   2   4  -1   39.79    1.78
   0  -4  -1    1.63    0.26
   0  -4   1    1.18    0.21
   0  -4  -1    1.43    0.26
   0  -4   1    0.97    0.21
   0  -4  -1    1.38    0.17
   0   4   1    1.17    0.21
   0   4  -1    1.02    0.24
  -2  -4  -1  102.48    4.12
   2  -4   1  101.78    4.14
  -2  -4  -1  101.95    4.16
  -2  -4  -1   99.98    4.11
  -2  -4  -1   98.39    4.12
   2  -4   1   98.69    4.13
  -2   4  -1   94.80    4.11
   2   4   1  100.74    4.15
   2   4   1  102.31    4.13
   4  -4   1  161.47    6.71
  -4  -4  -1  162.09    6.72
  -4  -4  -1  165.11    6.74
  -4   4  -1  160.76    6.69
   4   4   1  167.69    6.74
   4   4   1  165.84    6.73
   6  -4   1  182.29    7.39
  -6  -4  -1  185.60    7.46
   6  -4   1  188.23    7.36
  -6  -4  -1  176.28    7.42
  -6   4  -1  162.61    7.49
   6   4   1  187.47    7.44
   6   4   1  177.96    7.42
  -8  -4  -1  239.61    9.71
   8  -4   1  212.72   17.47
   8  -4   1  236.30    9.60
   8  -4   1  221.01    9.55
  -8  -4  -1  233.65    9.65
   8   4   1  241.29    9.67
   8   4   1  245.54    9.68
  -8   4  -1  238.43    9.67
 -10  -4  -1  112.60    4.85
  10  -4   1  119.63    4.79
  10  -4   1   89.31   12.31
 -10  -4  -1  113.80    4.92
  10   4   1  118.43    4.87
  10   4   1  115.19    4.86
 -10   4  -1  109.74    4.86
 -12  -4  -1   26.15    1.48
  12  -4   1   25.06    1.25
  12  -4   1   18.49    2.75
 -12  -4  -1   25.52    1.36
  12   4   1   23.94    1.34
  12   4   1   22.97    1.35
 -14  -4  -1    4.20    0.65
  14  -4   1    2.77    3.71
 -14  -4  -1    3.17    0.70
  14  -4   1    3.53    0.48
  14   4   1    3.30    0.60
  14   4   1    3.36    0.57
 -16  -4  -1   -0.26    0.85
 -16  -4  -1    0.05    0.66
  16  -4   1    0.46    0.43
  16  -4   1    1.33    0.49
  16  -4   1    0.20    0.44
 -16   4  -1   -0.08    0.69
 -16   4  -1    0.32    0.47
  16   4   1   -0.68    0.56
 -18  -4  -1    9.12    0.99
  18  -4   1    7.50    0.80
  18  -4   1    8.62    0.71
 -18  -4  -1    9.88    1.27
  18   4   1    8.63    0.94
  18   4   1    6.89    0.90
  20  -4   1    4.43    0.69
 -20   4  -1    2.52    0.83
  20   4   1    5.91    0.89
  20   4   1    3.52    0.82
  22  -4   1    3.68    0.75
 -22  -4  -1    3.59    0.88
 -22  -4  -1    3.98    1.13
  22   4   1    2.90    0.80
  22   4   1    4.58    0.89
 -22   4  -1    2.65    0.95
 -24  -4  -1    0.97    1.03
 -24   4  -1    1.27    0.96
  26  -4   1    2.01    0.90
 -26  -4  -1    1.23    1.09
 -26   4  -1    0.32    0.94
  26   4   1   -0.25    0.86
 -28  -4  -1   -0.91    1.12
  28  -4   1   -0.81    0.77
  28   4   1    0.98    0.96
 -28   4  -1   -0.81    0.92
  27  -5  -1    1.38    0.69
 -27  -5   1   -0.13    1.07
  27   5  -1    3.40    1.10
 -25  -5   1    0.12    1.17
  25  -5  -1    0.82    0.65
 -25   5   1    0.45    0.93
 -23  -5   1    0.70    0.99
 -23  -5   1    0.39    0.72
  23  -5  -1    1.80    0.66
 -23   5   1    0.81    0.87
  23   5  -1    1.29    0.85
  21  -5  -1    0.27    0.53
 -21  -5   1    1.36    1.07
 -21  -5   1    1.34    0.83
 -21   5   1   -1.28    0.99
  21   5  -1   -0.72    0.77
  19  -5  -1   -0.55    0.51
 -19  -5   1   -0.46    0.97
 -19  -5   1    0.07    0.72
 -19   5   1   -0.12    0.86
  19   5  -1    0.79    0.76
  19   5  -1   -0.83    0.64
 -17  -5   1    0.21    0.71
 -17  -5   1   -0.52    0.84
  17  -5  -1    0.46    0.46
  17  -5  -1    0.14    0.44
  17   5  -1    0.51    0.69
  17   5  -1   -1.31    0.67
 -17   5   1   -0.75    0.84
 -15  -5   1    0.51    0.56
  15  -5  -1    0.33    0.40
 -15   5   1   -0.27    0.39
  15   5  -1    0.33    0.55
 -15   5   1    1.26    0.73
  15   5  -1    1.36    0.57
 -13  -5   1    0.51    0.67
  13  -5  -1    1.17    0.41
 -13  -5   1   -0.01    0.49
 -13   5   1   -0.05    0.31
 -13   5   1    0.70    0.63
  13   5  -1   -0.07    0.48
  13   5  -1    1.00    0.58
 -11  -5   1   25.86    1.41
  11  -5  -1   26.01    1.29
  11  -5  -1   23.84    1.20
 -11  -5   1   25.24    1.48
 -11   5   1   26.56    1.47
  11   5  -1   25.73    1.39
  11   5  -1   24.66    1.40
   9  -5  -1   40.68    1.92
   9  -5  -1   38.66    1.83
  -9  -5   1   42.76    2.09
  -9  -5   1   42.20    2.01
  -9   5   1   43.88    2.08
   9   5  -1   42.44    2.02
   9   5  -1   45.72    2.05
   7  -5  -1  111.03    4.78
  -7  -5   1  110.04    4.87
  -7  -5   1  113.12    4.84
   7   5  -1  116.48    4.86
  -7   5   1  121.70    4.88
   7   5  -1  113.85    4.84
   5  -5  -1  126.05    5.37
  -5  -5   1  128.95    5.33
  -5  -5   1  126.84    5.42
  -5  -5   1  133.54    5.40
  -5   5   1  126.96    5.41
   5   5  -1  130.81    5.41
   5   5  -1  135.49    5.42
  -3  -5   1   88.44    3.59
   3  -5  -1   88.99    3.65
  -3  -5   1   83.71    3.62
   3  -5  -1   84.64    3.64
  -3  -5   1   86.89    3.66
  -3  -5   1   89.14    3.65
   3   5  -1   85.57    3.66
   3   5  -1   90.06    3.66
  -1  -5   1   14.19    1.24
   1  -5  -1   13.01    0.58
  -1   5   1    8.76    2.18
  -1  -5  -1   23.58    1.09
  -1  -5  -1   24.57    1.04
  -1  -5  -1   23.48    1.07
   1  -5   1   23.29    1.08
  -1  -5  -1   23.66    1.08
   1  -5   1   22.73    1.07
   1   5   1   22.76    1.05
   1   5   1   20.64    1.06
   3  -5   1  699.31   28.04
  -3  -5  -1  661.67   28.05
  -3  -5  -1  694.37   28.03
  -3  -5  -1  699.56   28.07
   3  -5   1  696.43   28.04
   3   5   1  723.27   28.07
  -5  -5  -1   76.47    3.32
   5  -5   1   79.97    3.39
   5  -5   1   80.83    3.37
  -5  -5  -1   78.89    3.40
  -5  -5  -1   81.14    3.44
  -5   5  -1   78.48    3.38
   5   5   1   84.26    3.42
   5   5   1   80.70    3.43
  -7  -5  -1  215.46    9.13
   7  -5   1  222.94    9.12
   7  -5   1  227.62    9.08
  -7  -5  -1  220.15    9.19
   7   5   1  225.44    9.17
  -7   5  -1  219.75    9.13
   7   5   1  223.10    9.16
  -9  -5  -1  122.69    5.27
  -9  -5  -1  121.66    5.21
   9  -5   1  127.33    5.17
  -9   5  -1  120.54    5.20
   9   5   1  120.51    5.22
   9   5   1  124.01    5.23
  11  -5   1   52.53    2.32
 -11  -5  -1   48.56    2.37
 -11  -5  -1   54.95    2.50
  11   5   1   52.94    2.40
 -11   5  -1   42.63    2.36
  11   5   1   53.29    2.42
 -13  -5  -1    2.00    0.57
  13  -5   1    1.32    0.41
 -13  -5  -1    1.30    0.76
  13  -5   1    0.77    0.36
  13  -5   1    1.10    0.36
  13   5   1    1.96    0.57
 -13   5  -1    1.42    0.65
  13   5   1    2.19    0.52
 -15  -5  -1    0.57    0.57
  15  -5   1    0.13    0.40
  15  -5   1    0.21    0.37
  15  -5   1    0.67    0.45
 -15  -5  -1    1.03    0.76
 -15   5  -1    0.75    0.69
 -15   5  -1   -0.44    0.42
  15   5   1   -0.45    0.65
  15   5   1   -0.78    0.57
  17  -5   1   -0.34    0.47
 -17  -5  -1    0.21    0.79
 -17  -5  -1    0.84    0.79
  17  -5   1   -0.31    0.49
  17   5   1   -0.55    0.63
 -17   5  -1   -0.92    0.77
 -19  -5  -1    7.81    0.97
 -19  -5  -1    8.69    1.16
  19  -5   1    6.76    0.69
  19  -5   1    5.60    0.74
  19   5   1    8.20    1.02
  19   5   1    7.49    0.99
  21  -5   1    3.09    0.66
 -21  -5  -1    4.38    0.94
 -21  -5  -1    4.72    1.19
  21   5   1    3.75    0.93
  21   5   1    5.22    0.93
  23  -5   1    0.73    0.60
 -23  -5  -1   -0.52    1.05
 -23  -5  -1    0.84    0.82
  23   5   1    0.70    0.82
  23   5   1    0.58    0.87
 -23   5  -1    1.06    0.88
  25  -5   1    1.10    0.71
 -25  -5  -1    2.76    1.24
 -25   5  -1    0.80    0.99
  25   5   1    1.28    0.99
 -27  -5  -1    0.60    1.10
  27  -5   1   -1.16    0.71
 -27   5  -1   -0.34    1.00
  27   5   1    0.94    0.99
 -28  -6   1   -0.40    1.13
  28   6  -1    1.30    1.03
 -26  -6   1    1.20    1.11
 -26   6   1    0.53    0.94
  26   6  -1   -1.27    0.97
 -24  -6   1    1.70    1.17
  24  -6  -1    0.98    0.63
 -24  -6   1    0.95    0.95
 -24   6   1   -0.63    0.92
  24   6  -1    0.51    0.90
  24   6  -1    0.12    0.83
  22  -6  -1   -0.30    0.61
 -22  -6   1    0.35    0.78
  22   6  -1    0.39    0.76
 -22   6   1    0.31    0.88
  22   6  -1    0.56    0.80
 -20  -6   1    0.91    0.96
 -20   6   1    2.93    0.95
  20   6  -1    1.70    0.82
 -18  -6   1   -0.41    0.75
  18  -6  -1    0.36    0.44
  18  -6  -1    1.32    0.49
 -18   6   1    1.53    0.87
  18   6  -1    0.32    0.77
 -16  -6   1    6.40    0.93
  16  -6  -1    6.01    0.67
 -16  -6   1    6.64    0.98
  16   6  -1    6.12    0.80
  16   6  -1    6.89    0.85
 -14  -6   1   15.41    1.19
  14  -6  -1   14.75    0.92
 -14  -6   1   13.34    1.03
  14   6  -1   13.34    1.03
  14   6  -1   12.84    1.06
 -12  -6   1    7.41    0.73
 -12  -6   1    8.13    0.85
  12  -6  -1    7.02    0.63
 -12   6   1    7.90    0.85
  12   6  -1    7.35    0.73
  12   6  -1    6.94    0.77
  10  -6  -1   99.84    4.15
 -10  -6   1   99.67    4.23
 -10  -6   1   99.43    4.30
  10  -6  -1   88.61    4.49
  10   6  -1   97.25    4.23
  10   6  -1   95.79    4.23
 -10   6   1   95.69    4.25
   8  -6  -1   72.78    3.19
  -8  -6   1   73.99    3.29
  -8  -6   1   70.48    3.22
   8   6  -1   72.47    3.24
  -8   6   1   74.81    3.28
   8   6  -1   75.23    3.27
   6  -6  -1   67.12    2.89
   6  -6  -1   63.93    2.89
  -6  -6   1   65.12    2.83
  -6  -6   1   65.53    2.95
  -6  -6   1   69.35    2.94
   6   6  -1   66.45    2.95
   6   6  -1   68.73    2.94
  -6   6   1   67.36    2.95
   4  -6  -1   13.27    0.76
  -4  -6   1   14.70    0.70
   4  -6  -1   13.77    0.77
  -4  -6   1   14.14    0.77
  -4  -6   1   13.41    0.79
   4   6  -1   13.57    0.79
   4   6  -1   13.86    0.80
  -2  -6   1    0.98    0.24
  -2  -6   1    1.05    0.27
   2  -6  -1    0.55    0.11
   2   6  -1    0.86    0.27
  -2   6   1    0.58    0.18
   2   6  -1    1.04    0.28
   0  -6  -1    1.10    0.27
   0  -6   1    0.50    0.24
   0  -6   1    0.85    0.19
   0  -6   1    0.60    0.26
   0  -6   1    0.84    0.23
   0   6  -1    0.90    0.29
   0   6   1    0.51    0.22
   2  -6   1   23.50    1.12
  -2  -6  -1   23.63    1.14
  -2  -6  -1   24.02    1.09
  -2  -6  -1   23.13    1.10
  -2  -6  -1   23.39    1.08
   2   6   1   23.14    1.13
   2   6   1   23.24    1.10
  -4  -6  -1  276.01   11.07
  -4  -6  -1  263.29   10.99
   4  -6   1  272.90   11.04
   4  -6   1  276.11   11.03
  -4  -6  -1  268.81   11.03
  -4   6  -1  268.87   11.01
   4   6   1  275.14   11.06
  -4   6  -1  247.79   15.67
   4   6   1  281.20   11.05
  -6  -6  -1  131.32    5.53
  -6  -6  -1  121.12    5.42
  -6  -6  -1  127.28    5.57
   6  -6   1  131.30    5.52
   6  -6   1  135.07    5.51
   6   6   1  135.93    5.57
   6   6   1  140.86    5.57
  -6   6  -1  134.76    5.52
  -8  -6  -1  148.93    6.42
   8  -6   1  157.86    6.35
  -8  -6  -1  149.11    6.46
   8  -6   1  155.76    6.39
  -8   6  -1  151.20    6.41
   8   6   1  154.10    6.44
   8   6   1  154.90    6.45
  10  -6   1  124.02    5.09
 -10  -6  -1  121.76    5.20
 -10  -6  -1  125.15    5.28
  10  -6   1  124.06    5.15
  10   6   1  115.73    5.19
 -10   6  -1  117.68    5.18
  10   6   1  121.71    5.23
 -12  -6  -1   19.05    1.15
  12  -6   1   18.51    1.07
 -12  -6  -1   18.93    1.26
  12   6   1   18.36    1.14
  12   6   1   18.26    1.16
 -12   6  -1   17.60    1.19
 -14  -6  -1    2.40    0.78
  14  -6   1    1.36    0.46
 -14  -6  -1    1.79    0.66
  14   6   1    1.61    0.61
 -14   6  -1    0.17    0.68
 -16  -6  -1    2.04    0.86
  16  -6   1    0.88    0.49
 -16  -6  -1    0.40    0.72
  16   6   1    0.60    0.61
 -16   6  -1    0.65    0.80
  16   6   1    0.76    0.71
  18  -6   1    0.08    0.50
  18  -6   1    0.13    0.44
 -18  -6  -1    0.67    0.75
 -18  -6  -1    1.36    0.99
  18   6   1    0.21    0.71
  18   6   1    0.16    0.71
 -18   6  -1    0.18    0.84
 -20  -6  -1    2.29    0.79
 -20  -6  -1    1.84    1.13
  20  -6   1    2.67    0.56
  20   6   1    3.07    0.80
  20   6   1    3.10    0.87
 -22  -6  -1    0.21    1.01
  22  -6   1    0.12    0.62
 -22  -6  -1   -0.10    0.73
 -22   6  -1   -1.31    0.87
 -24  -6  -1    1.76    0.82
  24  -6   1    1.25    0.62
  24   6   1    1.22    0.90
  24   6   1   -0.16    0.86
 -24   6  -1    0.40    0.85
 -26  -6  -1   -1.22    1.17
  26   6   1   -0.12    0.82
  28   6   1   -0.50    1.04
 -27  -7   1    1.36    1.16
  27   7  -1   -0.49    0.86
 -25  -7   1    1.12    0.92
 -25  -7   1    0.23    1.13
  25   7  -1   -0.69    0.94
 -25   7   1    0.33    0.99
  23  -7  -1    0.82    0.52
 -23  -7   1    0.61    0.80
 -23  -7   1    0.71    1.16
  23   7  -1    0.30    0.79
  23   7  -1    0.51    0.87
 -23   7   1    0.53    0.96
  21  -7  -1   -0.04    0.45
 -21  -7   1   -0.23    1.06
  21   7  -1    1.52    0.82
 -21   7   1   -0.96    0.98
  21   7  -1    1.48    0.86
  19  -7  -1    2.36    0.55
 -19  -7   1    2.95    0.88
 -19  -7   1    1.80    1.07
 -19   7   1    1.81    0.92
  19   7  -1    2.80    0.86
  17  -7  -1    2.75    0.60
 -17  -7   1    3.56    0.88
 -17  -7   1    2.84    1.07
  17   7  -1    2.41    0.78
  17   7  -1    2.43    0.85
 -17   7   1    1.51    0.85
 -15  -7   1   12.55    1.10
 -15  -7   1   12.20    1.24
  15  -7  -1   12.72    0.93
  15   7  -1   13.36    1.14
  15   7  -1   11.13    1.03
 -15   7   1   12.90    1.16
  13  -7  -1   41.19    2.04
 -13  -7   1   43.18    2.26
 -13  -7   1   42.54    2.15
  13   7  -1   44.92    2.20
  13   7  -1   42.03    2.17
 -13   7   1   40.40    2.21
  11  -7  -1   32.38    1.61
 -11  -7   1   32.16    1.74
 -11  -7   1   32.36    1.69
  11   7  -1   30.27    1.67
 -11   7   1   31.21    1.69
  11   7  -1   31.45    1.67
  -9  -7   1   38.92    1.93
   9  -7  -1   38.18    1.80
  -9  -7   1   34.91    1.66
   9  -7  -1   36.63    1.60
  -9  -7   1   36.62    1.83
   9   7  -1   37.58    1.86
   9   7  -1   37.51    1.85
  -9   7   1   37.99    1.90
   7  -7  -1   95.21    4.10
  -7  -7   1   97.52    4.15
  -7  -7   1   95.95    4.19
   7  -7  -1   92.75    4.11
   7   7  -1  100.73    4.18
   7   7  -1   96.13    4.18
  -7   7   1   96.29    4.18
  -5  -7   1   44.76    2.18
   5  -7  -1   47.24    2.16
   5  -7  -1   45.66    2.15
  -5  -7   1   48.51    2.15
  -5  -7   1   47.45    2.11
   5   7  -1   47.54    2.19
  -5   7   1   48.08    2.18
   5   7  -1   52.37    2.21
   3  -7  -1   -0.40    0.33
  -3  -7   1   -0.28    0.28
  -3  -7   1   -0.10    0.30
   3  -7  -1    0.16    0.39
  -3  -7   1    0.03    0.32
   3   7  -1   -0.30    0.39
  -3   7   1    0.04    0.19
   3   7  -1    0.05    0.34
   1  -7  -1    0.26    0.28
  -1  -7   1    0.19    0.21
  -1  -7   1    0.32    0.24
  -1  -7   1    0.21    0.19
   1  -7  -1   -0.09    0.16
  -1  -7   1   -0.11    0.32
  -1  -7   1    0.51    0.30
   1  -7  -1    0.35    0.28
  -1   7   1    0.03    0.23
  -1   7   1    0.21    0.16
   1   7  -1    0.30    0.31
   1   7  -1    0.20    0.23
  -1  -7  -1   38.69    1.67
  -1  -7  -1   37.95    1.61
  -1  -7  -1   36.50    1.68
  -1  -7  -1   36.79    1.68
   1  -7   1   36.46    1.66
   1  -7   1   37.25    1.69
  -1   7  -1   32.98    1.64
   3  -7   1   22.97    1.17
  -3  -7  -1   24.90    1.16
  -3  -7  -1   22.11    1.14
  -3  -7  -1   24.20    1.14
  -3  -7  -1   24.47    1.23
   3  -7   1   23.24    1.17
   3   7   1   22.56    1.19
   3   7   1   25.78    1.19
  -5  -7  -1   88.33    3.82
   5  -7   1   86.28    3.75
   5  -7   1   86.15    3.78
  -5  -7  -1   87.48    3.77
   5   7   1   90.86    3.79
  -5   7  -1   87.10    3.67
   5   7   1   90.05    3.82
  -5   7  -1   87.93    3.74
   7  -7   1  173.27    7.33
  -7  -7  -1  175.44    7.42
   7  -7   1  179.65    7.37
  -7  -7  -1  166.70    7.26
  -7  -7  -1  184.58    7.40
  -7   7  -1  177.09    7.37
   7   7   1  181.79    7.40
   7   7   1  179.93    7.42
  -9  -7  -1   96.09    4.12
  -9  -7  -1   81.08    3.99
  -9  -7  -1   95.42    4.17
   9  -7   1   96.24    4.03
   9  -7   1   98.55    4.10
   9   7   1   96.93    4.14
  -9   7  -1   95.75    4.11
   9   7   1   96.11    4.15
  11  -7   1   46.32    2.16
 -11  -7  -1   46.78    2.32
 -11  -7  -1   46.52    2.24
 -11   7  -1   40.13    2.18
  11   7   1   46.38    2.23
  11   7   1   48.70    2.29
 -13  -7  -1   28.53    1.63
 -13  -7  -1   30.64    1.74
  13  -7   1   30.33    1.55
  13   7   1   30.84    1.67
  13   7   1   28.18    1.59
 -13   7  -1   24.49    1.61
  15  -7   1    2.85    0.57
 -15  -7  -1    2.73    0.80
 -15  -7  -1    2.27    0.65
 -15   7  -1    2.83    0.77
  15   7   1    2.45    0.77
  15   7   1    3.68    0.69
 -17  -7  -1    2.77    0.72
 -17  -7  -1    3.30    1.03
  17  -7   1    4.69    0.66
  17   7   1    3.98    0.84
  17   7   1    4.79    0.95
 -19  -7  -1    0.31    0.73
  19  -7   1    0.69    0.54
 -19  -7  -1    0.56    1.01
  19  -7   1   -0.38    0.48
  19   7   1    0.93    0.66
 -19   7  -1   -0.53    0.81
  19   7   1    0.72    0.79
  21  -7   1    0.37    0.51
 -21  -7  -1   -0.10    1.14
 -21  -7  -1    0.83    0.94
  21   7   1    1.52    0.80
 -21   7  -1    0.51    0.77
 -23  -7  -1    0.28    0.88
  23  -7   1    0.27    0.53
 -23  -7  -1    0.96    0.97
 -23   7  -1   -1.05    0.85
  23   7   1    0.39    0.87
 -25  -7  -1    0.83    0.95
 -25  -7  -1   -0.68    1.03
  25   7   1    0.40    0.83
  25   7   1   -0.06    0.90
 -25   7  -1    0.70    0.92
 -27  -7  -1    0.66    1.14
  27   7   1   -0.91    1.00
 -28  -8   1    1.40    1.27
  28   8  -1    1.50    1.03
 -26  -8   1   -0.63    0.96
 -26  -8   1   -1.06    1.09
  26   8  -1   -0.52    0.95
 -24  -8   1   -2.49    1.30
 -24  -8   1    0.80    0.86
  24   8  -1    0.22    0.85
 -24   8   1   -0.12    0.94
  24   8  -1    1.57    1.03
 -22  -8   1    0.77    1.09
 -22  -8   1    0.01    0.89
 -22   8   1    2.19    0.95
  22   8  -1    0.10    0.82
  22   8  -1    0.27    0.91
 -20  -8   1    1.15    0.87
  20  -8  -1    1.37    0.56
  20  -8  -1    0.77    0.41
  20   8  -1    2.18    0.84
 -20   8   1   -0.05    0.86
 -18  -8   1    7.24    0.94
  18  -8  -1    7.10    0.83
 -18  -8   1    7.29    1.11
  18   8  -1    8.39    1.02
  18   8  -1    7.28    1.07
  16  -8  -1    1.49    0.57
 -16  -8   1    1.72    0.69
 -16  -8   1    1.76    0.80
  16   8  -1    2.02    0.87
 -16   8   1    2.16    0.91
  16   8  -1    1.19    0.65
  14  -8  -1   43.25    2.09
 -14  -8   1   42.34    2.22
 -14  -8   1   41.98    2.30
  14   8  -1   41.40    2.19
  14   8  -1   41.04    2.23
 -12  -8   1   62.00    3.07
  12  -8  -1   60.52    2.86
 -12  -8   1   62.91    2.97
  12   8  -1   64.74    3.01
  12   8  -1   64.02    2.99
 -10  -8   1   14.03    0.97
  10  -8  -1   14.72    0.94
 -10  -8   1   13.97    1.07
  10   8  -1   14.22    0.97
 -10   8   1   15.06    1.06
  10   8  -1   13.79    1.04
  -8  -8   1   44.95    2.05
  -8  -8   1   38.98    1.88
   8  -8  -1   40.66    1.97
  -8  -8   1   41.82    2.07
   8  -8  -1   42.67    1.97
  -8   8   1   42.13    2.05
   8   8  -1   42.12    2.05
   8   8  -1   42.43    2.05
   6  -8  -1   41.72    2.01
   6  -8  -1   43.63    2.02
  -6  -8   1   42.95    2.07
  -6  -8   1   43.01    2.02
   6   8  -1   44.48    2.08
  -6   8   1   44.19    2.05
   6   8  -1   41.41    2.03
  -4  -8   1   11.13    0.73
   4  -8  -1   11.62    0.79
   4  -8  -1   12.36    0.82
  -4  -8   1   12.64    0.78
  -4  -8   1   12.29    0.71
  -4  -8   1   11.83    0.86
   4   8  -1   12.71    0.86
  -2  -8   1    1.35    0.39
   2  -8  -1    0.45    0.40
   2  -8  -1    0.57    0.18
  -2  -8   1    1.00    0.30
  -2  -8   1    0.76    0.40
  -2   8   1    0.49    0.29
  -2   8   1    0.40    0.18
   0  -8   1   12.32    1.37
   0   8   1   15.37    0.83
   0   8   1   12.78    1.18
   2  -8   1   13.87    0.82
  -2  -8  -1   15.08    0.84
  -2  -8  -1   13.91    0.75
  -2  -8  -1   13.33    0.84
   2  -8   1   13.34    0.82
  -2  -8  -1   12.80    0.81
   2   8   1   13.57    0.83
  -2   8  -1   11.11    0.75
  -4  -8  -1   11.07    0.73
  -4  -8  -1   12.20    0.84
   4  -8   1   12.67    0.84
  -4  -8  -1   12.00    0.75
   4  -8   1   11.84    0.78
   4   8   1   13.13    0.87
   4   8   1   13.45    0.82
  -4   8  -1   11.31    0.69
  -6  -8  -1   89.09    3.91
  -6  -8  -1   93.91    4.05
   6  -8   1   93.64    3.98
   6  -8   1   90.78    3.98
  -6  -8  -1   90.43    3.98
   6   8   1   93.57    4.03
   6   8   1   95.44    4.01
  -6   8  -1   94.40    3.98
  -8  -8  -1   92.59    4.13
  -8  -8  -1   94.63    4.10
   8  -8   1   94.12    4.07
  -8   8  -1   93.04    4.10
   8   8   1   94.09    4.12
   8   8   1   93.76    4.13
  -8   8  -1   97.34    3.94
  10  -8   1   37.05    1.83
  10  -8   1   36.93    1.77
 -10  -8  -1   37.16    1.87
 -10  -8  -1   37.58    1.94
  10   8   1   39.77    1.90
 -10   8  -1   35.05    1.85
  10   8   1   36.62    1.90
 -12  -8  -1   50.71    2.50
  12  -8   1   52.06    2.45
 -12  -8  -1   51.59    2.59
  12   8   1   50.79    2.52
  12   8   1   52.21    2.54
 -14  -8  -1   31.10    1.85
  14  -8   1   30.74    1.63
 -14  -8  -1   28.16    1.70
  14   8   1   31.14    1.83
  14   8   1   29.71    1.74
 -16  -8  -1    2.87    0.89
 -16   8  -1    2.93    0.85
  16   8   1    4.59    0.80
  16   8   1    3.91    0.89
  18  -8   1    1.75    0.62
 -18  -8  -1    3.95    1.09
 -18  -8  -1    1.82    0.80
  18   8   1    1.09    0.86
 -18   8  -1    0.58    0.81
  18   8   1    0.90    0.68
 -20  -8  -1    2.50    1.05
  20  -8   1    0.53    0.41
 -20  -8  -1    0.93    0.89
 -20   8  -1   -0.14    0.77
  20   8   1   -0.36    0.83
  20   8   1    0.41    0.71
 -22  -8  -1    0.44    1.15
 -22  -8  -1   -0.48    0.78
  22   8   1    0.62    0.73
 -22   8  -1    0.30    0.84
 -24  -8  -1    0.96    0.83
  24   8   1   -1.01    0.94
 -24   8  -1    0.42    0.94
  24   8   1    1.34    1.07
 -26  -8  -1   -0.62    1.12
 -26  -8  -1   -1.34    0.87
  26   8   1   -0.16    0.95
 -27  -9   1    1.72    1.24
  27   9  -1    2.08    1.08
 -25  -9   1   -1.32    1.33
 -25  -9   1    0.00    0.80
  25   9  -1   -0.80    1.17
 -23  -9   1    1.16    1.16
 -23  -9   1    1.43    0.93
  23   9  -1    0.79    0.84
  23   9  -1   -0.27    0.99
 -23   9   1    0.19    0.87
 -21  -9   1    5.93    1.27
 -21  -9   1    4.26    0.98
  21   9  -1    6.01    1.21
  21   9  -1    2.35    0.91
  19  -9  -1    5.51    0.74
 -19  -9   1    4.49    0.92
 -19  -9   1    8.03    1.18
  19   9  -1    6.34    0.94
  19   9  -1    4.95    1.07
  17  -9  -1    7.58    0.82
 -17  -9   1    9.30    1.20
 -17  -9   1    8.53    1.06
  17   9  -1    6.89    0.96
  17   9  -1    7.68    1.13
 -17   9   1    6.48    1.05
  15  -9  -1    7.95    0.81
 -15  -9   1    6.40    0.85
 -15  -9   1    8.04    1.04
  15   9  -1    7.06    0.93
  15   9  -1    7.54    0.86
 -15   9   1    5.18    0.98
  13  -9  -1   23.63    1.36
 -13  -9   1   23.27    1.58
 -13  -9   1   23.50    1.47
  13   9  -1   22.23    1.46
 -13   9   1   21.53    1.50
  13   9  -1   23.37    1.49
  11  -9  -1   16.03    1.04
 -11  -9   1   15.80    1.18
 -11  -9   1   17.24    1.11
  11   9  -1   14.80    1.13
 -11   9   1   17.05    1.21
  11   9  -1   16.30    1.18
  -9  -9   1    1.03    0.55
  -9  -9   1    0.16    0.33
  -9  -9   1    0.40    0.60
   9   9  -1    0.59    0.54
  -9   9   1    0.34    0.51
   9   9  -1    1.47    0.54
  -7  -9   1   -0.28    0.49
  -7  -9   1    0.62    0.37
   7  -9  -1    0.37    0.47
  -7  -9   1    0.59    0.49
   7  -9  -1    0.89    0.47
   7   9  -1    0.55    0.48
   7   9  -1   -0.55    0.51
  -7   9   1    0.87    0.46
  -5  -9   1    5.50    0.48
  -5  -9   1    4.83    0.55
   5  -9  -1    4.98    0.52
  -5  -9   1    4.88    0.63
   5  -9  -1    4.83    0.54
   5   9  -1    4.91    0.61
   5   9  -1    4.64    0.61
  -3  -9   1    4.04    0.57
   3  -9  -1    4.05    0.55
  -3  -9   1    3.29    0.47
  -3  -9   1    3.72    0.47
  -3  -9   1    4.40    0.52
   3  -9  -1    4.50    0.59
  -1  -9   1    5.29    0.55
   1  -9  -1    4.83    0.52
  -1  -9   1    4.42    0.57
   1  -9  -1    5.30    0.58
  -1  -9   1    5.08    0.60
  -1  -9   1    4.21    0.43
  -1   9   1    5.22    0.49
   1   9  -1    3.37    0.44
   1   9  -1    4.59    0.54
   1  -9   1   88.20    3.74
  -1  -9  -1   89.47    3.74
   1  -9   1   91.88    3.78
  -1  -9  -1   89.05    3.75
   1   9   1   86.22    3.74
  -1   9  -1   79.53    3.71
  -3  -9  -1   17.17    0.95
  -3  -9  -1   17.03    0.95
   3  -9   1   17.34    1.00
  -3  -9  -1   16.28    1.01
  -3  -9  -1   16.67    0.93
   3  -9   1   17.01    1.02
   3   9   1   17.45    0.96
  -3   9  -1   14.64    0.90
   3   9   1   16.97    1.00
   5  -9   1   31.45    1.56
   5  -9   1   31.07    1.54
  -5  -9  -1   32.53    1.62
  -5  -9  -1   30.87    1.50
  -5  -9  -1   31.90    1.53
  -5   9  -1   27.96    1.43
   5   9   1   30.16    1.57
   5   9   1   33.21    1.57
   7  -9   1   13.13    0.88
  -7  -9  -1   12.42    0.84
  -7  -9  -1   13.60    0.97
  -7  -9  -1   11.84    0.75
   7   9   1   11.71    0.92
   7   9   1   13.42    0.87
  -7   9  -1   12.69    0.86
  -9  -9  -1   14.58    1.06
   9  -9   1   13.27    0.90
  -9  -9  -1   14.30    0.93
   9  -9   1   12.77    0.84
  -9   9  -1   10.75    0.90
   9   9   1   13.02    0.96
  -9   9  -1   11.82    0.70
   9   9   1   14.27    0.95
 -11  -9  -1   10.34    0.93
  11  -9   1   10.58    0.76
 -11  -9  -1   11.14    0.88
  11  -9   1   10.36    0.87
  11   9   1   10.21    0.93
 -11   9  -1    9.17    0.88
  11   9   1   10.75    0.90
 -11   9  -1    9.58    0.61
 -13  -9  -1   27.20    1.62
 -13  -9  -1   26.06    1.57
  13  -9   1   26.23    1.49
  13   9   1   26.06    1.55
  13   9   1   25.61    1.54
 -13   9  -1   22.59    1.51
 -15  -9  -1   10.62    1.12
  15  -9   1    8.97    0.85
 -15  -9  -1    9.77    1.02
  15   9   1    8.88    0.99
  15   9   1    9.28    0.99
 -17  -9  -1    5.46    0.85
  17  -9   1    4.00    0.73
 -17  -9  -1    3.85    1.03
  17   9   1    3.81    0.79
  17   9   1    3.29    0.87
 -19  -9  -1    1.78    0.75
  19  -9   1    2.32    0.68
 -19  -9  -1    3.94    1.00
  19   9   1    4.27    1.04
  19   9   1    1.83    0.75
 -21  -9  -1    0.58    0.88
 -21  -9  -1    2.38    1.27
  21   9   1    1.06    0.76
  21   9   1    0.98    0.93
 -21   9  -1   -0.57    0.79
 -23  -9  -1    1.95    1.15
 -23  -9  -1    0.80    0.88
  23   9   1    0.81    0.97
 -25  -9  -1    1.10    1.22
 -25  -9  -1   -1.98    0.99
  25   9   1   -0.03    0.97
  25   9   1   -1.66    1.11
 -27  -9  -1    0.84    1.19
  27   9   1    1.15    1.07
 -26 -10   1    0.89    1.16
 -26 -10   1   -2.33    1.04
  26  10  -1    0.61    1.06
  26  10  -1   -0.78    0.86
 -24 -10   1    0.34    0.83
 -24 -10   1    1.74    1.12
  24  10  -1    3.31    1.40
 -22 -10   1    3.69    1.19
 -22 -10   1    3.22    0.93
  22  10  -1    2.75    0.87
 -20 -10   1    8.19    1.28
  20 -10  -1    5.66    0.81
 -20 -10   1    7.69    1.10
  20  10  -1    6.91    1.04
  20  10  -1    6.43    1.18
 -18 -10   1   20.26    1.48
  18 -10  -1   20.03    1.33
 -18 -10   1   21.22    1.68
  18  10  -1   20.64    1.62
  18  10  -1   19.65    1.50
 -16 -10   1   10.91    1.20
  16 -10  -1    9.56    0.92
 -16 -10   1   10.94    1.19
  16  10  -1   11.30    1.16
  16  10  -1    9.19    1.11
  14 -10  -1    5.09    0.74
 -14 -10   1    3.28    0.80
 -14 -10   1    5.70    0.94
 -14  10   1    4.59    0.93
  14  10  -1    3.23    0.81
  14  10  -1    6.15    0.89
 -12 -10   1    1.97    0.72
  12 -10  -1    3.13    0.65
 -12 -10   1    1.17    0.66
  12  10  -1    2.14    0.73
  12  10  -1    2.11    0.70
 -10 -10   1    2.16    0.61
  10 -10  -1    1.83    0.54
 -10 -10   1    0.84    0.62
  10  10  -1    1.05    0.54
  10  10  -1    1.93    0.66
 -10  10   1    0.76    0.68
   8 -10  -1   -1.17    0.51
  -8 -10   1    0.54    0.57
   8 -10  -1    0.25    0.39
  -8  10   1    0.30    0.54
   8  10  -1   -0.27    0.56
  -6 -10   1    0.02    0.41
   6 -10  -1    0.49    0.46
  -6 -10   1    0.22    0.40
   6 -10  -1    0.59    0.45
  -6 -10   1   -0.41    0.49
  -6  10   1   -0.05    0.48
  -6  10   1   -0.36    0.25
   4 -10  -1    1.09    0.51
  -4 -10   1    1.67    0.52
  -4 -10   1    1.41    0.41
  -4 -10   1    1.80    0.42
  -4 -10   1    1.36    0.42
   4  10  -1    0.65    0.39
   4  10  -1    1.60    0.50
  -2 -10   1   27.47    1.34
   2 -10  -1   27.35    1.42
  -2 -10   1   29.08    1.42
   2 -10  -1   27.08    1.38
  -2 -10   1   26.20    1.30
  -2 -10   1   28.44    1.43
   2  10  -1   27.28    1.41
   2  10  -1   23.03    1.31
   0 -10   1    7.89    0.70
   0 -10   1    8.22    0.65
   0 -10  -1    7.09    0.64
   0 -10  -1    8.07    0.49
   0 -10  -1    7.50    0.69
   0  10   1    6.30    0.60
  -2 -10  -1   17.89    1.05
  -2 -10  -1   18.59    1.04
  -2 -10  -1   18.14    0.96
   2 -10   1   19.48    1.07
  -2 -10  -1   20.42    1.12
   2 -10   1   18.30    1.06
   2  10   1   17.04    1.04
  -2  10  -1   16.08    0.99
   2  10   1   18.28    1.00
   4 -10   1   15.99    0.99
  -4 -10  -1   15.55    0.93
  -4 -10  -1   15.75    0.93
  -4 -10  -1   16.23    0.95
  -4 -10  -1   17.02    1.07
   4 -10   1   18.53    1.02
   4  10   1   17.39    1.01
   4  10   1   16.35    1.05
  -6 -10  -1   -0.13    0.48
  -6 -10  -1    1.16    0.45
   6 -10   1    0.64    0.44
   6 -10   1    0.52    0.42
   6  10   1    1.15    0.45
  -6  10  -1    0.27    0.31
   6  10   1    0.26    0.48
  -6  10  -1    0.97    0.44
  -8 -10  -1    4.46    0.64
  -8 -10  -1    4.13    0.65
  -8 -10  -1    3.63    0.47
   8  10   1    4.50    0.64
   8  10   1    4.33    0.62
  -8  10  -1    4.37    0.62
 -10 -10  -1    1.52    0.63
  10 -10   1    2.61    0.54
 -10 -10  -1    2.42    0.68
  10 -10   1    1.49    0.48
 -10  10  -1    2.74    0.65
 -10  10  -1    1.50    0.32
  10  10   1    2.58    0.64
  12 -10   1    4.94    0.67
 -12 -10  -1    5.48    0.81
 -12 -10  -1    3.95    0.45
 -12 -10  -1    4.60    0.87
 -12  10  -1    4.59    0.78
  12  10   1    5.75    0.82
  12  10   1    4.20    0.80
  14 -10   1    7.15    0.82
 -14 -10  -1    6.87    0.91
 -14 -10  -1    7.86    1.00
  14  10   1    7.67    0.95
  14  10   1    6.48    0.85
 -16 -10  -1    4.62    0.96
 -16 -10  -1    5.98    1.09
  16 -10   1    6.53    0.82
  16  10   1    5.21    0.91
  16  10   1    4.39    0.88
  18 -10   1    7.56    0.86
 -18 -10  -1    9.15    1.19
 -18 -10  -1    8.37    1.04
  18  10   1    6.55    0.96
  18  10   1    5.13    1.00
 -20 -10  -1    2.03    0.83
  20 -10   1    1.87    0.70
  20  10   1    1.23    0.81
 -22 -10  -1    0.22    0.78
  22  10   1   -1.39    0.97
  22  10   1    0.43    0.75
 -24 -10  -1    1.70    1.13
 -24 -10  -1   -0.54    0.91
  24  10   1   -0.80    0.97
  24  10   1   -1.12    1.18
 -26 -10  -1   -1.36    1.26
 -26 -10  -1   -1.95    1.04
  26  10   1    0.41    0.90
  26  10   1   -0.99    1.02
 -25 -11   1    1.17    1.01
 -25 -11   1    0.90    1.02
  25  11  -1    0.01    0.94
  25  11  -1    0.59    1.09
 -23 -11   1    0.92    0.94
 -23 -11   1    0.44    1.18
  23  11  -1    0.54    0.96
  23  11  -1   -0.85    0.95
  21 -11  -1    2.27    0.69
 -21 -11   1    2.32    1.05
 -21 -11   1    1.55    1.01
  21  11  -1    4.02    1.17
 -21  11   1    0.59    0.86
  21  11  -1    1.40    0.91
 -19 -11   1   11.33    1.35
 -19 -11   1   11.66    1.26
  19 -11  -1   10.94    1.05
  19  11  -1   10.96    1.27
  19  11  -1   10.30    1.12
 -17 -11   1   12.24    1.18
  17 -11  -1   12.95    1.11
 -17 -11   1   13.07    1.36
  17  11  -1   11.52    1.17
  17  11  -1   13.54    1.35
 -15 -11   1   12.19    1.12
 -15 -11   1   13.58    1.30
  15 -11  -1   11.78    1.02
  15  11  -1   11.29    1.08
  15  11  -1   12.88    1.20
 -13 -11   1    2.32    0.85
  13 -11  -1    3.83    0.75
 -13  11   1    4.36    0.89
  13  11  -1    3.30    0.88
  13  11  -1    2.69    0.78
 -11 -11   1    1.12    0.42
 -11 -11   1    0.61    0.57
  11 -11  -1    0.60    0.55
 -11  11   1    1.30    0.76
  11  11  -1    1.48    0.67
  11  11  -1    1.18    0.60
  -9 -11   1    0.07    0.57
   9 -11  -1    0.51    0.48
   9 -11  -1    0.40    0.50
  -9 -11   1    0.69    0.40
   9  11  -1   -0.25    0.61
   9  11  -1    0.63    0.61
  -9  11   1    1.14    0.61
   7 -11  -1    0.00    0.49
  -7 -11   1    0.30    0.52
  -7 -11   1   -0.09    0.48
   7 -11  -1    0.31    0.40
  -7  11   1    0.34    0.45
   7  11  -1   -0.10    0.48
  -7  11   1   -0.58    0.27
   7  11  -1    0.16    0.59
  -5 -11   1    7.56    0.60
  -5 -11   1    6.49    0.71
   5 -11  -1    7.29    0.69
  -5 -11   1    6.64    0.62
   5 -11  -1    7.25    0.69
  -5 -11   1    7.71    0.63
   5  11  -1    6.75    0.75
   5  11  -1    6.38    0.70
   3 -11  -1   32.62    1.62
  -3 -11   1   31.90    1.53
  -3 -11   1   28.92    1.50
  -3 -11   1   32.71    1.60
  -3 -11   1   31.09    1.57
   3 -11  -1   32.70    1.62
   3  11  -1   32.63    1.62
   3  11  -1   28.62    1.55
   1 -11  -1   10.65    0.76
   1 -11  -1   10.72    0.81
  -1 -11   1   11.86    0.80
  -1 -11   1   11.56    0.77
  -1 -11   1   10.74    0.66
  -1  11   1   10.25    0.75
   1  11  -1   11.46    0.81
  -1 -11  -1    7.85    0.67
   1 -11   1    7.97    0.70
  -1 -11  -1    8.70    0.66
   1 -11   1    8.54    0.68
  -1  11  -1    7.46    0.65
   1  11   1    7.00    0.64
   3 -11   1    0.90    0.50
  -3 -11  -1    2.00    0.47
  -3 -11  -1    1.10    0.39
   3 -11   1    1.43    0.45
   3  11   1    0.26    0.41
  -5 -11  -1    2.07    0.41
  -5 -11  -1    1.69    0.61
   5 -11   1    1.87    0.50
   5 -11   1    2.49    0.51
  -5 -11  -1    1.57    0.43
   5  11   1    1.49    0.49
  -7 -11  -1    0.48    0.44
  -7 -11  -1    0.93    0.52
   7 -11   1   -0.57    0.42
  -7  11  -1   -0.44    0.47
   7  11   1   -0.18    0.53
   7  11   1    0.34    0.54
  -7  11  -1   -0.35    0.33
   9 -11   1    2.23    0.50
  -9 -11  -1    2.85    0.48
  -9 -11  -1    2.81    0.66
  -9 -11  -1    3.56    0.60
   9 -11   1    3.51    0.60
   9  11   1    3.26    0.68
  -9  11  -1    2.94    0.67
   9  11   1    3.41    0.67
 -11 -11  -1    4.90    0.51
 -11 -11  -1    4.70    0.73
  11 -11   1    4.60    0.69
 -11 -11  -1    5.64    0.80
 -11  11  -1    3.16    0.72
  11  11   1    4.52    0.74
  11  11   1    6.29    0.81
 -13 -11  -1    0.71    0.71
  13  11   1    0.88    0.68
 -13  11  -1    1.72    0.77
  13  11   1    0.10    0.61
 -15 -11  -1    4.68    0.93
 -15 -11  -1    5.01    0.81
  15  11   1    4.50    0.81
 -17 -11  -1    6.37    1.14
 -17 -11  -1    7.41    0.98
  17 -11   1    7.11    0.86
  17  11   1    5.07    1.05
  17  11   1    5.72    0.92
 -19 -11  -1    6.06    1.00
 -19 -11  -1    6.76    1.26
  19  11   1    6.72    1.09
  19  11   1    7.40    1.07
 -21 -11  -1   -1.12    0.85
  21 -11   1    0.88    0.69
 -21 -11  -1   -0.62    1.10
  21  11   1   -0.13    0.86
  21  11   1   -2.09    0.97
 -23 -11  -1    0.57    1.21
 -23 -11  -1    0.11    0.88
  23  11   1    3.08    1.34
  23  11   1   -0.32    0.84
 -25 -11  -1   -1.17    0.93
 -25 -11  -1   -1.70    1.43
  25  11   1   -2.13    1.00
 -26 -12   1    1.12    1.40
 -26 -12   1   -1.17    0.99
  26  12  -1   -1.39    1.01
  26  12  -1   -0.32    1.14
  24  12  -1   -2.51    1.19
  24  12  -1   -1.24    0.92
 -22 -12   1   -1.09    1.31
  22  12  -1   -0.80    0.99
  20 -12  -1    2.42    0.77
 -20 -12   1    4.67    1.03
  20  12  -1    4.22    1.01
  20  12  -1    3.84    1.18
 -18 -12   1    9.76    1.36
  18 -12  -1    9.64    1.03
 -18 -12   1   10.78    1.25
  18  12  -1    8.86    1.17
  18  12  -1   11.53    1.35
 -16 -12   1   16.98    1.42
  16 -12  -1   14.50    1.21
 -16 -12   1   14.39    1.31
  16  12  -1   15.29    1.31
  16  12  -1   13.83    1.33
 -14 -12   1   25.46    1.73
  14 -12  -1   22.84    1.53
 -14 -12   1   23.45    1.57
  14  12  -1   22.64    1.55
  14  12  -1   25.44    1.67
 -12 -12   1    8.83    1.09
  12 -12  -1    8.08    0.83
 -12 -12   1    7.80    0.90
 -12  12   1    8.88    1.04
  12  12  -1    8.72    0.94
  12  12  -1    8.83    1.01
 -10 -12   1   -0.53    0.69
  10 -12  -1    0.07    0.58
  10  12  -1    0.53    0.73
 -10  12   1    0.02    0.69
  10  12  -1    0.15    0.59
  -8 -12   1    2.16    0.62
   8 -12  -1    3.58    0.64
   8 -12  -1    2.65    0.62
  -8 -12   1    2.33    0.48
  -8 -12   1    3.01    0.66
   8  12  -1    2.06    0.65
   8  12  -1    2.57    0.69
  -8  12   1    2.67    0.67
  -6 -12   1    9.43    0.87
  -6 -12   1    9.54    0.78
  -6 -12   1    9.13    0.73
   6 -12  -1    9.27    0.80
   6 -12  -1   10.26    0.80
  -6 -12   1   10.06    0.80
   6  12  -1    9.43    0.88
   6  12  -1   10.09    0.84
   4 -12  -1   16.18    1.05
  -4 -12   1   16.10    1.01
   4 -12  -1   17.43    1.09
  -4 -12   1   17.18    0.96
  -4 -12   1   15.76    0.96
  -4 -12   1   16.18    1.07
   4  12  -1   15.68    1.08
  -2 -12   1    5.91    0.66
  -2 -12   1    6.18    0.55
   2 -12  -1    5.41    0.39
  -2 -12   1    6.17    0.65
   2 -12  -1    5.90    0.65
   2 -12  -1    5.99    0.64
  -2 -12   1    6.63    0.62
  -2  12   1    6.16    0.58
   2  12  -1    6.34    0.67
   2  12  -1    6.14    0.57
   0 -12  -1    0.99    0.44
   0 -12  -1    0.90    0.29
   0 -12  -1    0.78    0.43
   0 -12   1    1.03    0.29
   0 -12   1    0.70    0.25
   0 -12  -1    0.50    0.24
   0  12  -1   -0.02    0.32
   0  12   1    0.00    0.33
   0  12   1    0.15    0.40
   0  12  -1    0.06    0.43
   2 -12   1    0.55    0.47
  -2 -12  -1   -0.19    0.32
   2 -12   1    0.38    0.21
  -2 -12  -1   -0.28    0.43
   2 -12   1   -0.43    0.49
  -2 -12  -1    0.36    0.43
  -2  12  -1   -0.57    0.44
   2  12   1   -0.11    0.46
  -2  12  -1   -0.32    0.21
   2  12   1    0.22    0.38
   4 -12   1    2.25    0.54
  -4 -12  -1    2.52    0.44
  -4 -12  -1    3.10    0.61
   4 -12   1    1.70    0.48
   4  12   1    2.41    0.54
  -6 -12  -1    1.70    0.60
   6 -12   1    0.91    0.56
  -6 -12  -1    1.75    0.44
  -6 -12  -1    1.83    0.45
   6 -12   1    1.46    0.52
   6  12   1    1.69    0.58
  -6  12  -1    1.56    0.53
  -8 -12  -1    4.95    0.64
   8 -12   1    4.66    0.70
  -8 -12  -1    4.81    0.56
   8 -12   1    4.32    0.65
  -8 -12  -1    4.23    0.74
   8  12   1    5.19    0.69
   8  12   1    4.09    0.77
  -8  12  -1    4.40    0.74
 -10 -12  -1    0.51    0.61
  10 -12   1    1.09    0.63
 -10 -12  -1    1.16    0.65
 -10  12  -1    1.03    0.66
  10  12   1    0.13    0.65
  12 -12   1    3.49    0.71
 -12 -12  -1    4.00    0.75
 -12 -12  -1    3.65    0.84
 -12  12  -1    2.99    0.81
  12  12   1    4.05    0.82
  12  12   1    4.17    0.76
 -14 -12  -1    5.81    1.05
 -14 -12  -1    4.09    0.86
  14 -12   1    4.92    0.77
  14  12   1    4.61    0.96
  14  12   1    4.97    0.84
 -14  12  -1    3.48    0.84
  16 -12   1    7.35    0.99
 -16 -12  -1    9.99    1.29
 -16 -12  -1    8.54    1.03
  16  12   1    7.50    1.01
  16  12   1    8.82    1.08
 -18 -12  -1    7.58    1.05
 -18 -12  -1    6.47    1.18
  18 -12   1    5.89    0.93
  18  12   1    7.86    1.21
  18  12   1    7.36    1.01
 -20 -12  -1    0.38    0.79
 -20 -12  -1    0.84    1.06
  20 -12   1    0.33    0.63
  20  12   1    1.87    1.10
  20  12   1    0.68    0.86
 -22 -12  -1   -2.60    1.25
  22 -12   1   -0.42    0.69
 -22 -12  -1   -0.25    0.88
  22  12   1    1.97    0.92
  22  12   1    0.29    1.08
 -24 -12  -1    0.54    1.20
 -24 -12  -1   -1.20    0.92
  24  12   1   -0.47    0.84
  24  12   1   -1.57    1.16
 -26 -12  -1   -0.15    0.92
 -26 -12  -1   -1.22    1.28
  26  12   1   -2.47    1.15
  26  12   1   -0.88    1.25
 -25 -13   1   -0.63    1.02
 -25 -13   1   -2.28    1.31
  25  13  -1    0.34    1.45
  25  13  -1    0.77    0.92
 -23 -13   1    1.51    1.27
  23  13  -1    1.49    0.92
  21 -13  -1    3.52    0.87
 -21 -13   1    1.88    0.94
 -21 -13   1    4.07    1.46
  21  13  -1    4.18    0.99
  21  13  -1    5.19    1.28
 -19 -13   1    2.16    0.88
  19 -13  -1    2.46    0.77
 -19 -13   1    3.83    1.26
  19  13  -1    3.65    0.88
 -17 -13   1    7.07    1.16
 -17 -13   1    7.28    1.13
  17 -13  -1    7.49    0.93
  17  13  -1    7.82    0.99
  17  13  -1    7.39    1.12
  15 -13  -1   12.96    1.13
 -15 -13   1   14.32    1.25
  15  13  -1   11.11    1.24
  15  13  -1   15.24    1.34
 -13 -13   1   19.99    1.43
  13 -13  -1   22.15    1.40
 -13 -13   1   22.63    1.58
 -13 -13   1   17.60    1.14
  13  13  -1   20.44    1.50
 -13  13   1   19.02    1.52
  13  13  -1   23.28    1.56
 -11 -13   1    5.40    0.79
 -11 -13   1    4.42    0.82
  11 -13  -1    4.84    0.78
  11  13  -1    6.08    0.97
 -11  13   1    5.71    1.01
  11  13  -1    4.44    0.82
  -9 -13   1    3.65    0.77
   9 -13  -1    2.05    0.67
  -9 -13   1    2.05    0.54
   9 -13  -1    2.70    0.57
  -9 -13   1    3.78    0.67
   9  13  -1    2.40    0.71
  -9  13   1    2.49    0.78
   9  13  -1    2.19    0.69
  -7 -13   1   19.18    1.19
  -7 -13   1   21.27    1.26
   7 -13  -1   19.72    1.27
  -7 -13   1   18.68    1.26
   7 -13  -1   19.39    1.25
   7  13  -1   19.96    1.27
   7  13  -1   19.78    1.30
  -7  13   1   19.34    1.30
   5 -13  -1   20.83    1.28
   5 -13  -1   20.14    1.27
  -5 -13   1   20.94    1.26
  -5 -13   1   21.26    1.22
  -5 -13   1   19.94    1.19
  -5 -13   1   22.83    1.33
   5  13  -1   23.11    1.30
   5  13  -1   21.18    1.34
   3 -13  -1   35.59    1.84
   3 -13  -1   35.96    1.86
  -3 -13   1   37.91    1.87
  -3 -13   1   36.25    1.73
  -3 -13   1   35.63    1.84
  -3 -13   1   36.17    1.77
   3  13  -1   35.27    1.84
   3  13  -1   35.39    1.78
  -1 -13   1    6.35    0.51
   1 -13  -1    7.56    0.68
  -1 -13   1    6.19    0.62
  -1 -13   1    6.99    0.69
   1 -13  -1    6.76    0.70
   1  13  -1    6.76    0.67
  -1  13   1    6.65    0.66
   1  13  -1    6.27    0.57
   1 -13   1    0.64    0.26
  -1 -13  -1    0.06    0.46
   1 -13   1    2.07    0.60
  -1 -13  -1    0.91    0.33
   1 -13   1    1.77    0.58
   1  13   1    0.84    0.48
  -1  13  -1    1.05    0.49
   1  13   1    0.89    0.35
   3 -13   1    5.11    0.67
  -3 -13  -1    5.65    0.61
  -3 -13  -1    5.37    0.66
   3 -13   1    4.00    0.68
  -3 -13  -1    6.12    0.55
   3  13   1    5.21    0.72
   3  13   1    5.01    0.60
   5 -13   1    1.86    0.53
  -5 -13  -1    2.01    0.67
   5 -13   1    2.72    0.62
  -5 -13  -1    2.16    0.46
   5  13   1    1.90    0.62
   5  13   1    0.96    0.54
   7 -13   1    6.61    0.73
  -7 -13  -1    6.67    0.68
  -7 -13  -1    6.47    0.89
   7 -13   1    5.65    0.75
   7  13   1    4.68    0.74
  -7  13  -1    7.74    0.82
   7  13   1    5.36    0.77
  -9 -13  -1    3.43    0.81
  -9 -13  -1    1.50    0.48
  -9 -13  -1    2.69    0.68
   9 -13   1    3.08    0.69
   9 -13   1    1.63    0.62
  -9  13  -1    2.52    0.69
   9  13   1    2.50    0.74
   9  13   1    1.98    0.73
  11 -13   1   -0.04    0.58
 -11 -13  -1    0.33    0.75
 -11 -13  -1    0.78    0.44
  11 -13   1    0.59    0.57
 -11 -13  -1   -0.05    0.66
 -11  13  -1   -0.33    0.72
  11  13   1    1.18    0.69
  11  13   1   -0.47    0.64
  13 -13   1    3.01    0.81
 -13 -13  -1    3.29    0.84
 -13 -13  -1    2.37    0.75
 -13  13  -1    1.92    0.78
  13  13   1    2.86    0.82
  15 -13   1    6.28    0.87
 -15 -13  -1    7.40    1.04
 -15 -13  -1    6.11    0.92
  15  13   1    6.54    1.03
  15  13   1    6.17    0.93
 -17 -13  -1    6.00    1.15
  17 -13   1    4.57    0.89
 -17 -13  -1    4.91    0.93
  17  13   1    4.99    0.89
  17  13   1    4.02    1.11
 -19 -13  -1   -1.38    1.05
  19  13   1    1.99    1.00
  19  13   1    0.31    0.81
  21 -13   1    2.20    0.79
 -21 -13  -1    1.54    1.26
 -21 -13  -1    1.27    0.90
  21  13   1    1.16    1.13
  23  13   1    0.64    0.87
  23  13   1    1.21    1.14
 -25 -13  -1   -2.24    1.06
 -25 -13  -1    0.01    1.14
  25  13   1    1.16    0.96
 -24 -14   1   -0.60    1.19
  24  14  -1    0.95    1.14
  24  14  -1    0.50    0.81
  22 -14  -1    0.74    0.77
 -22 -14   1    0.63    1.00
 -22 -14   1    2.44    1.17
  22  14  -1    1.84    1.21
  22  14  -1    0.71    1.00
 -20 -14   1    2.43    0.96
 -20 -14   1    2.06    1.10
  20  14  -1    4.05    1.15
  20  14  -1    2.01    1.08
 -18 -14   1    2.59    0.85
 -18  14   1   -0.64    0.89
  18  14  -1    0.96    0.91
  18  14  -1    0.85    1.04
 -16 -14   1    6.71    1.23
 -16 -14   1    7.44    1.10
  16 -14  -1    7.76    0.99
  16  14  -1    7.14    1.05
  16  14  -1    9.01    1.21
 -14 -14   1    3.83    1.00
 -14 -14   1    4.56    0.94
  14 -14  -1    3.91    0.80
  14  14  -1    4.15    0.90
 -14  14   1    3.13    0.93
  14  14  -1    4.09    0.89
 -12 -14   1    2.56    0.85
  12 -14  -1    3.25    0.80
 -12 -14   1    4.75    0.81
  12  14  -1    2.56    0.90
 -12  14   1    4.05    0.91
 -10 -14   1    0.11    0.67
  10 -14  -1    0.25    0.60
 -10 -14   1    0.88    0.62
  10  14  -1    0.90    0.73
 -10  14   1    1.23    0.82
  10  14  -1    0.54    0.75
  -8 -14   1    2.94    0.64
   8 -14  -1    3.11    0.71
  -8 -14   1    2.69    0.72
   8  14  -1    1.97    0.71
  -8  14   1    2.25    0.78
   8  14  -1    3.43    0.82
  -6 -14   1    3.35    0.57
  -6 -14   1    2.36    0.56
  -6 -14   1    2.57    0.75
   6 -14  -1    2.09    0.70
   6  14  -1    2.02    0.69
  -4 -14   1    7.64    0.84
  -4 -14   1    7.40    0.73
   4 -14  -1    7.08    0.79
  -4 -14   1    6.69    0.68
   4 -14  -1    7.76    0.83
   4  14  -1    7.86    0.86
   4  14  -1    7.67    0.77
  -2 -14   1    6.06    0.70
   2 -14  -1    5.28    0.70
   2 -14  -1    6.66    0.71
  -2 -14   1    5.54    0.69
  -2 -14   1    5.77    0.54
  -2  14   1    5.31    0.64
   2  14  -1    5.86    0.76
   0 -14  -1   -0.06    0.30
   0 -14   1    0.21    0.53
   0 -14   1   -0.44    0.49
   0 -14   1    0.14    0.28
   0 -14  -1   -0.48    0.56
   0 -14  -1    0.71    0.48
   0  14  -1    0.61    0.46
   0  14   1   -0.19    0.38
   0  14  -1   -0.45    0.33
   0  14   1   -1.10    0.52
   2 -14   1    1.89    0.55
  -2 -14  -1    1.95    0.40
  -2 -14  -1    1.50    0.55
   2 -14   1    1.99    0.60
  -2 -14  -1    2.24    0.56
   2  14   1    1.15    0.46
   4 -14   1   12.80    1.02
  -4 -14  -1   12.92    0.92
  -4 -14  -1   13.25    0.89
   4 -14   1   13.51    1.02
  -4 -14  -1   12.37    0.96
  -4 -14  -1   14.12    1.10
   4  14   1   13.82    1.04
  -4  14  -1   12.37    0.93
  -6 -14  -1    6.40    0.74
  -6 -14  -1    6.48    0.68
   6 -14   1    6.18    0.76
  -6 -14  -1    7.58    0.91
   6 -14   1    7.12    0.80
   6  14   1    5.89    0.81
   6  14   1    5.92    0.79
   8 -14   1    2.27    0.65
  -8 -14  -1    2.53    0.79
   8 -14   1    2.11    0.61
  -8 -14  -1    1.95    0.61
  -8 -14  -1    1.22    0.54
   8  14   1    1.55    0.65
   8  14   1    2.68    0.78
  -8  14  -1    2.42    0.68
  10 -14   1    0.75    0.55
 -10 -14  -1   -1.30    0.73
 -10 -14  -1    1.03    0.64
  10 -14   1    0.79    0.72
 -10  14  -1   -0.15    0.70
  10  14   1    0.93    0.67
  10  14   1    0.30    0.66
 -12 -14  -1    1.09    0.67
  12 -14   1   -1.01    0.74
 -12 -14  -1    0.40    0.77
  12  14   1   -0.15    0.71
  12  14   1    0.88    0.73
 -12  14  -1   -0.89    0.74
 -14 -14  -1    0.23    0.89
  14 -14   1    1.16    0.77
 -14 -14  -1    1.59    0.77
 -14  14  -1    1.05    0.76
  14  14   1    0.77    0.70
  14  14   1    0.78    0.82
  16 -14   1    2.13    0.80
 -16 -14  -1    2.12    0.91
  16  14   1   -0.42    0.80
  16  14   1    0.94    0.77
  18 -14   1    0.73    0.78
 -18 -14  -1    1.83    1.22
 -18 -14  -1    3.28    0.92
  18  14   1    3.13    0.87
  18  14   1    2.10    1.06
 -20 -14  -1    0.26    1.06
 -20 -14  -1    2.91    1.00
  20  14   1    2.00    1.06
 -22 -14  -1    3.61    1.08
  22  14   1    2.51    1.21
 -24 -14  -1   -0.56    1.35
 -24 -14  -1    0.35    0.87
  24  14   1   -0.35    1.18
 -23 -15   1   -0.90    0.95
  23  15  -1    3.18    1.32
  23  15  -1   -0.90    0.92
 -21 -15   1    1.16    1.22
  21 -15  -1   -0.15    0.80
 -21 -15   1    0.52    1.01
  21  15  -1   -0.60    1.13
  21  15  -1    1.30    0.96
  19 -15  -1    0.70    0.83
 -19 -15   1   -1.14    1.07
 -19 -15   1    0.07    0.93
  19  15  -1    1.29    0.95
  19  15  -1    0.92    0.99
  17 -15  -1    1.78    0.72
 -17 -15   1    3.44    0.92
  17  15  -1    2.63    0.89
  15 -15  -1   -0.49    0.79
 -15 -15   1    0.18    0.71
 -15 -15   1   -1.32    0.86
  15  15  -1   -0.77    0.79
 -15  15   1    0.25    0.80
  15  15  -1    1.63    0.95
 -13 -15   1    0.82    0.84
  13 -15  -1    0.91    0.73
 -13 -15   1    0.86    0.82
  13  15  -1    0.60    0.81
 -13  15   1    1.64    0.88
  13  15  -1    0.17    0.78
 -11 -15   1   -0.49    0.74
  11 -15  -1    0.76    0.73
 -11 -15   1    1.24    0.87
 -11 -15   1    0.89    0.54
  11  15  -1    0.45    0.85
 -11  15   1    0.61    0.84
  11  15  -1    0.48    0.68
  -9 -15   1    1.59    0.70
  -9 -15   1    0.67    0.57
   9 -15  -1    0.72    0.64
   9 -15  -1    0.38    0.56
  -9  15   1    0.86    0.74
   9  15  -1    0.30    0.65
   9  15  -1   -0.46    0.67
  -7 -15   1    2.97    0.79
   7 -15  -1    2.20    0.64
  -7 -15   1    2.83    0.61
  -7 -15   1    2.25    0.58
   7  15  -1    2.90    0.68
   7  15  -1    3.10    0.74
   5 -15  -1    7.65    0.87
  -5 -15   1    7.91    0.86
  -5 -15   1    7.28    0.76
  -5 -15   1    7.14    0.75
   5 -15  -1    7.40    0.90
  -5 -15   1    6.49    0.87
   5  15  -1    6.92    0.79
   5  15  -1    7.38    0.90
   3 -15  -1   10.10    0.91
  -3 -15   1    8.13    0.89
  -3 -15   1    9.60    0.74
   3 -15  -1    8.55    0.86
  -3 -15   1    8.79    0.83
   3  15  -1    8.85    0.89
  -3  15   1    7.21    0.75
   3  15  -1    9.60    0.81
  -1 -15   1    1.75    0.40
   1 -15  -1    2.48    0.36
  -1 -15   1    2.91    0.64
  -1 -15   1    1.75    0.67
   1 -15  -1    2.37    0.68
   1  15  -1    1.60    0.43
  -1 -15  -1    1.74    0.67
   1 -15   1    1.75    0.63
  -1 -15  -1    0.55    0.38
   1 -15   1    0.58    0.29
   1 -15   1    0.22    0.64
  -1  15  -1   -0.24    0.53
   1  15   1    0.05    0.41
   1  15   1   -0.12    0.53
   3 -15   1    0.00    0.56
  -3 -15  -1    0.42    0.56
  -3 -15  -1    0.26    0.54
   3 -15   1    0.11    0.59
   3  15   1   -0.27    0.52
  -3  15  -1   -0.80    0.53
  -5 -15  -1    4.50    0.71
  -5 -15  -1    5.68    0.67
  -5 -15  -1    4.35    0.83
   5 -15   1    4.78    0.79
   5  15   1    3.00    0.70
   5  15   1    4.04    0.69
   7 -15   1    2.16    0.70
  -7 -15  -1    1.38    0.64
  -7 -15  -1    2.17    0.82
   7 -15   1    2.60    0.77
   7  15   1    1.36    0.69
  -7  15  -1    0.56    0.66
   7  15   1    1.74    0.70
   9 -15   1    1.06    0.68
  -9 -15  -1    1.30    0.69
  -9 -15  -1    0.19    0.72
   9 -15   1    0.26    0.69
  -9 -15  -1    0.07    0.55
   9  15   1    0.68    0.77
   9  15   1    0.12    0.67
  -9  15  -1    0.92    0.73
 -11 -15  -1    4.06    0.62
  11 -15   1    5.22    0.83
 -11 -15  -1    5.78    0.94
 -11 -15  -1    4.95    0.79
  11 -15   1    5.19    0.85
  11  15   1    4.81    0.91
 -11  15  -1    4.92    0.91
  11  15   1    3.89    0.92
 -13 -15  -1    1.16    0.92
  13 -15   1   -0.08    0.72
 -13  15  -1    0.53    0.74
  13  15   1    1.34    0.81
  13  15   1    0.88    0.72
 -15 -15  -1    0.50    0.79
 -15 -15  -1    1.02    0.97
  15 -15   1   -0.65    0.78
  15  15   1    1.40    0.90
  15  15   1    0.11    0.78
  17  15   1    2.30    0.99
  17  15   1    3.00    0.96
  19 -15   1    1.76    0.85
 -19 -15  -1    1.76    1.07
 -19 -15  -1    2.01    0.93
  19  15   1    2.59    1.11
  19  15   1    0.47    0.83
 -21 -15  -1   -0.04    0.94
  21 -15   1    0.78    0.80
  21  15   1    2.24    1.09
 -23 -15  -1    0.71    1.30
 -23 -15  -1   -0.29    0.94
  23  15   1    2.20    0.92
  23  15   1   -0.79    1.28
 -24 -16   1   -0.63    0.88
 -24 -16   1    0.31    1.26
  24  16  -1    1.97    0.95
  24  16  -1    0.28    1.19
  22 -16  -1    0.67    0.87
 -22 -16   1   -1.33    0.95
 -22 -16   1   -0.81    1.26
  22  16  -1   -0.03    0.94
  22  16  -1    0.08    1.02
  20 -16  -1   -0.83    0.83
 -20 -16   1   -0.20    0.91
 -20 -16   1    1.25    1.19
  20  16  -1    0.06    0.83
  20  16  -1    0.64    1.05
 -18 -16   1    1.37    1.00
 -18 -16   1   -1.69    0.90
  18 -16  -1    0.02    0.86
  18  16  -1    0.35    1.06
  18  16  -1   -0.52    0.96
  16 -16  -1    0.16    0.80
 -16 -16   1   -0.41    0.90
 -16 -16   1   -0.53    1.04
  16  16  -1    0.08    0.84
  16  16  -1    1.01    0.90
 -14 -16   1    1.44    0.91
  14 -16  -1    0.57    0.80
 -14  16   1    1.86    0.91
  14  16  -1   -0.13    0.74
 -12 -16   1    3.50    0.92
  12 -16  -1    2.56    0.82
 -12 -16   1    2.15    0.83
  12  16  -1    2.97    0.94
 -12  16   1    2.08    0.92
 -10 -16   1    6.56    0.87
 -10 -16   1    6.92    1.09
  10 -16  -1    5.99    0.92
 -10 -16   1    4.73    0.76
  10  16  -1    6.53    0.95
 -10  16   1    7.53    1.04
  10  16  -1    5.36    0.92
   8 -16  -1    0.57    0.62
   8 -16  -1    1.08    0.70
  -8 -16   1    0.82    0.83
  -8 -16   1    0.81    0.67
   8  16  -1    0.24    0.69
   8  16  -1   -0.59    0.76
  -8  16   1    0.39    0.68
   6 -16  -1    1.26    0.64
  -6 -16   1    1.84    0.63
  -6 -16   1    0.58    0.62
   6 -16  -1    3.54    0.82
   6  16  -1    0.53    0.65
   6  16  -1    1.79    0.68
   4 -16  -1    5.38    0.81
  -4 -16   1    5.11    0.63
  -4 -16   1    5.01    0.76
   4 -16  -1    5.66    0.77
  -4  16   1    4.37    0.64
   4  16  -1    4.47    0.69
   4  16  -1    4.39    0.83
  -2 -16   1    5.99    0.75
   2 -16  -1    5.78    0.45
  -2 -16   1    5.66    0.58
   2 -16  -1    5.95    0.82
   2 -16  -1    5.08    0.74
   2  16  -1    5.77    0.66
  -2  16   1    5.47    0.72
   2  16  -1    5.74    0.77
   0 -16  -1    0.87    0.60
   0 -16  -1    0.63    0.35
   0 -16  -1   -1.03    0.64
   0 -16   1    1.48    0.64
   0 -16   1   -0.13    0.33
   0 -16   1    1.13    0.63
   0  16  -1   -0.53    0.66
   0  16   1   -0.42    0.62
  -2 -16  -1    1.67    0.59
  -2 -16  -1    1.81    0.46
   2 -16   1    1.20    0.30
   2 -16   1    2.54    0.64
   2  16   1    2.34    0.55
   2  16   1    2.02    0.66
  -4 -16  -1   10.52    0.90
   4 -16   1    9.28    0.93
  -4 -16  -1    8.35    0.77
   4 -16   1    9.84    0.91
   4  16   1    8.75    0.83
   4  16   1    9.46    0.99
  -6 -16  -1    7.02    0.75
   6 -16   1    7.45    0.93
  -6 -16  -1    9.29    1.06
   6 -16   1    8.01    1.02
   6  16   1    8.69    0.96
   6  16   1    7.76    0.88
   8 -16   1    5.48    0.85
   8 -16   1    5.90    0.82
  -8 -16  -1    7.75    1.03
  -8 -16  -1    6.73    0.79
  -8 -16  -1    7.34    0.83
  -8  16  -1    7.06    0.92
   8  16   1    6.70    0.97
   8  16   1    6.29    0.88
 -10 -16  -1    6.93    0.95
  10 -16   1    6.98    0.84
 -10 -16  -1    6.09    0.80
  10 -16   1    5.70    0.96
 -10 -16  -1    7.33    1.10
  10  16   1    6.19    0.92
 -10  16  -1    6.19    0.95
  10  16   1    7.23    1.03
 -12 -16  -1    3.12    0.61
 -12 -16  -1    4.20    0.93
 -12 -16  -1    4.46    0.87
  12 -16   1    5.01    0.92
  12  16   1    3.70    0.89
  12  16   1    3.78    0.93
 -14 -16  -1    2.81    0.85
  14 -16   1    2.48    0.89
  14  16   1    3.32    0.83
  14  16   1    2.52    0.98
 -16 -16  -1   -0.34    0.78
 -16 -16  -1    0.09    1.02
  16 -16   1   -0.21    0.75
  16  16   1    0.51    0.79
  16  16   1    0.41    0.85
  18 -16   1   -0.53    0.77
 -18 -16  -1   -0.95    0.93
  18  16   1    2.18    0.96
  18  16   1    0.74    0.92
 -20 -16  -1    0.26    1.00
 -20 -16  -1   -1.37    1.05
  20 -16   1    0.81    0.95
  20  16   1    0.45    0.89
  20  16   1   -0.08    1.09
 -22 -16  -1    0.37    0.91
  22 -16   1   -0.94    0.85
 -22 -16  -1    0.40    1.05
  22  16   1    0.69    1.18
  22  16   1    0.34    0.93
 -24 -16  -1   -0.47    0.98
  24  16   1    0.24    1.19
  24  16   1    0.65    0.89
 -23 -17   1    0.17    0.96
 -23 -17   1    0.96    1.10
  23  17  -1   -0.11    0.93
  23  17  -1   -1.23    1.36
  21 -17  -1    1.11    0.86
 -21 -17   1    3.09    0.99
  21  17  -1    1.37    0.94
  21  17  -1    2.73    1.32
 -19 -17   1    0.71    1.12
 -19 -17   1    2.70    1.09
  19 -17  -1    0.79    1.02
  19  17  -1    1.16    0.97
  19  17  -1   -1.14    0.98
 -17 -17   1    3.77    1.08
 -17 -17   1    3.30    1.03
  17 -17  -1    1.82    0.84
  17  17  -1    1.43    0.95
  15 -17  -1    0.55    0.77
 -15 -17   1    2.84    0.99
 -15 -17   1    1.40    1.06
  15  17  -1    0.49    0.88
 -13 -17   1    1.67    0.56
 -13 -17   1    1.38    1.01
  13 -17  -1    2.47    0.89
  13  17  -1    1.98    0.91
  13  17  -1    3.70    1.03
 -13  17   1    0.82    0.85
 -11 -17   1    4.30    1.11
 -11 -17   1    2.70    0.84
 -11 -17   1    3.26    0.68
  11 -17  -1    2.58    0.85
  11  17  -1    3.92    0.89
  11  17  -1    2.50    0.86
  -9 -17   1    3.81    0.81
   9 -17  -1    3.66    0.82
  -9 -17   1    4.39    0.98
   9  17  -1    5.48    1.03
  -9  17   1    3.26    0.90
   9  17  -1    3.42    0.85
  -7 -17   1    0.13    0.60
   7 -17  -1    0.91    0.80
  -7 -17   1    2.10    0.84
   7 -17  -1    0.75    0.72
  -7 -17   1    0.43    0.70
  -7  17   1   -0.18    0.72
   7  17  -1   -0.27    0.85
  -5 -17   1    1.82    0.67
   5 -17  -1    2.95    0.79
  -5 -17   1    3.63    0.89
  -5 -17   1    2.66    0.64
   5  17  -1    3.45    0.69
   5  17  -1    3.16    0.88
  -3 -17   1    0.81    0.61
   3 -17  -1   -0.12    0.61
  -3 -17   1    0.03    0.47
   3 -17  -1    0.29    0.62
  -3  17   1    0.40    0.61
  -1 -17   1    0.92    0.40
   1 -17  -1    0.93    0.34
  -1 -17   1    0.26    0.64
   1 -17  -1    2.00    0.72
  -1 -17   1    0.73    0.56
  -1  17   1    0.96    0.64
   1  17  -1    0.60    0.69
  -1 -17  -1    0.85    0.59
   1 -17   1    1.28    0.74
   1 -17   1    1.29    0.33
   1 -17   1    1.32    0.74
  -1 -17  -1    0.88    0.68
  -3 -17  -1   -0.01    0.46
  -3 -17  -1    0.43    0.59
  -3 -17  -1    1.59    0.70
   3 -17   1    0.13    0.69
   3  17   1    0.46    0.68
  -3  17  -1   -0.07    0.63
   5 -17   1    5.59    0.90
  -5 -17  -1    6.11    0.73
  -5 -17  -1    5.22    2.20
   5  17   1    5.82    0.78
   5  17   1    5.37    0.91
  -7 -17  -1    3.69    0.68
   7 -17   1    5.25    0.90
  -7 -17  -1    4.50    0.77
  -7 -17  -1    4.35    0.92
   7  17   1    4.97    0.79
   7  17   1    3.14    0.91
  -7  17  -1    3.59    0.84
  -9 -17  -1    4.98    0.87
  -9 -17  -1    6.59    1.07
   9 -17   1    5.86    0.95
  -9 -17  -1    5.24    0.80
   9 -17   1    5.61    0.90
   9  17   1    6.68    0.98
  -9  17  -1    6.46    0.93
   9  17   1    4.00    0.87
  11 -17   1    1.41    0.78
 -11 -17  -1    0.97    0.73
  11 -17   1    2.94    0.85
  11  17   1    1.67    0.76
 -11  17  -1    2.42    0.81
 -13 -17  -1    3.42    1.09
  13 -17   1    3.25    0.87
  13  17   1    2.59    0.94
 -15 -17  -1    1.33    0.96
 -15 -17  -1   -0.47    0.91
  15 -17   1   -0.71    0.84
  15  17   1    1.67    0.85
  15  17   1    0.33    1.03
 -17 -17  -1   -0.30    1.04
 -17 -17  -1    1.01    0.94
  17  17   1    0.98    0.99
  17  17   1    0.98    0.93
 -19 -17  -1    0.90    0.94
  19 -17   1    0.41    0.92
 -19 -17  -1   -0.68    1.10
  19  17   1    1.83    1.07
  19  17   1    0.31    0.82
  21 -17   1    0.81    0.86
 -21 -17  -1    0.87    1.20
  21  17   1   -1.13    0.95
  23 -17   1    1.08    0.88
 -23 -17  -1    1.22    1.10
 -23 -17  -1    1.09    1.00
  23  17   1    3.17    1.29
 -22 -18   1   -0.98    1.04
  22  18  -1    1.02    1.23
  22  18  -1   -1.64    0.96
  20 -18  -1    1.55    0.98
 -20 -18   1    2.71    1.10
 -20 -18   1    4.36    1.24
  20  18  -1    1.72    1.19
 -18 -18   1    5.94    1.26
  18  18  -1    5.94    1.29
  18  18  -1    4.44    0.98
 -16 -18   1    1.79    1.01
  16 -18  -1    2.37    0.96
  16  18  -1    1.54    0.96
  16  18  -1    3.63    1.10
 -14 -18   1    2.94    0.94
 -14 -18   1    3.26    1.12
  14 -18  -1    1.66    0.90
  14  18  -1    2.79    0.91
  14  18  -1    1.19    1.04
 -12 -18   1    0.79    0.80
 -12 -18   1    0.76    0.90
  12 -18  -1    0.73    0.88
  12  18  -1   -0.91    0.84
 -12  18   1    0.30    0.90
  12  18  -1    0.81    0.82
 -10 -18   1    0.11    0.80
 -10 -18   1    1.60    0.73
  10 -18  -1    0.92    0.84
  10  18  -1    1.75    0.90
 -10  18   1    0.59    0.85
  -8 -18   1    1.62    0.82
   8 -18  -1    0.96    0.77
  -8 -18   1    2.64    0.79
   8  18  -1    0.59    0.72
  -8  18   1    1.87    0.85
   8  18  -1    2.94    0.96
  -6 -18   1    2.37    0.84
  -6 -18   1    1.50    0.61
   6 -18  -1    2.20    0.76
  -6 -18   1    2.31    0.78
   6  18  -1    0.39    0.78
  -4 -18   1    1.68    0.72
  -4 -18   1    0.21    0.54
   4 -18  -1    0.59    0.68
   4 -18  -1    0.55    0.69
  -4 -18   1   -1.20    0.74
   4  18  -1    0.40    0.79
  -4  18   1    0.45    0.57
  -2 -18   1    0.82    0.49
  -2 -18   1    1.68    0.71
  -2 -18   1    0.68    0.68
   2 -18  -1    1.64    0.79
   2 -18  -1    2.18    0.81
  -2  18   1    1.44    0.64
   2  18  -1    1.88    0.80
   0 -18   1    3.29    0.47
   0 -18   1    5.33    0.83
   0 -18  -1    3.78    0.85
   0 -18  -1    4.11    0.51
   0  18  -1    4.88    0.85
   0  18   1    4.91    0.88
  -2 -18  -1    4.75    0.57
  -2 -18  -1    5.31    0.80
  -2 -18  -1    6.51    0.98
   2 -18   1    4.45    0.40
   2 -18   1    5.07    0.92
   2 -18   1    4.20    0.77
  -2  18  -1    4.22    0.82
  -4 -18  -1    1.89    0.60
   4 -18   1    2.21    0.75
   4 -18   1    3.54    0.88
  -4 -18  -1    3.83    0.84
  -4  18  -1    1.09    0.63
   4  18   1    0.73    0.78
   6 -18   1    4.71    0.90
  -6 -18  -1    2.79    0.64
  -6 -18  -1    2.91    0.78
   6 -18   1    3.34    0.88
  -6  18  -1    1.60    0.55
   6  18   1    2.43    0.78
  -8 -18  -1    2.97    0.95
  -8 -18  -1    2.80    0.76
   8  18   1    2.88    0.77
  -8  18  -1    1.14    0.78
  10 -18   1    0.43    0.82
 -10 -18  -1   -0.34    0.87
 -10 -18  -1    0.53    0.60
  10 -18   1   -0.71    0.74
 -10 -18  -1    1.65    0.70
  10  18   1    0.09    0.90
  10  18   1    0.09    0.71
  12 -18   1   -0.47    0.77
 -12 -18  -1   -0.11    0.85
 -12 -18  -1    1.75    0.75
  12  18   1   -1.78    0.93
 -14 -18  -1    1.77    0.95
  14 -18   1    1.81    0.83
 -14 -18  -1    1.72    0.84
  14  18   1    2.38    0.92
  16 -18   1    0.05    0.76
 -16 -18  -1   -0.53    0.97
 -16 -18  -1    0.54    0.91
  16  18   1    0.84    0.91
  16  18   1   -0.12    0.86
 -18 -18  -1    4.79    1.25
  18 -18   1    4.72    1.07
 -18 -18  -1    4.37    1.17
  18  18   1    5.24    1.18
 -20 -18  -1    1.90    1.07
  20 -18   1    1.67    1.00
  20  18   1    2.14    1.20
  20  18   1   -0.07    1.02
 -22 -18  -1    0.67    1.00
 -22 -18  -1   -0.49    1.26
  22 -18   1    0.66    0.88
  22  18   1   -1.27    0.94
  22  18   1    0.79    1.15
 -21 -19   1   -0.39    0.93
  21 -19  -1    3.29    1.20
 -21 -19   1    3.46    1.36
  21  19  -1    1.68    0.99
  21  19  -1   -0.70    1.20
  19 -19  -1    3.86    1.06
 -19 -19   1    3.53    1.09
 -19 -19   1    4.35    1.38
  19  19  -1    4.65    1.21
 -17 -19   1    7.19    1.25
  17 -19  -1    4.70    1.19
 -17 -19   1    5.15    1.34
  17  19  -1    6.10    1.25
  17  19  -1    4.42    1.03
  15 -19  -1    4.61    1.03
 -15 -19   1    2.79    1.10
 -15 -19   1    4.55    0.93
  15  19  -1    3.97    1.17
  15  19  -1    3.70    0.97
 -13 -19   1    4.77    1.07
  13 -19  -1    4.70    1.05
 -13 -19   1    7.22    1.18
  13  19  -1    5.07    1.05
  13  19  -1    6.06    1.03
 -11 -19   1    0.49    0.91
 -11 -19   1    0.24    0.86
 -11 -19   1    0.59    0.59
  11 -19  -1    0.84    0.83
  11  19  -1   -0.78    0.90
  11  19  -1    0.09    0.83
  -9 -19   1   -1.54    0.81
   9 -19  -1    0.75    0.80
  -9 -19   1    0.85    0.65
  -9 -19   1    0.17    0.82
   9  19  -1    1.15    0.89
  -7 -19   1    0.19    0.60
  -7 -19   1    0.99    0.89
   7 -19  -1   -0.08    0.86
  -7 -19   1    0.99    0.75
   7 -19  -1    0.43    0.79
   7  19  -1    2.06    0.80
  -7  19   1   -0.33    0.75
   5 -19  -1    2.08    0.83
   5 -19  -1    2.32    0.79
  -5 -19   1    2.67    0.77
  -5  19   1    2.07    0.60
  -3 -19   1    3.68    0.93
  -3 -19   1    4.04    0.75
  -3 -19   1    3.14    0.58
   3 -19  -1    2.40    0.88
   3  19  -1    3.30    0.82
  -1 -19   1    0.95    0.77
  -1 -19   1   -0.19    0.40
   1 -19  -1    0.19    0.66
   1 -19  -1   -0.79    0.77
   1 -19  -1    0.61    0.33
  -1  19   1   -0.11    0.65
   1  19  -1   -0.19    0.75
   1 -19   1    3.19    0.84
  -1 -19  -1    1.66    0.72
   1 -19   1    1.53    0.37
  -1 -19  -1    2.05    0.49
   1 -19   1    3.42    0.85
   1  19   1    2.77    0.81
  -1  19  -1    2.85    0.79
  -3 -19  -1    1.84    0.83
   3 -19   1    1.34    0.75
   3 -19   1    0.55    0.72
  -3 -19  -1    0.19    0.49
   3  19   1    1.05    0.77
  -3  19  -1    0.26    0.63
  -5 -19  -1   -0.01    0.58
   5 -19   1   -0.25    0.77
   5 -19   1    0.98    0.83
  -5  19  -1   -0.77    0.60
   5  19   1    0.34    0.67
   7 -19   1    0.32    0.78
  -7 -19  -1   -0.47    0.64
   7 -19   1    1.96    0.90
  -7 -19  -1   -0.35    0.62
   7  19   1    1.21    0.91
  -7  19  -1    0.19    0.73
  -9 -19  -1    0.41    0.62
   9 -19   1    0.53    0.81
  -9 -19  -1   -0.17    0.72
   9 -19   1   -0.64    0.88
  -9 -19  -1   -0.67    0.89
   9  19   1   -0.67    0.87
  11 -19   1   -0.09    0.86
 -11 -19  -1    0.01    0.84
 -11 -19  -1    0.01    0.70
  11  19   1    0.95    0.78
  11  19   1    2.76    0.96
  13 -19   1    1.11    0.88
 -13 -19  -1    3.62    1.07
 -13 -19  -1    1.90    0.93
  13  19   1    3.21    0.89
  13  19   1    1.87    0.87
 -15 -19  -1    3.73    1.15
  15 -19   1    3.09    0.97
  15  19   1    2.12    0.88
  15  19   1    2.29    1.03
  17 -19   1    2.97    1.08
 -17 -19  -1    2.69    1.11
 -17 -19  -1    3.81    1.14
  17  19   1    3.39    1.15
  17  19   1    4.54    1.11
  19 -19   1    2.79    0.99
  19  19   1    1.94    1.02
  19  19   1    2.81    1.09
 -21 -19  -1    1.22    1.00
  21 -19   1    1.99    1.05
 -21 -19  -1    1.75    1.32
  21  19   1    0.59    0.96
  21  19   1    0.66    1.10
 -20 -20   1    1.54    1.31
 -20 -20   1    0.43    1.08
  20 -20  -1    0.74    0.87
  20  20  -1    1.01    0.95
  18 -20  -1    3.45    1.03
 -18 -20   1    3.66    1.34
 -18 -20   1    2.19    0.99
  16 -20  -1    5.57    1.09
 -16 -20   1    4.87    1.35
 -16 -20   1    6.13    1.14
  16  20  -1    3.07    1.07
  14 -20  -1    5.72    1.09
 -14 -20   1    7.53    1.06
 -14 -20   1    6.50    1.29
  14  20  -1    7.11    1.21
 -12 -20   1    2.52    0.99
  12 -20  -1    3.13    1.04
 -12 -20   1    4.13    0.89
  12  20  -1    3.75    1.06
 -10 -20   1    0.40    0.70
 -10 -20   1   -0.54    0.72
  10  20  -1    0.14    0.80
  -8 -20   1    3.08    1.00
  -8 -20   1    1.61    0.71
   8 -20  -1    1.72    0.91
   8  20  -1    1.01    0.91
  -8  20   1    2.16    0.83
   6 -20  -1    1.10    0.72
   6 -20  -1    1.98    0.85
   6  20  -1    2.23    0.92
   4 -20  -1    2.01    0.78
  -4 -20   1    2.74    0.62
  -4 -20   1    4.04    0.94
  -4 -20   1    4.25    0.78
   4 -20  -1    3.38    0.91
   4  20  -1    4.48    0.98
   2 -20  -1    4.78    0.86
  -2 -20   1    4.56    0.95
   2 -20  -1    5.25    0.99
  -2 -20   1    5.82    0.88
  -2 -20   1    3.71    0.59
   2  20  -1    4.29    0.91
   0 -20   1    3.09    0.92
   0 -20   1    1.70    0.42
   0 -20  -1    2.51    0.90
   0 -20  -1    2.41    0.42
   0 -20  -1    1.70    0.79
   0 -20   1    2.59    0.76
   0  20  -1    2.53    0.89
   0  20   1    1.96    0.79
   2 -20   1    3.17    0.89
  -2 -20  -1    1.73    0.51
   2 -20   1    1.64    0.73
  -2 -20  -1    1.80    0.75
  -2 -20  -1    1.93    0.69
  -2  20  -1    0.65    0.71
   2  20   1    2.14    0.77
   4 -20   1    1.61    0.75
  -4 -20  -1    0.99    0.72
   4 -20   1   -0.07    0.77
  -4  20  -1   -0.26    0.67
   4  20   1    1.83    0.84
   6 -20   1   -0.50    0.83
  -6 -20  -1   -0.85    0.61
   6 -20   1    0.06    0.87
   6  20   1    0.37    0.85
   8 -20   1   -0.18    0.82
  -8 -20  -1   -0.05    0.62
   8 -20   1    1.09    0.84
  -8 -20  -1    1.23    0.72
   8  20   1   -1.71    0.90
  10 -20   1    2.42    1.02
 -10 -20  -1    1.59    0.97
  10  20   1    3.25    1.04
  12 -20   1    3.25    1.03
 -12 -20  -1    2.41    0.98
 -12 -20  -1    3.51    0.90
  12  20   1    4.07    1.05
  14 -20   1    5.62    1.08
 -14 -20  -1    6.18    1.32
 -14 -20  -1    5.60    1.08
  14  20   1    8.26    1.41
 -16 -20  -1    4.87    1.21
  16 -20   1    2.45    1.01
 -16 -20  -1    2.25    1.02
  16  20   1    5.28    1.24
  16  20   1    4.09    1.05
 -18 -20  -1    0.69    1.03
 -18 -20  -1    4.03    1.27
  18 -20   1    0.67    0.98
  18  20   1    2.24    1.04
  18  20   1    3.37    0.97
 -20 -20  -1    0.93    1.11
  20 -20   1   -0.68    0.91
  20  20   1    1.63    1.24
  20  20   1    1.22    0.94
 -19 -21   1    1.49    1.11
  19  21  -1    3.94    1.12
 -17 -21   1    2.94    1.12
  17 -21  -1    5.15    1.12
 -17 -21   1    5.45    1.29
  17  21  -1    5.11    1.22
 -15 -21   1    6.49    1.39
  15 -21  -1    8.34    1.28
 -15 -21   1    6.67    1.19
  15  21  -1    5.15    1.14
 -13 -21   1    6.68    1.20
 -13 -21   1    5.02    1.13
  13  21  -1    4.84    1.12
 -11 -21   1    1.52    0.88
  11 -21  -1    2.13    0.87
 -11 -21   1    2.30    1.02
  11  21  -1    1.49    0.88
   9 -21  -1   -0.76    0.90
  -9 -21   1   -0.47    0.69
  -9 -21   1    0.14    0.72
   9  21  -1    1.23    1.06
  -7 -21   1    3.79    0.90
   7 -21  -1    4.74    1.06
  -7 -21   1    5.58    0.78
   7  21  -1    4.53    1.07
  -7  21   1    3.12    0.87
  -5 -21   1    3.01    0.64
   5 -21  -1    3.67    0.89
  -5 -21   1    4.23    0.94
   5  21  -1    2.82    0.98
   3 -21  -1    4.89    1.00
  -3 -21   1    4.77    0.66
  -3 -21   1    6.03    0.86
  -3 -21   1    6.16    0.92
   3 -21  -1    4.11    0.97
   3  21  -1    5.32    1.03
   1 -21  -1    2.81    0.81
  -1 -21   1    1.99    0.49
  -1 -21   1    0.39    0.85
   1 -21  -1    3.69    0.94
  -1 -21   1    2.65    0.76
  -1  21   1    2.26    0.77
   1  21  -1    1.05    0.77
   1 -21   1    0.84    0.79
   1 -21   1    0.73    0.86
  -1 -21  -1   -0.50    0.41
  -1 -21  -1    0.33    0.88
  -1 -21  -1    0.31    0.78
   1  21   1    0.46    0.80
  -1  21  -1    0.47    0.71
   3 -21   1    1.22    0.75
   3 -21   1   -0.08    0.76
  -3  21  -1    0.04    0.70
   3  21   1    0.12    0.85
   5 -21   1    0.44    0.78
   5 -21   1    2.77    0.90
  -5 -21  -1    1.71    0.79
  -5 -21  -1    0.49    0.55
   5  21   1    1.22    0.89
   7 -21   1    1.31    0.94
  -7 -21  -1    0.59    0.64
  -7 -21  -1   -0.09    0.74
   7 -21   1    2.32    0.93
   7  21   1    0.16    0.88
   9 -21   1    0.64    0.75
  -9 -21  -1    0.30    0.71
   9 -21   1    1.14    1.06
   9  21   1    0.84    0.85
  11 -21   1    0.42    0.85
 -11 -21  -1    0.20    0.76
 -11 -21  -1   -0.18    0.97
 -13 -21  -1    2.69    1.02
  15 -21   1    3.92    1.00
 -15 -21  -1    4.84    1.11
 -15 -21  -1    2.91    1.16
  15  21   1    3.51    1.10
 -17 -21  -1    0.88    0.94
 -17 -21  -1   -0.07    1.21
 -19 -21  -1    3.69    1.33
 -19 -21  -1    3.22    1.19
 -18 -22   1    4.17    1.20
  18 -22  -1    3.22    1.11
 -18 -22   1    3.32    1.25
  18  22  -1    1.16    1.16
 -16 -22   1    6.88    1.18
 -16 -22   1    3.83    1.26
  16 -22  -1    4.78    1.18
  16  22  -1    5.22    1.20
 -14 -22   1    3.35    0.98
 -14 -22   1    5.71    1.35
  14 -22  -1    3.47    1.04
  14  22  -1    4.16    1.11
 -12 -22   1    0.77    1.13
  12 -22  -1    0.52    1.17
  12  22  -1    0.45    0.97
  10 -22  -1    0.78    0.98
 -10 -22   1    1.46    0.78
 -10 -22   1   -0.27    0.70
  10  22  -1   -0.70    1.02
   8 -22  -1   -1.30    0.99
  -8 -22   1    0.64    0.71
  -8 -22   1   -0.53    0.77
   8  22  -1   -0.48    1.03
   6 -22  -1    3.21    1.06
  -6 -22   1    3.65    0.72
  -6 -22   1    2.55    0.89
   6  22  -1    1.76    0.89
   4 -22  -1    4.94    0.98
  -4 -22   1    4.88    0.95
   4 -22  -1    3.95    1.00
  -4 -22   1    2.94    0.64
   4  22  -1    3.62    1.07
  -2 -22   1    3.12    0.92
  -2 -22   1    3.10    0.76
   2 -22  -1    4.76    1.07
  -2 -22   1    3.10    0.56
   2 -22  -1    3.22    0.88
  -2  22   1    2.09    0.76
   2  22  -1    1.51    0.89
   0 -22  -1   -0.08    0.78
   0 -22   1    0.92    0.90
   0  22   1    0.86    0.80
   0  22  -1   -1.04    0.84
  -2 -22  -1    2.18    0.92
   2 -22   1    2.12    0.88
  -2 -22  -1    1.50    0.48
   2  22   1   -1.39    0.91
   4 -22   1   -0.10    0.88
  -4 -22  -1   -1.19    0.82
  -4 -22  -1   -0.29    0.52
   4  22   1   -0.84    0.89
  -6 -22  -1    1.03    0.78
   6 -22   1   -0.71    0.91
   6 -22   1    0.53    1.01
   6  22   1    0.18    0.87
   8 -22   1    1.92    0.88
  10  22   1    2.78    1.01
  12 -22   1    2.34    1.10
  12  22   1    1.54    1.08
 -14 -22  -1    2.90    0.94
  14 -22   1    2.09    0.98
 -14 -22  -1    3.33    1.21
  14  22   1    2.86    1.16
 -16 -22  -1    3.97    1.26
 -16 -22  -1    1.34    0.95
  16 -22   1    3.20    1.06
  16  22   1    3.28    1.10
 -18 -22  -1   -0.20    1.26
 -18 -22  -1    3.52    1.17
  18  22   1    0.98    1.05
 -17 -23   1    4.12    1.18
 -17 -23   1    4.38    1.38
  17 -23  -1    2.80    1.04
  17  23  -1    1.64    1.07
 -15 -23   1    6.68    1.36
 -15 -23   1    4.05    1.09
  15 -23  -1    4.73    1.11
  15  23  -1    3.83    1.17
 -13 -23   1    2.83    1.26
  13 -23  -1    0.95    1.02
 -13 -23   1    2.95    0.94
  13  23  -1    0.79    1.07
  11 -23  -1   -0.17    0.91
 -11 -23   1    0.15    0.90
 -11 -23   1    1.38    0.75
  11  23  -1    1.41    1.17
   9 -23  -1    0.60    0.99
  -9 -23   1    2.71    0.83
  -9 -23   1    1.40    0.75
   9  23  -1    1.08    1.00
   7 -23  -1   -0.55    0.88
   7  23  -1    0.47    0.84
   5 -23  -1    0.36    0.92
  -5 -23   1    0.66    0.62
  -5 -23   1    1.78    0.82
   5  23  -1    0.39    0.94
  -3 -23   1    1.98    0.94
  -3 -23   1    1.55    0.53
   3  23  -1    2.67    0.95
  -1 -23   1    0.99    0.87
   1 -23  -1   -0.59    0.74
  -1 -23   1   -0.17    0.79
   1 -23  -1    1.05    0.83
   1  23  -1    0.44    0.84
  -1  23   1    0.09    0.74
  -1 -23  -1    3.07    0.88
   1 -23   1    0.59    0.83
   1  23   1    1.84    0.84
  -1  23  -1    1.74    0.87
  -3 -23  -1    0.33    0.52
   3 -23   1    1.79    0.98
  -3 -23  -1    0.68    0.79
   3 -23   1    2.39    0.90
   3  23   1    1.18    0.92
  -5 -23  -1    0.79    0.56
   5 -23   1    2.08    1.01
   5 -23   1    0.54    0.92
  -5 -23  -1   -1.38    0.85
   5  23   1    0.12    0.90
   7 -23   1    0.31    0.85
   7 -23   1    0.73    0.97
  -7 -23  -1   -0.26    0.64
   7  23   1    0.64    0.97
   9 -23   1   -0.85    1.00
  -9 -23  -1    1.99    0.75
  11 -23   1   -0.28    0.94
 -11 -23  -1    0.15    0.85
  11  23   1    1.89    1.10
 -13 -23  -1    2.36    0.94
  13 -23   1    0.76    0.97
  13  23   1    1.51    1.11
 -15 -23  -1    1.82    1.02
 -15 -23  -1    0.39    1.18
 -17 -23  -1    3.50    1.10
  17 -23   1    3.69    1.08
  17  23   1    1.75    1.13
 -16 -24   1    3.82    1.28
 -16 -24   1    2.77    1.05
  16 -24  -1    1.08    1.02
  16  24  -1    2.34    1.08
  14 -24  -1    1.08    1.07
 -14 -24   1    3.53    1.00
  14  24  -1    1.98    1.17
 -12 -24   1    1.62    0.87
  12 -24  -1    1.30    0.99
  12  24  -1    2.15    1.06
  10 -24  -1    1.78    0.96
 -10 -24   1    0.97    0.83
  10  24  -1    1.18    0.97
  -8 -24   1    0.06    0.70
   8  24  -1    1.05    1.03
  -6 -24   1   -0.51    0.85
  -6 -24   1    1.39    0.63
   6  24  -1   -0.27    0.89
   4 -24  -1    0.96    0.97
   4  24  -1    0.24    0.93
   2 -24  -1   -0.50    0.95
   2  24  -1   -0.43    0.84
   0 -24   1    0.00    0.84
   0 -24   1    1.98    0.91
   0  24  -1    0.04    0.79
   0  24   1   -0.80    0.83
   2 -24   1    1.80    0.93
  -4 -24  -1    1.40    0.61
   4 -24   1    2.78    0.90
  -6 -24  -1    2.18    0.70
   6 -24   1    1.35    1.06
   6  24   1    2.00    1.06
   8 -24   1   -0.69    0.98
  -8 -24  -1   -1.50    0.86
   8  24   1    0.12    0.94
 -10 -24  -1    1.55    0.83
  10  24   1    2.39    1.07
 -12 -24  -1    2.57    0.87
  12 -24   1    2.82    1.02
  12  24   1    1.19    1.01
 -14 -24  -1    2.11    0.97
  14  24   1    1.80    1.14
 -16 -24  -1    3.02    1.27
  16 -24   1    2.23    1.05
  16  24   1    4.15    1.22
  13 -25  -1    1.98    1.08
 -13 -25   1    3.17    1.05
  13  25  -1    3.73    1.18
 -11 -25   1    0.18    0.86
  11  25  -1    1.96    1.01
   9 -25  -1    1.05    1.08
  -9 -25   1    0.64    0.76
   9  25  -1   -0.02    1.00
  -7 -25   1    0.91    0.78
  -7 -25   1   -0.32    0.83
  -5 -25   1    1.57    1.05
   5 -25  -1    3.01    1.05
   5  25  -1   -0.53    0.98
  -3 -25   1    0.18    0.90
   3 -25  -1    0.87    0.95
   3  25  -1    1.27    0.93
  -1 -25   1   -1.53    0.95
   1 -25   1    1.21    0.96
   1 -25   1    1.37    0.87
   3 -25   1    1.07    0.99
   3  25   1    0.90    0.95
  -5 -25  -1    0.51    0.60
   5 -25   1    1.30    1.12
   5  25   1   -0.27    0.88
  -7 -25  -1   -0.34    0.76
   7 -25   1    1.19    0.98
   7  25   1   -1.69    1.05
  -9 -25  -1    0.07    0.79
   9 -25   1    0.33    1.01
   9  25   1   -0.32    0.86
  11 -25   1    1.97    1.06
 -11 -25  -1    1.91    0.92
  11  25   1   -0.53    0.98
 -13 -25  -1    0.56    0.93
  13  25   1    3.16    1.05
  12 -26  -1   -1.48    1.07
 -12 -26   1    0.02    0.82
  12  26  -1    0.99    0.97
 -10 -26   1    0.19    0.78
  10 -26  -1    1.24    1.06
  10  26  -1   -0.10    1.02
  -8 -26   1   -0.01    0.75
   8 -26  -1   -1.82    1.08
   8  26  -1   -0.35    1.02
   6 -26  -1    1.06    1.02
  -6 -26   1   -0.02    0.71
  -6 -26   1    0.56    0.85
   6  26  -1   -0.01    1.04
  -4 -26   1   -0.70    0.89
   4 -26  -1   -1.50    0.91
   4  26  -1    1.04    1.03
  -2 -26   1    1.05    0.93
   2  26  -1    0.02    0.88
   0 -26   1    0.67    0.89
   2  26   1   -0.42    0.89
   4 -26   1    1.23    0.95
   4  26   1   -0.05    0.86
   6 -26   1    0.22    1.02
  -6 -26  -1    0.43    0.64
   8 -26   1    0.80    1.14
   8  26   1    3.70    1.15
 -10 -26  -1    0.95    0.81
  10 -26   1    3.92    1.10
  12 -26   1    0.51    1.06
 -12 -26  -1    0.32    0.90
  12  26   1   -0.38    0.98
  -9 -27   1    0.60    0.73
   9  27  -1    0.01    0.96
   7 -27  -1    0.57    1.02
   7  27  -1   -0.23    1.03
   5  27  -1   -0.39    0.98
   3 -27   1    0.08    0.88
   5  27   1    1.10    0.93
   7 -27   1    2.20    1.15
  -9 -27  -1    2.21    0.77
   9  27   1    4.69    1.14
   6  28  -1    0.02    0.90
   4 -28   1    1.02    0.94
   6 -28   1    1.38    0.99
   6  28   1   -0.33    0.99
  28   0  -2    0.89    0.96
 -28   0   2   -0.02    1.06
 -26   0   2    0.55    1.19
  26   0  -2    1.02    0.97
  24   0  -2    0.14    0.79
 -24   0   2    0.23    1.06
  22   0  -2    0.86    0.79
 -22   0   2   -1.73    0.93
 -20   0   2    1.48    0.96
 -20   0   2    0.81    0.66
  20   0  -2    0.90    0.70
 -18   0   2   -0.12    0.63
 -18   0   2    1.16    0.92
  18   0  -2    0.38    0.48
 -16   0   2   -0.37    0.59
  16   0  -2   -0.24    0.44
 -16   0   2    0.53    0.73
  16   0  -2    0.64    0.54
 -14   0   2   -0.63    0.66
  14   0  -2   -0.10    0.44
  14   0  -2    0.43    0.38
 -14   0   2    0.25    0.53
 -12   0   2   22.16    1.33
  12   0  -2   22.18    1.23
 -12   0   2   21.43    1.20
 -10   0   2    9.81    0.90
  10   0  -2    9.31    0.51
  10   0  -2   10.02    0.67
 -10   0   2    9.77    0.68
  -8   0   2    5.80    0.49
  -8   0   2    5.83    0.67
   8   0  -2    5.56    0.48
  -6   0   2  138.31    6.39
  -6   0   2  144.23    6.09
   6   0  -2  151.23    6.10
   6   0  -2  156.20    6.02
  -6   0   2  151.71    6.17
   2   0  -2  118.89    4.65
  -2   0   2  118.54    4.65
  -2   0   2  104.50    5.12
  -2   0   2  124.78    4.69
  -2   0   2   95.16    6.23
   2   0  -2  113.52    5.16
   2   0  -2  121.64    4.69
   2   0  -2  114.10    4.64
  -2   0  -2    6.73    0.68
   2   0   2    5.94    0.50
   2   0   2    6.88    0.35
  -2   0  -2    7.05    0.35
   2   0   2    6.79    0.35
  -2   0  -2    7.19    0.38
   4   0   2  122.07    5.10
   4   0   2  127.85    5.12
  -4   0  -2  124.71    5.11
   6   0   2   97.90    4.49
  -6   0  -2  112.92    4.33
  -6   0  -2  110.43    4.35
   6   0   2   92.83    5.50
   8   0   2   17.94    0.97
  -8   0  -2   19.30    1.09
  -8   0  -2   18.11    0.98
   8   0   2   18.52    0.97
 -10   0  -2   67.23    3.45
 -10   0  -2   55.06    4.17
  12   0   2   63.64    2.72
 -12   0  -2   62.83    2.92
  14   0   2   49.48    5.45
 -14   0  -2   61.69    3.14
  14   0   2   62.25    2.74
 -16   0  -2   40.23    2.16
  16   0   2   32.65    2.08
 -16   0  -2   42.65    2.05
  16   0   2   39.29    1.96
 -18   0  -2   19.66    1.25
 -18   0  -2   18.70    1.47
  18   0   2   17.04    1.23
 -20   0  -2    4.91    0.92
  22   0   2    0.91    0.71
 -22   0  -2    0.30    0.95
 -24   0  -2    0.21    0.92
  24   0   2    1.14    0.83
 -26   0  -2    1.43    1.05
  28   0   2   -0.62    0.93
 -28   0  -2    0.05    0.96
 -29  -1   2   -1.37    1.11
  29  -1  -2    0.43    0.93
  29   1  -2    1.22    1.04
 -29   1   2    0.39    1.00
 -27  -1   2   -0.52    1.09
  27  -1  -2    0.61    0.88
 -27   1   2   -0.66    1.09
  27   1  -2   -0.09    0.92
 -25  -1   2   -0.97    1.11
  25  -1  -2    0.83    0.83
  25   1  -2    1.72    0.86
 -25   1   2    1.05    1.08
 -23  -1   2   -0.03    1.04
  23  -1  -2    2.00    0.76
 -23   1   2    1.08    1.03
  23   1  -2    0.26    0.79
  21  -1  -2    1.96    0.76
 -21  -1   2    2.91    0.83
 -21   1   2    3.00    1.09
  21   1  -2    4.48    0.85
 -19  -1   2    2.08    0.90
  19  -1  -2   -0.20    0.66
 -19  -1   2    0.41    0.67
  19   1  -2    2.14    0.74
  19   1  -2   -0.11    0.51
 -19   1   2    0.91    0.89
 -19   1   2   -0.15    0.65
 -17  -1   2    0.37    0.70
  17  -1  -2    1.36    0.59
  17  -1  -2    1.20    0.45
 -17  -1   2    1.97    0.71
 -17   1   2    1.88    0.77
  17   1  -2    0.63    0.59
  17   1  -2    0.48    0.50
 -17   1   2    0.41    0.59
  15  -1  -2    0.43    0.37
 -15  -1   2   -0.18    0.57
  15  -1  -2    0.51    0.47
 -15  -1   2    0.04    0.67
 -15   1   2    0.47    0.80
  15   1  -2    0.88    0.52
 -15   1   2    0.14    0.50
  15   1  -2    1.05    0.51
  13  -1  -2    0.94    0.44
  13  -1  -2    0.87    0.26
 -13  -1   2    1.10    0.58
  13  -1  -2    0.85    0.34
 -13  -1   2    1.23    0.45
 -13   1   2    1.29    0.50
 -13   1   2   -0.25    0.63
  11  -1  -2    4.89    0.49
 -11  -1   2    5.34    0.69
 -11  -1   2    4.37    0.57
 -11   1   2    5.70    0.69
  11   1  -2    5.39    0.54
 -11   1   2    4.20    0.52
   9  -1  -2    3.98    0.45
   9  -1  -2    2.97    0.30
  -9  -1   2    2.85    0.47
  -9  -1   2    3.48    0.63
   9   1  -2    2.89    0.22
   9   1  -2    4.06    0.51
  -9   1   2    4.22    0.65
  -9   1   2    3.48    0.46
   9   1  -2    2.72    0.43
  -7  -1   2   80.75    3.41
   7  -1  -2   76.14    3.24
  -7  -1   2   79.40    3.34
   7  -1  -2   77.79    3.30
  -7   1   2   77.73    3.30
   7   1  -2   81.72    3.35
   7   1  -2   73.74    3.30
  -7   1   2   81.25    3.41
  -5  -1   2  119.86    4.54
  -5  -1   2  109.58    4.48
   5  -1  -2  115.74    4.42
   5  -1  -2  110.65    4.72
   5  -1  -2   91.78    6.12
  -5   1   2  116.61    4.54
   5   1  -2   95.99    5.36
   5   1  -2  110.24    4.48
  -5   1   2   98.33    4.71
  -3  -1   2   71.70    2.98
   3  -1  -2   73.88    2.96
   3  -1  -2   71.74    2.95
  -3  -1   2   62.48    3.06
  -3  -1   2   74.44    3.01
   3  -1  -2   74.67    2.96
  -3   1   2   73.91    3.02
   3   1  -2   69.68    2.96
   3   1  -2   75.91    2.99
  -3   1   2   71.48    2.97
  -3   1   2   71.06    2.95
   3  -1   2    6.44    0.35
  -3  -1  -2    6.85    0.39
   3  -1   2    6.02    0.37
  -3   1  -2    6.59    0.38
  -3   1  -2    6.72    0.37
   3   1   2    6.67    0.39
   3   1   2    6.51    0.39
   5  -1   2   84.34    3.40
   5  -1   2   77.75    3.73
   5  -1   2   68.33    3.96
  -5  -1  -2   83.75    3.43
  -5  -1  -2   80.10    3.43
   5   1   2   89.90    3.44
   5   1   2   81.80    3.42
  -5   1  -2   88.14    3.41
  -7  -1  -2   13.46    0.78
   7  -1   2   14.66    0.74
  -7  -1  -2   14.79    0.77
   7   1   2   15.17    0.77
   7   1   2   11.56    0.74
  -7   1  -2   12.88    0.73
   9  -1   2    1.08    0.34
   9  -1   2    1.35    0.39
  -9  -1  -2    1.76    0.52
   9  -1   2    1.22    0.35
   9   1   2    1.55    0.40
  -9   1  -2    2.04    0.54
  11  -1   2   34.13    1.64
  11  -1   2   35.31    1.65
 -11  -1  -2   32.59    1.77
  11  -1   2   35.64    1.58
 -11   1  -2   33.51    1.66
  11   1   2   33.92    1.66
 -11   1  -2   37.12    1.78
  11   1   2   33.26    1.68
  13  -1   2   43.55    1.92
 -13  -1  -2   43.60    2.07
 -13  -1  -2   45.61    2.18
  13   1   2   37.30    1.99
  13   1   2   43.01    1.88
  13   1   2   43.03    2.05
 -13   1  -2   41.16    2.13
 -15  -1  -2   52.71    2.80
 -15  -1  -2   55.71    2.71
  15  -1   2   62.80    2.55
  15   1   2   59.04    2.71
 -15   1  -2   57.83    2.81
  15   1   2   55.10    2.67
 -15   1  -2   58.31    2.69
  17  -1   2    8.85    0.67
 -17  -1  -2   11.17    1.00
 -17  -1  -2   10.30    1.12
  17  -1   2    8.21    0.82
  17   1   2    9.83    0.91
  17   1   2   11.09    0.90
  19  -1   2   11.94    1.06
 -19   1  -2   13.76    1.07
  19   1   2   13.54    1.06
 -21  -1  -2    0.23    0.71
  21  -1   2    0.63    0.72
 -21  -1  -2   -0.89    0.82
 -21   1  -2    0.85    0.88
  21   1   2    1.19    0.61
 -23  -1  -2    0.33    0.98
  23  -1   2   -0.44    0.72
 -23   1  -2    0.87    0.94
  23   1   2    0.67    0.82
  25  -1   2    0.51    0.79
 -25  -1  -2    1.33    1.00
 -25   1  -2    1.11    1.04
  27  -1   2    2.27    0.91
  27   1   2    0.79    0.91
 -27   1  -2    0.64    1.16
 -29  -1  -2   -0.69    0.99
  29  -1   2    1.53    0.93
 -29   1  -2   -0.22    1.02
  29   1   2    0.26    0.96
  28  -2  -2    0.14    0.89
 -28  -2   2    0.12    1.00
  28   2  -2    1.14    0.97
 -28   2   2    0.10    1.03
  26  -2  -2   -1.55    1.00
 -26  -2   2    2.25    1.32
  26   2  -2    1.34    0.93
  24  -2  -2   -0.84    0.83
 -24  -2   2    1.10    1.16
 -24   2   2    1.05    1.08
  24   2  -2   -0.75    0.81
  22  -2  -2    0.65    0.69
 -22  -2   2   -0.56    1.01
 -22  -2   2   -0.28    0.80
 -22   2   2    2.25    0.95
  22   2  -2    0.70    0.83
 -20  -2   2    2.14    0.80
  20  -2  -2    1.79    0.68
 -20  -2   2    1.01    0.89
  20   2  -2    2.33    0.73
 -20   2   2    3.50    1.02
  20   2  -2    1.98    0.65
 -18  -2   2   -0.18    0.63
 -18  -2   2    0.41    0.81
  18  -2  -2    0.00    0.38
  18  -2  -2   -0.41    0.56
 -18   2   2    0.65    0.85
 -18   2   2   -0.57    0.54
  18   2  -2   -1.44    0.69
 -16  -2   2   -0.68    0.76
  16  -2  -2    0.21    0.52
 -16  -2   2    1.45    0.61
  16  -2  -2   -0.21    0.37
 -16   2   2    0.83    0.51
  16   2  -2    0.17    0.54
 -16   2   2    0.20    0.80
  16   2  -2    0.25    0.54
 -14  -2   2    5.28    0.88
  14  -2  -2    5.04    0.43
 -14  -2   2    5.43    0.71
  14   2  -2    4.02    0.64
 -14   2   2    4.86    0.76
  12  -2  -2    7.66    0.50
  12  -2  -2    6.51    0.59
 -12  -2   2    7.50    0.70
 -12  -2   2    7.01    0.84
 -12   2   2    7.56    0.84
  12   2  -2    7.17    0.66
  10  -2  -2   13.90    0.75
 -10  -2   2   13.97    1.02
 -10  -2   2   14.38    0.89
  10  -2  -2   14.47    0.84
 -10   2   2   14.44    1.02
 -10   2   2   14.50    0.84
  10   2  -2   14.16    0.90
  10   2  -2   15.29    0.89
  -8  -2   2    6.45    0.67
  -8  -2   2    6.63    0.61
   8  -2  -2    5.88    0.43
  -8   2   2    7.48    0.68
   8   2  -2    5.77    0.56
   8   2  -2    6.18    0.55
  -6  -2   2  185.41    7.39
   6  -2  -2  167.87    7.97
  -6  -2   2  182.54    7.43
   6  -2  -2  183.26    7.32
   6  -2  -2  176.31    7.52
   6   2  -2  162.84    8.38
   6   2  -2  189.58    7.39
  -6   2   2  189.37    7.45
  -4  -2   2  957.14   39.44
  -4   2   2  986.07   39.49
   4   2  -2 1000.00   39.60
  -2  -2   2   49.23    2.13
   2  -2  -2   51.72    2.12
   2  -2  -2   53.03    2.10
  -2  -2   2   52.51    2.14
  -2   2   2   49.55    2.10
   2   2  -2   48.42    2.13
  -2   2   2   50.65    2.15
   2   2  -2   50.38    2.14
   2   2  -2   52.71    2.14
   0  -2   2  127.10    5.20
   0  -2  -2  131.05    5.20
   0  -2  -2  131.86    5.27
   0   2  -2  121.77    6.79
   0   2   2  129.46    5.20
   0   2   2  128.15    5.20
   2  -2   2   16.26    0.73
   2  -2   2   16.36    0.73
  -2  -2  -2   17.13    0.78
  -2  -2  -2   17.21    0.80
  -2   2  -2   15.28    0.73
  -2   2  -2   16.86    0.73
   2   2   2   18.78    0.75
   2   2   2   17.93    0.79
   2   2   2   17.34    0.79
  -4  -2  -2    8.37    0.51
   4  -2   2    6.77    0.45
  -4  -2  -2    8.89    0.54
  -4   2  -2    7.82    0.44
   4   2   2    9.15    0.52
   6  -2   2    0.67    0.24
  -6  -2  -2    1.08    0.27
   6   2   2    0.87    0.27
   6   2   2    0.82    0.28
  -8  -2  -2   21.88    1.17
   8  -2   2   22.10    1.05
   8  -2   2   20.98    1.03
   8  -2   2   18.66    1.03
  -8  -2  -2   22.74    1.12
  -8   2  -2   20.42    1.04
  -8   2  -2   17.44    1.13
   8   2   2   23.28    1.15
   8   2   2   21.17    1.10
  10  -2   2  103.83    4.22
  10  -2   2   98.91    4.22
 -10  -2  -2  101.22    4.29
 -10  -2  -2   99.20    4.34
 -10   2  -2   88.53    4.55
  10   2   2  107.61    4.31
  10   2   2  101.12    4.30
 -12  -2  -2   77.83    3.49
 -12  -2  -2   82.20    3.56
  12  -2   2   83.71    3.39
  12   2   2   78.95    3.48
 -12   2  -2   71.82    3.84
 -12   2  -2   76.59    3.51
 -14  -2  -2   61.14    2.89
  14  -2   2   58.13    2.69
  14  -2   2   61.59    2.64
 -14  -2  -2   60.48    2.79
 -14   2  -2   55.74    2.70
  14   2   2   58.99    2.77
 -16  -2  -2   46.32    2.41
  16  -2   2   43.65    2.04
 -16  -2  -2   44.30    2.25
 -16   2  -2   41.96    2.30
  16   2   2   43.99    2.21
 -18  -2  -2   24.78    1.52
  18  -2   2   22.59    1.20
 -18  -2  -2   24.94    1.69
  18  -2   2   19.51    1.32
  18   2   2   22.34    1.43
  18   2   2   24.78    1.45
 -18   2  -2   20.19    1.33
 -20  -2  -2    7.10    0.91
  20  -2   2    5.91    0.81
  20   2   2    6.28    0.90
 -20   2  -2    6.30    1.04
  22  -2   2   -0.89    0.73
 -22  -2  -2    0.84    1.04
  22   2   2   -0.25    0.64
 -22   2  -2    0.34    0.77
  22   2   2    0.82    0.80
 -24  -2  -2   -1.21    1.05
  24  -2   2   -0.45    0.76
  24   2   2    0.98    0.81
 -24   2  -2    0.27    0.97
 -26  -2  -2   -1.28    1.16
  26  -2   2    0.19    0.88
 -26   2  -2    0.28    0.96
  26   2   2    0.43    0.84
  28  -2   2    0.39    1.01
 -28  -2  -2   -0.48    1.00
 -28   2  -2    1.26    0.95
  28   2   2    0.67    0.90
  29  -3  -2    0.42    0.81
 -29  -3   2   -1.20    1.16
 -29   3   2    0.66    1.04
  29   3  -2    0.78    1.02
 -27  -3   2    0.45    1.08
  27  -3  -2   -0.21    0.80
  27   3  -2    0.48    0.91
 -27   3   2    0.47    1.08
 -25  -3   2    0.44    1.12
  25   3  -2    0.09    0.92
 -25   3   2    0.64    1.01
 -23  -3   2   -1.22    1.15
  23   3  -2   -0.56    0.87
 -21  -3   2    1.70    0.94
  21  -3  -2    1.44    0.66
 -21  -3   2    3.14    0.84
  21   3  -2    2.37    0.80
 -21   3   2    2.21    0.88
 -19  -3   2    3.46    0.83
  19  -3  -2    1.51    0.59
 -19  -3   2    2.34    0.88
  19   3  -2    0.31    0.63
  19   3  -2    3.31    0.79
 -17  -3   2    1.85    0.71
 -17  -3   2    1.05    0.80
  17  -3  -2    2.09    0.44
  17  -3  -2    0.44    0.54
 -17   3   2    0.06    0.49
  17   3  -2    1.24    0.60
  17   3  -2    0.57    0.58
  15  -3  -2   -0.11    0.35
 -15  -3   2    0.31    0.59
  15  -3  -2   -0.24    0.45
  15  -3  -2    0.15    0.32
 -15   3   2    1.13    0.81
  15   3  -2   -0.44    0.62
 -15   3   2    0.09    0.47
  15   3  -2    0.20    0.53
 -13  -3   2    7.20    0.80
 -13  -3   2    8.68    0.76
  13  -3  -2    6.99    0.54
 -13   3   2    7.78    0.89
  13   3  -2    7.39    0.69
 -13   3   2    6.16    0.61
  13   3  -2    7.26    0.70
  11  -3  -2    4.12    0.48
 -11  -3   2    4.41    0.73
 -11  -3   2    3.82    0.57
  11  -3  -2    4.37    0.41
 -11   3   2    3.84    0.47
 -11   3   2    4.41    0.68
  11   3  -2    4.49    0.55
  11   3  -2    4.24    0.50
   9  -3  -2   49.69    2.47
  -9  -3   2   57.80    2.59
   9  -3  -2   57.42    2.49
  -9  -3   2   58.30    2.66
   9   3  -2   59.75    2.60
  -9   3   2   60.16    2.67
   9   3  -2   60.53    2.61
  -7  -3   2    2.35    0.39
  -7  -3   2    2.54    0.51
   7  -3  -2    2.62    0.30
  -7   3   2    1.82    0.52
  -7   3   2    1.77    0.28
   7   3  -2    1.68    0.37
   7   3  -2    2.89    0.39
   5  -3  -2  220.92    9.71
   5  -3  -2  219.43    9.00
  -5  -3   2  215.24    9.06
  -5  -3   2  218.20    9.03
   5   3  -2  223.93    9.04
  -5   3   2  226.79    9.08
   5   3  -2  225.02    9.04
  -3  -3   2   57.83    2.49
   3  -3  -2   58.58    2.48
  -3  -3   2   58.99    2.50
   3   3  -2   59.53    2.51
  -3   3   2   56.55    2.43
  -3   3   2   58.67    2.52
   3   3  -2   63.30    2.52
  -1  -3   2   81.08    5.97
   1  -3  -2  110.79    3.99
  -1  -3   2  100.17    3.94
   1  -3  -2  103.50    3.92
  -1  -3   2   95.06    3.95
   1   3  -2   83.47    4.61
  -1   3   2   83.83    4.74
   1   3  -2  106.82    4.00
   1  -3   2  194.99    7.83
  -1  -3  -2  197.33    7.86
  -1  -3  -2  197.97    7.88
   1  -3   2  192.24    7.86
  -1  -3  -2  196.09    7.85
  -1   3  -2  179.46   11.99
   1   3   2  193.54    7.86
   1   3   2  194.99    7.86
   5  -3   2  118.97    4.84
  -5  -3  -2  115.95    4.88
  -5  -3  -2  114.47    4.86
   5   3   2  114.73    4.86
   5   3   2  121.69    4.87
  -7  -3  -2    6.78    0.53
   7  -3   2    5.89    0.42
  -7  -3  -2    6.70    0.63
   7  -3   2    6.87    0.48
   7  -3   2    5.90    0.39
  -7   3  -2    5.24    0.53
   7   3   2    7.17    0.53
   7   3   2    6.17    0.55
   9  -3   2    2.90    0.42
   9  -3   2    2.83    0.40
  -9  -3  -2    2.02    0.51
  -9  -3  -2    2.86    0.59
   9  -3   2    3.40    0.39
  -9   3  -2    3.18    0.58
   9   3   2    4.03    0.56
   9   3   2    3.19    0.49
 -11  -3  -2   49.55    2.59
  11  -3   2   58.18    2.47
 -11  -3  -2   58.97    2.57
 -11   3  -2   49.55    2.44
  11   3   2   57.16    2.56
  11   3   2   60.35    2.59
  13  -3   2   18.56    1.09
  13  -3   2   21.17    1.10
  13  -3   2   18.76    1.09
 -13  -3  -2   22.73    1.38
 -13  -3  -2   20.72    1.21
  13   3   2   20.53    1.19
 -13   3  -2   19.23    1.12
  13   3   2   21.48    1.23
  15  -3   2   24.15    1.37
 -15  -3  -2   26.70    1.52
 -15  -3  -2   24.29    1.60
  15  -3   2   27.47    1.35
  15   3   2   25.55    1.49
 -15   3  -2   24.89    1.57
 -17  -3  -2   13.27    1.09
  17  -3   2    9.18    0.87
  17  -3   2    9.74    0.83
 -17  -3  -2   12.72    1.23
 -17   3  -2   10.59    0.89
  17   3   2   12.54    0.99
 -17   3  -2    9.72    1.09
  17   3   2   12.27    1.02
 -19  -3  -2   16.90    1.51
 -19  -3  -2   18.02    1.32
 -19   3  -2   11.78    1.29
  19   3   2   17.34    1.24
  19   3   2   14.33    1.21
  21  -3   2   -0.17    0.61
 -21  -3  -2    0.29    0.77
 -21  -3  -2    0.09    1.01
  21   3   2    0.27    0.70
 -21   3  -2    0.22    0.84
  21   3   2   -0.28    0.67
 -23  -3  -2    0.11    0.92
  23  -3   2   -0.07    0.60
  23   3   2   -0.73    0.80
  23   3   2    1.63    0.74
 -23   3  -2    0.72    0.92
 -25  -3  -2   -0.31    1.00
  25  -3   2    0.04    0.71
 -25   3  -2    2.20    1.00
  25   3   2   -0.21    0.87
  27  -3   2    1.35    0.82
 -27  -3  -2    0.27    1.14
 -27   3  -2   -1.97    1.06
  27   3   2    1.34    0.93
 -28  -4   2   -1.52    1.19
  28   4  -2    2.03    1.00
 -28   4   2   -1.01    1.04
 -26  -4   2    0.45    1.02
  26   4  -2    1.55    0.92
 -26   4   2    1.33    1.04
 -24  -4   2    0.91    1.06
  24  -4  -2    0.43    0.68
 -24   4   2   -0.58    0.94
  24   4  -2    2.01    0.92
 -22  -4   2    1.01    0.79
 -22  -4   2    0.05    1.07
  22  -4  -2    0.82    0.66
  22   4  -2    0.34    0.79
 -22   4   2    1.91    0.98
  22   4  -2    0.04    0.65
 -20  -4   2   -0.35    0.99
  20  -4  -2    0.49    0.58
 -20  -4   2    1.06    0.79
  20   4  -2   -0.79    0.74
 -20   4   2   -0.07    0.84
  20   4  -2    0.38    0.66
 -18  -4   2    0.61    0.77
  18  -4  -2   -0.26    0.37
 -18  -4   2   -0.32    0.83
  18  -4  -2    0.32    0.51
  18   4  -2    0.51    0.65
  18   4  -2   -0.79    0.65
 -18   4   2    0.84    0.80
  16  -4  -2    0.17    0.32
  16  -4  -2    0.35    0.47
 -16  -4   2    1.62    0.64
 -16  -4   2    1.66    0.90
  16  -4  -2    1.26    0.44
 -16   4   2    0.40    0.45
  16   4  -2    0.68    0.57
  16   4  -2    0.68    0.59
  14  -4  -2    0.67    0.38
 -14  -4   2    0.72    0.56
  14  -4  -2    0.76    0.40
 -14  -4   2    0.70    0.65
 -14   4   2    0.58    0.39
 -14   4   2    0.86    0.72
  14   4  -2    0.00    0.48
  14   4  -2    1.64    0.59
 -12  -4   2    6.86    0.80
  12  -4  -2    6.58    0.54
 -12  -4   2    8.15    0.75
  12   4  -2    7.34    0.71
  12   4  -2    7.78    0.73
 -12   4   2    6.28    0.80
 -10  -4   2   37.35    1.80
 -10  -4   2   36.62    1.89
  10  -4  -2   35.49    1.69
  10   4  -2   39.29    1.84
 -10   4   2   37.15    1.87
  10   4  -2   35.52    1.81
  -8  -4   2    1.40    0.63
   8   4  -2    0.39    0.41
   8   4  -2    0.69    0.52
  -6  -4   2    0.51    0.39
   6  -4  -2    0.79    0.29
  -6   4   2    0.63    0.17
   6   4  -2    0.39    0.32
  -6   4   2    0.81    0.39
  -4  -4   2    2.02    0.16
  -4  -4   2    1.96    0.30
  -4  -4   2    1.34    0.27
   4  -4  -2    1.81    0.25
   4   4  -2    1.65    0.14
   4   4  -2    1.92    0.30
   4   4  -2    2.17    0.30
  -4   4   2    2.33    0.32
  -2  -4   2    5.54    0.34
   2  -4  -2    5.87    0.41
   2  -4  -2    6.37    0.43
   2  -4  -2    5.37    0.28
  -2  -4   2    5.88    0.42
  -2  -4   2    5.86    0.43
   2   4  -2    6.63    0.50
   2   4  -2    4.43    0.33
   0  -4   2  246.64   63.31
   0  -4   2   79.52   79.88
   0   4  -2  204.73   77.97
  -2  -4  -2    0.77    0.29
  -2  -4  -2    0.46    0.35
   4  -4   2   10.30    0.57
   4  -4   2   10.20    0.58
  -4  -4  -2   10.10    0.62
  -4  -4  -2   10.79    0.60
  -4   4  -2    9.94    0.55
   4   4   2   10.59    0.62
   4   4   2   10.26    0.61
  -6  -4  -2   43.44    1.95
  -6  -4  -2   42.90    1.99
   6  -4   2   43.44    1.88
   6  -4   2   44.13    1.93
   6   4   2   44.54    1.96
   6   4   2   45.08    1.98
  -6   4  -2   40.09    1.90
  -8  -4  -2   42.43    2.02
   8  -4   2   41.27    1.82
  -8  -4  -2   41.68    1.95
   8  -4   2   40.24    1.88
   8   4   2   43.31    1.98
   8   4   2   41.48    1.95
  -8   4  -2   39.99    1.93
  10  -4   2    2.58    0.42
  10  -4   2    2.61    0.32
 -10  -4  -2    1.93    0.46
  10  -4   2    2.16    0.34
 -10  -4  -2    2.19    0.59
  10   4   2    3.23    0.52
  10   4   2    2.26    0.49
  12  -4   2   20.48    1.06
 -12  -4  -2   19.42    1.13
 -12  -4  -2   18.33    1.23
  12  -4   2   17.43    1.02
 -12   4  -2   16.99    1.00
  12   4   2   20.76    1.14
 -14  -4  -2   29.67    1.56
  14  -4   2   25.98    1.38
 -14  -4  -2   31.33    1.73
  14  -4   2   29.19    1.42
  14  -4   2   22.26    2.10
 -14   4  -2   27.11    1.39
 -14   4  -2   24.28    1.58
  14   4   2   24.03    1.50
  14   4   2   28.58    1.51
  16  -4   2    5.55    0.59
 -16  -4  -2    5.25    0.80
 -16   4  -2    4.11    0.63
  16   4   2    6.27    0.81
  16   4   2    6.09    0.81
  18  -4   2   10.63    0.82
  18  -4   2   10.17    0.89
 -18  -4  -2   11.42    1.07
 -18  -4  -2   11.85    1.31
  18   4   2   11.88    1.06
  18   4   2    8.33    0.99
 -18   4  -2    8.73    1.11
 -20  -4  -2    5.37    1.13
 -20  -4  -2    4.03    0.85
  20  -4   2    6.02    0.72
  20   4   2    6.50    0.85
 -22  -4  -2   -0.01    0.95
 -22  -4  -2    1.49    0.76
 -22   4  -2    1.21    0.94
  22   4   2    0.76    0.80
  24  -4   2    1.31    0.72
 -24  -4  -2    5.53    1.30
  24   4   2    2.84    0.93
 -24   4  -2    0.89    0.86
 -26  -4  -2    0.49    1.03
  26  -4   2    0.32    0.80
 -26   4  -2    0.55    0.92
  26   4   2    0.94    0.91
 -28  -4  -2    0.68    1.10
  28  -4   2    1.31    0.75
  28   4   2   -0.79    0.96
 -27  -5   2   -1.82    1.22
  27  -5  -2    0.94    0.71
  27   5  -2    2.66    1.06
 -27   5   2    0.78    1.03
  25  -5  -2   -0.23    0.73
 -25  -5   2   -1.38    1.11
 -25   5   2    0.41    0.94
  25   5  -2    1.37    0.91
 -23  -5   2    1.22    0.85
 -23  -5   2    0.00    0.99
  23   5  -2    1.18    0.81
  23   5  -2    3.03    0.83
 -23   5   2    1.06    0.96
 -21  -5   2   -0.45    0.84
  21  -5  -2   -0.32    0.57
 -21  -5   2    1.21    1.07
 -21   5   2   -0.10    0.84
  21   5  -2    0.03    0.76
  21   5  -2   -0.15    0.72
 -19  -5   2    1.78    0.86
  19  -5  -2    0.66    0.53
 -19  -5   2    2.35    0.90
  19   5  -2    0.04    0.72
 -19   5   2    1.05    0.81
 -17  -5   2    2.68    0.86
  17  -5  -2    1.14    0.47
 -17   5   2    0.58    0.94
 -15  -5   2   13.51    1.18
 -15  -5   2   12.26    1.07
  15   5  -2   12.69    1.04
  15   5  -2   13.41    1.11
  13  -5  -2   13.54    0.84
 -13  -5   2   12.96    0.98
 -13  -5   2   11.99    1.05
  13   5  -2   13.77    0.95
 -13   5   2   12.41    1.05
  13   5  -2   12.22    0.99
  11  -5  -2    2.84    0.41
  11  -5  -2    2.07    0.30
 -11  -5   2    2.83    0.65
 -11  -5   2    3.01    0.57
 -11   5   2    1.37    0.62
  11   5  -2    2.27    0.50
  11   5  -2    3.21    0.59
   9  -5  -2   23.63    1.18
  -9  -5   2   27.33    1.45
  -9  -5   2   27.46    1.40
   9  -5  -2   25.96    1.28
   9   5  -2   26.24    1.37
   9   5  -2   24.70    1.36
  -9   5   2   26.65    1.43
   7  -5  -2    2.21    0.38
  -7  -5   2    1.36    0.52
  -7  -5   2    1.79    0.46
   7   5  -2    2.59    0.47
  -7   5   2    3.10    0.59
   5  -5  -2   92.02    3.99
  -5  -5   2   92.81    4.04
  -5  -5   2   97.25    4.02
  -5  -5   2   91.69    3.89
  -5   5   2   94.62    4.05
   5   5  -2   95.66    4.04
   5   5  -2  102.98    4.05
   3  -5  -2    0.33    0.24
   3  -5  -2    0.66    0.26
  -3  -5   2    0.42    0.28
   3   5  -2    0.14    0.28
   3   5  -2    0.22    0.28
   1  -5  -2  142.55    5.73
  -1  -5   2  144.49    5.68
  -1  -5   2  137.28    5.69
  -1  -5   2  134.17    5.68
   1  -5  -2  142.25    5.72
  -1  -5   2  142.72    5.72
   1   5  -2  139.47    5.73
   1   5  -2  127.12    7.63
   1  -5   2    0.21    0.12
  -1  -5  -2    0.02    0.29
  -1  -5  -2    0.16    0.25
  -1  -5  -2    0.18    0.18
  -1  -5  -2    0.02    0.21
   1  -5   2   -0.10    0.24
  -1  -5  -2    0.01    0.16
  -1   5  -2   -0.20    0.24
   1   5   2   -0.41    0.23
   1   5   2   -0.31    0.20
  -3  -5  -2    2.70    0.27
  -3  -5  -2    3.03    0.37
   3  -5   2    2.79    0.33
   3  -5   2    2.71    0.30
  -3  -5  -2    2.61    0.30
   3   5   2    2.72    0.31
   3   5   2    2.69    0.34
   5  -5   2   43.74    1.92
  -5  -5  -2   42.49    1.96
  -5  -5  -2   41.99    1.92
   5   5   2   43.45    1.96
  -5   5  -2   43.38    1.89
   5   5   2   41.80    1.93
   7  -5   2   23.89    1.14
  -7  -5  -2   22.38    1.18
  -7  -5  -2   21.02    1.20
  -7   5  -2   18.97    1.11
   7   5   2   21.81    1.18
   7   5   2   21.86    1.18
   9  -5   2    4.25    0.40
  -9  -5  -2    3.92    0.52
  -9  -5  -2    4.34    0.64
   9  -5   2    2.71    0.43
   9   5   2    3.74    0.51
  -9   5  -2    2.50    0.53
   9   5   2    3.73    0.54
 -11  -5  -2    1.91    0.47
  11  -5   2    1.00    0.23
 -11  -5  -2    1.75    0.56
  11  -5   2    1.93    0.44
  11  -5   2    0.35    0.31
 -11   5  -2    0.59    0.30
  11   5   2    1.86    0.56
 -11   5  -2    0.39    0.49
  13  -5   2    0.16    0.44
 -13  -5  -2   -0.75    0.57
  13  -5   2    0.78    0.37
  13  -5   2    0.24    0.38
 -13  -5  -2    1.21    0.61
  13   5   2    0.61    0.47
 -13   5  -2    0.42    0.60
 -13   5  -2   -0.18    0.36
  13   5   2    0.21    0.50
  15  -5   2    0.18    0.41
  15  -5   2    0.19    0.47
 -15  -5  -2    0.22    0.64
  15  -5   2    0.44    0.46
 -15  -5  -2    0.29    0.70
  15   5   2   -0.11    0.63
  15   5   2    0.50    0.59
 -15   5  -2   -0.41    0.66
  17  -5   2    2.07    0.54
 -17  -5  -2    2.92    0.92
 -17  -5  -2    2.95    0.77
  17   5   2    3.49    0.80
  17   5   2    3.28    0.69
 -19  -5  -2    0.56    1.00
 -19  -5  -2    1.12    0.87
  19   5   2    2.27    0.82
  19   5   2    2.15    0.76
 -19   5  -2   -0.21    0.77
 -21  -5  -2   -0.86    0.74
  21  -5   2    0.58    0.56
 -21  -5  -2   -0.68    0.92
 -21   5  -2    0.14    0.83
  21   5   2    1.99    0.86
  21   5   2    0.20    0.77
 -23  -5  -2   -0.08    0.96
  23  -5   2    1.26    0.63
 -23  -5  -2    1.15    0.86
  23   5   2    0.35    0.75
 -23   5  -2   -0.87    0.88
 -25  -5  -2   -0.20    1.09
  25  -5   2   -1.06    0.68
  25   5   2   -0.14    0.93
 -25   5  -2    1.08    0.93
  27  -5   2    0.04    0.65
  27   5   2    0.33    0.93
 -28  -6   2    1.86    1.24
 -28   6   2   -1.35    0.97
  28   6  -2   -1.31    0.98
  26  -6  -2   -0.14    0.60
 -26  -6   2    0.95    1.31
  26   6  -2    1.22    0.86
  24  -6  -2    2.27    0.70
 -24  -6   2    0.52    0.86
 -24  -6   2    2.98    1.18
  24   6  -2    3.76    0.91
  24   6  -2    1.12    0.83
 -24   6   2    2.49    1.09
 -22  -6   2    3.47    0.97
 -22  -6   2    3.47    1.16
  22   6  -2    2.85    0.96
  22   6  -2    2.42    0.88
 -20  -6   2    5.10    0.98
 -20  -6   2    6.51    1.14
  20   6  -2    4.38    0.96
  20   6  -2    6.05    0.99
  18  -6  -2    0.93    0.47
 -18  -6   2    2.70    0.77
 -18  -6   2    1.97    0.99
  18  -6  -2    0.33    0.45
 -18   6   2    0.87    0.94
  18   6  -2    1.44    0.64
 -16  -6   2    2.92    0.78
 -16  -6   2    2.95    0.95
  16  -6  -2    3.22    0.53
 -16   6   2    1.67    0.84
  16   6  -2    2.45    0.65
  16   6  -2    3.20    0.78
 -14  -6   2   -0.55    0.72
  14  -6  -2   -0.16    0.33
 -14  -6   2   -0.24    0.62
  14  -6  -2    0.09    0.43
 -14   6   2   -0.10    0.31
  14   6  -2   -0.24    0.62
 -14   6   2    0.90    0.75
  14   6  -2   -0.10    0.57
 -12  -6   2    5.69    0.84
  12  -6  -2    5.28    0.56
 -12  -6   2    4.91    0.64
 -12   6   2    5.18    0.71
  12   6  -2    4.11    0.69
  12   6  -2    6.19    0.66
  10  -6  -2   13.84    0.77
  10  -6  -2   15.47    0.90
 -10  -6   2   15.70    1.10
 -10  -6   2   15.42    1.02
 -10   6   2   15.69    1.06
  10   6  -2   16.01    1.00
  10   6  -2   16.75    1.05
  -8  -6   2   48.32    2.32
  -8  -6   2   51.16    2.30
   8  -6  -2   46.83    2.21
  -8  -6   2   46.20    2.13
   8   6  -2   50.58    2.31
   8   6  -2   49.14    2.28
  -8   6   2   52.62    2.37
  -6  -6   2    3.62    0.57
  -6  -6   2    4.00    0.51
   6  -6  -2    4.24    0.50
   6   6  -2    4.53    0.58
  -6   6   2    3.63    0.60
   6   6  -2    4.48    0.54
   4  -6  -2    5.78    0.50
  -4  -6   2    5.51    0.37
  -4  -6   2    5.66    0.49
   4  -6  -2    6.41    0.51
  -4  -6   2    5.48    0.51
   4   6  -2    6.51    0.56
   4   6  -2    6.09    0.52
  -2  -6   2   18.71    0.94
   2  -6  -2   19.38    0.95
  -2  -6   2   17.35    0.87
  -2  -6   2   19.00    0.94
  -2  -6   2   18.90    0.91
   2  -6  -2   17.90    0.93
   2  -6  -2   17.58    0.81
   2   6  -2   21.04    0.94
   2   6  -2   18.32    0.95
   0  -6   2    4.32    0.36
   0  -6   2    4.37    0.34
   0  -6   2    4.06    0.29
   0  -6   2    4.36    0.40
   0  -6  -2    4.25    0.38
   0  -6  -2    4.40    0.38
   0   6  -2    4.06    0.40
   0   6   2    4.01    0.36
  -2  -6  -2   10.11    0.57
   2  -6   2   10.06    0.61
   2  -6   2    9.39    0.59
  -2  -6  -2   10.63    0.67
  -2  -6  -2    9.50    0.56
  -2   6  -2    8.55    0.55
   2   6   2   10.56    0.63
   2   6   2    9.77    0.58
  -4  -6  -2   15.11    0.87
   4  -6   2   14.00    0.80
  -4  -6  -2   13.87    0.75
   4  -6   2   14.57    0.81
  -4  -6  -2   14.68    0.79
   4   6   2   13.98    0.82
  -4   6  -2   14.58    0.75
   4   6   2   14.42    0.81
  -6  -6  -2   26.48    1.37
   6  -6   2   28.09    1.33
   6  -6   2   27.53    1.37
  -6  -6  -2   27.99    1.43
  -6  -6  -2   25.78    1.25
  -6   6  -2   28.19    1.34
   6   6   2   27.24    1.40
   6   6   2   29.17    1.41
  -8  -6  -2    0.22    0.49
   8  -6   2    0.68    0.22
  -8  -6  -2    1.27    0.43
   8  -6   2    1.39    0.33
   8  -6   2    0.43    0.38
  -8   6  -2    1.58    0.44
   8   6   2    0.10    0.43
   8   6   2    1.72    0.51
  10  -6   2    0.18    0.37
 -10  -6  -2    0.32    0.50
  10  -6   2    0.41    0.26
 -10  -6  -2    1.08    0.44
  10  -6   2    0.90    0.32
  10   6   2   -0.33    0.42
 -10   6  -2    0.06    0.26
  10   6   2    0.65    0.53
 -10   6  -2   -0.25    0.47
 -12  -6  -2   15.93    1.13
 -12  -6  -2   14.89    1.01
  12  -6   2   15.29    0.93
 -12   6  -2   12.08    0.99
  12   6   2   14.86    1.03
  12   6   2   14.09    0.98
  14  -6   2    0.90    0.38
 -14  -6  -2    2.31    0.78
 -14  -6  -2    1.58    0.56
  14  -6   2    1.30    0.48
  14   6   2    2.23    0.62
 -14   6  -2    0.80    0.66
 -14   6  -2    0.20    0.33
 -16  -6  -2    1.77    0.81
 -16  -6  -2    2.61    0.77
  16  -6   2    3.22    0.59
  16   6   2    2.29    0.79
  16   6   2    3.48    0.69
  18  -6   2   -0.43    0.52
 -18  -6  -2   -0.77    0.71
  18  -6   2    1.21    0.49
 -18  -6  -2    0.41    0.83
 -18   6  -2    0.61    0.76
  18   6   2    1.55    0.79
  18   6   2    0.11    0.60
  20  -6   2    1.12    0.52
  20  -6   2    1.18    0.51
 -20  -6  -2   -0.31    0.82
 -20   6  -2    0.73    0.81
  20   6   2    0.33    0.82
 -22  -6  -2    2.04    1.03
 -22  -6  -2    2.17    0.86
 -22   6  -2    1.35    0.87
  22   6   2    3.11    0.91
  22   6   2    2.57    0.88
 -24  -6  -2    0.56    1.00
  24  -6   2    0.68    0.61
 -24  -6  -2    0.96    0.86
  24   6   2    0.89    0.97
  24   6   2    1.05    0.84
 -26  -6  -2    2.64    1.14
 -28  -6  -2   -0.50    1.01
  28   6   2    1.35    1.04
 -27  -7   2    3.01    1.19
  27   7  -2   -0.54    0.84
 -27   7   2   -1.00    0.96
 -25  -7   2    1.08    0.96
 -25  -7   2    1.41    1.15
  25   7  -2    0.58    0.89
 -23  -7   2    2.91    1.18
  23   7  -2    1.46    0.92
  23   7  -2    2.81    0.92
 -21  -7   2    3.29    0.89
  21  -7  -2    2.66    0.58
  21   7  -2    3.76    0.88
  21   7  -2    3.15    0.98
 -21   7   2    2.05    0.97
  19  -7  -2    0.65    0.51
  19  -7  -2    0.06    0.47
 -19  -7   2   -1.11    0.85
  19   7  -2   -0.03    0.79
  19   7  -2    0.12    0.70
 -17  -7   2    1.58    0.71
 -17  -7   2    0.58    0.93
  17  -7  -2    0.57    0.50
  17  -7  -2   -0.06    0.41
  17   7  -2    0.67    0.70
  17   7  -2    1.11    0.80
 -17   7   2    0.19    0.76
 -15  -7   2   10.00    1.02
 -15  -7   2   11.98    1.17
  15  -7  -2    9.79    0.83
  15   7  -2    8.95    0.97
  15   7  -2   11.73    1.08
 -15   7   2   10.01    1.11
  13  -7  -2    7.41    0.71
 -13  -7   2    7.01    0.77
 -13  -7   2    8.04    0.92
 -13   7   2    6.98    0.84
  13   7  -2    8.49    0.88
  13   7  -2    6.61    0.75
 -11  -7   2   22.84    1.39
 -11  -7   2   21.62    1.28
  11  -7  -2   21.60    1.19
  11   7  -2   20.94    1.28
 -11   7   2   21.06    1.36
  11   7  -2   21.75    1.29
  -9  -7   2   65.18    3.02
   9  -7  -2   63.32    2.90
  -9  -7   2   64.11    2.95
   9   7  -2   67.47    3.01
   9   7  -2   66.15    2.98
  -9   7   2   66.60    3.02
  -7  -7   2   16.01    0.96
  -7  -7   2   14.89    1.00
   7  -7  -2   14.63    0.89
  -7   7   2   15.63    1.02
   7   7  -2   15.76    1.00
   7   7  -2   14.75    0.97
  -5  -7   2  153.70    6.31
  -5  -7   2  149.91    6.26
   5  -7  -2  145.88    6.29
  -5  -7   2  152.43    6.20
  -5  -7   2  147.97    6.33
   5  -7  -2  153.58    6.31
  -5   7   2  155.58    6.35
   5   7  -2  155.73    6.33
   5   7  -2  147.66    6.33
   3  -7  -2    6.03    0.52
  -3  -7   2    5.26    0.51
  -3  -7   2    6.70    0.49
  -3  -7   2    5.30    0.43
   3  -7  -2    5.77    0.51
   3   7  -2    5.92    0.49
   3   7  -2    6.76    0.59
   1  -7  -2   29.58    1.35
   1  -7  -2   28.27    1.32
  -1  -7   2   28.64    1.31
  -1  -7   2   23.39    1.24
  -1  -7   2   28.12    1.35
  -1  -7   2   28.08    1.28
   1   7  -2   28.40    1.33
  -1  -7  -2    5.86    0.42
  -1  -7  -2    6.05    0.52
  -1  -7  -2    5.29    0.47
   1  -7   2    6.73    0.50
   1  -7   2    6.10    0.49
   1   7   2    5.77    0.48
  -1   7  -2    5.17    0.46
  -3  -7  -2    0.90    0.31
   3  -7   2    0.31    0.33
  -3  -7  -2    0.43    0.30
  -3  -7  -2    1.21    0.43
   3  -7   2    0.50    0.36
   3   7   2    0.67    0.33
  -3   7  -2    1.21    0.34
   5  -7   2   10.26    0.76
   5  -7   2    9.38    0.70
  -5  -7  -2   11.52    0.81
  -5  -7  -2   10.24    0.69
   5   7   2   10.79    0.76
  -5   7  -2    9.69    0.65
  -5   7  -2    9.95    0.63
   5   7   2    8.84    0.72
   7  -7   2    2.18    0.44
  -7  -7  -2    1.16    0.56
  -7  -7  -2    0.60    0.44
   7  -7   2    2.28    0.51
   7   7   2    1.42    0.55
  -9  -7  -2   17.82    1.14
  -9  -7  -2   17.08    1.06
   9  -7   2   17.06    1.04
  -9   7  -2   17.47    1.05
   9   7   2   19.40    1.10
   9   7   2   19.07    1.12
 -11  -7  -2   24.62    1.46
 -11  -7  -2   23.45    1.37
  11  -7   2   25.42    1.26
  11  -7   2   23.99    1.31
  11   7   2   24.55    1.42
  11   7   2   26.24    1.44
 -13  -7  -2   21.59    1.32
 -13  -7  -2   23.68    1.45
  13  -7   2   22.04    1.26
  13   7   2   20.24    1.38
  13   7   2   20.20    1.29
 -15  -7  -2    1.99    0.79
  15  -7   2    3.44    0.61
 -15  -7  -2    2.26    0.64
  15   7   2    2.41    0.71
  15   7   2    2.41    0.63
 -15   7  -2    1.19    0.73
 -17  -7  -2    4.97    0.88
  17  -7   2    4.31    0.67
 -17  -7  -2    5.60    0.98
  17   7   2    4.12    0.84
  17   7   2    5.13    0.83
 -19  -7  -2    0.61    0.81
  19  -7   2    0.51    0.47
 -19  -7  -2   -0.70    0.89
  19  -7   2   -0.16    0.55
  19   7   2   -0.28    0.82
 -19   7  -2    1.57    0.76
  19   7   2    0.17    0.67
  21  -7   2    0.21    0.47
 -21  -7  -2   -0.88    1.07
 -21  -7  -2    0.35    0.87
  21   7   2   -0.99    0.88
 -21   7  -2    0.01    0.80
  21   7   2    0.20    0.79
 -23  -7  -2    1.13    1.00
 -23  -7  -2    0.78    0.75
  23   7   2    0.82    0.80
  23   7   2   -0.21    0.78
 -23   7  -2    0.94    0.81
 -25  -7  -2    2.05    1.18
  25   7   2   -0.59    0.94
  25   7   2   -0.30    0.92
 -27  -7  -2    2.28    1.08
  27   7   2    0.23    0.95
 -28  -8   2    0.34    1.17
  28   8  -2    1.99    1.06
 -26  -8   2   -1.23    1.19
 -26   8   2    0.45    1.01
  26   8  -2    1.82    0.94
 -24  -8   2    3.82    1.22
 -24  -8   2    3.46    1.03
  24   8  -2    2.87    1.08
 -22  -8   2    4.75    1.26
 -22  -8   2    3.32    1.01
 -22   8   2    1.06    1.01
  22   8  -2    3.06    0.87
 -20  -8   2    5.39    0.98
 -20  -8   2    5.37    1.14
  20  -8  -2    5.94    0.72
  20   8  -2    5.73    0.99
  20   8  -2    6.65    1.11
 -20   8   2    4.27    1.10
 -18  -8   2   -0.11    0.84
  18  -8  -2    0.17    0.39
 -18  -8   2   -1.34    0.90
  18  -8  -2   -1.14    0.54
 -18   8   2   -1.20    0.89
  18   8  -2   -1.21    0.78
  18   8  -2    1.46    0.92
 -16  -8   2    0.25    0.72
  16  -8  -2    0.83    0.37
  16  -8  -2    0.41    0.55
 -16   8   2    0.68    0.88
  16   8  -2   -0.31    0.64
  16   8  -2    1.37    0.69
 -14  -8   2    0.92    0.87
  14  -8  -2   -0.13    0.48
  14  -8  -2    0.41    0.29
 -14  -8   2    0.47    0.64
  14   8  -2    0.83    0.63
  14   8  -2    0.39    0.68
 -14   8   2    2.24    0.83
 -12  -8   2   36.53    1.93
  12  -8  -2   34.91    1.81
 -12  -8   2   37.51    2.06
  12   8  -2   35.52    1.95
 -12   8   2   38.08    2.03
  12   8  -2   34.75    1.89
 -10  -8   2   28.76    1.60
 -10  -8   2   28.75    1.56
  10  -8  -2   28.56    1.49
 -10   8   2   28.11    1.61
  10   8  -2   29.01    1.58
  10   8  -2   28.25    1.59
  -8  -8   2    5.80    0.60
   8  -8  -2    4.90    0.52
  -8  -8   2    5.16    0.65
  -8   8   2    6.59    0.73
   8   8  -2    5.47    0.63
   8   8  -2    5.39    0.65
  -6  -8   2    3.42    0.56
   6  -8  -2    3.07    0.49
  -6  -8   2    4.09    0.56
   6  -8  -2    3.69    0.49
  -6  -8   2    4.32    0.38
   6   8  -2    4.37    0.62
   6   8  -2    4.45    0.59
  -6   8   2    3.79    0.53
   4  -8  -2    3.15    0.48
  -4  -8   2    3.12    0.38
  -4  -8   2    2.82    0.47
  -4  -8   2    2.98    0.51
   4  -8  -2    2.92    0.53
  -4  -8   2    3.71    0.55
   4   8  -2    2.92    0.56
   4   8  -2    2.84    0.54
   2  -8  -2  148.20    6.03
   2  -8  -2  144.98    6.03
  -2  -8   2  144.79    6.02
  -2  -8   2  148.39    5.98
  -2  -8   2  145.55    5.97
   2  -8  -2  130.07    5.87
  -2  -8   2  150.55    6.02
   2   8  -2  144.30    5.99
   2   8  -2  144.11    6.03
   0  -8  -2    1.61   35.65
   0  -8   2   14.69   31.95
   0  -8  -2   65.70   13.61
   0   8   2   17.68   26.63
   0   8  -2   35.64   17.42
   2  -8   2  178.19    7.39
  -2  -8  -2  182.52    7.36
  -2  -8  -2  156.45    7.55
  -2  -8  -2  187.74    7.43
   2  -8   2  177.63    7.40
  -2   8  -2  185.56    7.37
   2   8   2  181.96    7.39
   4  -8   2   38.05    1.81
  -4  -8  -2   39.64    1.87
  -4  -8  -2   38.79    1.80
  -4  -8  -2   36.69    1.76
   4  -8   2   39.36    1.82
   4   8   2   38.27    1.80
   4   8   2   39.05    1.84
  -6  -8  -2    1.03    0.52
   6  -8   2    0.22    0.46
   6  -8   2    0.90    0.42
  -6   8  -2   -0.15    0.31
   6   8   2    0.32    0.43
   6   8   2   -0.05    0.45
   8  -8   2    5.63    0.53
   8  -8   2    5.33    0.57
  -8  -8  -2    5.22    0.43
  -8  -8  -2    5.75    0.70
  -8  -8  -2    6.15    0.60
   8   8   2    6.17    0.68
  -8   8  -2    4.37    0.57
   8   8   2    4.56    0.58
  10  -8   2    0.36    0.36
 -10  -8  -2    0.49    0.53
  10  -8   2    0.38    0.44
 -10  -8  -2    0.91    0.45
 -10  -8  -2   -0.06    0.23
  10   8   2    0.43    0.52
 -10   8  -2    0.46    0.45
  12  -8   2   20.81    1.13
 -12  -8  -2   21.37    1.31
  12  -8   2   19.14    1.22
 -12  -8  -2   20.46    1.38
  12   8   2   21.50    1.34
  12   8   2   19.04    1.29
 -14  -8  -2    1.21    0.59
  14  -8   2    1.62    0.59
 -14  -8  -2    2.62    0.85
  14   8   2    2.09    0.73
  14   8   2    2.48    0.62
  16  -8   2   12.41    0.97
 -16  -8  -2   12.71    1.11
 -16  -8  -2   12.97    1.30
  16   8   2   10.10    1.03
  16   8   2   13.97    1.19
 -18  -8  -2    0.69    0.99
 -18  -8  -2    0.09    0.76
  18  -8   2   -0.18    0.39
  18  -8   2   -1.09    0.60
 -18   8  -2   -0.11    0.76
  18   8   2    0.52    0.74
 -20  -8  -2   -0.28    0.84
  20  -8   2   -0.42    0.57
  20  -8   2    0.30    0.40
 -20  -8  -2    1.83    1.08
  20   8   2    0.34    0.79
 -20   8  -2    0.20    0.70
  20   8   2    0.27    0.83
 -22  -8  -2   -0.89    1.15
 -22  -8  -2    0.63    0.78
  22   8   2    0.04    0.87
 -22   8  -2   -0.34    0.81
 -24  -8  -2   -0.69    1.28
  24   8   2    1.74    1.02
  24   8   2    0.99    0.96
  26   8   2    0.71    0.94
 -27  -9   2    1.42    1.39
  27   9  -2    1.36    1.07
 -25  -9   2    1.63    1.29
 -25  -9   2    0.22    0.82
  25   9  -2    0.25    1.28
  25   9  -2    0.57    1.00
 -25   9   2    1.04    0.93
 -23  -9   2    1.85    1.37
 -23  -9   2    0.15    0.98
  23   9  -2    0.29    0.95
 -21  -9   2    2.04    1.03
  21   9  -2    2.11    0.84
  21   9  -2    0.53    0.92
 -21   9   2    1.45    0.95
  19  -9  -2    0.33    0.35
  19  -9  -2    0.72    0.59
 -19  -9   2    2.09    1.10
 -19  -9   2    2.17    0.80
  19   9  -2    0.69    0.91
 -19   9   2    0.93    0.96
  17  -9  -2    0.01    0.29
  17  -9  -2    0.08    0.54
 -17  -9   2   -0.25    0.90
  17   9  -2   -0.43    0.65
 -17   9   2   -0.74    0.95
  17   9  -2    0.56    0.84
 -15  -9   2    1.38    0.80
 -15  -9   2    0.85    0.69
  15  -9  -2    0.57    0.52
  15   9  -2   -0.07    0.62
  15   9  -2    1.02    0.81
 -15   9   2    2.82    0.94
  13  -9  -2   33.26    1.83
 -13  -9   2   37.36    2.00
 -13  -9   2   36.58    2.06
 -13   9   2   35.21    2.02
  13   9  -2   35.00    1.98
  13   9  -2   35.78    1.99
 -11  -9   2   16.29    1.19
  11  -9  -2   16.27    1.05
 -11  -9   2   17.34    1.13
  11   9  -2   15.68    1.18
  11   9  -2   16.81    1.13
 -11   9   2   15.36    1.20
   9  -9  -2   31.72    1.68
  -9  -9   2   33.38    1.72
  -9  -9   2   32.49    1.77
   9   9  -2   33.11    1.76
  -9   9   2   34.27    1.80
   9   9  -2   34.97    1.79
  -7  -9   2   11.44    0.81
   7  -9  -2   10.79    0.78
  -7  -9   2   11.42    0.84
  -7  -9   2   11.01    0.73
   7   9  -2   11.53    0.86
   7   9  -2   11.08    0.89
  -7   9   2   10.23    0.84
  -5  -9   2    4.87    0.45
   5  -9  -2    4.48    0.53
  -5  -9   2    3.96    0.56
  -5  -9   2    5.04    0.57
  -5  -9   2    4.52    0.53
   5  -9  -2    4.30    0.54
   5   9  -2    4.68    0.59
   5   9  -2    4.47    0.63
  -3  -9   2   67.46    2.90
   3  -9  -2   65.63    2.93
  -3  -9   2   64.83    2.87
  -3  -9   2   66.17    2.94
  -3  -9   2   68.48    2.95
   3  -9  -2   67.05    2.95
   3   9  -2   65.37    2.96
   1  -9  -2    9.15    0.55
   1  -9  -2   10.49    0.72
   1  -9  -2    9.40    0.74
  -1  -9   2   11.20    0.78
  -1  -9   2    8.27    0.60
  -1  -9   2    9.75    0.66
  -1  -9   2    9.89    0.70
   1   9  -2    9.85    0.75
  -1  -9  -2   32.23    1.55
  -1  -9  -2   35.55    1.67
   1  -9   2   32.74    1.62
  -1  -9  -2   35.59    1.68
   1  -9   2   34.28    1.67
  -1   9  -2   35.77    1.66
  -3  -9  -2   48.00    2.27
  -3  -9  -2   51.69    2.31
   3  -9   2   51.22    2.34
  -3  -9  -2   53.66    2.39
   3   9   2   48.67    2.29
   3   9   2   52.27    2.36
  -3   9  -2   54.63    2.30
   5  -9   2   14.49    0.88
   5  -9   2   15.39    0.92
  -5  -9  -2   13.82    0.96
  -5  -9  -2   14.67    0.87
  -5  -9  -2   12.62    0.82
  -5   9  -2   12.80    0.81
   5   9   2   15.04    0.92
  -5   9  -2   15.06    0.86
   5   9   2   14.96    0.95
  -7  -9  -2    0.99    0.44
  -7  -9  -2    0.75    0.57
   7  -9   2    1.42    0.43
  -7   9  -2    1.15    0.45
   7   9   2    0.94    0.50
  -9  -9  -2    3.99    0.64
  -9  -9  -2    2.39    0.55
   9  -9   2    2.65    0.48
   9  -9   2    3.08    0.59
   9   9   2    2.98    0.58
  -9   9  -2    3.14    0.56
   9   9   2    2.82    0.58
  -9   9  -2    2.75    0.37
 -11  -9  -2   19.05    1.22
  11  -9   2   19.56    1.20
  11  -9   2   19.35    1.10
 -11  -9  -2   18.49    1.28
  11   9   2   20.04    1.28
  11   9   2   20.30    1.28
 -13  -9  -2   13.57    1.09
 -13  -9  -2   15.87    1.25
  13  -9   2   15.68    1.10
  13   9   2   15.99    1.18
  13   9   2   15.34    1.20
 -15  -9  -2   19.01    1.37
  15  -9   2   21.01    1.31
 -15  -9  -2   19.13    1.51
  15   9   2   20.18    1.37
  15   9   2   20.44    1.45
 -17  -9  -2    9.10    1.14
  17  -9   2    7.79    0.88
 -17  -9  -2    8.86    1.06
  17   9   2   10.69    1.18
  17   9   2    9.33    1.06
  19  -9   2    2.03    0.65
 -19  -9  -2    1.13    0.72
 -19  -9  -2    2.79    1.05
  19   9   2    1.40    0.77
 -19   9  -2    0.57    0.77
  21  -9   2    1.41    0.64
 -21  -9  -2   -0.31    0.79
 -21  -9  -2   -0.37    1.11
 -21   9  -2   -0.60    0.78
  21   9   2    0.63    0.79
  21   9   2    0.28    0.86
 -23  -9  -2   -1.10    0.96
 -23  -9  -2    1.16    1.05
  23   9   2    0.58    0.93
  23   9   2    0.90    0.78
 -25  -9  -2    2.82    0.91
 -25  -9  -2    2.31    1.22
  25   9   2    1.05    1.01
  25   9   2    0.71    1.11
 -27  -9  -2   -0.28    1.15
  27   9   2    2.16    1.07
 -26 -10   2   -2.30    1.01
 -26 -10   2   -1.02    1.19
  26  10  -2   -0.09    0.85
  26  10  -2    2.37    1.12
 -24 -10   2    3.13    1.32
 -24 -10   2    2.82    1.03
  24  10  -2    5.17    1.45
  24  10  -2    1.99    1.01
 -22 -10   2    0.39    0.92
 -22 -10   2   -1.67    1.19
  22  10  -2    1.35    1.10
 -22  10   2    0.14    0.93
  22  10  -2    0.54    0.88
  20 -10  -2   -0.46    0.58
 -20 -10   2    0.88    1.15
 -20 -10   2    0.40    0.86
  20  10  -2    0.34    0.89
  20  10  -2    0.48    0.95
 -20  10   2    0.41    0.92
 -18 -10   2    1.67    1.06
  18 -10  -2    0.56    0.61
  18  10  -2    3.23    1.05
  18  10  -2    1.77    0.87
 -16 -10   2    1.01    0.82
 -16 -10   2    0.85    0.86
  16 -10  -2    0.01    0.59
 -16  10   2    0.76    0.97
  16  10  -2    0.70    0.75
  14 -10  -2    0.07    0.60
 -14 -10   2   -0.26    0.68
 -14 -10   2    0.01    0.78
  14  10  -2    0.41    0.71
  14  10  -2   -0.19    0.76
 -14  10   2    0.81    0.81
  12 -10  -2    3.65    0.67
 -12 -10   2    3.63    0.76
  12  10  -2    3.03    0.70
 -12  10   2    1.49    0.78
  12  10  -2    2.32    0.71
 -10 -10   2    0.92    0.65
  10 -10  -2    0.47    0.52
 -10 -10   2    0.43    0.61
 -10  10   2    0.92    0.62
  10  10  -2    0.54    0.59
  -8 -10   2    0.67    0.55
  -8 -10   2    0.28    0.37
   8 -10  -2    1.16    0.45
  -8 -10   2    0.15    0.43
   8  10  -2    0.31    0.48
   6 -10  -2   46.58    2.23
  -6 -10   2   48.89    2.23
  -6 -10   2   48.94    2.12
  -6 -10   2   45.22    2.18
   6 -10  -2   44.27    2.22
  -6 -10   2   48.77    2.28
   6  10  -2   45.57    2.26
   6  10  -2   52.37    2.29
  -6  10   2   47.09    2.29
  -4 -10   2   77.15    3.39
   4 -10  -2   73.67    3.37
  -4 -10   2   76.03    3.29
  -4 -10   2   75.52    3.33
   4 -10  -2   76.67    3.40
  -4 -10   2   78.15    3.38
   4  10  -2   76.49    3.42
   4  10  -2   80.33    3.40
   2 -10  -2   98.89    4.11
   2 -10  -2   90.15    3.89
  -2 -10   2   97.76    4.00
  -2 -10   2   90.13    4.04
   2 -10  -2   95.60    4.07
  -2 -10   2   99.68    4.03
   2  10  -2   95.90    4.04
   2  10  -2   97.32    4.10
  -2  10   2   85.26    4.07
   0 -10  -2   91.77    3.92
   0 -10  -2   92.90    3.89
   0 -10   2   97.92    3.95
   0 -10   2   90.42    3.88
   0  10  -2   90.31    3.90
   0  10   2   79.23    3.83
   2 -10   2   29.92    1.51
  -2 -10  -2   28.54    1.44
   2 -10   2   28.13    1.46
  -2 -10  -2   28.68    1.38
  -2 -10  -2   29.61    1.47
   2  10   2   28.53    1.41
  -2  10  -2   29.39    1.44
   2  10   2   28.10    1.44
   4 -10   2   32.05    1.63
   4 -10   2   33.11    1.66
  -4 -10  -2   33.24    1.65
  -4 -10  -2   31.35    1.57
  -4 -10  -2   31.35    1.56
  -4  10  -2   31.82    1.55
   4  10   2   31.90    1.64
   4  10   2   33.06    1.61
  -6 -10  -2   18.64    1.16
   6 -10   2   17.39    1.08
   6 -10   2   17.76    1.04
  -6 -10  -2   17.88    1.06
  -6 -10  -2   16.52    0.98
  -6  10  -2   17.68    0.97
   6  10   2   17.05    1.07
   6  10   2   17.61    1.08
  -6  10  -2   18.59    1.04
   8 -10   2    0.51    0.46
  -8 -10  -2    0.54    0.35
  -8 -10  -2    0.31    0.57
   8 -10   2    0.31    0.46
  -8 -10  -2    0.23    0.45
   8  10   2   -0.54    0.52
  -8  10  -2    0.62    0.47
  -8  10  -2   -0.15    0.32
   8  10   2   -0.38    0.48
 -10 -10  -2    5.86    0.75
 -10 -10  -2    4.96    0.50
 -10 -10  -2    6.81    0.84
  10 -10   2    6.06    0.68
 -10  10  -2    5.27    0.50
  10  10   2    5.46    0.74
 -10  10  -2    4.92    0.72
  10  10   2    4.77    0.74
  12 -10   2    6.91    0.80
 -12 -10  -2    7.80    0.97
  12 -10   2    6.15    0.66
 -12 -10  -2    6.21    0.76
  12  10   2    6.62    0.90
 -12  10  -2    5.10    0.77
  12  10   2    5.53    0.77
  14 -10   2   12.49    1.03
 -14 -10  -2   12.77    1.24
 -14 -10  -2   11.71    1.05
  14  10   2   12.18    1.11
  14  10   2   12.56    1.06
 -16 -10  -2   13.78    1.22
  16 -10   2   13.32    1.09
 -16 -10  -2   13.79    1.28
  16  10   2   13.69    1.28
  16  10   2   12.71    1.22
 -18 -10  -2    2.17    0.79
  18 -10   2    2.98    0.70
 -18 -10  -2    2.61    0.98
  18  10   2    2.12    0.87
 -18  10  -2    0.80    0.78
  18  10   2    1.76    0.70
 -20 -10  -2   -0.57    0.82
  20 -10   2   -0.38    0.66
  20  10   2    0.42    0.97
  20  10   2    1.93    0.83
 -20  10  -2    0.89    0.74
 -22 -10  -2    0.95    0.87
  22  10   2    0.19    0.82
  22  10   2   -0.07    1.00
 -24 -10  -2   -0.42    0.79
 -24 -10  -2    0.82    1.17
  24  10   2   -1.09    0.93
  24  10   2    1.17    1.18
 -26 -10  -2   -0.85    0.95
 -26 -10  -2    1.46    1.26
  26  10   2    1.27    1.13
  26  10   2    0.10    0.96
 -25 -11   2    1.16    0.98
 -25 -11   2    1.23    1.23
  25  11  -2    0.99    0.89
  25  11  -2   -0.15    1.00
 -23 -11   2    0.50    0.84
 -23  11   2    1.01    1.03
  23  11  -2   -1.07    0.92
  23  11  -2    1.15    1.06
  21 -11  -2   -0.01    0.64
 -21 -11   2   -0.13    0.93
 -21 -11   2   -2.12    1.31
  21  11  -2   -0.22    0.75
 -21  11   2   -0.04    0.91
  21  11  -2    1.87    0.97
 -19 -11   2    0.15    0.86
 -19 -11   2   -0.98    1.01
  19 -11  -2    0.62    0.71
 -19  11   2   -0.36    0.92
  19  11  -2   -0.01    0.91
  19  11  -2   -0.08    0.85
  17 -11  -2   -1.44    0.69
 -17 -11   2   -0.37    0.85
 -17 -11   2    0.27    0.75
  17  11  -2    0.53    0.73
 -17  11   2   -0.17    0.84
  17  11  -2    1.29    0.92
 -15 -11   2    0.23    0.86
 -15 -11   2    0.25    0.78
  15 -11  -2    0.71    0.63
 -15  11   2    0.56    0.92
  15  11  -2    1.71    0.90
  15  11  -2    0.57    0.78
 -13 -11   2   -0.81    0.70
 -13 -11   2    0.65    0.70
  13  11  -2    0.19    0.61
 -13  11   2   -0.02    0.79
  13  11  -2    0.11    0.71
 -11 -11   2   27.13    1.62
  11 -11  -2   25.81    1.49
 -11 -11   2   24.45    1.50
  11  11  -2   25.73    1.60
 -11  11   2   24.44    1.60
  11  11  -2   23.58    1.53
  -9 -11   2    1.60    0.67
  -9 -11   2    1.58    0.62
   9 -11  -2    0.57    0.55
   9  11  -2    0.55    0.54
   9  11  -2    1.37    0.66
   7 -11  -2   11.82    0.88
   7 -11  -2   12.24    0.89
  -7 -11   2   12.53    0.88
  -7 -11   2   12.18    0.82
  -7 -11   2   12.08    0.96
   7  11  -2   12.95    0.97
   7  11  -2   13.33    0.98
  -7  11   2   12.35    0.94
   5 -11  -2    8.21    0.72
   5 -11  -2    8.81    0.74
  -5 -11   2    8.85    0.70
  -5 -11   2    9.61    0.70
  -5 -11   2    8.77    0.65
  -5 -11   2    8.52    0.76
   5  11  -2    9.74    0.75
   5  11  -2    9.43    0.79
   3 -11  -2   12.40    0.84
   3 -11  -2   10.66    0.82
  -3 -11   2   11.12    0.84
  -3 -11   2   11.50    0.76
  -3 -11   2   11.82    0.81
  -3 -11   2   10.22    0.73
   3  11  -2   11.46    0.87
   3  11  -2   11.69    0.80
   1 -11  -2   23.58    1.23
   1 -11  -2   28.27    1.44
  -1 -11   2   27.72    1.31
  -1 -11   2   28.45    1.47
  -1 -11   2   27.64    1.40
   1  11  -2   28.51    1.45
   1  11  -2   27.65    1.36
   1 -11   2    8.85    0.76
  -1 -11  -2    9.34    0.72
   1 -11   2    9.01    0.73
  -1 -11  -2   10.21    0.71
   1  11   2    7.83    0.68
  -1  11  -2    8.60    0.69
   3 -11   2   39.36    1.92
  -3 -11  -2   39.87    1.89
  -3 -11  -2   41.15    1.98
  -3 -11  -2   38.53    1.88
  -3 -11  -2   38.19    1.83
   3 -11   2   39.17    1.92
   3  11   2   39.63    1.92
   3  11   2   38.02    1.85
   5 -11   2    7.77    0.73
   5 -11   2    7.02    0.65
  -5 -11  -2    7.11    0.64
  -5 -11  -2    6.80    0.62
  -5 -11  -2    7.42    0.74
   5  11   2    7.85    0.72
   5  11   2    6.74    0.67
   7 -11   2   10.20    0.85
  -7 -11  -2   12.19    0.88
  -7 -11  -2   10.34    0.88
   7 -11   2   11.19    0.86
  -7  11  -2   11.44    0.85
   7  11   2   10.59    0.90
   7  11   2   12.54    0.93
   9 -11   2   12.96    0.99
  -9 -11  -2   11.97    0.92
   9 -11   2   12.94    0.88
  -9 -11  -2   13.60    1.04
   9  11   2   13.83    0.99
  -9  11  -2   12.42    1.00
  -9  11  -2   10.75    0.74
   9  11   2   11.91    1.02
  11 -11   2   30.63    1.65
 -11 -11  -2   27.40    1.49
 -11 -11  -2   33.03    1.83
 -11 -11  -2   33.21    1.77
  11 -11   2   31.24    1.71
  11  11   2   31.04    1.81
  11  11   2   30.08    1.78
  13 -11   2   18.23    1.23
 -13 -11  -2   17.69    1.25
 -13 -11  -2   19.12    1.41
  13  11   2   15.68    1.25
  13  11   2   18.20    1.34
  15 -11   2   14.06    1.15
 -15 -11  -2   14.70    1.33
 -15 -11  -2   14.05    1.22
  15  11   2   14.69    1.27
  15  11   2   11.56    1.19
  17 -11   2    7.82    0.93
 -17 -11  -2    9.48    1.13
 -17 -11  -2   10.32    1.29
  17  11   2    9.56    1.19
  17  11   2    9.26    1.03
 -19 -11  -2    1.66    0.86
 -19 -11  -2    2.35    1.11
  19 -11   2    1.81    0.69
  19  11   2    0.62    0.84
  19  11   2    2.32    1.02
 -21 -11  -2    2.30    0.95
  21 -11   2    1.96    0.73
 -21 -11  -2    1.35    1.05
  21  11   2    1.72    1.11
  21  11   2    1.50    0.90
 -23 -11  -2    0.45    1.24
 -23 -11  -2   -1.14    1.01
  23  11   2    1.59    0.97
  23  11   2    1.45    1.32
 -25 -11  -2   -2.23    1.29
 -25 -11  -2    1.21    0.94
  25  11   2    2.56    1.25
  25  11   2   -0.71    1.00
 -26 -12   2    0.91    0.96
 -26 -12   2   -1.92    1.37
  26  12  -2    0.40    1.04
  26  12  -2    0.12    1.11
 -24 -12   2    1.41    1.07
 -24 -12   2    1.14    1.17
  24  12  -2   -0.23    1.12
  24  12  -2   -1.71    0.95
 -22 -12   2    0.73    1.40
 -22 -12   2    1.75    0.98
  22  12  -2    0.10    0.87
 -22  12   2   -1.38    1.09
  22  12  -2    0.23    1.05
 -20 -12   2    0.68    0.91
  20 -12  -2   -0.29    0.67
 -20 -12   2    2.22    0.94
  20  12  -2    2.14    1.09
 -20  12   2    0.61    0.94
  20  12  -2    0.59    0.77
  18 -12  -2    0.77    0.66
 -18 -12   2   -0.14    0.96
 -18 -12   2    0.11    0.77
  18  12  -2    0.81    1.00
 -18  12   2    2.58    0.96
  18  12  -2    0.60    0.85
 -16 -12   2    2.26    0.91
 -16 -12   2    2.94    0.92
  16 -12  -2    2.99    0.77
 -16  12   2    2.37    0.91
  16  12  -2    2.85    0.90
 -14 -12   2    2.39    0.96
 -14 -12   2    1.56    0.80
 -14  12   2    1.46    1.44
  14  12  -2    0.94    0.91
  12 -12  -2   13.33    1.05
 -12 -12   2   11.77    1.15
 -12 -12   2   14.27    1.09
  12  12  -2   13.74    1.14
 -12  12   2   10.72    1.15
  12  12  -2   14.06    1.18
 -10 -12   2   44.09    2.37
  10 -12  -2   41.39    2.24
 -10 -12   2   44.31    2.27
  10  12  -2   47.31    2.37
  10  12  -2   42.49    2.32
 -10  12   2   49.48    2.44
  -8 -12   2    8.79    0.82
  -8 -12   2    9.16    0.90
   8 -12  -2    7.95    0.84
   8  12  -2    9.52    0.89
   8  12  -2    9.11    0.88
  -8  12   2    9.90    0.94
  -6 -12   2   10.61    0.91
   6 -12  -2    9.70    0.85
   6 -12  -2   10.55    0.83
  -6 -12   2   11.33    0.76
  -6 -12   2   11.38    0.85
   6  12  -2   11.85    0.92
   6  12  -2    9.71    0.90
   4 -12  -2    4.04    0.56
   4 -12  -2    4.37    0.59
  -4 -12   2    3.84    0.55
  -4 -12   2    3.67    0.47
  -4 -12   2    4.24    0.64
  -4 -12   2    3.59    0.49
   4  12  -2    3.72    0.58
   4  12  -2    4.05    0.62
   2 -12  -2   56.95    2.58
  -2 -12   2   57.00    2.60
  -2 -12   2   49.61    2.54
   2 -12  -2   56.24    2.60
  -2 -12   2   54.05    2.51
  -2 -12   2   58.95    2.49
   2 -12  -2   51.49    2.35
   2  12  -2   62.91    2.54
   2  12  -2   53.89    2.58
   0 -12  -2   66.57    3.11
   0 -12   2   69.30    3.08
   0 -12   2   71.06    3.14
   0 -12  -2   69.81    3.11
   0  12  -2   69.51    3.12
  -2 -12  -2   55.50    2.46
  -2 -12  -2   56.38    2.55
   2 -12   2   54.48    2.56
   2 -12   2   57.62    2.62
  -2 -12  -2   55.01    2.57
   2  12   2   52.09    2.54
  -2  12  -2   53.56    2.53
   2  12   2   58.96    2.51
   4 -12   2   15.47    1.01
   4 -12   2   16.02    1.05
  -4 -12  -2   15.01    0.94
  -4 -12  -2   17.06    1.09
  -4  12  -2   15.19    0.95
   4  12   2   16.44    1.00
   4  12   2   15.97    1.03
  -6 -12  -2   -0.27    0.44
   6 -12   2   -0.32    0.50
   6 -12   2    0.13    0.47
  -6 -12  -2    0.15    0.40
  -6 -12  -2    0.54    0.57
  -6  12  -2    0.14    0.39
   6  12   2   -0.38    0.49
   6  12   2    0.12    0.52
  -6  12  -2   -0.30    0.47
   8 -12   2    8.83    0.78
  -8 -12  -2    8.59    0.89
  -8 -12  -2    9.97    0.80
   8 -12   2    8.92    0.82
  -8  12  -2    7.12    0.64
   8  12   2    7.69    0.84
   8  12   2    9.37    0.84
  -8  12  -2    7.94    0.81
 -10 -12  -2    2.64    0.81
  10 -12   2    1.28    0.69
 -10 -12  -2    2.34    0.45
 -10 -12  -2    2.60    0.65
  10  12   2    2.64    0.65
 -10  12  -2    2.48    0.64
  10  12   2    2.43    0.70
  12 -12   2   19.09    1.19
 -12 -12  -2   18.96    1.30
  12 -12   2   17.40    1.24
 -12 -12  -2   19.41    1.44
  12  12   2   17.28    1.31
  12  12   2   18.71    1.31
 -12  12  -2   15.09    1.21
 -14 -12  -2   11.46    1.11
  14 -12   2   13.71    1.14
  14  12   2   13.79    1.25
  14  12   2   13.47    1.19
  16 -12   2    7.34    0.92
 -16 -12  -2    6.40    0.99
 -16 -12  -2    8.65    1.22
  16  12   2    7.96    1.04
  16  12   2    5.28    0.90
 -18 -12  -2    2.77    0.87
 -18 -12  -2    2.77    1.07
  18 -12   2    2.16    0.75
  18  12   2    3.29    1.05
  18  12   2    3.46    0.86
  20  12   2    2.11    0.93
  20  12   2    2.98    1.04
 -22 -12  -2   -0.88    1.26
  22 -12   2   -0.52    0.72
 -22 -12  -2   -0.86    0.87
 -24 -12  -2   -1.18    1.22
  24  12   2    0.71    0.82
  24  12   2    3.15    1.25
 -26 -12  -2    0.68    0.97
  26  12   2   -0.85    1.06
  26  12   2    0.77    1.23
 -25 -13   2    0.76    0.98
 -25 -13   2   -0.38    1.20
  25  13  -2    0.59    1.37
  25  13  -2    1.13    0.95
 -23 -13   2    0.24    1.13
 -23 -13   2   -0.56    1.16
  23  13  -2    1.71    1.20
  23  13  -2    0.04    0.84
  21 -13  -2    1.98    0.81
 -21 -13   2    0.21    1.10
 -21 -13   2   -0.27    0.97
  21  13  -2    2.13    1.15
  21  13  -2    1.79    0.97
 -19 -13   2    1.03    0.94
 -19 -13   2   -1.45    1.15
  19 -13  -2    0.03    0.71
  19  13  -2   -0.03    0.90
  19  13  -2   -0.73    0.86
 -17 -13   2    2.40    1.07
 -17 -13   2    0.40    0.88
  17 -13  -2    0.23    0.69
  17  13  -2   -0.41    0.95
 -17  13   2   -1.00    0.92
  17  13  -2   -1.15    0.85
 -15 -13   2    4.91    0.98
 -15 -13   2    6.71    1.19
  15 -13  -2    4.52    0.85
 -15  13   2    4.13    1.04
  15  13  -2    5.70    1.01
  15  13  -2    5.98    0.99
  13 -13  -2    1.56    0.63
 -13 -13   2    2.13    0.87
 -13 -13   2    0.77    0.71
 -13 -13   2    1.23    0.46
  13  13  -2    0.91    0.72
  13  13  -2    0.32    0.69
  11 -13  -2    6.66    0.80
 -11 -13   2    6.39    0.70
 -11 -13   2    7.46    0.93
 -11 -13   2    6.55    0.85
 -11  13   2    8.87    1.07
  11  13  -2    7.14    0.93
  11  13  -2    6.47    0.90
  -9 -13   2   16.52    1.10
  -9 -13   2   18.06    1.27
   9 -13  -2   17.09    1.20
  -9 -13   2   17.38    1.30
   9  13  -2   18.11    1.29
  -9  13   2   18.81    1.33
   9  13  -2   18.19    1.28
  -7 -13   2   18.63    1.16
   7 -13  -2   17.32    1.17
   7 -13  -2   17.03    1.13
  -7 -13   2   15.95    1.09
  -7 -13   2   17.68    1.27
  -7  13   2   18.63    1.27
   7  13  -2   20.68    1.29
   7  13  -2   15.98    1.18
  -5 -13   2   18.04    1.07
  -5 -13   2   17.29    1.21
   5 -13  -2   18.87    1.15
  -5 -13   2   15.68    1.09
  -5 -13   2   19.15    1.12
   5 -13  -2   17.78    1.13
   5  13  -2   18.16    1.18
  -3 -13   2   13.22    0.94
  -3 -13   2   13.62    0.91
   3 -13  -2   14.01    1.01
  -3 -13   2   14.32    0.88
   3 -13  -2   13.23    0.95
  -3 -13   2   15.46    0.99
   3  13  -2   13.65    0.99
   3  13  -2   11.76    0.90
   1 -13  -2    4.90    0.65
  -1 -13   2    4.52    0.46
  -1 -13   2    3.74    0.60
  -1 -13   2    4.55    0.63
   1 -13  -2    4.61    0.40
   1  13  -2    4.98    0.65
  -1  13   2    3.56    0.53
  -1 -13  -2    5.05    0.46
   1 -13   2    5.34    0.65
  -1 -13  -2    4.14    0.60
   1 -13   2    5.11    0.69
   1  13   2    4.32    0.61
  -1  13  -2    3.69    0.56
  -3 -13  -2    4.49    0.52
  -3 -13  -2    5.45    0.65
   3 -13   2    5.45    0.69
  -3 -13  -2    6.69    0.68
   3 -13   2    6.22    0.71
  -3  13  -2    4.85    0.61
   3  13   2    5.80    0.67
   3  13   2    4.91    0.61
  -5 -13  -2    3.05    0.63
  -5 -13  -2    2.47    0.50
   5 -13   2    4.09    0.63
   5 -13   2    3.93    0.66
   5  13   2    3.85    0.62
  -5  13  -2    2.77    0.53
  -7 -13  -2   10.08    0.81
   7 -13   2   11.37    0.88
  -7 -13  -2   10.48    0.85
  -7 -13  -2   11.41    1.01
   7 -13   2   12.28    0.94
  -7  13  -2   11.04    0.92
   7  13   2   10.41    0.93
   7  13   2   10.24    0.94
  -7  13  -2    9.47    0.76
  -9 -13  -2    4.00    0.60
  -9 -13  -2    4.63    0.71
   9 -13   2    4.40    0.67
   9  13   2    5.24    0.78
  -9  13  -2    3.74    0.70
   9  13   2    5.70    0.78
 -11 -13  -2    8.55    0.96
  11 -13   2    9.09    0.95
 -11 -13  -2    9.24    1.05
  11  13   2    7.83    0.92
  11  13   2    8.66    1.02
 -13 -13  -2    4.24    0.88
 -13 -13  -2    3.98    0.88
  13 -13   2    4.92    0.79
  13  13   2    3.92    0.86
 -13  13  -2    3.11    0.75
  15 -13   2    4.87    0.84
 -15 -13  -2    5.88    0.99
 -15 -13  -2    4.41    1.00
  15  13   2    4.14    0.93
  15  13   2    6.16    1.01
 -17 -13  -2    8.74    1.28
 -17 -13  -2    5.91    0.97
  17 -13   2    6.33    0.95
  17  13   2    6.33    0.93
  17  13   2    7.64    1.18
 -19 -13  -2    2.65    1.20
 -19 -13  -2    0.54    0.80
  19 -13   2    1.74    0.79
  19  13   2    0.23    0.77
  19  13   2    1.21    1.04
  21 -13   2    3.22    0.87
 -21 -13  -2    3.75    1.02
 -21 -13  -2    3.84    1.31
  21  13   2    2.71    1.05
  21  13   2    3.90    0.99
 -23 -13  -2    1.17    1.30
 -23 -13  -2    2.73    1.03
  23  13   2   -0.44    0.85
  23  13   2    2.70    1.16
 -25 -13  -2    1.31    1.13
 -25 -13  -2    1.07    1.01
  25  13   2    1.91    1.36
  25  13   2    1.22    1.01
 -24 -14   2    0.85    1.11
 -24 -14   2    0.37    0.93
  24  14  -2   -0.61    1.07
  24  14  -2   -0.12    0.79
 -22 -14   2    0.44    1.12
  22 -14  -2   -0.22    0.78
 -22 -14   2    1.40    1.27
  22  14  -2    0.05    1.05
 -20 -14   2    0.10    0.99
  20 -14  -2   -0.26    0.75
 -20 -14   2   -0.90    0.89
  20  14  -2    1.92    1.07
  20  14  -2    0.77    0.91
  18 -14  -2   -0.68    0.71
 -18 -14   2    0.36    0.89
 -18 -14   2    0.07    0.95
 -18  14   2   -0.14    0.90
  18  14  -2    0.24    0.88
  16 -14  -2    3.02    0.83
 -16 -14   2    4.04    1.07
 -16 -14   2    4.95    1.02
  16  14  -2    4.70    1.01
  16  14  -2    4.01    0.94
  14 -14  -2    9.68    1.03
 -14 -14   2    9.19    1.16
 -14 -14   2    8.04    1.05
  14  14  -2    9.93    1.07
  14  14  -2    8.22    1.08
 -12 -14   2    5.87    0.73
  12 -14  -2    7.84    0.95
 -12 -14   2    7.52    0.97
 -12 -14   2    9.21    1.02
  12  14  -2    7.41    0.96
  12  14  -2    7.17    1.00
 -12  14   2    7.81    1.15
  10 -14  -2   28.81    1.70
 -10 -14   2   27.51    1.79
 -10 -14   2   31.27    1.74
  10  14  -2   30.38    1.85
 -10  14   2   30.47    1.91
  10  14  -2   28.58    1.77
  -8 -14   2   41.77    2.12
   8 -14  -2   41.84    2.15
  -8 -14   2   41.66    2.20
  -8 -14   2   38.03    2.05
   8  14  -2   43.62    2.21
  -8  14   2   41.89    2.25
   8  14  -2   39.16    2.19
   6 -14  -2   60.69    2.96
   6 -14  -2   61.91    2.97
  -6 -14   2   68.60    3.06
  -6 -14   2   62.78    2.94
  -6 -14   2   64.08    2.91
  -6 -14   2   64.58    2.87
   6  14  -2   63.89    3.02
   6  14  -2   55.29    2.93
   4 -14  -2   32.91    1.70
   4 -14  -2   29.66    1.63
  -4 -14   2   29.93    1.54
  -4 -14   2   27.40    1.51
  -4 -14   2   31.45    1.67
   4  14  -2   31.74    1.71
   4  14  -2   25.50    1.57
  -2 -14   2   24.98    1.42
   2 -14  -2   27.31    1.52
  -2 -14   2   27.93    1.36
  -2 -14   2   26.71    1.51
   2 -14  -2   24.59    1.47
   2  14  -2   28.60    1.53
   0 -14   2    1.18    0.49
   0 -14  -2    1.04    0.35
   0 -14   2    0.41    0.32
   0 -14  -2    0.52    0.56
   0 -14   2    0.48    0.52
   0  14  -2   -0.19    0.35
   0  14   2    1.14    0.49
   0  14  -2   -0.15    0.52
   0  14   2    0.53    0.36
   2 -14   2    1.21    0.54
  -2 -14  -2    0.82    0.51
   2 -14   2    1.33    0.56
  -2 -14  -2    0.69    0.38
   2  14   2    0.55    0.46
   2  14   2    0.35    0.57
  -2  14  -2    0.57    0.49
   4 -14   2    0.76    0.62
   4 -14   2    1.93    0.66
   4  14   2    1.09    0.55
   4  14   2    0.77    0.65
  -6 -14  -2    0.41    0.48
   6 -14   2   -0.36    0.60
  -6 -14  -2   -0.07    0.52
   6 -14   2    0.26    0.57
   6  14   2   -0.36    0.57
  -6  14  -2   -0.06    0.43
   6  14   2    0.84    0.58
  -8 -14  -2    0.58    0.56
   8 -14   2    0.99    0.58
  -8 -14  -2    0.18    0.73
  -8 -14  -2    1.11    0.54
   8 -14   2   -0.31    0.60
   8  14   2    0.47    0.68
  -8  14  -2    1.70    0.67
  -8  14  -2   -0.17    0.43
   8  14   2    0.87    0.69
 -10 -14  -2    0.20    0.68
  10 -14   2   -0.81    0.61
 -10 -14  -2    0.22    0.74
 -10 -14  -2    0.11    0.46
  10  14   2    0.11    0.68
  10  14   2   -0.39    0.68
 -10  14  -2   -0.04    0.61
  12 -14   2   -0.71    0.68
 -12 -14  -2    1.13    0.89
 -12 -14  -2   -0.15    0.65
  12  14   2    0.46    0.83
 -12  14  -2   -0.66    0.66
  12  14   2    1.19    0.80
 -14 -14  -2    0.89    0.71
  14 -14   2   -0.24    0.73
 -14 -14  -2    0.11    0.79
  14  14   2    0.01    0.76
 -14  14  -2    1.15    0.71
  14  14   2   -0.18    0.69
 -16 -14  -2    0.85    0.83
 -16 -14  -2    1.56    1.00
  16 -14   2   -0.63    0.72
  16  14   2   -0.30    0.77
  16  14   2   -0.25    0.79
  18 -14   2    0.45    0.79
 -18 -14  -2    2.63    0.85
 -18 -14  -2    1.64    1.01
  18  14   2    2.93    0.93
 -20 -14  -2    4.95    1.38
  20 -14   2    1.55    0.73
  20  14   2    2.53    1.03
  20  14   2    3.63    1.02
  22 -14   2    2.91    0.91
  22  14   2    3.65    1.23
  22  14   2    2.24    1.03
 -24 -14  -2    1.03    1.30
 -24 -14  -2    0.67    0.95
  24  14   2    1.07    1.16
  24  14   2    2.04    0.93
 -23 -15   2    1.46    1.03
  23  15  -2    0.18    0.85
  21 -15  -2    1.71    0.84
 -21 -15   2    0.56    0.90
  21  15  -2    4.25    1.25
 -19 -15   2    1.19    1.03
 -19 -15   2    0.83    0.80
  19 -15  -2   -0.12    0.79
  19  15  -2    0.55    0.81
 -17 -15   2    0.45    0.92
  17 -15  -2    0.33    0.70
 -17 -15   2    2.04    1.06
 -17  15   2    0.05    0.84
  17  15  -2    0.38    1.03
  17  15  -2    1.97    0.97
 -15 -15   2    3.58    1.09
  15 -15  -2    2.99    0.87
 -15 -15   2    2.31    0.88
  15  15  -2    3.73    0.93
 -13 -15   2   11.74    1.28
 -13 -15   2   10.85    1.15
  13 -15  -2   10.83    1.05
  13  15  -2    9.97    1.07
 -13  15   2    8.97    1.23
  13  15  -2    8.50    1.12
 -11 -15   2   25.05    1.68
 -11 -15   2   22.13    1.51
  11 -15  -2   24.68    1.58
 -11 -15   2   22.30    1.38
  11  15  -2   21.93    1.57
  11  15  -2   23.10    1.67
 -11  15   2   24.82    1.72
  -9 -15   2   13.58    1.09
  -9 -15   2   16.61    1.17
   9 -15  -2   13.81    1.18
  -9 -15   2   16.16    1.26
   9  15  -2   13.17    1.25
   9  15  -2   15.51    1.19
  -9  15   2   15.27    1.31
   7 -15  -2   16.53    1.22
  -7 -15   2   17.13    1.19
  -7 -15   2   18.11    1.29
  -7 -15   2   17.85    1.17
   7  15  -2   16.95    1.26
   7  15  -2   17.52    1.22
  -7  15   2   16.33    1.31
  -5 -15   2   26.25    1.47
  -5 -15   2   27.40    1.62
   5 -15  -2   26.82    1.60
  -5 -15   2   27.26    1.48
  -5 -15   2   26.94    1.56
   5 -15  -2   25.37    1.58
   5  15  -2   26.69    1.55
   5  15  -2   26.86    1.61
  -3 -15   2    5.96    0.77
  -3 -15   2    5.64    0.69
   3 -15  -2    5.11    0.78
   3 -15  -2    5.43    0.73
  -3 -15   2    5.50    0.60
   3  15  -2    5.22    0.75
   1 -15  -2    8.71    0.82
  -1 -15   2    9.45    0.85
   1 -15  -2    8.75    0.83
  -1 -15   2    7.02    0.60
   1 -15  -2    7.93    0.56
  -1 -15   2    9.74    0.82
  -1  15   2    6.62    0.75
   1  15  -2    9.73    0.91
   1 -15   2    1.07    0.68
   1 -15   2    0.64    0.60
  -1 -15  -2    0.58    0.59
   1 -15   2    0.20    0.29
  -1 -15  -2    0.36    0.36
   1  15   2   -0.10    0.40
  -1  15  -2    0.82    0.57
   1  15   2    1.07    0.59
   3 -15   2    0.18    0.57
  -3 -15  -2    1.04    0.59
  -3 -15  -2    0.10    0.43
   3 -15   2    1.14    0.66
  -3 -15  -2    1.10    0.53
  -3  15  -2    0.88    0.57
   3  15   2    0.68    0.51
  -5 -15  -2    1.88    0.79
  -5 -15  -2    2.38    0.54
  -5 -15  -2    1.98    0.64
   5 -15   2    3.62    0.79
   5  15   2    1.80    0.65
   5  15   2    0.86    0.70
   7 -15   2    5.70    0.82
  -7 -15  -2    5.33    0.75
   7 -15   2    5.25    0.79
  -7 -15  -2    3.94    0.70
  -7 -15  -2    6.77    0.91
   7  15   2    4.78    0.80
   7  15   2    4.69    0.81
   9 -15   2    2.66    0.70
   9 -15   2    1.17    0.60
  -9 -15  -2    0.48    0.58
   9  15   2    0.99    0.70
  -9  15  -2    2.54    0.77
 -11 -15  -2    2.20    0.87
  11 -15   2    1.85    0.81
 -11 -15  -2    2.44    0.57
  11  15   2    0.98    0.82
 -13 -15  -2    0.37    0.80
  13 -15   2    0.80    0.70
 -13 -15  -2   -0.67    0.85
  13  15   2    0.84    0.85
  13  15   2   -0.94    0.83
  15 -15   2    0.64    0.78
 -15 -15  -2    0.95    0.88
 -15 -15  -2    0.60    0.74
  15  15   2    0.26    0.79
  15  15   2   -1.02    0.83
 -17 -15  -2    2.68    1.01
 -17 -15  -2    4.75    1.09
  17 -15   2    2.52    0.86
  17  15   2    3.16    0.94
  17  15   2    4.17    1.12
 -19 -15  -2    5.21    1.29
  19 -15   2    2.46    0.83
  19  15   2    2.61    0.95
  19  15   2    3.77    1.13
  21 -15   2    3.55    1.06
 -21 -15  -2    4.00    1.07
  21  15   2    4.32    1.20
  21  15   2    4.23    1.14
 -23 -15  -2    0.23    1.14
  23 -15   2    1.93    0.84
 -23 -15  -2    1.78    1.02
  23  15   2    3.40    1.35
  23  15   2    3.17    1.02
 -24 -16   2    4.24    1.40
  24  16  -2    1.74    1.36
  24  16  -2    2.31    0.92
 -22 -16   2    4.10    1.35
 -22 -16   2    1.59    1.03
  22  16  -2    3.03    1.03
  22  16  -2    4.07    1.22
 -20 -16   2   -0.48    0.97
  20 -16  -2    1.02    0.80
 -20 -16   2    2.42    1.29
  20  16  -2    1.28    1.01
  20  16  -2    1.64    1.09
  18 -16  -2   -0.73    0.85
 -18 -16   2   -1.05    0.99
 -18 -16   2   -0.58    0.89
  18  16  -2    0.64    0.82
  18  16  -2   -0.24    0.99
  16 -16  -2    3.59    0.93
 -16 -16   2    4.58    1.17
 -16 -16   2    3.41    0.92
  16  16  -2    3.66    1.07
  16  16  -2    3.07    0.87
  14 -16  -2    7.87    1.05
 -14 -16   2    9.98    1.28
 -14 -16   2   10.14    1.13
  14  16  -2   11.29    1.18
  14  16  -2    8.43    1.05
 -12 -16   2   35.97    2.05
  12 -16  -2   34.81    2.06
 -12 -16   2   39.06    2.25
 -12 -16   2   30.05    1.81
  12  16  -2   36.12    2.13
  12  16  -2   37.15    2.15
 -12  16   2   30.96    2.17
  10 -16  -2   32.25    1.89
 -10 -16   2   32.06    1.83
 -10 -16   2   31.42    1.98
 -10 -16   2   29.88    1.75
  10  16  -2   31.78    1.93
 -10  16   2   31.45    2.04
  10  16  -2   30.89    1.87
  -8 -16   2   18.71    1.28
   8 -16  -2   17.96    1.35
  -8 -16   2   18.72    1.30
  -8 -16   2   18.33    1.43
   8  16  -2   17.17    1.29
   8  16  -2   18.42    1.35
  -8  16   2   19.92    1.44
   6 -16  -2   34.76    1.97
  -6 -16   2   33.76    1.93
  -6 -16   2   35.96    2.02
   6 -16  -2   35.31    1.97
  -6 -16   2   35.41    1.88
  -6 -16   2   34.00    1.83
   6  16  -2   34.56    1.97
   6  16  -2   38.61    1.97
  -4 -16   2    9.04    0.78
  -4 -16   2    9.20    0.89
   4 -16  -2    8.90    0.96
  -4 -16   2    9.19    0.96
   4 -16  -2    7.98    0.91
  -4 -16   2    8.64    0.84
   4  16  -2    7.73    1.00
   4  16  -2    8.14    0.82
  -2 -16   2    3.94    0.76
   2 -16  -2    4.60    0.76
  -2 -16   2    3.67    0.52
   2 -16  -2    3.53    0.38
   2 -16  -2    3.70    0.72
  -2 -16   2    3.39    0.63
   2  16  -2    2.44    0.55
   2  16  -2    5.16    0.85
   0 -16   2    2.54    0.67
   0 -16   2    3.12    0.71
   0 -16  -2    1.68    0.71
   0 -16  -2    2.22    0.42
   0 -16  -2    2.72    0.72
   0  16  -2    2.50    0.72
   0  16   2    2.74    0.66
  -2 -16  -2    3.27    0.72
   2 -16   2    2.85    0.70
   2 -16   2    3.23    0.66
  -2 -16  -2    2.16    0.69
  -2 -16  -2    2.69    0.51
  -2  16  -2    3.78    0.70
   2  16   2    2.27    0.69
   4 -16   2    1.24    0.72
  -4 -16  -2    1.37    0.66
   4 -16   2    1.39    0.67
   4  16   2    2.06    0.66
   4  16   2    1.43    0.59
  -4  16  -2    0.53    0.62
  -6 -16  -2    0.54    0.52
  -6 -16  -2    0.73    0.54
   6 -16   2    0.73    0.63
  -6 -16  -2    0.39    0.72
   6 -16   2    1.53    0.69
  -6  16  -2   -0.56    0.56
   6  16   2   -0.17    0.63
   6  16   2   -0.02    0.64
   8 -16   2    2.20    0.79
  -8 -16  -2    2.00    0.85
   8 -16   2    0.59    0.68
  -8 -16  -2    1.26    0.66
  -8 -16  -2    1.60    0.64
  -8  16  -2    1.14    0.47
  -8  16  -2    1.62    0.69
   8  16   2    1.82    0.77
   8  16   2    2.55    0.73
  10 -16   2    2.30    0.75
 -10 -16  -2    1.66    0.83
 -10 -16  -2    1.44    0.68
  10  16   2    0.90    0.72
  10  16   2    0.23    0.68
 -12 -16  -2    0.47    0.74
 -12 -16  -2   -0.01    0.86
  12 -16   2    0.88    0.79
  12 -16   2   -0.37    0.62
  12  16   2    0.16    0.71
  12  16   2   -0.63    0.76
 -14 -16  -2   -0.63    0.99
 -14 -16  -2   -1.07    0.85
  14 -16   2    0.49    0.78
  14  16   2   -0.58    0.87
  14  16   2    0.78    0.76
  16 -16   2   -0.40    0.88
 -16 -16  -2   -1.71    0.89
 -16 -16  -2   -0.34    0.78
  16  16   2    0.34    0.81
  16  16   2    0.23    0.89
 -18 -16  -2    2.88    1.02
  18 -16   2    2.62    0.89
  18  16   2    2.12    0.87
 -20 -16  -2    3.18    1.08
 -20 -16  -2    3.24    1.29
  20  16   2    4.28    1.02
 -22 -16  -2    3.59    1.06
  22 -16   2    3.85    0.93
  22  16   2    2.79    1.30
 -24 -16  -2    1.24    0.99
  24  16   2    2.69    1.01
  24  16   2    0.57    1.08
 -23 -17   2    4.13    1.12
 -23 -17   2    4.47    1.33
  23  17  -2    3.18    1.07
 -21 -17   2    2.75    1.33
  21 -17  -2    2.45    0.97
 -21 -17   2    3.48    1.10
  21  17  -2    4.37    1.33
 -19 -17   2    0.54    1.03
 -19 -17   2   -0.41    0.95
  19  17  -2    0.77    0.96
  19  17  -2    0.62    0.85
 -17 -17   2   -0.81    0.99
 -17 -17   2    1.73    0.90
  17 -17  -2    0.37    0.73
  17  17  -2   -1.54    0.92
  17  17  -2    1.13    1.05
 -15 -17   2    4.34    1.07
 -15 -17   2    3.10    0.93
  15 -17  -2    4.98    0.97
  15  17  -2    4.23    1.08
  15  17  -2    3.33    0.87
 -13 -17   2   10.44    1.16
 -13 -17   2   10.19    0.91
 -13 -17   2   11.70    1.36
  13 -17  -2   11.95    1.20
  13  17  -2   11.02    1.22
  13  17  -2   11.42    1.25
 -11 -17   2   25.85    1.64
  11 -17  -2   26.49    1.71
 -11 -17   2   27.21    1.81
  11  17  -2   25.17    1.75
 -11  17   2   21.68    1.79
  11  17  -2   27.55    1.76
  -9 -17   2   26.43    1.80
  -9 -17   2   26.87    1.64
   9 -17  -2   26.55    1.71
   9  17  -2   26.43    1.82
  -9  17   2   26.81    1.81
   9  17  -2   27.91    1.76
  -7 -17   2   17.63    1.36
  -7 -17   2   15.82    1.15
   7 -17  -2   16.52    1.30
  -7 -17   2   15.90    1.24
   7  17  -2   16.06    1.27
  -7  17   2   16.44    1.34
   7  17  -2   15.33    1.28
   5 -17  -2   12.02    1.08
  -5 -17   2   11.98    1.15
  -5 -17   2   12.47    0.97
  -5 -17   2   12.95    1.05
   5 -17  -2   12.94    1.11
   5  17  -2   12.56    1.02
   5  17  -2   12.60    1.21
   3 -17  -2   -0.30    0.65
  -3 -17   2    0.18    0.59
  -3 -17   2    1.06    0.50
  -3 -17   2    0.30    0.61
   3 -17  -2   -1.35    0.78
   3  17  -2   -1.48    0.77
  -1 -17   2   -0.39    0.55
  -1 -17   2    0.35    0.59
   1 -17  -2    0.54    0.60
   1 -17  -2    1.51    0.65
  -1 -17   2   -0.04    0.37
   1  17  -2    0.67    0.65
  -1  17   2    0.08    0.64
  -1 -17  -2    2.62    0.69
  -1 -17  -2    2.47    0.72
   1 -17   2    2.69    0.75
   1 -17   2    3.34    0.71
  -1 -17  -2    2.65    0.50
   1  17   2    2.16    0.74
  -1  17  -2    3.32    0.76
   3 -17   2   11.10    1.04
   3 -17   2   10.42    1.05
  -3 -17  -2    9.44    0.79
  -3 -17  -2   10.91    0.99
  -3  17  -2    9.57    0.96
   3  17   2    8.04    0.92
  -5 -17  -2    6.85    1.56
  -5 -17  -2    7.74    0.77
   5 -17   2    7.32    0.91
   5 -17   2    7.83    0.97
   5  17   2    4.86    0.77
   5  17   2    6.69    0.95
  -7 -17  -2    0.99    0.84
   7 -17   2    1.11    0.77
  -7 -17  -2    0.03    0.62
   7 -17   2    0.58    0.79
  -7 -17  -2    0.71    0.55
   7  17   2   -1.18    0.81
  -7  17  -2   -0.01    0.67
  -7  17  -2    0.56    0.52
   7  17   2   -0.65    0.70
  -9 -17  -2    0.90    0.75
  -9 -17  -2    0.37    0.78
  -9 -17  -2   -0.05    0.61
   9 -17   2   -0.24    0.79
   9  17   2    0.47    0.86
  -9  17  -2    1.65    0.74
   9  17   2    0.43    0.72
 -11 -17  -2    0.73    0.87
 -11 -17  -2   -0.37    0.75
  11 -17   2   -0.41    0.77
  11 -17   2   -0.07    0.72
  11  17   2    0.25    0.78
  13 -17   2    0.20    0.74
 -13 -17  -2   -1.47    0.92
 -13 -17  -2    1.28    0.76
  13  17   2   -0.08    0.80
  13  17   2   -0.07    0.77
 -15 -17  -2    0.52    0.94
 -15 -17  -2    0.46    1.02
  15 -17   2    1.47    0.88
  15  17   2    0.80    0.80
  15  17   2    1.41    0.95
 -17 -17  -2    0.81    0.86
 -17 -17  -2    1.01    0.94
  17 -17   2    0.45    0.84
  17  17   2    0.07    0.81
  17  17   2    0.76    0.95
 -19 -17  -2    0.27    1.07
  19 -17   2    1.08    1.00
  19  17   2    2.56    1.14
 -21 -17  -2   -0.71    1.07
 -21 -17  -2    0.63    0.99
  21 -17   2    1.13    0.89
  21  17   2    1.29    1.20
  21  17   2    0.84    0.87
 -23 -17  -2    0.15    1.01
  23 -17   2    2.85    0.96
  23  17   2    2.71    1.30
  23  17   2    1.59    0.96
  22 -18  -2    1.70    0.95
 -22 -18   2    1.06    1.15
  22  18  -2    1.79    1.02
  22  18  -2    4.33    1.42
 -20 -18   2    1.36    1.17
 -20 -18   2   -0.18    0.94
  20 -18  -2   -0.76    0.92
  20  18  -2    1.49    1.09
 -18 -18   2    1.38    1.13
 -18 -18   2    0.17    1.10
  18 -18  -2   -1.05    1.00
  18  18  -2    1.61    1.13
  18  18  -2   -0.98    0.92
 -16 -18   2    0.84    0.85
  16 -18  -2    0.76    0.85
  16  18  -2    0.38    0.91
  16  18  -2   -0.68    0.90
 -14 -18   2    7.07    1.11
  14 -18  -2    5.25    0.99
 -14 -18   2    6.91    1.25
  14  18  -2    6.68    1.12
  14  18  -2    4.90    1.04
 -12 -18   2   10.86    1.32
 -12 -18   2    9.43    0.92
  12 -18  -2   10.12    1.19
 -12 -18   2    9.17    1.07
  12  18  -2    8.24    1.12
  12  18  -2   12.16    1.31
 -10 -18   2   31.36    1.93
 -10 -18   2   23.74    1.64
 -10 -18   2   29.04    1.77
  10 -18  -2   29.07    1.87
  10  18  -2   29.77    1.86
 -10  18   2   26.58    1.93
  10  18  -2   27.35    1.89
  -8 -18   2   17.10    1.26
  -8 -18   2   14.59    1.23
   8 -18  -2   14.68    1.30
  -8 -18   2   16.36    1.32
  -8  18   2   15.48    1.37
   8  18  -2   16.16    1.29
   8  18  -2   15.49    1.40
   6 -18  -2   21.17    1.54
  -6 -18   2   23.31    1.55
  -6 -18   2   23.24    1.45
   6 -18  -2   22.51    1.52
  -6 -18   2   25.19    1.66
   6  18  -2   25.30    1.74
  -4 -18   2    2.87    0.60
   4 -18  -2    3.99    0.80
  -4 -18   2    3.22    0.78
  -4 -18   2    4.54    0.80
  -4  18   2    1.89    0.63
  -2 -18   2   -0.85    0.69
   2 -18  -2   -0.16    0.29
  -2 -18   2    0.43    0.46
   2 -18  -2    1.03    0.84
   2 -18  -2   -0.89    0.68
   2  18  -2   -0.85    0.79
  -2  18   2    0.47    0.63
   0 -18  -2    2.29    0.77
   0 -18  -2    1.39    0.68
   0 -18   2    2.65    0.77
   0 -18  -2    2.13    0.44
   0 -18   2    1.18    0.39
   0 -18   2    2.73    0.73
   0  18   2    1.48    0.70
   0  18  -2    1.52    0.75
  -2 -18  -2    1.53    0.49
   2 -18   2    0.64    0.67
   2 -18   2    1.53    0.79
  -2 -18  -2   -0.16    0.67
  -2  18  -2    1.49    0.73
   2  18   2    0.22    0.71
   4 -18   2    1.73    0.72
  -4 -18  -2    2.55    0.76
  -4 -18  -2    0.88    0.55
  -4  18  -2    1.96    0.71
  -6 -18  -2   -0.32    0.63
   6 -18   2    0.10    0.80
  -6 -18  -2   -0.67    0.67
   6 -18   2    1.13    0.82
  -6  18  -2    0.58    0.57
   6  18   2    0.01    0.76
  -8 -18  -2    1.98    0.68
  -8 -18  -2    0.40    0.63
   8 -18   2    1.11    0.79
  -8  18  -2   -0.03    0.67
   8  18   2    0.42    0.84
   8  18   2   -1.15    0.70
  10 -18   2    1.49    0.89
 -10 -18  -2    0.51    0.83
 -10 -18  -2    1.18    0.77
  10 -18   2    0.32    0.70
  10  18   2    0.47    0.81
  10  18   2   -0.76    0.80
 -12 -18  -2    0.47    0.75
  12 -18   2    0.55    0.84
  12  18   2    0.47    0.78
  12  18   2   -0.97    0.89
 -14 -18  -2    1.20    0.90
 -14 -18  -2   -0.03    0.98
  14 -18   2    0.82    0.91
  14  18   2   -0.58    0.89
  14  18   2    0.12    1.04
  16 -18   2   -0.57    0.82
 -16 -18  -2    1.35    1.04
  16  18   2    0.51    1.02
  16  18   2   -0.99    0.83
 -18 -18  -2    0.61    1.13
  18 -18   2   -0.04    0.96
 -18 -18  -2    0.12    0.97
  18  18   2    0.97    0.87
  18  18   2    0.37    0.95
  20  18   2    2.38    1.22
  20  18   2    3.63    1.27
 -22 -18  -2    1.15    1.09
  22 -18   2    2.58    0.98
 -22 -18  -2   -0.52    1.18
  22  18   2   -0.66    0.99
  22  18   2    2.20    1.25
  21 -19  -2    1.11    1.02
 -21 -19   2    2.24    1.16
 -21 -19   2    0.16    0.96
  21  19  -2    2.90    1.26
  21  19  -2    1.05    0.94
 -19 -19   2    1.46    1.29
 -19 -19   2   -0.89    1.03
  19 -19  -2   -1.46    0.95
  19  19  -2    1.52    1.14
  19  19  -2    0.55    1.11
 -17 -19   2   -0.84    1.05
  17 -19  -2   -0.79    0.93
 -17 -19   2    0.74    1.23
  17  19  -2    0.73    0.93
  17  19  -2    0.18    0.97
 -15 -19   2    1.63    0.93
  15 -19  -2    0.36    0.79
  15  19  -2   -0.35    0.96
  15  19  -2    0.14    0.89
 -13 -19   2    0.69    0.93
  13 -19  -2    1.49    0.89
  13  19  -2    3.36    1.07
  13  19  -2    3.15    0.96
 -11 -19   2    2.10    0.68
  11 -19  -2    2.98    0.93
 -11 -19   2    1.10    0.94
  11  19  -2    2.78    0.90
 -11  19   2    2.76    0.98
  -9 -19   2    4.77    1.00
  -9 -19   2    5.41    0.84
   9 -19  -2    5.01    0.90
   9  19  -2    5.50    1.03
  -9  19   2    3.97    0.97
  -7 -19   2    7.54    0.88
  -7 -19   2    7.49    1.08
  -7 -19   2    5.84    0.96
   7 -19  -2    6.09    1.05
   7  19  -2    5.88    0.98
  -7  19   2    7.18    1.03
   5 -19  -2    8.62    1.01
  -5 -19   2    8.21    0.82
  -5 -19   2    8.04    0.90
  -5 -19   2    8.34    1.04
   5  19  -2    8.39    1.15
  -3 -19   2    1.05    0.53
  -3 -19   2    0.13    0.64
   3 -19  -2   -1.17    0.76
   3 -19  -2   -0.22    0.78
   3  19  -2    0.44    0.81
   1 -19  -2    1.34    0.77
  -1 -19   2    1.95    0.76
  -1 -19   2   -0.03    0.39
   1 -19  -2    0.23    0.33
  -1 -19   2    0.48    0.59
   1 -19  -2    0.39    0.74
  -1  19   2    0.10    0.61
   1 -19   2    4.75    0.85
   1 -19   2    6.43    1.00
  -1 -19  -2    4.97    0.58
  -1 -19  -2    5.68    0.89
  -1 -19  -2    6.67    0.97
   1 -19   2    3.62    0.44
  -1  19  -2    4.85    0.94
   3 -19   2    3.28    0.81
   3 -19   2    3.71    0.83
  -3 -19  -2    2.39    0.58
   3  19   2    3.69    0.78
  -5 -19  -2    2.11    0.69
   5 -19   2    3.14    0.87
  -5 -19  -2    1.75    0.61
   5 -19   2    3.41    0.87
   5  19   2    3.32    0.89
  -5  19  -2    2.16    0.68
   7 -19   2    1.82    0.76
  -7 -19  -2    1.78    0.69
   7 -19   2    2.28    0.83
  -7 -19  -2    1.55    0.66
   7  19   2    0.70    0.74
   9 -19   2    2.30    0.87
  -9 -19  -2    3.23    1.05
  -9 -19  -2    3.24    0.81
   9 -19   2    3.63    0.87
   9  19   2    2.49    0.84
 -11 -19  -2   -1.07    0.72
 -11 -19  -2   -0.08    0.93
  11 -19   2    0.76    0.76
  11  19   2    0.73    0.76
  11  19   2    0.90    0.81
 -13 -19  -2   -0.71    1.02
  13 -19   2    1.90    0.90
 -13 -19  -2    0.18    0.73
  13  19   2   -0.16    0.82
  13  19   2    0.16    0.97
 -15 -19  -2   -0.07    0.84
 -15 -19  -2    0.26    0.95
  15 -19   2    0.77    0.92
  15  19   2    0.89    0.91
  15  19   2   -0.60    1.07
  17 -19   2    0.39    1.03
 -17 -19  -2    0.65    1.05
 -17 -19  -2    0.11    1.02
  17  19   2   -1.89    1.12
  17  19   2    1.01    0.88
 -19 -19  -2   -0.33    1.11
 -19 -19  -2    2.71    1.25
  19 -19   2    0.14    0.93
  19  19   2   -1.10    1.04
  19  19   2    1.06    1.02
 -21 -19  -2   -0.33    1.19
 -21 -19  -2    2.85    1.02
  21 -19   2   -0.83    0.99
  21  19   2    1.70    1.18
  21  19   2   -0.10    1.00
  20 -20  -2    1.52    0.99
 -20 -20   2    1.34    1.35
 -20 -20   2   -0.89    1.04
  20  20  -2    1.10    1.14
  20  20  -2    1.19    0.94
  18 -20  -2   -0.08    0.95
 -18 -20   2   -0.49    0.92
 -18 -20   2    0.19    1.23
  18  20  -2   -1.93    0.96
  18  20  -2   -1.83    1.10
  16 -20  -2    0.29    0.88
 -16 -20   2   -0.65    0.99
 -16 -20   2    1.00    1.33
  16  20  -2   -0.94    1.11
  16  20  -2    0.75    0.93
 -14 -20   2    2.91    0.97
  14 -20  -2   -0.37    0.88
 -14 -20   2   -0.21    1.03
  14  20  -2    3.59    1.16
 -12 -20   2    3.70    1.03
 -12 -20   2    5.03    0.96
  12 -20  -2    3.31    0.98
  12  20  -2    3.14    1.05
 -10 -20   2    1.78    0.73
 -10 -20   2    0.85    0.97
 -10 -20   2    2.13    0.82
  10  20  -2    2.10    0.91
  -8 -20   2    2.20    0.86
  -8 -20   2    0.61    0.88
   8 -20  -2   -0.35    0.83
  -8  20   2    2.37    0.89
  -6 -20   2    6.37    0.82
  -6 -20   2    8.17    1.01
   6 -20  -2    8.00    1.05
   6  20  -2    6.49    1.08
   4 -20  -2    0.56    0.75
   4 -20  -2    1.56    0.78
  -4 -20   2    1.71    0.72
  -4 -20   2    0.56    0.54
   4  20  -2    0.98    0.79
   2 -20  -2    2.86    0.93
  -2 -20   2    1.57    0.76
  -2 -20   2    1.77    0.50
   2 -20  -2    1.24    0.73
  -2 -20   2   -0.34    0.85
  -2  20   2    0.87    0.67
   2  20  -2    1.65    0.84
   0 -20   2    0.41    0.85
   0 -20  -2    0.29    0.37
   0 -20   2    0.20    0.68
   0 -20   2    0.73    0.36
   0 -20  -2    1.08    0.75
   0 -20  -2    0.61    0.74
   0  20  -2   -1.10    0.82
   0  20   2    0.45    0.70
   2 -20   2    0.51    0.69
  -2 -20  -2    1.39    0.51
   2 -20   2    0.75    0.83
  -2  20  -2    0.00    0.73
   2  20   2   -0.13    0.75
   4 -20   2    2.14    0.89
  -4 -20  -2    0.72    0.56
  -4  20  -2    0.62    0.69
   4  20   2    0.98    0.79
  -6 -20  -2    2.26    0.76
   6 -20   2    0.92    0.77
   6 -20   2    0.88    0.80
   6  20   2    1.84    0.80
  -8 -20  -2   -0.45    0.71
   8 -20   2    0.54    0.91
   8  20   2    0.12    0.86
 -10 -20  -2    0.81    0.81
  10 -20   2    0.44    0.86
  10 -20   2    1.07    0.85
 -10 -20  -2    0.68    0.95
  10  20   2    0.24    0.90
 -12 -20  -2    1.22    0.87
 -12 -20  -2    1.64    0.94
  12  20   2    0.82    1.00
 -14 -20  -2   -1.58    0.82
 -14 -20  -2   -0.18    1.02
  16 -20   2    0.39    0.86
 -16 -20  -2   -0.06    1.15
 -16 -20  -2    0.29    0.84
  16  20   2    1.32    0.91
  16  20   2    0.94    0.97
 -18 -20  -2    0.87    1.08
 -18 -20  -2    0.37    1.11
  18 -20   2    0.50    0.98
  18  20   2   -1.13    1.04
  18  20   2    0.71    0.91
 -20 -20  -2   -0.59    1.05
  20 -20   2    0.66    0.93
 -20 -20  -2   -0.80    1.06
  20  20   2   -1.10    0.98
  20  20   2    1.20    1.20
 -19 -21   2    0.62    1.25
  19 -21  -2    0.86    0.97
  19  21  -2   -1.16    1.05
 -17 -21   2    1.89    1.11
  17 -21  -2    0.01    0.96
 -17 -21   2   -1.49    1.10
  17  21  -2   -0.94    1.14
  15 -21  -2    0.04    1.02
 -15 -21   2    1.29    1.14
 -15 -21   2    0.07    0.89
  15  21  -2    0.95    0.94
 -13 -21   2   -0.02    0.86
 -13 -21   2    0.27    1.00
  13 -21  -2    0.91    1.05
  13  21  -2    1.94    1.13
  11 -21  -2    0.73    0.95
 -11 -21   2   -0.06    0.80
 -11 -21   2   -1.37    0.98
 -11 -21   2    0.35    0.67
  11  21  -2    2.58    1.11
  -9 -21   2    0.45    0.76
   9 -21  -2   -0.30    0.84
   9  21  -2    0.70    0.84
  -7 -21   2    0.07    0.80
  -7 -21   2    0.59    0.63
   7 -21  -2    0.55    0.92
   7  21  -2    1.01    0.98
  -7  21   2    0.13    0.77
  -5 -21   2    0.30    0.55
  -5 -21   2    0.55    0.78
   5  21  -2    0.93    0.93
  -3 -21   2    0.53    0.54
  -3 -21   2   -0.86    0.80
  -3 -21   2   -0.70    0.74
  -3  21   2   -1.03    0.66
   3  21  -2    0.20    0.82
  -1 -21   2    0.86    0.70
   1 -21  -2    0.89    0.85
   1  21  -2    0.13    0.84
  -1  21   2    2.33    0.75
  -1 -21  -2    2.12    0.91
   1 -21   2    0.75    0.82
  -1 -21  -2    1.41    0.45
   1 -21   2   -0.40    0.75
  -1  21  -2    1.16    0.73
   1  21   2    0.75    0.77
   3 -21   2   -0.16    0.77
  -3 -21  -2    1.08    0.53
  -3 -21  -2    0.83    0.80
   3  21   2   -0.64    0.84
  -3  21  -2   -0.17    0.70
   5 -21   2    2.10    0.85
   5  21   2    1.39    0.89
  -7 -21  -2    0.54    0.64
  -7 -21  -2   -0.86    0.68
   7 -21   2    1.22    0.85
   7 -21   2   -0.76    0.77
   7  21   2   -1.21    0.91
   9 -21   2   -0.44    0.87
   9 -21   2    0.46    0.86
  -9 -21  -2    0.57    0.74
   9  21   2    0.15    0.81
  11 -21   2    0.36    0.85
 -11 -21  -2    0.48    0.77
 -11 -21  -2   -0.94    1.06
  11  21   2    1.14    0.89
  13 -21   2   -0.22    1.00
  13  21   2    0.64    0.97
 -15 -21  -2    0.58    0.87
 -15 -21  -2    1.37    1.10
  15 -21   2    0.71    0.87
  15  21   2    2.59    1.16
 -17 -21  -2    0.28    0.96
 -17 -21  -2   -0.81    1.19
  17  21   2   -1.33    1.10
 -19 -21  -2    0.01    0.98
  19 -21   2   -1.21    0.94
  19  21   2    3.75    1.36
 -18 -22   2   -0.33    1.07
 -18 -22   2   -0.62    1.18
  18 -22  -2    0.43    0.97
  18  22  -2    1.29    1.21
 -16 -22   2   -0.79    0.96
  16 -22  -2    0.34    0.99
 -16 -22   2   -0.56    1.22
  14 -22  -2    0.04    0.93
 -14 -22   2   -0.52    1.01
 -14 -22   2    0.22    0.90
  14  22  -2    0.76    1.02
 -12 -22   2    0.93    1.16
 -12 -22   2   -0.87    0.88
  12  22  -2   -0.86    1.06
 -10 -22   2    0.14    0.95
  10 -22  -2   -0.03    0.81
 -10 -22   2   -0.57    0.76
 -10 -22   2    1.29    0.82
  10  22  -2   -0.01    0.90
   8 -22  -2   -0.05    0.83
  -8 -22   2    0.83    0.74
  -8 -22   2    0.10    0.80
   8  22  -2    1.41    0.90
  -6 -22   2   -0.35    0.76
   6 -22  -2   -1.98    0.89
   6  22  -2   -1.04    0.92
  -4 -22   2    0.03    0.74
  -4 -22   2    0.84    0.60
   4 -22  -2    0.61    0.86
   4  22  -2   -1.48    0.99
  -2 -22   2    1.35    0.85
  -2 -22   2    0.60    0.47
   2 -22  -2    1.63    0.83
   2  22  -2    0.44    0.87
  -2  22   2   -0.80    0.69
   0 -22  -2    1.96    0.81
   0 -22   2    2.61    0.89
   0  22  -2    2.71    0.88
   0  22   2    2.61    0.81
   2 -22   2    4.75    1.03
  -2 -22  -2    2.89    0.57
  -2 -22  -2    2.76    0.94
   2 -22   2    1.98    0.90
   2  22   2    2.79    0.88
  -2  22  -2    2.14    0.84
   4 -22   2    3.73    1.05
  -4 -22  -2    0.59    0.54
  -4 -22  -2    1.86    0.82
   4  22   2    1.12    0.91
  -6 -22  -2    1.81    0.68
   6 -22   2   -0.08    0.92
   6 -22   2    1.87    0.92
   6  22   2    0.57    0.81
  -8 -22  -2    3.12    0.77
   8 -22   2    2.31    0.94
   8  22   2    2.18    0.92
  10 -22   2    1.40    0.97
 -10 -22  -2    0.78    0.71
  10  22   2   -0.22    0.96
 -12 -22  -2    0.26    0.84
  12 -22   2    0.23    1.03
  12  22   2   -0.19    1.05
 -14 -22  -2    0.76    1.13
  14 -22   2    0.34    0.83
 -14 -22  -2   -0.15    0.91
  14  22   2   -1.08    1.13
 -16 -22  -2    1.32    1.02
  16 -22   2    1.00    0.97
  16  22   2   -2.19    1.08
  18 -22   2   -0.40    0.97
 -18 -22  -2    0.41    1.10
 -18 -22  -2    1.12    1.25
  18  22   2    1.62    1.19
  17 -23  -2   -0.97    0.93
 -17 -23   2   -0.89    1.17
 -17 -23   2    1.71    1.00
  17  23  -2    1.09    1.03
  15 -23  -2    1.09    1.00
 -15 -23   2   -0.02    0.98
 -13 -23   2    2.27    1.19
 -13 -23   2    3.01    0.93
  13 -23  -2    2.10    1.05
  13  23  -2    3.97    1.15
 -11 -23   2    2.89    0.83
  11 -23  -2    0.43    1.01
   9 -23  -2    3.00    1.01
  -9 -23   2    2.60    0.80
  -9 -23   2    1.96    0.79
   9  23  -2    2.77    1.06
  -7 -23   2    0.94    0.67
   7 -23  -2   -0.34    0.88
  -7 -23   2    0.35    0.86
   7  23  -2    1.15    0.98
  -5 -23   2    0.83    0.60
   5 -23  -2    1.17    0.91
   5  23  -2    0.62    0.88
   3 -23  -2    0.89    0.85
  -3 -23   2    0.78    0.90
  -3 -23   2   -0.07    0.46
  -3 -23   2   -0.02    0.72
   3  23  -2    0.48    0.91
  -1 -23   2    0.17    0.78
  -1  23   2   -0.18    0.71
   1  23  -2   -0.80    0.83
   1 -23   2    0.52    0.90
   1 -23   2    0.08    0.82
  -1  23  -2   -1.13    0.84
   1  23   2   -0.43    0.79
   3 -23   2   -0.19    0.92
   3 -23   2    2.83    1.04
   3  23   2    1.37    0.87
   5 -23   2    2.56    0.88
   5 -23   2    2.93    1.03
  -5 -23  -2    1.92    0.65
   5  23   2    3.53    0.93
   7 -23   2   -0.36    0.94
  -7 -23  -2    0.21    0.69
   7 -23   2   -0.08    0.84
   7  23   2   -1.28    0.92
  -9 -23  -2    0.95    0.75
   9 -23   2   -0.08    1.01
  11 -23   2    0.45    0.95
 -11 -23  -2    0.84    0.90
  11  23   2    0.04    1.06
  13 -23   2   -0.04    0.99
  13  23   2    0.38    1.05
 -15 -23  -2   -0.15    1.16
  15 -23   2    1.73    0.98
 -15 -23  -2    0.97    0.95
  15  23   2    0.93    0.99
 -17 -23  -2   -0.12    0.98
  17 -23   2   -0.91    1.04
 -17 -23  -2   -0.04    1.18
  17  23   2    1.23    1.19
 -16 -24   2    1.93    1.00
  16 -24  -2   -0.30    1.03
 -16 -24   2   -0.21    1.20
  16  24  -2   -1.08    1.08
 -14 -24   2    5.60    1.38
 -14 -24   2    2.55    1.03
  14  24  -2    3.22    1.21
 -12 -24   2    0.73    0.89
  12 -24  -2    2.92    1.02
  12  24  -2    1.20    1.06
 -10 -24   2    2.23    0.85
  10 -24  -2    2.82    1.01
 -10 -24   2    2.21    0.86
  10  24  -2    0.33    0.97
   8 -24  -2    3.45    1.07
  -8 -24   2    2.50    0.81
  -8 -24   2    3.46    0.95
   8  24  -2    0.84    1.15
  -6 -24   2    1.35    0.86
  -6 -24   2    0.29    0.60
   6 -24  -2    1.15    0.94
   6  24  -2    1.39    0.97
  -4 -24   2    0.86    0.56
  -4 -24   2   -0.08    0.89
   4  24  -2   -1.24    1.04
  -2 -24   2   -0.83    0.89
  -2 -24   2    0.02    0.72
   2  24  -2    0.13    0.85
   0 -24   2   -1.51    0.96
   0 -24   2    0.72    0.88
   0  24   2    0.15    0.81
   0  24  -2   -0.28    0.87
   2 -24   2    0.41    0.91
   2 -24   2    1.13    0.88
   2  24   2   -0.13    0.86
   4 -24   2    1.42    0.91
  -6 -24  -2    1.80    0.66
   6 -24   2    0.66    1.17
   6  24   2   -0.90    0.98
  -8 -24  -2    2.92    0.83
   8 -24   2    2.38    1.01
 -10 -24  -2    1.41    0.84
  10  24   2    1.51    1.05
 -12 -24  -2   -0.76    0.96
  12 -24   2    0.28    0.88
  12  24   2    0.98    1.08
 -14 -24  -2   -0.58    0.92
  14 -24   2    1.74    1.06
 -16 -24  -2    0.71    0.96
  16 -24   2   -2.21    1.01
  16  24   2   -2.15    1.20
 -13 -25   2    3.38    1.02
  13 -25  -2    3.04    1.16
  13  25  -2    4.35    1.12
  11 -25  -2    0.84    1.09
  11  25  -2    1.90    1.05
   9 -25  -2    5.39    1.12
  -9 -25   2    4.50    1.04
  -9 -25   2    4.04    0.90
   9  25  -2    2.35    1.00
  -7 -25   2    4.67    1.02
   7  25  -2    3.04    1.19
  -5 -25   2    1.08    0.59
   5  25  -2   -0.71    1.00
   3  25  -2    0.83    0.93
  -1 -25   2   -1.33    1.04
  -1 -25   2   -1.71    0.90
   1  25  -2    0.27    0.90
   1 -25   2    1.13    1.01
   1 -25   2    0.58    0.89
   1  25   2   -0.17    0.77
   3 -25   2    0.83    0.96
   3  25   2    2.63    1.00
   5 -25   2   -0.43    1.15
   5 -25   2    1.04    0.86
  -5 -25  -2    0.49    0.59
   5  25   2   -0.37    0.88
   7 -25   2    2.15    1.05
  -7 -25  -2    1.26    0.77
   7  25   2   -0.16    1.13
  -9 -25  -2    2.24    0.86
   9 -25   2    0.61    1.03
   9  25   2    0.96    1.07
  11 -25   2    1.42    1.01
 -11 -25  -2    0.32    0.87
  11  25   2    1.61    1.06
  13 -25   2    1.16    1.07
 -13 -25  -2   -0.84    0.96
 -12 -26   2    5.21    1.02
  12  26  -2    3.30    1.08
  10 -26  -2    3.22    1.18
  -8 -26   2    4.15    0.85
  -8 -26   2    3.85    0.98
   8  26  -2    4.68    1.11
  -6 -26   2    1.68    0.96
   6 -26  -2    1.34    1.00
   6  26  -2    3.76    1.10
  -4 -26   2   -0.07    0.93
   4  26  -2    0.45    1.07
  -2 -26   2    0.10    0.92
   2  26  -2    0.78    0.88
   0 -26   2    0.76    0.91
   0 -26   2    1.09    0.92
   4 -26   2   -0.63    0.99
   4  26   2    0.01    0.87
   6 -26   2    0.55    0.96
  -6 -26  -2   -0.69    0.81
   8 -26   2   -0.24    0.94
  -8 -26  -2    0.40    0.72
   8  26   2    0.37    1.10
 -10 -26  -2   -0.30    0.83
  10 -26   2   -0.50    0.95
  10  26   2    1.51    0.96
  12 -26   2    1.74    1.06
 -12 -26  -2    3.32    0.98
  -9 -27   2    3.64    0.86
   9 -27  -2    2.91    1.17
   9  27  -2    3.45    1.15
   7  27  -2    0.28    1.01
  -5 -27   2    1.60    0.93
   5  27  -2    0.52    1.03
   3  27  -2   -0.79    1.06
  -1 -27   2   -0.10    0.90
   1 -27   2    0.07    0.85
   3 -27   2    0.88    0.84
   5 -27   2   -0.73    0.95
  -7 -27  -2    0.80    0.64
   7  27   2   -0.21    0.98
  -9 -27  -2   -0.12    0.73
   9 -27   2   -0.28    1.08
   9  27   2    0.02    0.97
   6  28  -2    0.02    0.95
   4  28  -2   -0.07    0.90
   2 -28   2    0.23    0.88
   4 -28   2    2.23    0.98
   6 -28   2    0.50    0.92
   6  28   2    1.98    1.05
 -28   0   3   -1.28    1.09
  26   0  -3    0.17    0.94
 -26   0   3   -1.16    1.10
 -24   0   3   -0.29    0.98
  24   0  -3   -0.36    0.84
  22   0  -3   -0.25    0.80
 -22   0   3   -0.73    0.88
 -20   0   3    1.72    0.87
  20   0  -3   -0.08    0.70
  18   0  -3    0.06    0.43
 -18   0   3    0.15    0.89
 -18   0   3    0.14    0.57
  16   0  -3   -0.65    0.45
 -16   0   3    0.42    0.77
  16   0  -3    0.22    0.57
 -16   0   3   -0.84    0.63
  14   0  -3   -0.34    0.49
 -14   0   3   -0.71    0.68
  14   0  -3    0.23    0.40
 -14   0   3    0.59    0.54
  12   0  -3    0.13    0.31
  12   0  -3   -0.80    0.45
 -12   0   3   -0.32    0.45
  12   0  -3    0.12    0.20
 -10   0   3    0.70    0.55
  10   0  -3    0.24    0.19
  10   0  -3    0.49    0.40
 -10   0   3   -0.01    0.45
  10   0  -3    0.29    0.31
   8   0  -3    0.18    0.18
  -8   0   3    0.13    0.52
   8   0  -3    0.15    0.30
   8   0  -3    0.92    0.42
   6   0  -3   -0.03    0.18
  -6   0   3   -0.49    0.28
  -6   0   3    0.29    0.34
   6   0  -3   -0.17    0.13
   6   0  -3   -0.43    0.29
  -4   0   3    0.48    0.18
  -2   0   3   -0.05    0.19
   2   0  -3    0.24    0.19
   2   0   3    0.19    0.21
  -2   0  -3    0.93    0.18
  -4   0  -3    1.04    0.28
  -6   0  -3   -0.27    0.22
  -6   0  -3   -0.14    0.26
   6   0   3    0.11    0.26
  -8   0  -3    0.32    0.37
   8   0   3    0.91    0.41
 -10   0  -3    0.70    0.59
  10   0   3   -0.21    0.37
 -10   0  -3    0.12    0.43
  10   0   3    0.46    0.40
  12   0   3    0.11    0.36
 -12   0  -3    0.26    0.50
  14   0   3    0.86    0.47
  14   0   3    0.40    0.42
 -14   0  -3    0.62    0.65
  14   0   3    0.51    0.31
 -14   0  -3    0.75    0.48
 -16   0  -3    0.55    0.81
 -16   0  -3    0.06    0.55
  16   0   3   -0.30    0.35
  16   0   3    0.39    0.54
 -18   0  -3   -0.01    0.63
  18   0   3    0.83    0.61
  18   0   3    1.32    0.61
 -18   0  -3    0.57    0.78
 -20   0  -3    0.02    0.86
 -20   0  -3   -0.95    0.71
  20   0   3    0.80    0.72
  20   0   3    0.26    0.57
 -22   0  -3   -0.49    0.92
 -24   0  -3   -0.05    0.94
  24   0   3   -0.65    0.75
 -26   0  -3    0.33    0.91
  26   0   3    0.33    0.81
  28   0   3    0.27    0.94
 -28   0  -3    0.97    0.97
  29  -1  -3    0.28    1.01
 -29  -1   3    0.99    1.21
  29   1  -3   -0.85    1.04
 -29   1   3    0.53    1.06
  27  -1  -3    0.61    0.89
 -27  -1   3   -1.03    1.14
  27   1  -3   -0.26    0.94
 -27   1   3    2.42    1.05
  25  -1  -3   -0.18    0.82
 -25  -1   3   -0.21    0.95
 -25   1   3   -0.18    1.02
  25   1  -3    1.03    0.86
  23  -1  -3    0.10    0.77
 -23  -1   3    0.63    1.08
  23   1  -3    0.60    0.83
 -23   1   3   -0.63    0.99
  21  -1  -3    0.02    0.66
 -21  -1   3    0.10    0.90
 -21  -1   3    0.48    0.72
  21   1  -3   -0.02    0.77
 -21   1   3   -0.21    0.92
  19  -1  -3    0.46    0.60
 -19  -1   3   -0.26    0.68
 -19  -1   3    2.57    1.04
 -19   1   3    0.29    0.84
  19   1  -3   -0.24    0.47
 -17  -1   3    1.34    0.86
  17  -1  -3    0.83    0.59
  17  -1  -3    1.00    0.45
 -17  -1   3    1.35    0.76
  17   1  -3   -0.01    0.47
 -17   1   3   -0.05    0.85
  17   1  -3    1.17    0.67
 -15  -1   3    0.38    0.54
  15  -1  -3   -0.03    0.54
 -15  -1   3    0.06    0.68
  15  -1  -3    0.32    0.27
  15  -1  -3   -0.22    0.36
  15   1  -3   -0.07    0.42
 -15   1   3   -1.34    0.80
 -15   1   3   -0.05    0.55
  15   1  -3   -0.47    0.51
  13  -1  -3    1.11    0.47
 -13  -1   3   -0.35    0.69
 -13   1   3    0.24    0.43
  13   1  -3    0.52    0.41
  13   1  -3    0.95    0.43
 -13   1   3    0.19    0.63
  11  -1  -3    2.59    0.29
 -11  -1   3    2.44    0.64
 -11  -1   3    2.77    0.49
  11  -1  -3    3.05    0.46
  11   1  -3    2.39    0.45
 -11   1   3    2.63    0.43
   9  -1  -3    3.43    0.46
   9  -1  -3    2.80    0.30
  -9  -1   3    2.48    0.47
  -9   1   3    2.76    0.48
   9   1  -3    2.62    0.40
   7  -1  -3    7.83    0.52
  -7  -1   3    7.93    0.69
   7  -1  -3    8.39    0.45
  -7  -1   3    8.41    0.55
  -7   1   3    7.64    0.51
   7   1  -3    8.51    0.57
  -7   1   3    7.92    0.68
  -5  -1   3   85.41    3.46
   5  -1  -3   81.18    3.34
  -5  -1   3   79.04    3.39
   5  -1  -3   84.40    3.38
   5   1  -3   73.89    3.36
   5   1  -3   80.76    3.40
  -5   1   3   81.35    3.45
  -5   1   3   82.40    3.37
  -3  -1   3   24.51    1.09
  -3  -1   3   25.41    1.12
   3  -1  -3   24.70    1.07
   3  -1  -3   21.37    1.06
  -3   1   3   24.04    1.07
   3   1  -3   25.30    1.09
  -3   1   3   23.95    1.12
   3   1  -3   22.97    1.07
  -3   1   3   23.61    1.04
   1  -1  -3   20.97    0.96
  -1  -1   3   23.56    0.98
   1  -1  -3   23.10    0.97
  -1  -1   3   23.41    0.98
  -1   1   3   21.30    0.96
  -1   1   3   20.08    0.95
   1   1  -3   24.99    0.98
   1   1  -3   21.29    0.98
   1  -1   3   22.41    1.07
  -1  -1  -3   26.44    1.09
  -1  -1  -3   27.28    1.10
   1  -1   3   25.31    1.07
  -1  -1  -3   26.33    1.09
  -1   1  -3   23.18    1.07
  -1   1  -3   25.61    1.07
   1   1   3   25.85    1.09
   1   1   3   23.57    1.08
   1   1   3   25.35    1.08
   1   1   3   25.38    1.10
   3  -1   3    2.69    0.23
   3  -1   3    3.05    0.25
  -3  -1  -3    2.96    0.28
   3  -1   3    3.65    0.32
   3   1   3    3.75    0.32
   3   1   3    3.35    0.29
  -3   1  -3    2.99    0.26
  -5  -1  -3   15.44    0.87
   5  -1   3   18.79    0.84
  -5  -1  -3   17.04    0.87
  -5   1  -3   18.49    0.85
   5   1   3   17.80    0.87
   5   1   3   17.30    0.85
   7  -1   3   30.64    1.38
  -7  -1  -3   30.33    1.41
  -7  -1  -3   28.87    1.44
   7  -1   3   31.13    1.39
  -7   1  -3   24.85    1.38
   7   1   3   30.39    1.40
  -7   1  -3   31.72    1.38
   7   1   3   29.72    1.39
  -9  -1  -3  101.58    4.36
  -9  -1  -3  106.20    4.33
   9  -1   3  106.69    4.31
  -9   1  -3   84.89    4.88
  -9   1  -3   99.36    4.31
   9   1   3  104.11    4.33
   9   1   3  108.58    4.33
  11  -1   3    1.35    0.38
  11  -1   3    1.73    0.44
  11  -1   3    2.28    0.38
 -11  -1  -3    2.19    0.45
 -11   1  -3    1.52    0.39
  11   1   3    1.84    0.42
  11   1   3    1.32    0.48
 -13  -1  -3    0.08    0.50
 -13  -1  -3    0.66    0.55
  13  -1   3    0.21    0.31
  13  -1   3   -0.42    0.38
 -13   1  -3   -0.74    0.41
  13   1   3   -0.22    0.45
 -13   1  -3    0.22    0.52
  13   1   3   -0.12    0.47
  15  -1   3    0.31    0.37
  15  -1   3    0.02    0.49
 -15  -1  -3    0.63    0.63
  15   1   3    0.68    0.50
  15   1   3    0.07    0.50
 -15   1  -3    0.91    0.55
 -15   1  -3    0.09    0.71
  17  -1   3    0.28    0.38
 -17  -1  -3    0.27    0.71
  17  -1   3    1.20    0.56
  17  -1   3   -0.36    0.53
  17   1   3    0.37    0.62
  17   1   3    0.46    0.59
 -17   1  -3   -0.59    0.57
 -17   1  -3    0.46    0.77
  19  -1   3    3.15    0.72
  19  -1   3    1.89    0.66
 -19  -1  -3    2.26    0.85
  19   1   3    2.21    0.66
  19   1   3    1.63    0.69
 -19   1  -3    2.71    0.69
 -19   1  -3    1.58    0.84
 -21  -1  -3   -0.07    0.84
  21  -1   3    1.91    0.73
  21   1   3    1.65    0.77
 -21   1  -3   -0.14    0.87
  23  -1   3    0.68    0.75
 -23  -1  -3    0.93    0.89
  23   1   3    0.88    0.71
  25  -1   3    0.71    0.83
 -25  -1  -3   -0.09    1.04
  25   1   3    0.06    0.83
 -25   1  -3    0.04    0.95
 -27  -1  -3    1.89    1.01
  27  -1   3    0.90    0.88
  27   1   3   -0.11    0.90
 -27   1  -3   -0.72    1.01
  28  -2  -3    2.25    0.99
 -28  -2   3   -0.43    1.16
 -28   2   3    1.57    1.19
  26  -2  -3   -1.32    0.99
 -26  -2   3    0.76    1.14
  26   2  -3    0.06    0.93
 -26   2   3   -2.18    1.06
 -24  -2   3    0.96    1.05
  24  -2  -3   -1.31    0.81
 -24   2   3    0.99    0.98
 -22  -2   3   -1.77    0.80
 -22  -2   3   -0.37    1.07
  22  -2  -3    0.39    0.65
  22   2  -3   -1.32    0.87
 -22   2   3    1.19    0.98
 -20  -2   3   -0.21    0.75
  20  -2  -3    1.62    0.72
 -20  -2   3    1.11    1.02
  20   2  -3    0.75    0.56
 -20   2   3    0.38    0.83
  20   2  -3    0.33    0.76
 -18  -2   3    1.21    0.88
  18  -2  -3    0.59    0.58
 -18  -2   3   -0.19    0.64
  18   2  -3   -0.72    0.59
 -18   2   3    1.16    0.61
  18   2  -3    0.34    0.67
 -16  -2   3   -0.01    0.73
  16  -2  -3   -0.32    0.36
 -16  -2   3   -0.62    0.69
  16  -2  -3    0.14    0.54
 -16   2   3   -0.55    0.50
  16   2  -3   -0.04    0.48
 -16   2   3    1.41    0.78
  16   2  -3    0.12    0.59
  14  -2  -3   -0.26    0.29
 -14  -2   3    0.97    0.49
 -14  -2   3    0.12    0.72
  14  -2  -3   -0.19    0.44
  14  -2  -3    0.09    0.32
 -14   2   3    0.12    0.48
 -14   2   3   -0.69    0.63
  14   2  -3    0.16    0.48
  14   2  -3    0.81    0.49
  12  -2  -3   -0.22    0.28
 -12  -2   3    0.17    0.46
 -12  -2   3    0.03    0.52
  12  -2  -3   -0.24    0.24
 -12   2   3   -0.06    0.35
  12   2  -3    0.51    0.42
 -12   2   3    0.88    0.59
  12   2  -3   -0.84    0.39
 -10  -2   3    0.09    0.58
 -10  -2   3    0.76    0.50
 -10   2   3    0.70    0.61
  10   2  -3    0.71    0.49
 -10   2   3    0.30    0.37
   8  -2  -3    3.20    0.35
  -8  -2   3    3.35    0.52
   8  -2  -3    2.85    0.42
  -8  -2   3    3.35    0.65
   8   2  -3    3.86    0.49
   8   2  -3    3.75    0.50
  -8   2   3    4.72    0.65
  -8   2   3    3.04    0.42
   6  -2  -3    8.29    0.48
   6  -2  -3    7.40    0.46
   6  -2  -3    8.43    0.47
  -6  -2   3    8.37    0.59
  -6  -2   3    7.74    0.53
   6   2  -3    7.73    0.53
  -6   2   3    8.29    0.49
   6   2  -3    8.07    0.55
  -6   2   3    7.97    0.60
  -4  -2   3    1.62    0.37
  -4  -2   3    1.86    0.33
   4  -2  -3    1.39    0.24
  -4   2   3    2.13    0.26
   4   2  -3    1.77    0.33
  -4   2   3    1.43    0.36
   4   2  -3    1.03    0.31
   2  -2  -3    4.96    0.31
  -2  -2   3    5.48    0.38
  -2  -2   3    5.67    0.38
   2   2  -3    5.95    0.39
   2   2  -3    5.58    0.37
  -2   2   3    5.07    0.33
   0  -2  -3   41.52    1.83
   0  -2  -3   42.93    1.83
   0  -2   3   45.10    1.83
   0  -2  -3   44.91    1.84
   0   2   3   44.61    1.84
   2  -2   3    0.70    0.14
   2  -2   3    0.93    0.14
   2   2   3    0.31    0.21
  -4  -2  -3  207.40    8.34
   4  -2   3  215.12    8.33
  -4  -2  -3  201.49    8.35
   4  -2   3  175.29    9.98
  -4   2  -3  211.08    8.77
   4   2   3  203.56    8.35
   4   2   3  215.39    8.35
   6  -2   3   67.24    3.57
  -6  -2  -3   62.60    3.12
   6  -2   3   65.67    3.13
  -6  -2  -3   81.93    3.16
   6   2   3   79.66    3.14
   6   2   3   77.88    3.15
  -6   2  -3   79.22    3.09
  -8  -2  -3   74.56    2.94
   8  -2   3   74.57    2.89
  -8  -2  -3   59.18    2.92
   8  -2   3   60.82    2.89
   8   2   3   68.95    2.93
   8   2   3   71.10    2.92
  -8   2  -3   56.78    3.20
  10  -2   3   71.68    2.93
 -10  -2  -3   69.12    3.01
 -10  -2  -3   57.87    3.01
  10   2   3   67.48    3.01
  10   2   3   71.94    3.02
 -12  -2  -3   -0.42    0.51
  12  -2   3    0.13    0.38
  12  -2   3    0.26    0.34
 -12  -2  -3   -0.15    0.41
  12  -2   3   -0.42    0.39
 -12   2  -3    0.01    0.40
 -12   2  -3   -0.43    0.50
  12   2   3   -0.93    0.45
  12   2   3    0.53    0.42
 -14  -2  -3    1.24    0.55
  14  -2   3    2.57    0.42
 -14  -2  -3    2.09    0.76
  14   2   3    1.89    0.50
 -16  -2  -3    2.15    0.67
 -16  -2  -3    3.10    0.80
  16  -2   3    1.62    0.42
  16  -2   3    1.85    0.58
 -16   2  -3    1.06    0.56
 -16   2  -3    1.56    0.70
  16   2   3    0.92    0.56
  16   2   3    2.16    0.56
 -18  -2  -3    3.30    0.75
  18  -2   3    1.62    0.57
  18  -2   3    2.66    0.47
  18  -2   3    2.62    0.66
 -18  -2  -3    2.51    0.94
 -18   2  -3    0.95    0.79
 -18   2  -3    2.31    0.60
  18   2   3    1.71    0.63
  18   2   3    1.66    0.68
  20  -2   3    5.44    0.81
 -20  -2  -3    6.24    0.95
 -20  -2  -3    4.39    1.11
  20   2   3    6.73    0.92
  22  -2   3    3.30    0.75
  22   2   3    3.65    0.84
  22   2   3    3.88    0.77
 -24  -2  -3   -0.54    1.02
  24  -2   3   -0.51    0.75
  24   2   3   -0.41    0.79
 -24   2  -3   -0.17    0.94
 -26  -2  -3   -0.17    1.09
  26  -2   3    1.23    0.95
  26   2   3   -0.75    0.82
 -26   2  -3   -0.73    1.04
  28  -2   3    0.76    1.01
 -28  -2  -3    2.30    1.06
  28   2   3    1.11    1.00
 -29  -3   3    0.65    1.04
  29  -3  -3    2.02    0.90
 -29   3   3    2.08    1.10
  29   3  -3    3.05    1.10
  27  -3  -3    0.78    0.84
 -27  -3   3    2.72    1.34
 -27   3   3    2.94    1.21
  27   3  -3    2.32    1.01
  25   3  -3    0.96    1.05
 -25   3   3    3.25    1.10
  23  -3  -3    1.70    0.71
  23   3  -3    0.13    0.72
 -23   3   3    1.47    0.98
  21  -3  -3    0.34    0.66
 -21  -3   3   -0.24    0.98
 -21   3   3    1.88    1.03
  21   3  -3    1.27    0.68
  21   3  -3    0.53    0.79
  19  -3  -3    0.71    0.58
 -19  -3   3   -0.62    0.82
 -19  -3   3   -0.37    0.68
 -19   3   3   -0.27    0.90
  19   3  -3    0.56    0.73
  19   3  -3    0.23    0.61
 -17  -3   3   10.51    1.15
 -17  -3   3    8.36    0.93
  17  -3  -3    7.70    0.64
 -17   3   3    5.77    1.01
  17   3  -3    8.71    0.94
  17   3  -3    7.59    0.84
 -15  -3   3    2.53    0.84
  15  -3  -3    1.42    0.49
  15  -3  -3    1.17    0.36
 -15  -3   3    0.99    0.56
  15   3  -3    2.41    0.59
 -15   3   3    0.94    0.80
 -13  -3   3    1.60    0.64
  13  -3  -3    2.24    0.48
  13  -3  -3    2.02    0.36
 -13   3   3    1.82    0.65
  13   3  -3    1.74    0.56
  13   3  -3    1.65    0.45
 -13   3   3    2.44    0.46
  11  -3  -3    1.45    0.37
  11  -3  -3    1.01    0.31
 -11  -3   3    1.69    0.63
 -11  -3   3    1.86    0.47
  11   3  -3    1.71    0.47
 -11   3   3    0.77    0.34
  11   3  -3    1.17    0.46
   9  -3  -3   17.65    0.90
  -9  -3   3   16.52    1.10
  -9  -3   3   17.61    1.03
   9  -3  -3   15.13    0.90
   9   3  -3   19.15    1.00
   9   3  -3   17.35    1.02
  -9   3   3   15.24    0.89
  -9   3   3   18.10    1.17
  -7  -3   3   17.75    0.96
   7  -3  -3   16.93    0.83
   7  -3  -3   16.82    0.85
  -7  -3   3   16.15    1.02
   7   3  -3   16.44    0.94
   7   3  -3   15.63    0.92
  -7   3   3   16.92    1.00
  -5  -3   3   95.19    3.99
   5  -3  -3   90.77    4.04
   5  -3  -3   97.67    3.89
   5  -3  -3   96.77    3.92
  -5  -3   3   92.38    3.95
   5   3  -3   95.20    3.96
  -5   3   3   93.28    4.00
   5   3  -3   95.66    3.97
  -5   3   3   93.38    4.05
   3  -3  -3   44.99    1.84
  -3  -3   3   41.47    1.84
  -3  -3   3   42.70    1.84
   3  -3  -3   39.09    1.77
  -3  -3   3   39.49    1.75
   3   3  -3   42.14    1.85
   3   3  -3   45.68    1.86
  -3   3   3   43.56    1.78
  -3   3   3   42.27    1.87
  -1  -3   3    4.21    0.32
  -1  -3   3    5.83    0.35
   1  -3  -3    5.41    0.29
   1  -3  -3    5.21    0.30
  -1   3   3    4.91    0.31
   1   3  -3    5.18    0.39
  -1  -3  -3  134.88    5.47
   1  -3   3  140.65    5.45
   1   3   3  123.38    5.47
   1   3   3  137.87    5.49
  -3  -3  -3  413.07   16.52
  -3  -3  -3  401.28   16.54
   3  -3   3  343.58   28.06
   3  -3   3  390.31   18.87
  -3   3  -3  434.27   16.54
   3   3   3  423.44   16.53
   3   3   3  429.88   16.54
  -5  -3  -3   78.35    3.79
  -5  -3  -3   92.21    3.80
   5  -3   3   93.08    3.74
   5   3   3   95.20    3.83
   5   3   3   90.61    4.26
   5   3   3   93.64    3.80
   7  -3   3  108.51    4.29
  -7  -3  -3  106.21    4.33
  -7  -3  -3   86.55    4.31
   7  -3   3  101.62    4.42
   7   3   3  101.23    4.31
   7   3   3  107.75    4.34
  -9  -3  -3   34.80    1.65
  -9  -3  -3   35.13    1.70
   9  -3   3   34.91    1.58
   9  -3   3   26.77    1.75
   9   3   3   36.62    1.67
  -9   3  -3   34.12    1.57
   9   3   3   33.89    1.68
 -11  -3  -3   12.65    0.86
 -11  -3  -3    9.93    0.90
  11  -3   3   11.86    0.74
  11  -3   3   12.93    0.77
  11   3   3   11.70    0.86
  11   3   3   12.92    0.88
 -13  -3  -3    9.09    0.89
 -13  -3  -3   11.67    0.86
 -13   3  -3    9.20    0.89
  13   3   3    9.91    0.82
 -13   3  -3   11.88    0.79
  15  -3   3    2.06    0.51
  15  -3   3    1.14    0.55
 -15  -3  -3    1.54    0.67
 -15  -3  -3    1.77    0.85
  15  -3   3    1.67    0.44
 -15   3  -3    1.91    0.68
  15   3   3    2.19    0.58
  17  -3   3    0.06    0.42
  17  -3   3    0.85    0.53
 -17  -3  -3    0.71    0.79
 -17  -3  -3    0.27    0.69
  17  -3   3    0.67    0.52
  17   3   3    1.84    0.68
 -17   3  -3   -0.27    0.51
 -17   3  -3   -0.09    0.73
 -19  -3  -3   15.20    1.41
 -19  -3  -3   15.95    1.29
  19   3   3   14.41    1.22
  19   3   3   15.02    1.20
 -21  -3  -3    3.99    1.05
 -21  -3  -3    4.69    0.88
  21   3   3    4.81    0.88
  21   3   3    3.37    0.84
 -23  -3  -3    3.20    1.14
  23  -3   3    2.37    0.75
  23   3   3    2.72    0.79
 -23   3  -3    1.95    0.94
  23   3   3    3.56    0.86
 -25  -3  -3   -0.08    0.96
  25  -3   3    0.89    0.76
  25   3   3    0.35    0.79
 -25   3  -3    2.52    0.98
  27  -3   3    1.18    0.79
 -27  -3  -3   -0.08    1.03
  27   3   3   -0.12    0.87
 -27   3  -3   -2.02    0.98
  28  -4  -3    1.28    0.87
 -28   4   3    1.40    1.15
  28   4  -3    2.22    1.04
  26  -4  -3    3.79    0.94
 -26   4   3    2.85    1.26
  26   4  -3    4.77    1.07
 -24  -4   3    2.59    1.03
  24  -4  -3    2.99    0.77
 -24   4   3    2.23    1.06
  24   4  -3    2.49    0.90
 -22  -4   3    0.44    1.07
  22  -4  -3   -0.32    0.62
 -22   4   3    0.31    0.90
  22   4  -3    0.47    0.68
 -20  -4   3   -0.26    0.99
 -20  -4   3   -1.11    0.81
  20  -4  -3    1.38    0.59
 -20   4   3    1.20    0.98
  20   4  -3   -0.38    0.67
  20   4  -3    0.24    0.68
 -18  -4   3    3.53    0.84
  18  -4  -3    1.05    0.59
  18   4  -3    0.89    0.68
  18   4  -3    2.09    0.77
 -18   4   3    2.61    0.95
 -16  -4   3    7.15    0.86
 -16  -4   3    7.97    0.97
  16  -4  -3    7.98    0.66
 -16   4   3    6.43    1.01
  16   4  -3    8.74    0.87
  16   4  -3    8.58    0.91
  14  -4  -3    1.05    0.43
 -14  -4   3    1.93    0.57
 -14  -4   3    1.95    0.70
  14  -4  -3    1.06    0.39
 -14   4   3    1.51    0.69
  14   4  -3    0.73    0.55
  14   4  -3    2.25    0.63
  12  -4  -3    4.05    0.47
 -12  -4   3    4.38    0.58
  12  -4  -3    3.83    0.46
 -12  -4   3    4.66    0.75
 -12   4   3    4.18    0.75
  12   4  -3    4.39    0.61
  12   4  -3    4.63    0.63
 -10  -4   3    7.24    0.71
  10  -4  -3    7.23    0.53
 -10  -4   3    7.73    0.77
  10   4  -3    7.44    0.68
  10   4  -3    6.33    0.66
 -10   4   3    7.85    0.78
   8  -4  -3    3.30    0.39
   8  -4  -3    2.68    0.36
  -8  -4   3    4.50    0.65
  -8  -4   3    4.72    0.56
   8  -4  -3    3.09    0.34
   8   4  -3    3.87    0.53
  -8   4   3    4.42    0.66
   8   4  -3    4.45    0.56
   6  -4  -3   71.82    3.10
  -6  -4   3   74.09    3.16
   6  -4  -3   71.14    3.05
  -6  -4   3   72.68    3.18
   6   4  -3   72.69    3.15
  -6   4   3   75.89    3.22
   6   4  -3   75.20    3.17
   4  -4  -3    0.78    0.23
   4  -4  -3    1.01    0.21
  -4  -4   3    0.69    0.25
   4   4  -3    0.31    0.32
   2  -4  -3  120.39    4.87
  -2  -4   3  122.04    4.85
  -2  -4   3  112.12    4.80
   2  -4  -3  109.81    4.80
   2   4  -3  119.16    4.88
  -2   4   3  113.55    4.79
   2   4  -3  128.22    4.87
   0  -4  -3  200.01    7.59
   0  -4   3  195.15    7.59
   0  -4   3  188.31    7.61
   0   4   3  182.84    7.60
   0   4  -3  152.37   10.97
   0   4  -3  193.62    7.64
   2  -4   3  136.16    5.57
  -2  -4  -3  141.08    5.64
   2  -4   3  131.43    5.64
  -2  -4  -3  135.92    5.66
   2   4   3  144.41    5.65
   2   4   3  135.22    5.64
   4  -4   3  502.72   20.21
  -4  -4  -3  521.39   20.25
   4  -4   3  502.47   20.24
  -4  -4  -3  485.09   20.25
  -4   4  -3  421.60   31.59
   4   4   3  528.47   20.27
   4   4   3  520.01   20.25
   6  -4   3  212.69    8.72
   6  -4   3  216.15    8.77
  -6  -4  -3  207.36    8.81
  -6  -4  -3  218.37    8.80
   6   4   3  212.45    8.79
   6   4   3  217.46    8.81
   8  -4   3   80.10    3.18
  -8  -4  -3   73.09    3.29
  -8  -4  -3   72.29    3.24
   8  -4   3   72.67    3.20
   8   4   3   71.48    3.24
   8   4   3   74.31    3.25
 -10  -4  -3   85.54    3.70
  10  -4   3   80.96    3.62
  10  -4   3   90.77    3.63
 -10  -4  -3   78.81    3.73
  10   4   3   86.22    3.71
  10   4   3   83.67    3.71
 -12  -4  -3   28.87    1.60
  12  -4   3   32.42    1.54
 -12  -4  -3   32.11    1.70
  12   4   3   33.87    1.67
 -12   4  -3   28.56    1.49
  12   4   3   30.13    1.61
  14  -4   3    0.68    0.44
 -14  -4  -3    0.70    0.74
  14  -4   3    0.16    0.43
  14  -4   3    0.83    0.44
 -14  -4  -3    0.42    0.51
  14   4   3    0.38    0.59
  14   4   3    0.38    0.49
 -14   4  -3    0.64    0.61
 -16  -4  -3    2.65    0.67
  16  -4   3    2.44    0.53
 -16  -4  -3    1.25    0.75
  16   4   3    1.87    0.56
 -16   4  -3    1.59    0.70
  16   4   3    2.16    0.70
 -16   4  -3    2.38    0.53
 -18  -4  -3    8.72    1.00
 -18  -4  -3   10.19    1.30
  18  -4   3   11.82    0.84
  18   4   3   10.88    1.02
  18   4   3   10.33    1.06
 -18   4  -3    8.51    1.09
  20  -4   3    3.49    0.72
 -20   4  -3    5.54    1.03
  20   4   3    5.38    0.82
 -22  -4  -3    8.06    0.99
 -22  -4  -3    7.37    1.21
  22   4   3    7.94    1.04
  22   4   3    9.06    1.09
 -24  -4  -3    2.89    1.12
  24   4   3    3.82    1.00
  26  -4   3    0.36    0.78
  26   4   3    2.72    0.99
  28  -4   3    0.67    0.72
 -28  -4  -3   -1.23    1.04
  28   4   3    0.32    0.92
  27  -5  -3    2.95    0.83
 -27  -5   3    2.72    1.12
  27   5  -3    4.43    1.05
 -27   5   3    2.54    1.14
 -25  -5   3   -2.32    1.34
  25  -5  -3    1.87    0.76
 -25   5   3    0.41    1.01
 -23  -5   3    4.98    1.01
 -23  -5   3    4.28    1.22
  23   5  -3    2.87    0.98
 -23   5   3    3.90    1.10
  23   5  -3    4.62    0.91
  21  -5  -3   -0.22    0.57
 -21  -5   3    1.87    1.10
  21   5  -3    2.19    0.79
 -21   5   3    0.58    0.85
 -19  -5   3   -0.46    0.82
 -19  -5   3    0.29    0.83
  19   5  -3    0.58    0.71
 -19   5   3    0.15    0.94
  19   5  -3    0.02    0.78
  17  -5  -3    1.96    0.51
 -17   5   3    2.21    0.94
  17   5  -3    1.15    0.81
  15  -5  -3    1.90    0.47
  15  -5  -3    1.46    0.46
 -15  -5   3    2.66    0.73
  15   5  -3    3.08    0.71
 -15   5   3    2.34    0.77
  15   5  -3    1.82    0.61
 -13  -5   3   21.35    1.32
  13  -5  -3   22.34    1.18
 -13  -5   3   21.74    1.41
 -13   5   3   21.68    1.41
  13   5  -3   20.82    1.31
  13   5  -3   22.50    1.36
  11  -5  -3   -0.23    0.36
 -11  -5   3   -0.27    0.43
 -11  -5   3   -0.64    0.56
  11  -5  -3   -0.19    0.29
 -11   5   3    0.60    0.55
  11   5  -3    0.52    0.45
  11   5  -3    0.46    0.50
 -11   5   3   -0.20    0.28
  -9  -5   3   24.38    1.37
   9  -5  -3   21.81    1.13
   9  -5  -3   24.49    1.25
  -9  -5   3   24.69    1.33
   9   5  -3   24.81    1.32
   9   5  -3   25.67    1.35
  -9   5   3   26.61    1.43
  -7  -5   3    6.89    0.76
   7  -5  -3    8.00    0.53
   7  -5  -3    5.99    0.55
  -7  -5   3    7.15    0.64
   7   5  -3    6.12    0.62
  -7   5   3    6.17    0.67
   7   5  -3    6.84    0.64
  -5  -5   3   28.17    1.37
   5  -5  -3   29.59    1.36
  -5  -5   3   28.43    1.40
  -5   5   3   27.35    1.40
   5   5  -3   28.19    1.39
   5   5  -3   30.78    1.40
  -3  -5   3   30.18    1.36
   3  -5  -3   30.61    1.37
  -3  -5   3   30.15    1.36
   3  -5  -3   28.19    1.25
  -3   5   3   28.37    1.25
   3   5  -3   29.66    1.38
   3   5  -3   29.63    1.37
   1  -5  -3   48.79    2.08
  -1  -5   3   43.54    2.10
  -1  -5   3   50.71    2.12
  -1  -5   3   44.93    2.51
  -1  -5   3   56.06    2.13
   1  -5  -3   54.07    2.17
   1   5  -3   54.90    2.20
   1   5  -3   45.52    2.44
  -1  -5  -3   51.09    2.06
   1  -5   3   49.98    2.09
   1  -5   3   46.38    2.01
  -1  -5  -3   50.75    2.09
   1   5   3   48.05    2.06
   1   5   3   41.91    2.06
  -1   5  -3   49.74    2.10
  -3  -5  -3  483.59   19.45
  -3  -5  -3  497.00   19.52
   3  -5   3  475.68   20.21
  -3  -5  -3  488.25   19.48
   3  -5   3  492.31   19.49
   3  -5   3  481.72   19.49
   3   5   3  486.48   19.49
   3   5   3  487.26   19.50
  -3   5  -3  445.85   20.28
  -5  -5  -3   29.82    1.42
   5  -5   3   30.59    1.43
  -5  -5  -3   30.44    1.47
   5  -5   3   27.66    1.28
  -5   5  -3   33.75    1.29
  -5   5  -3   25.55    1.41
   5   5   3   31.63    1.45
   5   5   3   30.83    1.44
   7  -5   3   70.18    3.05
   7  -5   3   69.81    2.99
  -7  -5  -3   70.53    3.07
  -7  -5  -3   67.51    3.09
   7   5   3   70.47    3.09
   7   5   3   72.55    3.11
   9  -5   3   94.35    4.12
  -9  -5  -3   97.76    4.24
  -9  -5  -3   97.44    4.28
   9  -5   3  101.01    4.21
   9   5   3   99.99    4.27
   9   5   3   99.19    4.25
 -11  -5  -3   57.34    2.65
  11  -5   3   55.09    2.48
 -11  -5  -3   51.36    2.53
  11   5   3   56.07    2.58
  11   5   3   52.86    2.54
 -13  -5  -3    8.33    0.83
  13  -5   3    8.49    0.71
  13  -5   3    8.76    0.67
 -13  -5  -3    8.63    0.90
  13   5   3    7.29    0.78
  13   5   3    7.79    0.78
 -15  -5  -3    9.18    1.05
  15  -5   3    9.41    0.76
 -15  -5  -3   10.05    0.87
  15  -5   3    8.57    0.75
  15   5   3    8.42    0.83
  17  -5   3    1.32    0.53
 -17  -5  -3    2.55    0.79
 -17  -5  -3    1.60    0.81
  17   5   3    1.42    0.63
  17   5   3    2.59    0.73
 -17   5  -3   -0.08    0.77
 -19  -5  -3   14.94    1.25
 -19  -5  -3   17.45    1.52
  19  -5   3   16.85    1.10
  19   5   3   14.10    1.22
  19   5   3   17.43    1.39
 -21  -5  -3    9.56    1.05
 -21  -5  -3    8.98    1.34
  21   5   3    7.74    1.07
  21   5   3   11.27    1.09
 -23  -5  -3    1.29    1.03
  23  -5   3    1.54    0.66
  23   5   3    0.06    0.81
 -23   5  -3    0.68    0.85
 -25  -5  -3    0.96    1.22
  25  -5   3    0.52    0.69
  25   5   3    2.41    0.91
 -27  -5  -3    1.86    1.07
  27  -5   3    0.92    0.69
  27   5   3   -0.71    0.88
 -28  -6   3    0.52    1.20
 -28   6   3    3.64    1.15
  28   6  -3    2.85    1.03
  26  -6  -3   -0.01    0.60
 -26  -6   3    1.05    1.15
  26   6  -3   -0.54    0.92
 -26   6   3    0.72    1.14
 -24  -6   3    1.05    0.92
 -24  -6   3    2.09    1.15
  24  -6  -3    0.71    0.64
 -24   6   3    2.90    1.11
 -22  -6   3    0.25    1.24
  22  -6  -3    0.27    0.57
 -22  -6   3    3.05    0.91
  22   6  -3    2.66    0.94
 -22   6   3    0.46    0.99
  22   6  -3    1.53    0.84
 -20  -6   3    1.85    0.92
 -20  -6   3    2.75    1.02
  20   6  -3    1.94    0.90
  20   6  -3    2.59    0.85
 -20   6   3    4.34    1.12
 -18  -6   3    2.04    0.84
 -18  -6   3    2.11    0.96
 -18   6   3    2.96    0.96
  18   6  -3    2.29    0.79
  16  -6  -3    0.61    0.45
 -16  -6   3    2.65    0.80
  16  -6  -3    1.07    0.49
 -16  -6   3    1.43    0.85
 -16   6   3    2.09    0.90
 -14  -6   3   -0.59    0.63
 -14  -6   3   -0.22    0.69
  14  -6  -3    0.00    0.42
  14  -6  -3    0.11    0.34
 -14   6   3    0.47    0.76
 -14   6   3   -0.47    0.32
  14   6  -3   -0.24    0.54
  14   6  -3    0.58    0.63
 -12  -6   3    3.91    0.36
 -12  -6   3    4.21    0.76
 -12  -6   3    3.44    0.59
  12  -6  -3    3.82    0.49
  12   6  -3    4.19    0.60
  12   6  -3    3.89    0.69
 -12   6   3    4.65    0.75
  10  -6  -3    2.23    0.29
 -10  -6   3    3.07    0.60
 -10  -6   3    3.29    0.62
  10  -6  -3    2.83    0.45
  10   6  -3    2.91    0.59
  10   6  -3    2.80    0.54
 -10   6   3    4.11    0.67
  -8  -6   3   22.14    1.31
   8  -6  -3   22.01    1.18
  -8  -6   3   22.68    1.25
   8   6  -3   22.73    1.25
   8   6  -3   22.61    1.25
  -8   6   3   23.47    1.36
   6  -6  -3    0.85    0.36
  -6  -6   3    0.61    0.49
   6   6  -3    1.00    0.47
  -6   6   3    0.63    0.48
   6   6  -3    0.63    0.51
  -4  -6   3   92.62    4.10
  -4  -6   3  101.50    4.21
  -4  -6   3  100.33    4.23
   4  -6  -3   99.72    4.21
   4   6  -3  101.30    4.22
   4   6  -3  100.43    4.24
  -4   6   3  104.64    4.48
  -2  -6   3    8.34    0.50
   2  -6  -3    8.26    0.42
   2  -6  -3    7.77    0.56
  -2  -6   3    7.85    0.46
   2   6  -3    8.11    0.53
   2   6  -3    7.44    0.56
   0  -6  -3   38.42    1.67
   0  -6   3   35.84    1.60
   0  -6   3   37.89    1.68
   0  -6   3   37.91    1.66
   0  -6  -3   32.28    1.59
   0  -6  -3   40.47    1.69
   0   6  -3   37.63    1.69
   0   6   3   37.30    1.64
  -2  -6  -3  150.10    6.42
   2  -6   3  153.07    6.46
   2  -6   3  154.54    6.47
  -2  -6  -3  162.45    6.50
  -2   6  -3  164.00    6.46
   2   6   3  155.10    6.44
   2   6   3  158.18    6.47
  -4  -6  -3  286.45   11.82
  -4  -6  -3  301.77   11.88
   4  -6   3  290.84   11.84
  -4   6  -3  279.18   11.93
   4   6   3  292.96   11.85
   4   6   3  289.98   11.83
   6  -6   3  116.76    4.85
  -6  -6  -3  116.14    4.86
   6  -6   3  115.58    4.81
  -6  -6  -3  110.70    4.74
  -6  -6  -3  116.13    4.90
   6   6   3  116.89    4.87
   6   6   3  117.18    4.89
  -6   6  -3  110.58    4.78
   8  -6   3  123.19    5.19
   8  -6   3  124.72    5.25
  -8  -6  -3  124.03    5.31
  -8  -6  -3  123.86    5.27
   8   6   3  126.12    5.29
   8   6   3  123.24    5.30
 -10  -6  -3   74.81    3.48
 -10  -6  -3   78.58    3.43
  10  -6   3   77.33    3.39
  10   6   3   76.84    3.45
  10   6   3   77.57    3.44
 -12  -6  -3    7.16    0.87
 -12  -6  -3    8.10    0.78
  12  -6   3    8.00    0.68
  12   6   3    6.96    0.75
  12   6   3    7.96    0.74
  14  -6   3    4.75    0.64
 -14  -6  -3    3.28    0.71
  14   6   3    3.53    0.69
 -14   6  -3    2.75    0.69
  16  -6   3    0.76    0.44
 -16  -6  -3    1.34    0.71
  16  -6   3    1.73    0.56
 -16  -6  -3    1.05    0.79
  16   6   3    0.45    0.69
 -16   6  -3   -0.52    0.67
  18  -6   3    6.44    0.74
 -18  -6  -3    5.60    1.09
 -18  -6  -3    7.39    0.90
  18   6   3    7.28    0.98
  18   6   3    5.68    0.85
  20  -6   3   14.33    1.04
 -20  -6  -3   15.58    1.44
 -20  -6  -3   15.29    1.33
  20   6   3   14.04    1.26
  20   6   3   11.80    1.27
 -22  -6  -3    4.11    0.95
  22  -6   3    3.57    0.70
 -22  -6  -3    3.78    1.19
  22   6   3    3.66    0.89
  22   6   3    5.70    1.03
 -24  -6  -3    2.13    0.94
 -24  -6  -3   -0.85    0.97
  24  -6   3    0.20    0.60
 -24   6  -3   -0.71    0.83
  24   6   3    0.31    0.90
 -26  -6  -3   -0.84    0.96
  26   6   3    1.22    0.86
 -28  -6  -3   -1.86    1.16
  28   6   3   -1.46    1.01
 -27  -7   3    2.68    1.39
  27   7  -3    1.26    0.95
 -27   7   3    0.74    0.99
 -25  -7   3    2.82    0.97
 -25  -7   3    1.52    1.34
 -25   7   3    1.29    1.00
 -23  -7   3    2.19    1.10
  23  -7  -3    0.14    0.53
 -23  -7   3    0.14    0.77
  23   7  -3    1.92    0.97
 -23   7   3    0.69    0.98
 -21  -7   3    2.71    0.90
 -21  -7   3    2.58    1.03
  21   7  -3    2.91    0.81
 -21   7   3    2.64    1.04
  21   7  -3    2.50    1.00
 -19  -7   3    1.34    1.06
 -19  -7   3    1.34    0.86
  19   7  -3    1.40    0.71
  19   7  -3    1.98    0.84
  17  -7  -3    2.24    0.55
  17   7  -3    3.06    0.71
  17   7  -3    2.86    0.82
 -15  -7   3    3.65    0.92
 -15  -7   3    2.64    0.78
  15  -7  -3    1.72    0.52
 -15   7   3    3.22    0.96
  15   7  -3    3.01    0.79
  15   7  -3    1.75    0.70
 -13  -7   3    1.57    0.70
  13  -7  -3    1.14    0.49
  13   7  -3    1.66    0.62
 -13   7   3    0.89    0.71
  13   7  -3    0.71    0.64
 -11  -7   3    2.06    0.69
 -11  -7   3    2.99    0.58
  11  -7  -3    1.55    0.40
  11   7  -3    1.20    0.60
 -11   7   3    1.89    0.64
  -9  -7   3    0.69    0.32
   9  -7  -3    1.15    0.37
   9  -7  -3    0.57    0.21
  -9  -7   3    1.17    0.47
  -9  -7   3    0.36    0.52
   9   7  -3   -0.01    0.51
   9   7  -3    0.55    0.56
  -7  -7   3    3.32    0.45
  -7  -7   3    3.78    0.55
   7  -7  -3    3.89    0.48
  -7  -7   3    3.43    0.58
   7   7  -3    4.18    0.57
   7   7  -3    3.14    0.58
  -7   7   3    2.98    0.63
  -5  -7   3    3.23    0.33
  -5  -7   3    3.00    0.50
   5  -7  -3    4.04    0.50
  -5  -7   3    2.70    0.51
   5   7  -3    3.92    0.53
  -5   7   3    2.76    0.54
   5   7  -3    3.37    0.54
  -3  -7   3   12.13    0.69
  -3  -7   3   10.72    0.61
   3  -7  -3   10.73    0.54
   3  -7  -3   11.66    0.75
  -3  -7   3   11.12    0.74
   3  -7  -3   11.25    0.71
  -3  -7   3   11.58    0.72
   3   7  -3   11.94    0.76
  -3   7   3   10.53    0.54
   3   7  -3   12.34    0.73
  -1  -7   3    0.88    0.29
   1  -7  -3    1.42    0.36
   1  -7  -3    0.95    0.22
   1  -7  -3    1.55    0.40
  -1  -7   3    0.73    0.33
  -1  -7   3    0.90    0.28
  -1  -7   3    0.59    0.31
  -1   7   3    0.86    0.23
   1   7  -3    1.44    0.40
  -1  -7  -3   38.76    1.71
  -1  -7  -3   34.33    1.64
   1  -7   3   39.62    1.74
   1  -7   3   37.47    1.71
  -1  -7  -3   40.64    1.71
  -1   7  -3   39.18    1.71
   1   7   3   31.51    1.66
   3  -7   3   29.74    1.82
   3  -7   3   32.02    1.58
   3  -7   3   32.54    1.61
  -3  -7  -3   32.91    1.55
  -3  -7  -3   33.59    1.55
  -3  -7  -3   36.92    1.65
   3   7   3   33.62    1.60
   3   7   3   35.50    1.59
  -3   7  -3   37.63    1.60
  -5  -7  -3   89.60    3.87
   5  -7   3   88.06    3.82
  -5  -7  -3   88.64    3.75
   5  -7   3   86.74    3.79
  -5  -7  -3   89.31    3.81
   5   7   3   88.32    3.84
   5   7   3   92.63    3.85
  -5   7  -3   89.92    3.75
   7  -7   3   89.34    3.89
  -7  -7  -3   89.32    3.95
  -7  -7  -3   90.01    3.90
   7   7   3   89.94    3.91
   7   7   3   91.72    3.96
  -9  -7  -3   44.52    2.16
   9  -7   3   42.86    2.10
  -9  -7  -3   45.71    2.21
   9   7   3   45.81    2.18
   9   7   3   46.12    2.18
  11  -7   3   16.68    1.04
 -11  -7  -3   15.94    1.13
 -11  -7  -3   16.76    1.07
  11  -7   3   16.13    0.92
  11   7   3   15.62    1.06
  11   7   3   17.49    1.11
 -13  -7  -3    6.61    0.89
  13  -7   3    6.29    0.70
 -13  -7  -3    6.52    0.78
  13   7   3    5.72    0.77
  13   7   3    7.58    0.81
 -15  -7  -3    5.34    0.75
  15  -7   3    4.63    0.65
 -15  -7  -3    4.72    0.91
  15   7   3    6.34    0.87
  15   7   3    5.13    0.73
 -17  -7  -3    0.08    0.84
  17  -7   3   -0.60    0.54
 -17  -7  -3   -0.96    0.70
  17  -7   3    0.30    0.45
  17   7   3    0.56    0.77
 -17   7  -3   -0.24    0.67
  17   7   3    1.08    0.64
 -19  -7  -3    7.15    1.25
  19  -7   3    6.33    0.76
 -19  -7  -3    7.32    1.01
  19   7   3    6.36    1.00
  19   7   3    6.14    0.99
 -21  -7  -3    5.58    1.05
 -21  -7  -3    5.19    1.13
  21   7   3    5.72    1.00
  21   7   3    5.05    1.08
 -23  -7  -3    1.08    0.98
 -23  -7  -3    2.62    0.94
 -23   7  -3    0.26    0.74
  23   7   3    1.18    0.93
 -25  -7  -3    0.63    0.91
  25   7   3    1.23    0.91
  25   7   3    2.45    1.11
 -27  -7  -3   -0.06    1.02
  27   7   3   -0.78    0.90
 -28  -8   3   -0.64    1.15
 -26  -8   3   -0.37    1.22
 -26  -8   3    1.63    0.95
 -26   8   3   -0.25    1.07
  26   8  -3    0.90    0.89
 -24  -8   3    3.83    1.43
 -24  -8   3    2.85    1.04
  24   8  -3    2.80    0.97
 -24   8   3    1.37    1.00
  24   8  -3    1.50    1.08
 -22  -8   3   -0.04    0.86
  22  -8  -3    0.58    0.45
 -22  -8   3    0.89    1.14
  22   8  -3    1.38    1.00
 -22   8   3    1.95    1.02
  22   8  -3    0.43    0.85
 -20  -8   3    3.38    0.91
 -20  -8   3    4.29    1.08
  20  -8  -3    2.25    0.59
  20   8  -3    2.11    0.83
 -20   8   3    0.53    0.97
  20   8  -3    3.73    0.91
 -18  -8   3    3.44    0.98
 -18  -8   3    3.86    0.92
  18  -8  -3    2.94    0.61
  18   8  -3    3.13    0.91
  18   8  -3    2.41    0.77
 -16  -8   3    1.16    0.94
  16  -8  -3    0.72    0.52
  16  -8  -3    0.79    0.36
 -16  -8   3    0.16    0.72
  16   8  -3    0.06    0.79
 -16   8   3    2.21    0.87
  16   8  -3   -0.88    0.76
 -14  -8   3   11.69    1.17
 -14  -8   3   12.82    1.08
  14  -8  -3   11.87    0.90
  14   8  -3   13.28    1.15
 -14   8   3   10.07    1.09
  14   8  -3   12.43    1.02
 -12  -8   3   18.29    1.34
 -12  -8   3   19.14    1.23
  12  -8  -3   17.57    1.10
 -12   8   3   19.33    1.32
  12   8  -3   19.00    1.27
  12   8  -3   17.55    1.23
 -10  -8   3    0.20    0.52
  10  -8  -3    0.96    0.40
 -10  -8   3    1.20    0.52
  10   8  -3    0.53    0.49
  10   8  -3    2.05    0.59
 -10   8   3    1.12    0.63
  -8  -8   3   14.58    0.97
  -8  -8   3   12.99    0.80
  -8  -8   3   12.98    0.90
   8  -8  -3   12.63    0.84
  -8   8   3   13.27    1.01
   8   8  -3   12.42    0.92
   8   8  -3   12.73    0.93
  -6  -8   3    6.06    0.65
  -6  -8   3    5.33    0.43
   6  -8  -3    5.36    0.60
  -6  -8   3    5.74    0.51
  -6  -8   3    5.41    0.59
   6   8  -3    5.36    0.63
  -6   8   3    5.02    0.60
   6   8  -3    4.04    0.62
   4  -8  -3    0.54    0.42
   4  -8  -3    1.22    0.49
  -4  -8   3    1.04    0.40
  -4  -8   3    0.19    0.45
  -4  -8   3    0.61    0.46
  -2  -8   3   15.92    0.89
  -2  -8   3   16.71    0.96
   2  -8  -3   15.72    0.96
  -2  -8   3   16.09    0.86
   2  -8  -3   15.70    0.76
   2  -8  -3   16.30    0.93
   2   8  -3   15.91    0.97
   0  -8  -3   37.25    1.66
   0  -8   3   37.82    1.73
   0  -8   3   39.53    1.79
   0  -8  -3   37.57    1.75
   0  -8  -3   39.36    1.76
   0  -8   3   34.57    1.68
   0   8  -3   40.86    1.79
   0   8   3   33.47    1.66
   0   8   3   38.04    1.73
   2  -8   3   83.75    3.59
  -2  -8  -3   88.78    3.65
   2  -8   3   81.58    3.60
  -2  -8  -3   80.56    3.57
   2   8   3   81.13    3.58
  -2   8  -3   84.99    3.57
  -4  -8  -3   50.96    2.29
   4  -8   3   51.25    2.31
   4  -8   3   52.17    2.33
  -4  -8  -3   52.73    2.39
  -4  -8  -3   50.47    2.27
  -4   8  -3   52.83    2.28
   4   8   3   49.78    2.33
   4   8   3   47.51    2.29
   6  -8   3  112.90    4.87
   6  -8   3  112.37    4.83
  -6  -8  -3  107.41    4.77
  -6  -8  -3  117.28    4.87
  -6  -8  -3  116.95    4.93
  -6   8  -3  114.72    4.80
   6   8   3  119.66    4.89
   6   8   3  113.99    4.90
  -8  -8  -3   48.71    2.30
  -8  -8  -3   45.85    2.13
   8  -8   3   48.82    2.23
   8  -8   3   49.27    2.29
  -8  -8  -3   48.78    2.36
   8   8   3   50.91    2.35
  -8   8  -3   47.39    2.23
   8   8   3   51.30    2.32
  10  -8   3   13.14    0.90
 -10  -8  -3   13.43    0.91
  10  -8   3   12.30    0.82
 -10  -8  -3   13.25    1.03
  10   8   3   13.17    1.00
  10   8   3   13.09    0.92
  12  -8   3   20.05    1.23
 -12  -8  -3   21.48    1.32
 -12  -8  -3   19.34    1.34
  12   8   3   22.23    1.36
  12   8   3   19.42    1.27
 -14  -8  -3    1.96    0.68
  14  -8   3    4.01    0.67
 -14  -8  -3    5.14    0.91
  14   8   3    3.08    0.83
  14   8   3    3.63    0.67
 -14   8  -3    2.52    0.69
 -16  -8  -3    0.27    0.82
  16  -8   3   -0.11    0.38
  16  -8   3    0.77    0.59
  16   8   3    0.66    0.61
 -16   8  -3   -0.83    0.69
  18  -8   3    1.00    0.42
  18  -8   3    0.34    0.58
 -18  -8  -3    0.08    0.82
  18   8   3    2.15    0.80
  18   8   3    0.78    0.64
 -18   8  -3    0.80    0.72
 -20  -8  -3    1.02    0.90
 -20  -8  -3    2.23    0.99
  20  -8   3    1.55    0.46
  20  -8   3    0.45    0.57
  20   8   3    0.36    0.85
 -22  -8  -3    1.33    1.10
 -22  -8  -3    0.20    0.89
  22   8   3    1.93    0.93
  22   8   3    1.56    0.86
 -24  -8  -3    3.90    1.00
  24   8   3    2.70    1.02
 -26  -8  -3   -0.07    1.08
  26   8   3    0.46    1.05
  26   8   3    1.21    1.05
 -27  -9   3   -0.08    1.24
  27   9  -3    0.11    0.98
 -25  -9   3    1.46    0.98
 -25  -9   3    2.58    1.16
  25   9  -3    1.37    1.10
  25   9  -3    1.92    1.34
 -23  -9   3    1.65    1.28
 -23  -9   3    0.12    0.95
  23   9  -3    1.94    0.88
 -23   9   3    1.07    1.07
  23   9  -3    3.03    1.02
 -21  -9   3    2.40    1.01
 -21  -9   3    2.00    1.18
  21   9  -3    3.90    1.02
  21   9  -3    3.22    1.09
  19  -9  -3    7.39    0.80
 -19  -9   3    6.84    1.04
  19   9  -3    7.34    1.01
  17  -9  -3   10.15    0.94
 -17  -9   3   11.77    1.34
 -17  -9   3   12.05    1.13
 -17   9   3    8.58    1.17
  17   9  -3   10.08    1.14
  17   9  -3   10.39    1.20
  15  -9  -3    1.79    0.60
 -15  -9   3    2.87    0.88
 -15   9   3    1.22    0.83
  15   9  -3    0.92    0.75
 -13  -9   3   18.39    1.29
 -13  -9   3   17.37    1.35
  13  -9  -3   16.62    1.10
  13   9  -3   18.00    1.27
  13   9  -3   16.43    1.24
 -13   9   3   16.37    1.35
  11  -9  -3   42.26    2.06
 -11  -9   3   36.97    1.90
 -11  -9   3   43.11    2.13
 -11  -9   3   42.95    2.21
 -11   9   3   44.05    2.24
  11   9  -3   41.29    2.13
  11   9  -3   40.79    2.13
  -9  -9   3   13.82    1.01
   9  -9  -3   13.78    0.93
  -9  -9   3   13.25    0.99
   9   9  -3   13.86    1.00
  -9   9   3   14.16    1.08
   9   9  -3   14.71    1.06
  -7  -9   3    2.71    0.33
   7  -9  -3    3.08    0.48
  -7  -9   3    3.20    0.60
  -7  -9   3    3.13    0.56
   7   9  -3    2.69    0.59
   7   9  -3    2.55    0.55
  -7   9   3    2.21    0.51
   5  -9  -3    1.58    0.47
  -5  -9   3    0.92    0.40
  -5  -9   3    1.67    0.47
   5   9  -3    0.36    0.52
   5   9  -3    0.59    0.42
   3  -9  -3  110.38    4.59
  -3  -9   3  105.50    4.56
   3  -9  -3   99.88    4.38
  -3  -9   3  112.14    4.53
   3  -9  -3  108.30    4.58
  -3  -9   3  102.59    4.48
  -3  -9   3  105.91    4.55
   3   9  -3  116.78    4.56
   3   9  -3  103.45    4.59
  -1  -9   3   32.90    1.62
   1  -9  -3   36.07    1.68
  -1  -9   3   31.06    1.56
  -1  -9   3   35.04    1.62
   1  -9  -3   33.24    1.52
  -1  -9   3   35.91    1.68
   1  -9  -3   35.66    1.69
   1   9  -3   36.48    1.71
   1  -9   3   58.92    2.59
  -1  -9  -3   56.01    2.49
  -1  -9  -3   58.94    2.58
  -1  -9  -3   56.32    2.58
   1  -9   3   58.56    2.61
  -1   9  -3   58.48    2.58
  -3  -9  -3   31.45    1.51
  -3  -9  -3   29.59    1.49
   3  -9   3   32.56    1.55
  -3  -9  -3   31.23    1.58
  -3   9  -3   31.77    1.52
   3   9   3   31.14    1.54
   3   9   3   30.08    1.51
  -5  -9  -3   36.78    1.76
   5  -9   3   37.16    1.81
  -5  -9  -3   37.87    1.81
  -5  -9  -3   38.42    1.91
   5  -9   3   39.88    1.86
   5   9   3   36.06    1.84
  -5   9  -3   38.41    1.75
  -5   9  -3   36.57    1.75
   5   9   3   38.86    1.83
  -7  -9  -3   19.13    1.19
   7  -9   3   19.65    1.15
  -7  -9  -3   19.45    1.12
  -7   9  -3   18.54    1.01
   7   9   3   18.89    1.11
  -7   9  -3   17.82    1.04
   7   9   3   18.71    1.14
  -9  -9  -3    2.61    0.53
   9  -9   3    2.36    0.49
  -9  -9  -3    2.82    0.66
   9  -9   3    2.67    0.57
  -9   9  -3    1.90    0.47
   9   9   3    2.70    0.54
   9   9   3    2.92    0.61
 -11  -9  -3    1.35    0.64
 -11  -9  -3   -0.29    0.59
  11  -9   3    0.43    0.45
  11   9   3    1.34    0.65
  11   9   3    0.09    0.60
  13  -9   3   10.09    0.89
 -13  -9  -3   11.31    0.94
 -13  -9  -3   10.09    1.10
  13  -9   3   10.48    0.79
  13   9   3    9.95    0.97
  13   9   3   10.33    0.93
 -15  -9  -3    0.09    0.78
  15  -9   3    0.13    0.33
 -15  -9  -3    0.48    0.63
  15  -9   3   -0.52    0.62
  15   9   3    0.58    0.63
 -15   9  -3    0.40    0.63
  15   9   3    0.96    0.77
 -17  -9  -3    0.01    0.70
  17  -9   3    1.42    0.62
 -17  -9  -3    0.72    0.95
  17   9   3    1.45    0.92
  17   9   3    1.05    0.68
 -19  -9  -3    1.03    1.04
 -19  -9  -3    1.23    0.83
  19   9   3    0.53    0.72
 -19   9  -3    0.25    0.67
  19   9   3   -0.63    0.83
  21  -9   3    1.47    0.66
 -21  -9  -3   -1.13    1.05
 -21   9  -3    1.57    0.78
  21   9   3    0.26    0.80
  21   9   3    1.41    0.98
 -23  -9  -3    0.54    1.01
  23   9   3    1.25    0.92
 -25  -9  -3    0.61    1.14
 -25  -9  -3    2.12    1.00
  25   9   3    0.50    0.97
  25   9   3    3.44    1.31
 -27  -9  -3    1.83    1.18
  27   9   3    1.43    0.96
 -26 -10   3    0.04    1.11
 -26 -10   3    0.96    0.96
  26  10  -3    0.80    0.90
 -24 -10   3    1.18    1.25
 -24 -10   3    0.88    0.99
  24  10  -3    1.16    1.11
 -24  10   3   -0.70    1.03
  24  10  -3    2.04    1.08
 -22 -10   3   -1.02    0.99
  22  10  -3    0.62    1.00
 -22  10   3   -0.37    0.97
  22  10  -3    1.92    0.84
  20 -10  -3    5.74    0.78
 -20 -10   3    7.97    1.27
 -20 -10   3    6.09    0.99
  20  10  -3    7.13    1.15
  20  10  -3    5.43    0.94
 -20  10   3    3.62    1.17
  18 -10  -3   15.40    1.19
 -18 -10   3   17.76    1.65
 -18 -10   3   17.00    1.38
  18  10  -3   19.19    1.54
 -18  10   3   13.56    1.52
  18  10  -3   15.15    1.34
 -16 -10   3    8.97    1.11
  16 -10  -3    9.41    0.90
 -16 -10   3   10.88    1.18
  16  10  -3    8.39    1.12
 -16  10   3    8.14    1.22
  16  10  -3    9.73    1.05
 -14 -10   3    1.55    0.84
  14 -10  -3    0.49    0.51
 -14  10   3    1.96    0.88
  14  10  -3    0.77    0.78
 -12 -10   3    3.23    0.47
  12 -10  -3    3.82    0.65
 -12 -10   3    3.12    0.70
  12  10  -3    4.56    0.73
  12  10  -3    2.93    0.78
 -10 -10   3    2.41    0.65
 -10 -10   3    3.32    0.72
 -10  10   3    3.27    0.73
  10  10  -3    2.16    0.71
  10  10  -3    2.77    0.72
  -8 -10   3    8.12    0.76
   8 -10  -3    7.69    0.70
  -8 -10   3    8.53    0.76
   8  10  -3    7.57    0.75
  -8  10   3    7.02    0.82
   8  10  -3    8.90    0.83
   6 -10  -3    4.82    0.56
  -6 -10   3    3.67    0.60
  -6 -10   3    3.96    0.59
  -6 -10   3    4.29    0.54
   6  10  -3    2.95    0.58
  -6  10   3    3.68    0.59
   6  10  -3    4.99    0.63
   4 -10  -3   72.45    3.31
  -4 -10   3   74.61    3.30
   4 -10  -3   73.71    3.31
  -4 -10   3   76.21    3.31
  -4 -10   3   75.68    3.27
  -4 -10   3   72.14    3.21
   4  10  -3   74.99    3.36
   4  10  -3   78.52    3.32
   2 -10  -3  183.09    7.62
   2 -10  -3  176.23    7.44
  -2 -10   3  175.42    7.54
  -2 -10   3  189.96    7.59
   2 -10  -3  183.41    7.61
  -2 -10   3  182.14    7.62
  -2 -10   3  186.25    7.54
   2  10  -3  185.30    7.64
   2  10  -3  182.23    7.69
   0 -10   3   45.60    2.14
   0 -10   3   47.94    2.21
   0 -10  -3   48.30    2.21
   0 -10  -3   48.81    2.18
   0 -10  -3   44.28    2.05
   0  10   3   46.60    2.14
   0  10  -3   48.27    2.20
   2 -10   3   72.68    3.05
   2 -10   3   67.83    3.01
  -2 -10  -3   69.38    3.01
  -2  10  -3   74.80    3.03
   2  10   3   56.03    2.97
   4 -10   3   25.21    1.31
   4 -10   3   23.46    1.29
  -4 -10  -3   25.53    1.37
  -4 -10  -3   22.67    1.19
   4  10   3   20.55    1.27
   4  10   3   23.81    1.25
  -4  10  -3   22.84    1.23
  -6 -10  -3   13.00    0.84
  -6 -10  -3   15.03    0.93
  -6 -10  -3   15.15    1.00
   6 -10   3   14.01    0.90
   6 -10   3   13.80    0.93
  -6  10  -3   12.33    0.85
   6  10   3   13.75    0.93
   6  10   3   15.45    0.94
  -6  10  -3   14.34    0.86
   8 -10   3   13.75    0.95
  -8 -10  -3   11.94    0.88
  -8 -10  -3   13.52    0.99
   8 -10   3   12.74    0.87
   8  10   3   14.25    0.97
   8  10   3   10.82    0.96
  -8  10  -3   11.83    0.78
  -8  10  -3   12.08    0.87
 -10 -10  -3    0.06    0.67
  10 -10   3   -0.55    0.46
 -10 -10  -3   -0.10    0.58
  10 -10   3   -0.60    0.55
 -10  10  -3    0.06    0.36
  10  10   3    0.13    0.56
  10  10   3   -0.47    0.52
 -10  10  -3    0.72    0.51
  12 -10   3    9.65    0.81
  12 -10   3   11.18    0.89
 -12 -10  -3    9.87    0.94
 -12 -10  -3    9.62    1.02
  12  10   3   10.62    1.07
  12  10   3    9.83    0.94
 -14 -10  -3    0.95    0.77
  14 -10   3    0.01    0.62
 -14 -10  -3    0.77    0.63
  14  10   3    1.49    0.65
  14  10   3    0.44    0.78
 -14  10  -3    0.10    0.63
 -16 -10  -3    1.83    0.83
  16 -10   3   -0.24    0.67
 -16 -10  -3    1.62    0.85
  16  10   3   -0.52    0.69
 -16  10  -3    0.21    0.64
 -18 -10  -3    0.05    0.74
  18 -10   3   -0.13    0.61
 -18 -10  -3    0.38    0.97
  18  10   3    0.55    0.70
  18  10   3    1.83    0.94
 -18  10  -3    0.28    0.73
 -20 -10  -3    1.26    1.11
 -20 -10  -3    0.28    0.89
  20 -10   3   -0.52    0.71
  20  10   3    1.10    0.92
  20  10   3   -1.09    0.82
 -22 -10  -3   -1.81    0.92
 -22 -10  -3    1.57    1.17
  22  10   3   -1.64    1.08
  22  10   3    0.04    0.77
 -24 -10  -3   -1.30    1.30
 -24 -10  -3    0.34    0.90
  24  10   3   -1.59    1.14
  24  10   3   -0.16    0.94
 -26 -10  -3   -1.39    1.21
 -26 -10  -3   -1.90    0.94
  26  10   3    1.67    1.22
  26  10   3   -0.66    0.99
 -25 -11   3   -0.55    0.98
 -25 -11   3    0.73    1.23
  25  11  -3   -0.96    1.12
  25  11  -3   -1.16    0.93
 -23 -11   3   -0.22    1.03
 -23 -11   3   -0.78    0.85
  23  11  -3   -0.46    1.06
 -23  11   3    0.62    0.97
 -21 -11   3    3.30    0.93
 -21 -11   3    1.64    1.06
  21 -11  -3    2.21    0.74
 -21  11   3    2.87    1.04
  21  11  -3    4.54    1.16
  21  11  -3    2.49    0.97
 -19 -11   3    9.45    1.31
 -19 -11   3    7.83    1.09
  19 -11  -3    9.06    1.04
 -19  11   3    6.77    1.20
  19  11  -3    8.88    1.13
  19  11  -3   11.66    1.34
 -17 -11   3   14.77    1.31
 -17 -11   3   15.28    1.47
  17 -11  -3   14.57    1.17
  17  11  -3   15.62    1.28
  17  11  -3   16.95    1.46
 -15 -11   3   14.81    1.38
  15 -11  -3   13.29    1.09
 -15 -11   3   11.74    1.13
  15  11  -3   13.07    1.14
  15  11  -3   16.46    1.38
 -15  11   3   11.92    1.31
 -13 -11   3    0.73    0.71
  13 -11  -3    0.30    0.58
  13  11  -3    1.01    0.78
  13  11  -3    1.82    0.84
 -13  11   3    1.14    0.78
 -11 -11   3    4.01    0.55
 -11 -11   3    4.29    0.79
 -11 -11   3    4.43    0.81
  11 -11  -3    2.95    0.68
  11  11  -3    4.42    0.78
 -11  11   3    4.40    0.86
  11  11  -3    3.57    0.78
   9 -11  -3    6.65    0.74
  -9 -11   3    8.75    0.81
  -9 -11   3    6.97    0.81
   9  11  -3    7.85    0.83
   9  11  -3    6.99    0.85
  -9  11   3    6.95    0.88
   7 -11  -3   13.24    0.95
  -7 -11   3   13.09    0.93
  -7 -11   3   14.31    1.01
  -7 -11   3   13.41    0.81
   7  11  -3   14.78    1.01
   7  11  -3   13.88    1.04
  -7  11   3   14.29    1.06
  -5 -11   3   52.43    2.36
   5 -11  -3   48.69    2.32
  -5 -11   3   48.83    2.20
  -5 -11   3   48.35    2.31
   5 -11  -3   47.53    2.30
  -5 -11   3   47.36    2.27
   5  11  -3   47.99    2.30
   5  11  -3   51.56    2.38
   3 -11  -3   60.48    2.72
  -3 -11   3   60.54    2.63
  -3 -11   3   53.83    2.62
   3 -11  -3   53.20    2.47
   3 -11  -3   61.30    2.71
  -3 -11   3   63.34    2.71
   3  11  -3   61.97    2.74
  -1 -11   3   30.12    1.51
  -1 -11   3   30.34    4.02
   1 -11  -3   27.30    1.29
   1 -11  -3   28.65    1.47
   1 -11  -3   29.13    1.47
  -1 -11   3   27.59    1.41
  -1  11   3   26.43    1.38
  -1  11   3   24.36    1.41
   1  11  -3   29.73    1.49
  -1 -11  -3   24.23    1.21
   1 -11   3   26.21    1.35
   1 -11   3   25.50    1.39
  -1 -11  -3   24.42    1.34
  -1 -11  -3   24.71    1.34
   1  11   3   24.07    1.25
  -1  11  -3   26.11    1.34
  -3 -11  -3    9.35    0.71
   3 -11   3    9.69    0.76
  -3 -11  -3    9.75    0.69
  -3 -11  -3    9.09    0.85
   3 -11   3    9.51    0.81
   3  11   3   10.40    0.76
   3  11   3   10.15    0.75
  -3  11  -3    9.39    0.71
   5 -11   3    1.26    0.50
  -5 -11  -3    1.09    0.36
   5 -11   3    1.34    0.44
  -5 -11  -3    0.57    0.51
  -5 -11  -3    0.78    0.38
   5  11   3    0.39    0.46
   5  11   3    1.14    0.50
  -7 -11  -3    0.77    0.57
  -7 -11  -3    0.56    0.50
   7 -11   3   -0.34    0.49
   7  11   3    0.47    0.52
   7  11   3   -0.39    0.49
  -7  11  -3   -0.22    0.39
  -7  11  -3   -0.03    0.42
  -9 -11  -3    1.41    0.51
   9 -11   3    1.22    0.50
   9 -11   3    1.69    0.54
  -9 -11  -3    1.22    0.43
  -9 -11  -3    2.09    0.71
   9  11   3    2.22    0.59
  -9  11  -3    1.88    0.56
  -9  11  -3    1.48    0.43
   9  11   3    2.13    0.61
 -11 -11  -3   -0.76    0.57
 -11 -11  -3    1.66    0.80
  11  11   3    0.39    0.70
  11  11   3    0.15    0.58
 -11  11  -3    0.32    0.55
 -11  11  -3    0.61    0.40
 -13 -11  -3    0.31    0.71
 -13 -11  -3    0.11    0.63
  13 -11   3   -0.45    0.59
  13  11   3    0.52    0.61
  13  11   3   -0.34    0.67
 -13  11  -3    1.19    0.63
 -15 -11  -3    1.22    0.71
  15 -11   3    1.89    0.72
 -15 -11  -3    0.00    0.83
  15  11   3    1.66    0.82
 -15  11  -3    1.31    0.70
  17 -11   3    0.92    0.66
 -17 -11  -3    1.24    0.92
  17  11   3    0.85    0.82
  17  11   3    0.39    0.81
 -17  11  -3    0.21    0.67
 -19 -11  -3    0.74    1.05
 -19 -11  -3    1.83    0.88
  19 -11   3    0.37    0.67
  19  11   3    1.19    0.83
  21 -11   3    1.58    0.76
 -21 -11  -3   -0.41    0.98
  21  11   3   -1.95    1.08
  21  11   3   -0.15    0.82
 -23 -11  -3    0.84    1.02
 -23 -11  -3   -0.74    0.90
  23  11   3    0.06    1.03
  23  11   3   -1.80    1.20
 -25 -11  -3    0.16    1.15
 -25 -11  -3    0.19    0.83
  25  11   3    0.83    1.05
  25  11   3    0.39    1.13
 -26 -12   3   -0.14    0.88
  26  12  -3    0.50    1.00
  26  12  -3    0.18    1.08
 -24 -12   3   -0.53    1.09
 -24 -12   3    1.63    0.95
  24  12  -3    1.54    0.95
  24  12  -3    1.59    1.20
 -22 -12   3    1.71    1.02
 -22 -12   3    0.32    1.10
 -22  12   3    0.89    1.01
  22  12  -3   -0.80    0.90
  22  12  -3    1.09    1.13
 -20 -12   3    6.56    1.08
 -20 -12   3    5.91    1.24
  20 -12  -3    4.22    0.83
  20  12  -3    6.69    1.21
  20  12  -3    6.49    1.11
 -18 -12   3    7.48    1.19
 -18 -12   3    7.23    1.05
  18 -12  -3    6.29    0.91
  18  12  -3    7.40    1.11
  18  12  -3    5.97    0.98
  16 -12  -3   11.33    1.06
 -16 -12   3   12.60    1.40
 -16 -12   3   14.20    1.31
  16  12  -3   11.31    1.22
 -16  12   3   10.30    1.32
  16  12  -3   12.40    1.30
 -14 -12   3   11.42    1.09
  14 -12  -3   11.90    1.01
 -14 -12   3   11.48    1.26
 -14 -12   3    9.79    0.76
  14  12  -3   12.44    1.23
  14  12  -3   10.18    1.06
 -14  12   3   12.53    1.27
  12 -12  -3    1.64    0.70
 -12 -12   3    2.77    0.74
 -12  12   3    2.18    0.86
  12  12  -3    1.96    0.80
 -10 -12   3    2.81    0.55
 -10 -12   3    0.99    0.71
  10 -12  -3    1.92    0.63
  10  12  -3    2.26    0.70
 -10  12   3    1.96    1.52
  10  12  -3    1.85    0.73
  -8 -12   3   16.73    1.13
  -8 -12   3   16.08    1.18
   8 -12  -3   16.01    1.11
  -8  12   3   17.14    1.27
   8  12  -3   17.79    1.17
   8  12  -3   19.17    1.24
  -6 -12   3   54.77    2.45
  -6 -12   3   52.73    2.57
   6 -12  -3   53.36    2.57
  -6 -12   3   54.15    2.53
   6  12  -3   57.15    2.61
   6  12  -3   52.33    2.60
  -4 -12   3   53.66    2.53
  -4 -12   3   53.44    2.49
   4 -12  -3   55.25    2.57
  -4 -12   3   51.29    2.45
   4 -12  -3   55.02    2.56
   4  12  -3   57.30    2.57
   4  12  -3   55.53    2.60
  -2 -12   3   44.77    2.07
   2 -12  -3   41.19    1.91
   2 -12  -3   46.10    2.15
  -2 -12   3   46.85    2.17
   2 -12  -3   46.38    2.17
  -2 -12   3   46.98    2.11
  -2 -12   3   43.70    2.02
   2  12  -3   45.17    2.17
   2  12  -3   41.83    2.36
  -2  12   3   38.68    2.01
   0 -12  -3   44.66    1.96
   0 -12  -3   45.38    2.11
   0 -12   3   40.70    1.94
   0 -12  -3   47.45    2.15
   0 -12   3   45.52    2.08
   0  12   3   37.98    2.04
   0  12  -3   46.61    2.12
  -2 -12  -3   10.90    0.78
  -2 -12  -3   10.91    0.72
  -2 -12  -3   10.44    0.82
   2 -12   3   10.95    0.87
  -2  12  -3   10.16    0.80
   2  12   3   11.03    0.77
  -4 -12  -3    1.36    0.41
   4 -12   3    1.73    0.54
   4 -12   3    1.07    0.48
  -4 -12  -3    0.27    0.59
  -4 -12  -3    0.72    0.40
   4  12   3    0.54    0.48
   4  12   3    0.86    0.45
  -6 -12  -3    1.46    0.46
  -6 -12  -3    1.73    0.59
   6 -12   3    1.77    0.54
   6 -12   3    1.56    0.48
  -6 -12  -3    1.15    0.45
  -6  12  -3    1.71    0.49
   6  12   3    0.98    0.54
  -6  12  -3    1.41    0.43
  -8 -12  -3    3.96    0.56
  -8 -12  -3    5.84    0.75
  -8 -12  -3    5.30    0.81
   8 -12   3    4.66    0.74
  -8  12  -3    4.88    0.60
  -8  12  -3    5.15    0.67
   8  12   3    5.55    0.72
  10 -12   3    4.76    0.78
  10 -12   3    4.44    0.68
 -10 -12  -3    3.85    0.79
 -10 -12  -3    3.90    0.80
  10  12   3    4.88    0.77
  10  12   3    3.34    0.73
 -12 -12  -3    1.71    0.74
 -12 -12  -3    0.62    0.62
  12 -12   3    1.31    0.65
  12  12   3    2.16    0.66
  12  12   3    1.53    0.81
 -14 -12  -3    1.81    0.81
 -14 -12  -3    0.31    0.77
  14  12   3    1.05    0.73
 -14  12  -3    0.63    0.61
 -16 -12  -3    1.60    0.84
 -16 -12  -3    1.06    0.89
  16 -12   3    1.73    0.76
  16  12   3    1.99    0.83
  16  12   3    1.40    0.81
 -18 -12  -3    4.61    1.07
 -18 -12  -3    2.13    0.82
  18 -12   3    1.87    0.75
  18  12   3    2.67    0.82
  18  12   3    2.38    0.97
 -20 -12  -3   -0.55    0.78
  20 -12   3   -0.18    0.72
 -20 -12  -3    0.91    1.04
  20  12   3    0.19    0.78
  20  12   3   -1.63    1.02
 -22 -12  -3    1.61    1.11
  22 -12   3   -0.18    0.73
 -22 -12  -3    1.36    0.94
  22  12   3    1.12    1.25
  22  12   3    0.99    0.98
 -24 -12  -3    0.33    0.92
 -24 -12  -3   -0.62    1.16
  24  12   3    1.89    1.19
  24  12   3    1.08    0.96
 -26 -12  -3    1.23    1.11
 -26 -12  -3   -0.01    0.89
  26  12   3   -1.42    1.02
  26  12   3   -0.37    1.20
 -25 -13   3   -0.01    1.12
 -25 -13   3    0.61    0.99
  25  13  -3   -1.76    1.32
  25  13  -3    0.98    0.99
 -23 -13   3    0.73    1.14
 -23 -13   3    1.25    1.10
  23  13  -3    1.80    1.14
  23  13  -3    0.74    0.87
 -21 -13   3    1.69    1.22
  21 -13  -3    0.90    0.74
 -21  13   3    0.91    0.97
 -19 -13   3    5.54    1.10
 -19 -13   3    6.53    1.04
  19 -13  -3    6.26    0.95
  19  13  -3    7.46    1.25
  19  13  -3    4.39    0.98
  17 -13  -3    6.93    0.95
 -17 -13   3    7.77    1.20
 -17 -13   3    7.66    1.11
  17  13  -3    8.05    1.08
  17  13  -3    7.79    1.12
 -15 -13   3   18.45    1.54
 -15 -13   3   22.87    1.57
  15 -13  -3   19.90    1.44
  15  13  -3   21.37    1.55
  15  13  -3   22.35    1.67
 -15  13   3   18.69    1.67
  13 -13  -3   21.59    1.42
 -13 -13   3   21.86    1.52
 -13 -13   3   23.41    1.62
 -13 -13   3   19.89    1.22
 -13  13   3   21.16    1.62
  13  13  -3   22.10    1.56
  13  13  -3   22.24    1.53
 -11 -13   3    6.88    0.93
 -11 -13   3    6.31    0.83
  11 -13  -3    5.63    0.76
  11  13  -3    4.41    0.84
 -11  13   3    5.44    1.01
  11  13  -3    7.00    1.00
  -9 -13   3   18.36    1.18
  -9 -13   3   20.03    1.28
   9 -13  -3   18.49    1.29
  -9 -13   3   19.23    1.37
   9  13  -3   18.87    1.34
  -9  13   3   19.96    1.43
   9  13  -3   19.02    1.30
  -7 -13   3   39.45    1.93
   7 -13  -3   39.85    2.08
  -7 -13   3   42.53    2.09
  -7 -13   3   38.52    2.03
  -7 -13   3   40.30    2.13
   7  13  -3   43.49    2.17
   7  13  -3   40.37    2.14
  -7  13   3   43.13    2.21
  -5 -13   3   32.83    1.62
   5 -13  -3   33.01    1.74
   5 -13  -3   32.09    1.73
  -5 -13   3   33.22    1.73
  -5 -13   3   33.40    1.67
  -5 -13   3   34.57    1.76
   5  13  -3   31.80    1.76
   5  13  -3   29.00    1.69
   3 -13  -3   26.26    1.42
  -3 -13   3   24.98    1.31
  -3 -13   3   24.29    1.37
   3 -13  -3   25.06    1.42
   3 -13  -3   22.31    1.10
  -3 -13   3   24.95    1.36
  -3 -13   3   21.33    1.26
   3  13  -3   27.37    1.47
   1 -13  -3   17.51    1.09
   1 -13  -3   15.86    1.05
   1 -13  -3   15.09    0.84
  -1 -13   3   17.85    1.13
  -1 -13   3   15.89    0.92
  -1 -13   3   16.91    1.02
   1  13  -3   16.52    1.07
  -1  13   3   15.92    0.99
  -1 -13  -3    7.22    0.71
   1 -13   3    7.12    0.75
   1 -13   3    8.19    0.71
  -1 -13  -3    8.22    0.73
  -1 -13  -3    7.81    0.58
   1  13   3    7.13    0.59
  -1  13  -3    6.72    0.70
  -3 -13  -3    0.84    0.39
   3 -13   3    1.30    0.57
  -3 -13  -3    0.52    0.50
   3 -13   3    1.35    0.51
   3  13   3   -0.48    0.48
  -3  13  -3    1.18    0.52
   3  13   3    0.52    0.51
   5 -13   3    3.75    0.62
  -5 -13  -3    4.37    0.62
  -5 -13  -3    3.72    0.57
   5 -13   3    3.79    0.68
  -5 -13  -3    3.30    0.72
   5  13   3    4.21    0.65
  -5  13  -3    3.19    0.58
   5  13   3    4.42    0.64
   7 -13   3   14.14    1.08
  -7 -13  -3   14.77    1.16
   7 -13   3   14.93    1.07
  -7 -13  -3   14.33    1.03
  -7 -13  -3   12.99    0.94
  -7  13  -3   16.35    1.03
   7  13   3   16.29    1.13
   7  13   3   13.86    1.11
  -9 -13  -3   19.95    1.20
  -9 -13  -3   22.89    1.46
  -9 -13  -3   22.12    1.35
   9 -13   3   22.32    1.32
   9 -13   3   22.09    1.40
  -9  13  -3   20.93    1.31
   9  13   3   21.90    1.43
  -9  13  -3   17.82    1.15
   9  13   3   21.18    1.42
 -11 -13  -3    6.72    0.90
 -11 -13  -3    8.08    1.00
  11 -13   3    5.72    0.84
  11  13   3    6.56    0.94
  11  13   3    6.24    0.91
 -13 -13  -3    3.26    0.89
 -13 -13  -3    1.47    0.73
  13 -13   3    3.28    0.77
  13 -13   3    2.95    0.69
  13  13   3    0.64    0.66
 -13  13  -3    0.22    0.65
  13  13   3    3.26    0.85
  15 -13   3    0.46    0.77
 -15 -13  -3    1.78    0.71
 -15 -13  -3    0.91    0.86
 -15  13  -3   -1.02    0.75
  17 -13   3    2.83    0.80
 -17 -13  -3    3.32    1.07
 -17 -13  -3    1.01    0.73
  17  13   3    1.47    0.94
  17  13   3    2.41    0.78
 -19 -13  -3    0.93    0.89
  19 -13   3    0.51    0.76
 -19 -13  -3    2.74    1.18
  19  13   3    1.10    0.88
  19  13   3    1.47    0.93
 -21 -13  -3    0.62    0.74
  21 -13   3   -0.35    0.78
 -21 -13  -3   -1.70    1.22
  21  13   3    0.02    1.08
  21  13   3    1.21    0.94
 -23 -13  -3    0.69    0.91
 -23 -13  -3    0.12    1.13
  23  13   3   -0.67    0.90
  23  13   3    2.57    1.12
 -25 -13  -3   -0.07    0.97
 -25 -13  -3   -1.53    1.22
  25  13   3    0.24    1.01
  25  13   3    0.04    1.17
 -24 -14   3    0.09    0.96
 -24 -14   3    1.69    1.30
  24  14  -3    0.81    0.83
  24  14  -3    0.56    1.25
 -22 -14   3    1.17    1.30
 -22 -14   3    0.94    1.10
  22  14  -3    0.41    1.13
  22  14  -3    1.34    1.05
 -20 -14   3    4.68    1.31
 -20 -14   3    4.35    0.95
 -20  14   3    3.04    1.08
  20  14  -3    4.16    1.01
 -18 -14   3    2.74    0.94
  18 -14  -3    3.04    0.89
 -18 -14   3    4.84    1.32
  16 -14  -3    8.56    1.04
 -16 -14   3    7.85    1.11
  16  14  -3   10.69    1.25
  16  14  -3    7.31    1.11
 -16  14   3    6.65    1.20
  14 -14  -3    0.91    0.74
 -14 -14   3    0.88    0.76
 -14 -14   3    1.55    0.83
 -14  14   3    1.15    0.93
  14  14  -3    0.33    0.71
  14  14  -3    0.17    0.77
  12 -14  -3    8.99    0.95
 -12 -14   3    9.53    1.04
 -12 -14   3    6.72    0.76
 -12 -14   3    9.43    1.16
 -12  14   3    9.36    1.27
  12  14  -3    8.68    1.06
  12  14  -3    7.73    1.05
  10 -14  -3   -0.33    0.62
 -10 -14   3    0.87    0.58
 -10 -14   3    1.97    0.77
  10  14  -3   -0.20    0.79
  10  14  -3   -0.42    0.70
 -10  14   3    0.77    0.86
   8 -14  -3    8.19    0.86
  -8 -14   3    7.53    0.88
  -8 -14   3    6.69    0.77
  -8 -14   3    7.72    0.90
   8  14  -3    6.35    0.94
   8  14  -3    8.64    0.92
  -8  14   3    8.75    1.00
  -6 -14   3    2.67    0.71
  -6 -14   3    2.50    0.56
  -6 -14   3    3.20    0.57
  -6 -14   3    3.46    0.68
   6 -14  -3    3.53    0.68
   6  14  -3    3.95    0.69
   6  14  -3    4.06    0.74
  -4 -14   3    6.02    0.65
  -4 -14   3    6.28    0.77
  -4 -14   3    5.81    0.67
   4 -14  -3    5.51    0.71
  -4 -14   3    5.53    0.77
   4 -14  -3    5.92    0.71
   4  14  -3    6.81    0.75
   4  14  -3    6.18    0.75
   2 -14  -3   20.23    1.04
  -2 -14   3   22.42    1.18
   2 -14  -3   22.48    1.32
  -2 -14   3   21.97    1.25
   2 -14  -3   20.84    1.30
  -2 -14   3   22.96    1.36
   2  14  -3   21.12    1.23
   2  14  -3   21.41    1.33
   0 -14   3    0.41    0.58
   0 -14  -3    1.82    0.59
   0 -14  -3    1.82    0.35
   0 -14  -3    1.23    0.52
   0 -14   3    1.26    0.51
   0 -14   3    1.32    0.34
   0  14   3    1.14    0.40
   0  14  -3    1.56    0.61
   0  14   3    1.37    0.53
   0  14  -3    1.17    0.39
  -2 -14  -3    0.92    0.55
   2 -14   3    0.61    0.53
   2 -14   3    1.94    0.61
  -2 -14  -3    1.26    0.58
  -2  14  -3    0.33    0.25
   2  14   3    0.71    0.45
  -2  14  -3    0.03    0.55
   4 -14   3    1.93    0.60
  -4 -14  -3    2.06    0.52
  -4 -14  -3    2.48    0.58
   4  14   3    1.48    0.57
  -4  14  -3    1.02    0.53
   4  14   3    2.40    0.63
  -6 -14  -3    7.86    0.89
  -6 -14  -3    9.18    0.82
   6 -14   3    7.02    0.84
   6 -14   3    8.56    0.86
  -6 -14  -3    5.88    0.72
   6  14   3    9.68    0.92
  -6  14  -3    6.05    0.71
   6  14   3    7.28    0.84
  -6  14  -3    7.94    0.81
  -8 -14  -3    7.36    0.82
  -8 -14  -3    6.54    0.94
   8 -14   3    4.25    0.77
   8 -14   3    7.03    0.78
  -8 -14  -3    5.21    0.69
   8  14   3    5.77    0.85
   8  14   3    5.45    0.78
  -8  14  -3    5.69    0.79
 -10 -14  -3    5.35    0.91
 -10 -14  -3    4.40    0.79
  10 -14   3    5.04    0.78
  10  14   3    4.58    0.85
  10  14   3    4.20    0.81
 -10  14  -3    3.99    0.75
 -12 -14  -3    0.45    0.82
  12 -14   3    0.90    0.68
  12 -14   3    2.40    0.68
  12  14   3    1.66    0.83
  12  14   3    2.32    0.75
 -12  14  -3    1.51    0.63
  14 -14   3    1.99    0.71
 -14 -14  -3   -0.39    0.76
 -14 -14  -3    0.80    0.82
  14  14   3    0.29    0.79
  14  14   3    0.06    0.74
 -16 -14  -3    0.05    0.81
 -16 -14  -3   -0.07    0.92
  16 -14   3    0.11    0.74
  16  14   3    1.08    0.78
  16  14   3    1.98    0.95
  18 -14   3    3.89    0.88
 -18 -14  -3    3.27    1.18
 -18 -14  -3    3.61    0.98
  18  14   3    3.72    0.96
  18  14   3    2.29    1.08
 -20 -14  -3    2.17    1.22
 -20 -14  -3    0.73    0.91
  20 -14   3   -0.21    0.80
  20  14   3    1.28    1.07
  20  14   3    1.03    0.95
 -22 -14  -3    2.34    1.17
  22 -14   3    2.81    1.01
  22  14   3    4.97    1.26
  22  14   3    1.91    0.98
 -24 -14  -3    0.83    0.95
 -24 -14  -3   -2.56    1.27
  24  14   3    0.38    0.91
  24  14   3   -0.37    1.04
 -23 -15   3    0.01    1.07
 -23 -15   3    0.26    1.02
  23  15  -3   -0.84    0.93
  23  15  -3    0.43    1.10
 -21 -15   3    0.36    0.94
 -21 -15   3    1.55    1.17
  21  15  -3    1.26    1.09
  21  15  -3    1.18    1.18
  19  15  -3    3.17    0.99
  19  15  -3    2.45    1.08
 -17 -15   3    3.15    1.19
 -17 -15   3    2.83    0.93
  17 -15  -3    3.01    0.87
  17  15  -3    4.05    1.05
  17  15  -3    4.71    1.14
 -15 -15   3    2.52    0.92
 -15 -15   3    2.88    0.98
  15 -15  -3    1.75    0.75
  15  15  -3    2.62    0.87
  15  15  -3    1.38    0.97
 -15  15   3    3.78    1.06
 -13 -15   3    0.15    0.52
 -13 -15   3   -0.04    0.73
 -13 -15   3    1.01    0.86
  13 -15  -3    0.75    0.75
  13  15  -3    0.37    0.85
  13  15  -3    0.69    0.73
 -13  15   3   -0.18    1.02
  11 -15  -3    0.22    0.67
 -11 -15   3    2.22    0.61
 -11 -15   3   -0.64    0.75
 -11 -15   3    0.72    0.80
 -11  15   3    1.21    0.89
  11  15  -3   -0.11    0.68
  -9 -15   3   -1.15    0.79
  -9 -15   3    0.66    0.61
  -9 -15   3    0.50    0.64
   9 -15  -3    0.47    0.71
  -9  15   3   -1.22    0.84
   9  15  -3   -1.30    0.75
  -7 -15   3    1.03    0.68
  -7 -15   3    1.00    0.96
  -7 -15   3    0.81    0.55
   7 -15  -3    1.64    0.66
   7  15  -3    1.24    0.73
   7  15  -3    2.57    0.85
  -7  15   3    0.50    0.72
  -5 -15   3    1.55    0.70
   5 -15  -3    0.63    0.62
   5 -15  -3    2.16    0.69
  -5 -15   3    1.84    0.57
  -5 -15   3    0.01    0.54
   5  15  -3    0.67    0.63
   5  15  -3    0.14    0.56
  -3 -15   3    5.68    0.82
  -3 -15   3    7.69    0.82
   3 -15  -3    5.26    0.73
  -3 -15   3    5.94    0.63
  -3 -15   3    6.42    0.69
   3 -15  -3    5.99    0.42
   3 -15  -3    6.81    0.80
   3  15  -3    5.85    0.84
   3  15  -3    6.07    0.69
   1 -15  -3    0.39    0.32
  -1 -15   3   -0.59    0.57
  -1 -15   3    1.17    0.54
   1 -15  -3    0.13    0.66
   1 -15  -3    0.55    0.62
   1  15  -3    0.82    0.40
   1  15  -3   -0.16    0.61
  -1  15   3   -0.32    0.48
   1 -15   3    0.52    0.64
  -1 -15  -3    0.63    0.52
   1 -15   3    0.20    0.27
   1 -15   3    0.29    0.55
  -1 -15  -3   -0.03    0.49
  -1  15  -3    0.50    0.56
   1  15   3   -0.41    0.57
   1  15   3   -0.07    0.41
  -3 -15  -3    1.62    0.47
   3 -15   3    1.42    0.60
  -3 -15  -3    1.74    0.62
   3 -15   3    2.52    0.69
   3  15   3    1.93    0.59
   3  15   3    1.62    0.55
  -3  15  -3    2.36    0.64
  -5 -15  -3    5.90    0.69
   5 -15   3    7.96    0.88
   5 -15   3    6.00    0.80
  -5 -15  -3    5.95    0.76
   5  15   3    7.31    0.90
   5  15   3    5.33    0.73
   7 -15   3    5.08    0.75
   7 -15   3    5.84    0.80
  -7 -15  -3    6.90    0.93
  -7 -15  -3    6.08    0.70
  -7 -15  -3    7.00    0.78
   7  15   3    7.13    0.88
  -7  15  -3    5.03    0.67
  -7  15  -3    6.61    0.78
   7  15   3    5.60    0.84
  -9 -15  -3    5.55    0.89
   9 -15   3    6.52    0.89
  -9 -15  -3    6.01    0.86
  -9 -15  -3    5.81    0.70
   9 -15   3    5.30    0.83
  -9  15  -3    5.19    0.82
   9  15   3    5.73    0.82
   9  15   3    5.98    0.88
 -11 -15  -3    3.91    0.98
  11 -15   3    3.71    0.80
 -11 -15  -3    3.22    0.83
  11 -15   3    5.35    0.89
  11  15   3    3.66    0.94
 -11  15  -3    2.47    0.65
  11  15   3    2.78    0.89
 -13 -15  -3    3.24    0.99
  13 -15   3    2.00    0.74
  13  15   3    2.53    1.03
  13  15   3    0.61    0.78
 -15 -15  -3    0.63    0.81
  15 -15   3    0.37    0.81
 -15 -15  -3    0.41    0.92
  15  15   3    0.89    0.91
  15  15   3    0.65    0.79
  17 -15   3    1.81    0.85
 -17 -15  -3    1.39    1.14
 -17 -15  -3    0.30    0.83
  17  15   3    1.11    0.95
 -19 -15  -3    2.60    0.97
 -19 -15  -3    1.88    1.08
  19 -15   3    1.41    0.84
  19  15   3    1.24    0.89
 -21 -15  -3    0.24    1.18
 -21 -15  -3    3.12    1.14
  21 -15   3    1.50    0.88
  21  15   3   -0.45    0.93
  21  15   3    2.31    1.08
  23 -15   3    0.94    0.79
 -23 -15  -3    1.94    1.02
 -23 -15  -3   -0.48    1.15
  23  15   3    0.91    0.99
  23  15   3   -1.10    1.14
 -24 -16   3   -2.34    1.31
 -24 -16   3   -0.12    0.93
  24  16  -3   -0.10    1.25
  24  16  -3    0.75    0.89
 -22 -16   3   -0.96    0.95
  22 -16  -3    0.53    0.76
 -22 -16   3    2.90    1.34
  22  16  -3    0.50    0.86
  22  16  -3    0.40    1.12
 -20 -16   3   -0.79    1.23
 -20 -16   3   -1.29    1.09
  20  16  -3    0.40    0.99
  20  16  -3    0.93    0.95
 -18 -16   3    0.73    0.82
 -18 -16   3   -0.09    1.07
  18 -16  -3    0.63    0.85
  18  16  -3   -0.17    0.85
  18  16  -3    1.09    0.96
 -16 -16   3    1.85    0.97
  16 -16  -3    0.33    0.77
 -16 -16   3    0.96    0.93
 -16  16   3    0.11    0.99
  16  16  -3    0.90    0.92
 -14 -16   3    0.24    0.85
  14 -16  -3    0.47    0.76
 -14 -16   3    1.19    1.00
  14  16  -3    0.35    0.94
  14  16  -3   -0.02    0.74
 -14  16   3   -0.20    0.93
  12 -16  -3   -0.12    0.72
 -12 -16   3    0.47    0.57
  12  16  -3    0.44    0.86
  12  16  -3    1.95    0.95
 -12  16   3    0.93    0.91
 -10 -16   3    1.67    0.84
  10  16  -3   -0.51    0.79
 -10  16   3    0.37    0.93
  10  16  -3    0.63    0.80
  -8 -16   3    2.86    0.70
  -8 -16   3    2.98    0.73
  -8 -16   3    3.63    0.92
   8 -16  -3    3.78    0.77
  -8  16   3    3.82    0.90
   8  16  -3    4.17    0.86
   8  16  -3    3.77    0.87
   6 -16  -3   -0.13    0.61
  -6 -16   3   -0.33    0.55
  -6 -16   3    0.48    0.77
  -6 -16   3    0.49    0.61
   6  16  -3   -0.17    0.79
   6  16  -3   -0.54    0.69
  -6  16   3   -0.21    0.42
  -4 -16   3    7.39    0.90
  -4 -16   3    7.43    0.89
   4 -16  -3    7.15    0.90
  -4 -16   3    5.96    0.72
   4 -16  -3    7.12    0.87
  -4 -16   3    6.62    0.71
   4  16  -3    7.42    0.80
   4  16  -3    4.59    0.93
   2 -16  -3    0.79    0.62
  -2 -16   3    1.67    0.70
  -2 -16   3    0.66    0.61
   2 -16  -3    0.65    0.64
   2  16  -3    0.64    0.61
   2  16  -3   -0.39    0.48
   0 -16  -3    2.41    0.70
   0 -16  -3    1.64    0.41
   0 -16   3    2.32    0.69
   0 -16  -3    0.37    0.56
   0 -16   3    1.52    0.37
   0  16  -3    0.93    0.70
   0  16   3    0.67    0.57
   2 -16   3    0.55    0.26
  -2 -16  -3    1.87    0.60
   2 -16   3    0.16    0.62
   2 -16   3    0.84    0.61
  -2  16  -3    0.91    0.66
   2  16   3    1.47    0.51
   2  16   3    0.60    0.58
  -4 -16  -3    0.09    0.50
   4 -16   3    0.16    0.70
  -4 -16  -3   -0.41    1.65
   4 -16   3   -0.05    0.61
   4  16   3   -0.56    0.57
   4  16   3    0.54    0.67
  -4  16  -3    0.80    0.62
   6 -16   3    5.64    0.87
  -6 -16  -3    4.03    0.69
  -6 -16  -3    6.08    0.91
   6 -16   3    4.58    0.87
  -6  16  -3    2.90    0.61
   6  16   3    4.36    0.79
   6  16   3    4.03    0.78
   8 -16   3    4.10    0.77
  -8 -16  -3    4.74    0.81
   8 -16   3    4.14    0.85
  -8 -16  -3    4.93    0.91
  -8 -16  -3    4.48    0.71
   8  16   3    3.60    0.82
   8  16   3    4.62    0.89
  -8  16  -3    4.89    0.80
  10 -16   3    1.92    0.83
 -10 -16  -3    1.87    0.65
  10 -16   3    3.38    0.82
 -10  16  -3    1.34    0.74
  10  16   3    2.65    0.88
  12 -16   3    2.92    0.92
 -12 -16  -3    1.90    0.96
  12 -16   3    1.79    0.69
 -12 -16  -3    1.94    0.78
  12  16   3    3.24    0.85
 -14 -16  -3    0.49    0.94
 -14 -16  -3   -1.26    0.87
  14 -16   3   -0.84    0.80
  14  16   3    2.36    0.87
 -16 -16  -3   -0.37    0.99
 -16 -16  -3    0.00    0.87
  16 -16   3    0.46    0.80
  16  16   3   -1.16    1.01
  16  16   3    0.48    0.87
 -18 -16  -3    1.15    0.89
  18 -16   3    1.09    0.78
  18  16   3    1.29    0.93
  18  16   3    2.20    0.96
 -20 -16  -3   -0.38    1.16
 -20 -16  -3    0.06    1.08
  20 -16   3   -0.90    0.87
  20  16   3    1.41    0.87
  20  16   3    1.36    1.07
 -22 -16  -3   -0.34    1.04
 -22 -16  -3    1.32    1.20
  22 -16   3    1.31    0.90
  22  16   3    0.30    0.94
  22  16   3   -0.39    1.19
 -24 -16  -3   -0.75    0.95
 -24 -16  -3    0.88    1.07
  24  16   3    0.46    0.90
  24  16   3    0.62    1.24
 -23 -17   3    0.11    1.25
 -23 -17   3    0.26    0.86
  23  17  -3   -0.90    0.94
  23  17  -3    0.95    1.18
 -21 -17   3   -1.49    1.25
 -21 -17   3    0.27    0.98
  21  17  -3   -0.18    1.03
  19 -17  -3    0.98    1.09
 -19 -17   3    0.67    1.07
  19  17  -3    0.47    0.92
  19  17  -3    0.85    0.92
 -17 -17   3    2.81    1.05
  17 -17  -3    1.18    0.90
 -17 -17   3    3.03    1.05
  17  17  -3    3.81    1.14
 -15 -17   3    0.20    0.94
  15  17  -3   -0.19    0.85
 -15  17   3   -1.21    1.01
  15  17  -3   -0.49    0.89
 -13 -17   3   -0.88    0.94
  13 -17  -3    0.95    0.84
  13  17  -3    0.78    0.84
 -13  17   3    0.32    0.94
 -11 -17   3    1.19    0.94
 -11 -17   3    0.15    0.65
  11 -17  -3    0.50    0.74
 -11 -17   3   -0.12    0.80
  11  17  -3    0.03    0.79
 -11  17   3   -0.81    0.98
  11  17  -3    0.92    0.98
  -9 -17   3    0.90    0.82
   9 -17  -3    2.31    0.86
  -9 -17   3    1.29    0.74
  -9 -17   3    0.09    0.68
   9  17  -3   -0.03    0.69
   9  17  -3   -0.05    0.85
  -9  17   3    1.44    0.85
   7 -17  -3    2.01    0.75
  -7 -17   3    2.73    0.74
  -7 -17   3    1.67    0.70
   7  17  -3    2.56    0.76
  -7  17   3    2.99    0.85
   7  17  -3    2.64    0.90
  -5 -17   3    1.29    0.74
  -5 -17   3    1.07    0.71
  -5 -17   3    0.91    0.58
   5 -17  -3    1.15    0.76
  -5 -17   3    0.86    0.64
   5  17  -3    0.10    0.71
   5  17  -3    0.09    0.62
  -5  17   3    0.16    0.45
  -3 -17   3    1.66    0.78
   3 -17  -3    1.23    0.27
   3 -17  -3    0.95    0.72
   3 -17  -3    1.98    0.73
  -3 -17   3    1.17    0.50
  -3 -17   3    0.91    0.58
  -3  17   3    1.36    0.56
   3  17  -3    0.87    0.78
  -1 -17   3    2.42    0.64
   1 -17  -3    2.52    0.67
  -1 -17   3    1.89    0.45
  -1 -17   3    3.37    0.83
   1 -17  -3    2.77    0.41
   1  17  -3    2.32    0.74
  -1  17   3    1.95    0.62
   1 -17   3    1.82    0.77
  -1 -17  -3    2.01    0.65
  -1 -17  -3    2.22    0.72
  -1 -17  -3    2.02    0.45
   1 -17   3    1.63    0.35
   1 -17   3    1.79    0.64
  -1  17  -3    0.96    0.70
   1  17   3    2.33    0.69
   3 -17   3    1.41    0.71
   3 -17   3    0.66    0.75
  -3 -17  -3    1.31    0.70
  -3  17  -3    0.58    0.67
   3  17   3    1.55    0.71
   5 -17   3    6.57    0.89
  -5 -17  -3    6.73    0.75
   5 -17   3    5.75    0.92
  -5 -17  -3    5.38    0.82
   5  17   3    5.21    0.89
  -7 -17  -3    7.62    0.87
   7 -17   3    6.44    0.96
   7 -17   3    5.55    0.95
  -7 -17  -3    6.40    0.83
  -7 -17  -3    7.05    1.02
   7  17   3    6.40    0.92
  -7  17  -3    7.47    0.86
   7  17   3    6.15    0.95
   9 -17   3    0.78    0.64
  -9 -17  -3    0.66    0.88
   9  17   3    2.33    0.73
   9  17   3    0.45    0.76
  11 -17   3    1.50    0.76
  11 -17   3   -0.24    0.69
 -11 -17  -3   -0.10    0.65
 -11 -17  -3   -0.83    0.98
  11  17   3    0.62    0.76
  11  17   3   -0.69    0.87
  13 -17   3    1.46    0.88
  13 -17   3    1.28    0.64
 -13 -17  -3    1.09    0.98
 -13 -17  -3    2.05    0.80
  13  17   3    0.46    0.80
  13  17   3    1.38    0.79
  15 -17   3   -1.02    0.89
 -15 -17  -3   -1.40    0.88
 -15 -17  -3   -0.48    0.97
  15  17   3    0.32    0.89
  15  17   3    0.71    0.83
 -17 -17  -3   -0.85    0.97
 -17 -17  -3    0.95    1.05
  17 -17   3   -0.76    0.85
  17  17   3   -0.81    0.96
  17  17   3   -0.40    0.90
 -19 -17  -3    1.57    1.15
  19 -17   3   -1.40    1.05
 -19 -17  -3    1.77    1.04
  19  17   3   -1.14    1.12
  19  17   3    0.00    0.95
 -21 -17  -3    2.68    1.35
  21 -17   3    1.40    0.95
 -21 -17  -3    0.15    0.98
  21  17   3    0.79    0.96
 -23 -17  -3   -2.68    1.44
  23 -17   3    0.11    0.83
 -23 -17  -3   -0.84    1.00
  23  17   3   -0.80    0.92
  23  17   3    1.39    1.20
 -22 -18   3    0.12    1.08
 -22 -18   3    1.90    1.06
  22  18  -3    1.82    1.23
  22  18  -3   -0.20    0.94
  20 -18  -3    1.98    0.92
 -20 -18   3    3.15    1.08
 -20 -18   3    3.72    1.16
  20  18  -3    2.97    1.07
  20  18  -3    0.96    0.95
 -18 -18   3    4.67    1.38
  18  18  -3    6.32    1.23
 -16 -18   3    4.90    1.11
 -16 -18   3    4.66    1.23
  16 -18  -3    2.11    0.96
  16  18  -3    3.97    1.04
  16  18  -3    4.29    1.04
 -14 -18   3    0.93    0.85
  14 -18  -3    0.56    0.78
 -14  18   3   -0.31    1.00
  14  18  -3    2.40    1.01
  14  18  -3    0.62    0.86
 -12 -18   3    2.06    0.78
  12 -18  -3   -0.40    0.83
 -12 -18   3    0.67    0.94
 -12  18   3   -0.54    0.95
  12  18  -3    1.92    0.92
 -10 -18   3   -0.51    0.69
  10 -18  -3   -0.25    0.86
 -10 -18   3    0.24    0.91
  10  18  -3    0.48    0.79
  10  18  -3    0.75    0.82
 -10  18   3    1.85    0.98
   8 -18  -3   -0.22    0.81
  -8 -18   3    0.49    0.68
  -8 -18   3    1.41    0.84
  -8 -18   3   -0.23    0.66
   8  18  -3    0.82    0.74
   8  18  -3    2.12    0.92
  -8  18   3    0.62    0.84
  -6 -18   3   10.06    0.95
  -6 -18   3    9.02    1.12
   6 -18  -3   11.13    1.16
  -6 -18   3    9.31    0.90
   6  18  -3    9.29    1.10
   4 -18  -3    9.59    1.04
  -4 -18   3    8.40    0.91
  -4 -18   3    6.71    0.76
  -4 -18   3    7.91    1.05
   4  18  -3    8.27    1.02
   2 -18  -3   12.39    1.12
   2 -18  -3    9.09    0.63
  -2 -18   3    9.73    0.94
  -2 -18   3    9.23    0.77
   2 -18  -3   10.63    1.05
  -2 -18   3   10.01    1.03
   2  18  -3   10.96    1.10
   0 -18  -3    2.41    0.45
   0 -18   3    2.32    0.43
   0 -18  -3    2.41    0.74
   0 -18  -3    3.94    0.77
   0  18  -3    2.82    0.78
   2 -18   3   10.85    1.07
   2 -18   3    9.52    1.03
  -2 -18  -3    9.38    0.79
   2  18   3    9.08    1.03
  -2  18  -3    8.92    1.00
  -4 -18  -3    2.40    0.60
  -4 -18  -3    3.31    0.80
   4 -18   3    4.02    0.89
   4 -18   3    2.78    0.81
   4  18   3    3.87    0.85
  -4  18  -3    3.72    0.80
  -6 -18  -3    2.92    0.69
  -6 -18  -3    2.29    0.65
   6 -18   3    1.28    0.86
  -6  18  -3    0.80    0.60
   6  18   3    1.56    0.83
  -8 -18  -3    1.62    0.84
  -8 -18  -3    0.91    0.65
   8 -18   3    0.14    0.80
   8  18   3    1.19    0.75
   8  18   3    0.85    0.75
 -10 -18  -3    0.24    0.91
  10 -18   3    0.79    0.70
 -10 -18  -3    0.87    0.73
  10 -18   3    1.74    0.82
  10  18   3   -0.92    0.76
 -12 -18  -3    1.92    0.86
  12 -18   3    1.33    0.77
  12 -18   3    0.66    0.85
  12  18   3    0.46    0.86
  12  18   3    0.01    0.89
 -14 -18  -3    1.22    1.01
  14 -18   3   -0.24    0.84
 -14 -18  -3    0.23    0.92
  14  18   3   -0.52    0.88
  14  18   3   -0.64    0.81
 -16 -18  -3   -0.21    1.06
  16 -18   3   -0.50    0.87
 -16 -18  -3    0.00    0.87
  16  18   3   -0.17    0.88
  16  18   3    0.82    0.96
 -18 -18  -3    1.20    1.02
  18 -18   3   -1.29    0.99
  18  18   3    0.79    0.95
 -20 -18  -3    0.74    1.02
 -20 -18  -3    1.74    1.18
  20 -18   3   -0.53    0.90
  20  18   3    1.02    1.20
  20  18   3    1.61    1.17
  22 -18   3   -0.92    0.99
 -22 -18  -3    1.41    1.09
  22  18   3   -0.38    0.94
  22  18   3   -0.27    1.14
 -21 -19   3    1.32    1.17
 -21 -19   3   -0.98    1.01
  21 -19  -3   -0.14    0.91
  21  19  -3    1.31    0.88
  21  19  -3   -0.58    1.02
 -19 -19   3    2.84    1.10
  19  19  -3    3.13    1.31
 -17 -19   3    3.37    1.21
  17 -19  -3    1.37    1.07
 -17 -19   3    3.95    1.29
  17  19  -3    3.42    1.03
  17  19  -3    3.03    1.11
  15 -19  -3    3.06    1.04
 -15 -19   3    2.83    0.88
  15  19  -3    3.02    1.03
  15  19  -3    3.71    0.97
  13 -19  -3    2.38    1.01
 -13 -19   3    3.14    0.98
 -13  19   3    1.10    1.13
  13  19  -3    1.24    0.87
  13  19  -3    1.65    0.94
 -11 -19   3   -0.89    0.82
  11 -19  -3    1.41    0.91
 -11  19   3    0.65    0.97
  11  19  -3   -0.70    0.83
  11  19  -3   -0.85    1.01
  -9 -19   3   -0.07    0.80
  -9 -19   3   -0.28    0.76
   9 -19  -3    0.99    0.80
  -9 -19   3    1.38    0.75
  -9  19   3    1.40    0.85
   9  19  -3   -0.51    0.88
  -7 -19   3    4.31    0.78
   7 -19  -3    4.38    1.01
  -7 -19   3    4.00    0.91
  -7  19   3    3.53    0.90
   7  19  -3    3.88    0.88
  -5 -19   3   10.97    1.10
   5 -19  -3   11.68    1.14
  -5 -19   3   12.19    0.99
  -5 -19   3   10.51    1.02
   5  19  -3   11.80    1.22
  -3 -19   3   17.14    1.29
  -3 -19   3   16.69    1.12
  -3 -19   3   19.08    1.42
   3 -19  -3   18.99    1.41
   3  19  -3   21.01    1.48
   1 -19  -3   14.36    1.19
  -1 -19   3   12.57    1.12
   1 -19  -3   11.31    0.76
  -1 -19   3   14.00    1.26
   1 -19  -3   12.99    1.14
  -1 -19   3   11.04    0.82
  -1  19   3   10.57    1.04
   1  19  -3   12.94    1.19
  -1 -19  -3   15.75    1.25
   1 -19   3   14.82    1.19
  -1 -19  -3   13.46    0.94
   1 -19   3   17.05    1.35
  -1  19  -3   15.62    1.34
   1  19   3   16.44    1.31
   3 -19   3    8.34    0.98
   3 -19   3    7.63    0.98
  -3 -19  -3    6.32    0.89
  -3 -19  -3    6.55    0.73
  -3  19  -3    5.25    0.88
   3  19   3    5.90    0.91
  -5 -19  -3    0.96    0.58
   5 -19   3    0.99    0.76
  -5 -19  -3    0.67    0.67
   5 -19   3    0.09    0.79
   5  19   3    2.30    0.82
  -5  19  -3    0.59    0.67
   7 -19   3    1.55    0.75
  -7 -19  -3    0.14    0.64
   7  19   3   -0.42    0.89
  -9 -19  -3    0.91    0.95
   9 -19   3    0.58    0.74
   9 -19   3   -0.48    0.92
  -9 -19  -3    0.36    0.68
   9  19   3    0.18    0.73
 -11 -19  -3    0.50    0.96
  11 -19   3    0.54    0.85
  11 -19   3    1.72    0.72
 -11 -19  -3   -0.71    0.83
  11  19   3    0.63    0.78
  11  19   3   -0.73    0.79
 -13 -19  -3   -1.45    0.81
  13 -19   3   -1.23    0.96
  13  19   3    0.46    0.84
  13  19   3    0.27    0.94
 -15 -19  -3   -0.90    0.92
 -15 -19  -3   -0.42    0.92
  15  19   3    0.61    0.89
  15  19   3   -1.04    0.93
  17 -19   3    0.33    0.93
 -17 -19  -3    2.55    1.13
  17  19   3    1.07    0.99
  17  19   3    0.73    0.99
 -19 -19  -3    1.14    1.09
  19 -19   3    0.68    0.97
 -19 -19  -3    0.67    1.13
  19  19   3   -0.72    1.03
  19  19   3    1.34    1.04
 -21 -19  -3   -1.19    0.93
  21 -19   3   -0.86    0.97
  21  19   3   -0.78    1.16
  21  19   3    0.47    0.87
 -20 -20   3   -0.11    1.27
 -20 -20   3   -0.13    0.93
  20  20  -3    1.61    0.91
  20  20  -3    3.51    1.29
 -18 -20   3    1.29    1.17
  18 -20  -3    4.89    1.10
 -18 -20   3    2.54    1.12
  18  20  -3    2.33    1.15
  16 -20  -3    3.12    1.06
 -16 -20   3    2.14    0.94
 -16 -20   3    5.64    1.42
  16  20  -3    3.29    1.26
  16  20  -3    3.28    0.99
 -14 -20   3    2.87    0.90
  14 -20  -3    2.89    0.99
 -14 -20   3    2.31    1.10
  14  20  -3    4.62    1.35
 -12 -20   3    2.29    1.01
  12 -20  -3    1.18    0.92
 -12 -20   3    2.09    0.71
 -12 -20   3    2.33    0.90
  12  20  -3    1.05    0.87
  10 -20  -3    1.17    0.88
 -10 -20   3    1.44    0.84
 -10 -20   3    1.47    0.91
 -10  20   3    2.42    0.94
  10  20  -3    3.09    1.05
   8 -20  -3    5.43    0.95
  -8 -20   3    3.41    0.80
  -8 -20   3    4.20    0.97
  -8 -20   3    2.61    0.88
   8  20  -3    4.14    1.01
  -8  20   3    3.81    0.97
  -6 -20   3    8.68    0.90
   6 -20  -3    9.22    1.07
  -6 -20   3   10.13    1.13
   6  20  -3    7.83    1.14
   4 -20  -3   14.32    1.26
  -4 -20   3   14.63    1.16
  -4 -20   3   15.23    1.30
  -4 -20   3   14.02    1.05
   4  20  -3   14.90    1.31
  -2 -20   3   15.54    1.05
  -2 -20   3   18.54    1.35
   2 -20  -3   17.02    1.33
   2  20  -3   20.29    1.47
   0 -20   3   10.03    1.03
   0 -20   3    7.95    0.65
   0 -20   3   10.01    1.17
   0 -20  -3   11.04    0.73
   0  20   3   10.17    1.07
   0  20  -3    9.50    1.15
  -2 -20  -3    8.56    1.06
   2 -20   3    9.23    1.02
   2 -20   3    8.49    1.10
  -2 -20  -3    8.60    0.75
   2  20   3    8.56    1.04
  -2  20  -3    7.23    0.98
   4 -20   3    2.70    0.89
  -4 -20  -3    1.01    0.57
  -4 -20  -3    0.72    0.67
  -4  20  -3    0.47    0.73
   4  20   3    1.52    0.81
  -6 -20  -3    0.58    0.63
   6 -20   3    1.37    0.84
   6 -20   3    0.61    0.74
   6  20   3    0.51    0.86
   8 -20   3    0.23    0.78
   8 -20   3   -0.61    0.90
  -8 -20  -3    0.19    0.68
   8  20   3    1.47    0.93
  10 -20   3    1.50    0.79
 -10 -20  -3   -0.24    0.71
  10  20   3    0.45    0.85
 -12 -20  -3   -0.15    0.97
 -12 -20  -3    0.24    0.82
  12 -20   3   -0.08    0.76
  12 -20   3    1.14    0.83
  12  20   3    0.78    0.92
  14 -20   3    1.20    0.89
 -14 -20  -3   -1.02    1.03
 -14 -20  -3    0.77    0.90
  14  20   3    1.75    1.20
  16 -20   3    0.70    0.86
 -16 -20  -3    1.98    1.14
 -16 -20  -3    0.41    0.99
  16  20   3    0.57    0.92
  16  20   3   -1.60    0.97
 -18 -20  -3    0.71    1.22
 -18 -20  -3   -0.03    0.96
  18 -20   3    0.01    0.95
  18  20   3    0.11    1.02
 -20 -20  -3    2.71    1.15
 -20 -20  -3    1.20    1.00
  20 -20   3    0.06    0.88
  20  20   3    1.02    1.11
  20  20   3    0.45    0.88
 -19 -21   3    2.50    1.04
 -19 -21   3    5.18    1.48
  19 -21  -3    3.55    1.02
  19  21  -3    1.95    1.18
  17 -21  -3    1.10    0.96
 -17 -21   3    4.14    1.37
 -17 -21   3    1.48    1.06
  17  21  -3    2.51    1.21
  15 -21  -3    5.50    1.09
 -15 -21   3    5.88    1.43
 -15 -21   3    5.42    1.05
  15  21  -3    5.05    1.11
 -13 -21   3   -1.71    1.11
  13 -21  -3   -1.55    0.91
  13  21  -3   -1.05    1.12
 -11 -21   3    1.02    0.83
 -11 -21   3    0.61    0.98
  11 -21  -3    1.68    0.81
  11  21  -3    0.80    0.98
  -9 -21   3    3.61    0.85
  -9 -21   3    3.51    1.00
  -9 -21   3    3.64    0.86
   9 -21  -3    3.98    1.04
  -9  21   3    2.48    0.90
   9  21  -3    3.30    1.07
   7 -21  -3   13.62    1.25
  -7 -21   3   13.28    1.12
  -7 -21   3   13.75    1.30
   7  21  -3   11.97    1.31
  -7  21   3   11.77    1.26
  -5 -21   3   11.63    1.23
   5 -21  -3   11.83    1.28
  -5 -21   3    8.63    0.99
  -5 -21   3   10.29    0.92
   5  21  -3   10.86    1.29
   3 -21  -3   17.51    1.35
  -3 -21   3   15.78    1.29
  -3 -21   3   16.76    1.12
   3  21  -3   19.20    1.46
  -1 -21   3   13.92    1.28
  -1 -21   3   12.06    1.13
   1 -21  -3   11.54    1.16
  -1 -21   3   10.05    0.79
   1  21  -3   13.17    1.27
  -1  21   3   11.54    1.12
   1 -21   3    7.66    1.11
   1 -21   3    7.12    1.06
  -1 -21  -3    7.06    0.67
  -1  21  -3    6.89    1.04
   1  21   3    7.91    1.00
   3 -21   3    5.11    0.97
   3 -21   3    5.35    1.02
  -3 -21  -3    5.77    0.69
  -3  21  -3    6.11    0.96
   3  21   3    7.30    1.05
  -5 -21  -3    0.57    0.61
   5 -21   3   -0.05    0.88
   5 -21   3    2.06    0.86
   5  21   3    1.47    0.83
   7 -21   3    0.21    0.84
  -7 -21  -3    0.69    0.69
   7 -21   3    1.00    0.89
   7  21   3    0.58    0.86
   9 -21   3    0.08    0.86
   9  21   3    0.15    0.87
 -11 -21  -3   -0.12    0.75
  11 -21   3    1.34    0.98
  11 -21   3   -0.08    0.80
  11  21   3   -1.46    0.95
 -13 -21  -3    1.21    1.19
  13 -21   3    0.95    1.04
  13  21   3    0.24    1.07
  15 -21   3    1.22    0.89
 -15 -21  -3   -0.52    0.96
 -15 -21  -3    1.60    1.04
 -17 -21  -3   -1.90    1.20
 -17 -21  -3   -0.67    0.98
  17  21   3   -0.20    1.09
  19 -21   3    1.18    0.97
 -19 -21  -3   -0.16    1.15
  19  21   3    1.05    1.17
 -18 -22   3    6.63    1.43
  18 -22  -3    4.11    1.17
 -18 -22   3    4.24    1.20
  18  22  -3    4.52    1.36
  16 -22  -3    6.49    1.11
 -16 -22   3    7.69    1.18
 -16 -22   3    5.02    1.31
  16  22  -3    4.59    1.12
 -14 -22   3    2.54    0.99
 -14 -22   3    1.81    1.12
  14 -22  -3    2.98    1.05
  14  22  -3    3.03    1.10
 -12 -22   3   -1.61    0.93
  12 -22  -3    1.20    1.04
 -12 -22   3   -0.70    0.71
  12  22  -3   -0.83    1.07
  10 -22  -3    0.45    0.93
 -10 -22   3   -1.41    0.97
 -10 -22   3    0.12    0.73
 -10 -22   3    0.88    0.81
  10  22  -3    2.28    0.92
  -8 -22   3    2.24    0.91
  -8 -22   3    3.22    0.78
   8 -22  -3    2.56    0.97
   8  22  -3    2.03    1.03
  -6 -22   3    6.65    1.01
   6 -22  -3    7.00    1.28
  -6 -22   3    8.52    0.89
   6  22  -3    9.44    1.27
   4 -22  -3    9.81    1.16
  -4 -22   3    7.37    0.79
  -4 -22   3    6.57    0.91
   4  22  -3    8.20    1.16
   2 -22  -3   12.64    1.28
  -2 -22   3    9.95    0.84
  -2 -22   3   11.77    1.31
  -2 -22   3   12.77    1.18
   2  22  -3   13.68    1.38
   0 -22   3    7.05    1.09
   0 -22   3    8.64    1.10
   0  22  -3    5.08    1.01
   0  22   3    7.65    1.01
  -2 -22  -3    4.41    0.61
   2 -22   3    5.42    1.00
   2  22   3    5.28    0.97
  -2  22  -3    3.89    0.89
   4 -22   3    0.81    0.85
   4 -22   3    2.46    0.96
   4  22   3    0.36    0.83
   6 -22   3   -0.05    0.80
   6 -22   3   -0.37    0.78
   6  22   3    0.04    0.86
   8 -22   3   -0.40    0.80
   8 -22   3    1.85    0.91
  -8 -22  -3    1.44    0.74
   8  22   3   -1.55    0.89
  10 -22   3    2.57    1.01
 -10 -22  -3   -0.08    0.76
  10 -22   3    0.18    0.73
  10  22   3    1.05    0.91
  12 -22   3    1.23    0.91
 -12 -22  -3   -2.27    1.04
  12  22   3   -0.65    1.13
 -14 -22  -3   -0.91    1.17
 -14 -22  -3   -1.07    0.91
  14  22   3    1.60    1.15
  16 -22   3    1.21    0.96
 -16 -22  -3    3.01    1.31
 -16 -22  -3   -1.75    1.02
  16  22   3   -1.33    1.00
 -18 -22  -3    1.60    1.12
  18 -22   3    0.36    0.91
  18  22   3    1.74    1.24
 -17 -23   3    2.55    1.20
 -17 -23   3    0.52    0.99
  17 -23  -3    2.11    0.99
  17  23  -3    3.64    1.23
 -15 -23   3    6.06    1.19
  15 -23  -3    4.23    1.13
 -15 -23   3    4.63    1.33
  15  23  -3    3.30    1.08
 -13 -23   3    1.08    1.12
  13 -23  -3    0.74    1.02
 -13 -23   3    1.56    0.95
  13  23  -3    0.72    0.99
 -11 -23   3    0.32    1.02
 -11 -23   3    0.59    0.70
  11 -23  -3    1.90    1.05
  11  23  -3    0.38    1.10
  -9 -23   3    0.31    0.73
   9 -23  -3   -1.63    1.02
   9  23  -3    0.03    0.79
   7 -23  -3    2.66    0.91
  -7 -23   3    1.37    0.65
  -7 -23   3    1.06    0.85
  -5 -23   3    3.28    0.68
   5 -23  -3    5.15    1.06
  -5 -23   3    5.59    1.13
   5  23  -3    5.50    1.17
  -3 -23   3    4.11    0.64
  -3 -23   3    4.12    0.82
   3 -23  -3    6.60    1.10
   3  23  -3    4.72    1.08
  -1 -23   3    3.96    0.90
   1  23  -3    4.60    0.99
   1 -23   3    4.42    0.98
   1 -23   3    4.53    0.93
  -1  23  -3    3.46    0.97
   3 -23   3    2.97    0.93
   3  23   3    2.82    0.92
   5 -23   3    3.42    0.94
   5 -23   3    1.93    0.88
  -5 -23  -3    2.04    0.67
   5  23   3    1.72    0.93
  -7 -23  -3    0.78    0.71
   7 -23   3    0.77    0.90
   7 -23   3   -0.84    0.88
   7  23   3    0.09    0.90
   9 -23   3   -0.58    0.99
  -9 -23  -3   -0.51    0.79
   9 -23   3    0.23    1.02
   9  23   3   -1.02    0.89
  11 -23   3   -0.67    0.93
 -11 -23  -3   -0.30    0.95
  11  23   3    0.86    1.09
 -13 -23  -3    0.25    0.88
  13 -23   3   -0.83    0.99
  13  23   3    0.01    0.85
  15 -23   3    2.11    0.98
 -15 -23  -3   -0.69    0.95
  15  23   3   -1.57    1.05
  17 -23   3   -0.33    1.06
 -17 -23  -3   -0.87    1.03
 -17 -23  -3    1.35    1.11
  17  23   3   -0.31    1.13
 -16 -24   3    1.04    1.21
  16 -24  -3    2.82    1.07
 -16 -24   3    1.26    1.01
  16  24  -3    0.37    1.09
  14 -24  -3    2.06    1.02
 -14 -24   3    2.94    1.45
 -14 -24   3    1.35    0.98
 -12 -24   3   -0.32    0.89
  12 -24  -3    1.28    0.95
  12  24  -3    1.36    1.02
 -10 -24   3    0.36    0.80
  10 -24  -3    2.64    1.09
  10  24  -3   -1.20    1.04
  -8 -24   3    1.50    0.86
   8 -24  -3    2.02    1.04
   8  24  -3    0.78    1.11
   6 -24  -3   -0.30    1.09
  -6 -24   3    2.17    0.69
   6  24  -3    1.51    1.00
  -4 -24   3    2.96    1.06
  -4 -24   3    2.46    0.59
   4  24  -3    1.79    1.08
  -2 -24   3    3.66    1.01
  -2 -24   3    3.84    0.89
   0 -24   3    1.72    0.94
   0  24  -3    1.86    0.93
   2 -24   3    5.22    1.06
   2 -24   3    5.83    1.08
   2  24   3    4.27    0.96
   4 -24   3    2.07    1.01
  -4 -24  -3    1.87    0.59
   4 -24   3    2.25    0.96
   4  24   3    1.08    0.88
   6 -24   3   -0.47    0.90
   6 -24   3    2.35    1.15
   6  24   3   -0.81    0.98
   8 -24   3   -1.46    0.89
  -8 -24  -3   -0.30    0.76
   8 -24   3   -0.73    0.99
   8  24   3   -0.49    0.95
  10 -24   3    1.26    0.98
 -10 -24  -3   -0.24    0.75
  10  24   3   -1.11    1.04
 -12 -24  -3    1.21    0.87
  12 -24   3   -0.17    0.89
  12  24   3   -0.33    1.00
  14 -24   3   -0.49    0.92
 -14 -24  -3    1.24    0.96
  14  24   3   -0.03    1.12
 -13 -25   3    0.73    0.93
  13 -25  -3   -0.52    1.07
  13  25  -3   -0.09    1.04
 -11 -25   3    0.09    0.87
  11 -25  -3    0.73    1.04
  11  25  -3   -1.26    0.98
   9 -25  -3    0.80    1.05
  -9 -25   3    0.78    0.79
   9  25  -3    2.42    1.10
   7 -25  -3    0.63    1.01
   7  25  -3   -0.02    1.10
  -5 -25   3   -0.52    0.98
   5  25  -3   -0.31    0.98
   3  25  -3    5.05    1.13
  -1 -25   3    0.61    1.04
  -1 -25   3    0.91    0.84
   1  25  -3    2.37    1.01
   1 -25   3    2.88    0.95
   1 -25   3    3.53    1.17
   3 -25   3    2.02    1.05
   3  25   3    1.05    0.94
   5 -25   3    1.82    1.14
   5 -25   3    0.91    0.88
   5  25   3    0.36    0.97
  -7 -25  -3   -0.37    0.76
   7 -25   3   -1.08    1.04
   7  25   3   -2.32    1.13
  -9 -25  -3    1.81    0.83
   9 -25   3    1.05    1.01
   9  25   3    0.77    0.90
  11 -25   3    1.76    1.07
 -11 -25  -3   -0.31    0.86
  11  25   3   -2.28    1.02
  13 -25   3    0.40    0.97
 -13 -25  -3    1.47    0.95
  13  25   3    0.07    0.97
 -12 -26   3    1.31    0.92
  12  26  -3   -0.42    1.14
 -10 -26   3    0.80    0.76
 -10 -26   3    1.99    0.88
  10 -26  -3    2.49    1.15
  10  26  -3    0.17    1.03
  -8 -26   3    1.29    0.72
   8  26  -3   -1.15    1.04
  -6 -26   3   -0.02    0.72
  -4 -26   3    1.34    1.01
   4  26  -3   -0.22    0.99
   2  26  -3    2.18    0.93
   0 -26   3    1.18    0.93
   0 -26   3   -0.66    0.88
   2 -26   3    1.98    1.12
   4 -26   3    0.71    1.03
   4 -26   3    0.69    0.96
   4  26   3    1.28    0.89
   6 -26   3    1.26    1.04
  -8 -26  -3   -0.47    0.71
   8 -26   3    2.63    1.14
   8  26   3    0.38    0.97
  10 -26   3    2.27    1.10
  10  26   3    1.18    1.02
 -12 -26  -3    0.60    0.82
  12 -26   3    1.30    1.15
  12  26   3   -2.56    1.14
  -9 -27   3   -0.74    0.76
  -9 -27   3    0.47    0.84
   9  27  -3   -0.43    1.12
   7  27  -3    1.21    0.97
  -5 -27   3    0.80    0.94
   5  27  -3    0.67    1.05
   3  27  -3    0.04    0.94
  -1 -27   3   -2.21    1.06
   1 -27   3    0.45    0.77
   1 -27   3   -0.04    0.95
   3 -27   3    1.90    0.98
   3 -27   3    1.62    0.94
   5 -27   3    1.45    0.97
   5  27   3    1.98    0.99
   7 -27   3    1.44    0.99
   7  27   3    1.43    1.03
   9 -27   3    2.90    1.18
  -9 -27  -3    0.53    0.74
   9  27   3    1.85    1.06
  -6 -28   3    1.28    1.00
   6  28  -3    0.42    1.01
   4  28  -3    0.47    0.96
   0 -28   3    0.16    1.00
   2 -28   3   -0.48    0.86
   2 -28   3   -0.14    0.88
   4 -28   3    2.48    1.00
   6 -28   3    0.80    1.02
   6  28   3    0.89    0.93
  28   0  -4   -1.04    0.99
 -26   0   4    0.07    1.12
  24   0  -4    2.67    0.91
 -24   0   4    3.42    1.21
  22   0  -4   10.27    1.15
 -22   0   4   11.92    1.37
 -20   0   4   25.54    1.82
 -20   0   4   23.54    1.58
  20   0  -4   24.19    1.61
  18   0  -4   24.45    1.56
 -18   0   4   25.01    1.55
 -18   0   4   23.41    1.67
 -16   0   4    3.63    0.73
 -16   0   4    4.94    0.91
  16   0  -4    3.30    0.69
  14   0  -4   19.16    0.94
  14   0  -4   20.19    1.22
 -14   0   4   19.27    1.21
 -14   0   4   20.28    1.35
 -12   0   4   23.09    1.35
  12   0  -4   18.26    1.14
 -12   0   4   20.77    1.17
 -10   0   4   28.23    1.53
 -10   0   4   28.19    1.42
  10   0  -4   27.25    1.40
  -8   0   4    9.75    0.67
   8   0  -4   10.56    0.71
  -8   0   4   11.34    0.85
   8   0  -4    9.40    0.52
   6   0  -4    7.89    0.56
  -6   0   4    9.21    0.64
  -6   0   4    8.13    0.55
  -4   0   4   34.74    1.53
  -4   0   4   34.45    1.58
   4   0  -4   34.27    1.53
  -2   0   4    1.12    0.26
   0   0   4  140.49    5.61
   0   0  -4  141.75    5.61
   0   0  -4  131.34    5.61
   2   0   4    0.52    0.20
  -2   0  -4    0.78    0.22
   2   0   4    0.58    0.25
   4   0   4   45.72    1.97
  -4   0  -4   44.00    1.94
   4   0   4   45.38    1.94
   6   0   4    6.46    0.50
  -6   0  -4    7.80    0.49
   6   0   4    7.17    0.48
   8   0   4    8.77    0.62
  -8   0  -4    8.71    0.66
 -10   0  -4   41.30    2.10
  10   0   4   46.49    2.08
  10   0   4   45.44    2.08
 -10   0  -4   45.97    2.09
  12   0   4   42.56    2.14
  12   0   4   49.80    2.19
 -12   0  -4   49.22    2.18
 -12   0  -4   42.25    2.21
 -14   0  -4   96.86    4.31
  14   0   4   83.56    5.84
  14   0   4  106.68    4.20
  14   0   4  102.87    4.32
 -16   0  -4   26.82    1.55
  16   0   4   28.03    1.56
  16   0   4   28.71    1.39
 -18   0  -4    3.36    0.68
  18   0   4    3.16    0.68
  18   0   4    2.89    0.68
  20   0   4   11.47    1.12
 -20   0  -4   13.69    1.15
  20   0   4   12.23    1.06
 -22   0  -4   -0.98    0.98
  22   0   4    0.18    0.72
  24   0   4    0.38    0.72
 -24   0  -4    1.16    0.98
  26   0   4    2.55    0.92
 -28   0  -4    1.37    1.04
  28   0   4    1.06    0.88
  29  -1  -4    0.04    0.96
 -29  -1   4    0.34    1.07
 -29   1   4    0.78    1.12
  29   1  -4    0.20    1.02
  27  -1  -4    0.57    0.86
 -27   1   4   -0.79    1.13
  27   1  -4    0.49    0.86
  25  -1  -4    2.23    0.90
 -25  -1   4    2.30    1.20
 -25   1   4   -0.58    0.97
  23   1  -4    5.84    1.03
 -23   1   4    4.59    1.17
 -21  -1   4    7.07    1.13
 -21  -1   4    7.67    0.99
  21  -1  -4    7.75    0.98
 -21   1   4    9.25    1.26
  21   1  -4    7.22    0.99
 -19  -1   4    9.14    1.31
  19  -1  -4    7.86    0.96
 -19  -1   4    9.09    0.97
 -19   1   4    9.76    1.27
  19   1  -4   10.76    1.03
 -19   1   4    8.03    0.93
 -17  -1   4    9.06    1.06
  17  -1  -4   10.44    0.95
 -17  -1   4    9.57    0.96
 -17   1   4   10.12    0.93
  17   1  -4    9.18    0.90
 -17   1   4    8.69    1.09
 -15  -1   4    2.55    0.62
 -15  -1   4    2.33    0.85
  15  -1  -4    2.51    0.35
  15  -1  -4    3.10    0.64
 -15   1   4    2.92    0.80
 -15   1   4    4.02    0.65
  15   1  -4    2.62    0.66
  13  -1  -4    2.47    0.47
 -13  -1   4    2.44    0.77
[truncated: 1,891,064 more chars]
