# Supplementary material for: Stabilization of intermediate spin states in mixed-valent diiron dichalcogenide complexes
Source: Nat Chem. 2022 Jan 20;14(3):328–33. doi: 10.1038/s41557-021-00853-5 (PMC8898764; doi:10.1038/s41557-021-00853-5)
Supplement: Supplementary file 3 — Crystal structure of complex 2ox, CCDC 2077197. [file 41557_2021_853_MOESM3_ESM.cif]

 
data_10866
 
_audit_creation_method            SHELXL-2013
_audit_creation_date              2017-07-17
_audit_block_code                 FNG-JH-113-74
_chemical_name_systematic
;
 ?
;
_chemical_name_common             ?
_chemical_melting_point           ?
_chemical_formula_moiety          'C58 H82 Fe2 N4 Se2' 
_chemical_formula_sum             'C58 H82 Fe2 N4 Se2' 
_chemical_formula_weight          1104.89

loop_
 _atom_type_symbol
 _atom_type_description
 _atom_type_scat_dispersion_real
 _atom_type_scat_dispersion_imag
 _atom_type_scat_source
 'C'  'C'   0.0033   0.0016
 'International Tables Vol C Tables 4.2.6.8 and 6.1.1.4'
 'H'  'H'   0.0000   0.0000
 'International Tables Vol C Tables 4.2.6.8 and 6.1.1.4'
 'N'  'N'   0.0061   0.0033
 'International Tables Vol C Tables 4.2.6.8 and 6.1.1.4'
 'Fe'  'Fe'   0.3463   0.8444
 'International Tables Vol C Tables 4.2.6.8 and 6.1.1.4'
 'Se'  'Se'  -0.0929   2.2259
 'International Tables Vol C Tables 4.2.6.8 and 6.1.1.4'
 
_space_group_crystal_system       monoclinic
_space_group_IT_number            15
_space_group_name_H-M_alt         'C 2/c'
_space_group_name_Hall            '-C 2yc'
 
_shelx_space_group_comment
;
The symmetry employed for this shelxl refinement is uniquely defined
by the following loop, which should always be used as a source of
symmetry information in preference to the above space-group names.
They are only intended as comments.
;
 
loop_
 _space_group_symop_operation_xyz
 'x, y, z'
 '-x, y, -z+1/2'
 'x+1/2, y+1/2, z'
 '-x+1/2, y+1/2, -z+1/2'
 '-x, -y, -z'
 'x, -y, z-1/2'
 '-x+1/2, -y+1/2, -z'
 'x+1/2, -y+1/2, z-1/2'
 
_cell_length_a                    22.464(2)
_cell_length_b                    14.807(2)
_cell_length_c                    16.386(3)
_cell_angle_alpha                 90
_cell_angle_beta                  90.068(14)
_cell_angle_gamma                 90
_cell_volume                      5450.4(13)
_cell_formula_units_Z             4
_cell_measurement_temperature     100(2)
_cell_measurement_reflns_used     61026
_cell_measurement_theta_min       2.7685
_cell_measurement_theta_max       37.9991

loop_
 _exptl_crystal_face_index_h
 _exptl_crystal_face_index_k
 _exptl_crystal_face_index_l
 _exptl_crystal_face_perp_dist
   -1.00   -1.00   -1.00    0.1000
    1.00    1.00    1.00    0.1000
   -1.00    1.00    0.00    0.1200
    1.00   -1.00    0.00    0.1300
    3.00    3.00   -1.00    0.2100
   -1.00   -3.00    1.00    0.1600
    0.00    2.00    0.00    0.2100
   -6.00   -2.00    1.00    0.1700
    1.00    3.00   -1.00    0.2100
    4.00    0.00   -1.00    0.1700

_exptl_crystal_description        prism
_exptl_crystal_colour             black
_exptl_crystal_density_meas       ? 
_exptl_crystal_density_method     ?              
_exptl_crystal_density_diffrn     1.346          
_exptl_crystal_F_000              2312
_exptl_transmission_factor_min    ?                                             
_exptl_transmission_factor_max    ?                                             
_exptl_crystal_size_max           0.380
_exptl_crystal_size_mid           0.250
_exptl_crystal_size_min           0.200
_exptl_absorpt_coefficient_mu     1.908
_shelx_estimated_absorpt_T_min    0.531
_shelx_estimated_absorpt_T_max    0.702
_exptl_absorpt_correction_type    gaussian
_exptl_absorpt_process_details    'SADABS (Bruker AXS, 2012)' 
_exptl_absorpt_correction_T_min   0.61208
_exptl_absorpt_correction_T_max   0.81421
 
_exptl_special_details
;
 ?
;
 
_diffrn_ambient_temperature       100(2)
_diffrn_radiation_wavelength      0.71073
_diffrn_radiation_type            MoK\a
_diffrn_radiation_source          '0.2 x 2mm^2^ focus rotating anode'
_diffrn_radiation_monochromator   'Incoatec Helios focusing multilayer optics'
_diffrn_measurement_device_type   'Bruker AXS Enraf-Nonius KappaCCD'
_diffrn_measurement_method        'CCD \f- and \w-scans'
_diffrn_detector_area_resol_mean  18.02
_diffrn_reflns_number             43341
_diffrn_reflns_av_unetI/netI      0.0352
_diffrn_reflns_av_R_equivalents   0.0493
_diffrn_reflns_limit_h_min        -34
_diffrn_reflns_limit_h_max        34
_diffrn_reflns_limit_k_min        -22
_diffrn_reflns_limit_k_max        22
_diffrn_reflns_limit_l_min        -25
_diffrn_reflns_limit_l_max        24
_diffrn_reflns_theta_min          2.982
_diffrn_reflns_theta_max          33.169
_diffrn_reflns_theta_full         25.242
_diffrn_measured_fraction_theta_max   0.988
_diffrn_measured_fraction_theta_full  0.995
_diffrn_reflns_Laue_measured_fraction_max    0.988
_diffrn_reflns_Laue_measured_fraction_full   0.995
_diffrn_reflns_point_group_measured_fraction_max   0.988
_diffrn_reflns_point_group_measured_fraction_full  0.995
_reflns_number_total              10305
_reflns_number_gt                 8796
_reflns_threshold_expression      'I > 2\s(I)'
_reflns_Friedel_coverage          0.000
_reflns_Friedel_fraction_max      .
_reflns_Friedel_fraction_full     .
 
_reflns_special_details
;
 Reflections were merged by SHELXL according to the crystal
 class for the calculation of statistics and refinement.
 
 _reflns_Friedel_fraction is defined as the number of unique
 Friedel pairs measured divided by the number that would be
 possible theoretically, ignoring centric projections and
 systematic absences.
;
 
_computing_data_collection        'DATCOL (Bruker AXS, 2006)'
_computing_cell_refinement        'REVALCCD V. 1.6, 2008'
_computing_data_reduction         'REVALCCD V. 1.6, 2008'         
_computing_structure_solution     'SHELXS (Sheldrick, 2013)'
_computing_structure_refinement   'SHELXL (Sheldrick, 2013)'
_computing_molecular_graphics     ?
_computing_publication_material   ?
 
_refine_special_details
;
 ?
;
_refine_ls_structure_factor_coef  Fsqd
_refine_ls_matrix_type            full
_refine_ls_weighting_scheme       calc
_refine_ls_weighting_details
;
 w=1/[\s^2^(Fo^2^)+(0.0548P)^2^+18.4208P]
 where P=(Fo^2^+2Fc^2^)/3
;
_atom_sites_solution_primary      direct
_atom_sites_solution_secondary    difmap
_atom_sites_solution_hydrogens    geom
_refine_ls_hydrogen_treatment     constr
_refine_ls_extinction_method      none
_refine_ls_extinction_coef        .
_refine_ls_number_reflns          10305
_refine_ls_number_parameters      308
_refine_ls_number_restraints      0
_refine_ls_R_factor_all           0.0554
_refine_ls_R_factor_gt            0.0445
_refine_ls_wR_factor_ref          0.1199
_refine_ls_wR_factor_gt           0.1125
_refine_ls_goodness_of_fit_ref    1.046
_refine_ls_restrained_S_all       1.046
_refine_ls_shift/su_max           0.002
_refine_ls_shift/su_mean          0.000
 
loop_
 _atom_site_label
 _atom_site_type_symbol
 _atom_site_fract_x
 _atom_site_fract_y
 _atom_site_fract_z
 _atom_site_U_iso_or_equiv
 _atom_site_adp_type
 _atom_site_occupancy
 _atom_site_site_symmetry_order  
 _atom_site_calc_flag
 _atom_site_refinement_flags_posn
 _atom_site_refinement_flags_adp
 _atom_site_refinement_flags_occupancy
 _atom_site_disorder_assembly
 _atom_site_disorder_group
Se1 Se 0.22490(2) 0.70749(2) 0.09767(2) 0.01617(6) Uani 1 1 d . . . . .
Fe1 Fe 0.29782(2) 0.68211(2) -0.00115(2) 0.01131(6) Uani 1 1 d . . . . .
N1 N 0.30391(7) 0.55311(11) -0.04275(9) 0.0128(3) Uani 1 1 d . . . . .
C2 C 0.34200(8) 0.49359(13) -0.01075(11) 0.0140(3) Uani 1 1 d . . . . .
C3 C 0.38833(9) 0.51655(13) 0.04238(12) 0.0163(3) Uani 1 1 d . . . . .
H3 H 0.4071 0.4675 0.0695 0.020 Uiso 1 1 calc R U . . .
C4 C 0.41058(8) 0.60259(13) 0.06078(11) 0.0148(3) Uani 1 1 d . . . . .
N5 N 0.38273(7) 0.67947(11) 0.04233(10) 0.0128(3) Uani 1 1 d . . . . .
C6 C 0.41590(8) 0.76086(13) 0.05866(11) 0.0135(3) Uani 1 1 d . . . . .
C7 C 0.45146(8) 0.79739(13) -0.00360(12) 0.0153(3) Uani 1 1 d . . . . .
C8 C 0.48805(9) 0.87076(14) 0.01546(13) 0.0191(4) Uani 1 1 d . . . . .
H8 H 0.5136 0.8949 -0.0252 0.023 Uiso 1 1 calc R U . . .
C9 C 0.48762(9) 0.90878(14) 0.09266(14) 0.0207(4) Uani 1 1 d . . . . .
H9 H 0.5128 0.9586 0.1047 0.025 Uiso 1 1 calc R U . . .
C10 C 0.45054(9) 0.87410(14) 0.15225(13) 0.0193(4) Uani 1 1 d . . . . .
H10 H 0.4492 0.9022 0.2043 0.023 Uiso 1 1 calc R U . . .
C11 C 0.41487(8) 0.79831(13) 0.13727(12) 0.0149(3) Uani 1 1 d . . . . .
C12 C 0.26643(8) 0.51951(13) -0.10736(11) 0.0145(3) Uani 1 1 d . . . . .
C13 C 0.21445(9) 0.47050(13) -0.08896(13) 0.0172(3) Uani 1 1 d . . . . .
C14 C 0.18148(10) 0.43525(16) -0.15376(15) 0.0258(4) Uani 1 1 d . . . . .
H14 H 0.1453 0.4042 -0.1429 0.031 Uiso 1 1 calc R U . . .
C15 C 0.20060(12) 0.44474(18) -0.23354(15) 0.0299(5) Uani 1 1 d . . . . .
H15 H 0.1781 0.4189 -0.2768 0.036 Uiso 1 1 calc R U . . .
C16 C 0.25233(11) 0.49179(17) -0.25064(14) 0.0263(4) Uani 1 1 d . . . . .
H16 H 0.2655 0.4966 -0.3055 0.032 Uiso 1 1 calc R U . . .
C17 C 0.28544(9) 0.53235(14) -0.18843(12) 0.0181(4) Uani 1 1 d . . . . .
C18 C 0.45239(9) 0.75727(15) -0.08896(13) 0.0202(4) Uani 1 1 d . . . . .
H18 H 0.4166 0.7175 -0.0943 0.024 Uiso 1 1 calc R U . . .
C19 C 0.50668(17) 0.6988(2) -0.1023(2) 0.0438(8) Uani 1 1 d . . . . .
H19A H 0.5427 0.7354 -0.0956 0.066 Uiso 1 1 calc R U . . .
H19B H 0.5056 0.6735 -0.1575 0.066 Uiso 1 1 calc R U . . .
H19C H 0.5069 0.6495 -0.0623 0.066 Uiso 1 1 calc R U . . .
C20 C 0.44804(14) 0.8291(2) -0.15536(15) 0.0337(6) Uani 1 1 d . . . . .
H20A H 0.4135 0.8677 -0.1450 0.051 Uiso 1 1 calc R U . . .
H20B H 0.4436 0.7997 -0.2086 0.051 Uiso 1 1 calc R U . . .
H20C H 0.4843 0.8659 -0.1552 0.051 Uiso 1 1 calc R U . . .
C21 C 0.37806(9) 0.75870(14) 0.20616(12) 0.0175(3) Uani 1 1 d . . . . .
H21 H 0.3573 0.7035 0.1854 0.021 Uiso 1 1 calc R U . . .
C22 C 0.41657(11) 0.73173(19) 0.27987(14) 0.0272(5) Uani 1 1 d . . . . .
H22A H 0.4468 0.6881 0.2625 0.041 Uiso 1 1 calc R U . . .
H22B H 0.3913 0.7044 0.3219 0.041 Uiso 1 1 calc R U . . .
H22C H 0.4361 0.7855 0.3021 0.041 Uiso 1 1 calc R U . . .
C23 C 0.33125(12) 0.8260(2) 0.23470(16) 0.0301(5) Uani 1 1 d . . . . .
H23A H 0.3509 0.8774 0.2610 0.045 Uiso 1 1 calc R U . . .
H23B H 0.3046 0.7966 0.2738 0.045 Uiso 1 1 calc R U . . .
H23C H 0.3082 0.8472 0.1877 0.045 Uiso 1 1 calc R U . . .
C24 C 0.19424(9) 0.45284(14) -0.00219(13) 0.0189(4) Uani 1 1 d . . . . .
H24 H 0.2268 0.4719 0.0357 0.023 Uiso 1 1 calc R U . . .
C25 C 0.18094(12) 0.35209(17) 0.01313(19) 0.0324(5) Uani 1 1 d . . . . .
H25A H 0.1440 0.3353 -0.0149 0.049 Uiso 1 1 calc R U . . .
H25B H 0.1766 0.3416 0.0719 0.049 Uiso 1 1 calc R U . . .
H25C H 0.2138 0.3154 -0.0079 0.049 Uiso 1 1 calc R U . . .
C26 C 0.13881(10) 0.50760(17) 0.01799(16) 0.0265(4) Uani 1 1 d . . . . .
H26A H 0.1470 0.5719 0.0096 0.040 Uiso 1 1 calc R U . . .
H26B H 0.1277 0.4973 0.0751 0.040 Uiso 1 1 calc R U . . .
H26C H 0.1060 0.4888 -0.0177 0.040 Uiso 1 1 calc R U . . .
C27 C 0.34208(10) 0.58430(16) -0.20766(12) 0.0208(4) Uani 1 1 d . . . . .
H27 H 0.3515 0.6231 -0.1593 0.025 Uiso 1 1 calc R U . . .
C28 C 0.33564(12) 0.64659(19) -0.28182(15) 0.0304(5) Uani 1 1 d . . . . .
H28A H 0.3290 0.6101 -0.3309 0.046 Uiso 1 1 calc R U . . .
H28B H 0.3721 0.6823 -0.2884 0.046 Uiso 1 1 calc R U . . .
H28C H 0.3017 0.6872 -0.2736 0.046 Uiso 1 1 calc R U . . .
C29 C 0.39427(11) 0.51939(19) -0.21971(16) 0.0305(5) Uani 1 1 d . . . . .
H29A H 0.4007 0.4848 -0.1695 0.046 Uiso 1 1 calc R U . . .
H29B H 0.4303 0.5539 -0.2327 0.046 Uiso 1 1 calc R U . . .
H29C H 0.3853 0.4779 -0.2647 0.046 Uiso 1 1 calc R U . . .
C30 C 0.33856(10) 0.39405(14) -0.03227(14) 0.0205(4) Uani 1 1 d . . . . .
H30A H 0.3104 0.3639 0.0043 0.031 Uiso 1 1 calc R U . . .
H30B H 0.3780 0.3666 -0.0262 0.031 Uiso 1 1 calc R U . . .
H30C H 0.3250 0.3874 -0.0888 0.031 Uiso 1 1 calc R U . . .
C31 C 0.47102(9) 0.60249(15) 0.10190(14) 0.0219(4) Uani 1 1 d . . . . .
H31A H 0.4947 0.6532 0.0813 0.033 Uiso 1 1 calc R U . . .
H31B H 0.4915 0.5456 0.0899 0.033 Uiso 1 1 calc R U . . .
H31C H 0.4659 0.6086 0.1610 0.033 Uiso 1 1 calc R U . . .
 
loop_
 _atom_site_aniso_label
 _atom_site_aniso_U_11
 _atom_site_aniso_U_22
 _atom_site_aniso_U_33
 _atom_site_aniso_U_23
 _atom_site_aniso_U_13
 _atom_site_aniso_U_12
Se1 0.01708(9) 0.01827(10) 0.01317(9) 0.00284(6) 0.00178(6) 0.00277(6)
Fe1 0.01175(11) 0.01220(12) 0.00997(11) -0.00042(8) -0.00102(8) -0.00161(8)
N1 0.0142(6) 0.0134(7) 0.0108(6) -0.0015(5) -0.0013(5) -0.0023(5)
C2 0.0157(7) 0.0136(8) 0.0127(7) 0.0007(6) -0.0007(6) -0.0018(6)
C3 0.0181(8) 0.0148(8) 0.0158(8) 0.0031(6) -0.0045(6) -0.0009(6)
C4 0.0146(7) 0.0177(8) 0.0121(7) 0.0020(6) -0.0032(6) -0.0025(6)
N5 0.0126(6) 0.0139(7) 0.0118(6) 0.0002(5) -0.0018(5) -0.0035(5)
C6 0.0116(7) 0.0142(8) 0.0147(7) 0.0012(6) -0.0031(6) -0.0027(6)
C7 0.0120(7) 0.0175(8) 0.0164(8) 0.0028(6) -0.0016(6) -0.0027(6)
C8 0.0150(8) 0.0182(9) 0.0240(9) 0.0058(7) -0.0046(7) -0.0046(6)
C9 0.0207(9) 0.0148(8) 0.0267(10) 0.0032(7) -0.0090(7) -0.0055(7)
C10 0.0218(9) 0.0158(8) 0.0202(9) -0.0012(7) -0.0080(7) -0.0022(7)
C11 0.0153(7) 0.0151(8) 0.0145(8) -0.0001(6) -0.0041(6) -0.0016(6)
C12 0.0157(7) 0.0142(8) 0.0136(8) -0.0051(6) -0.0030(6) 0.0003(6)
C13 0.0157(8) 0.0151(8) 0.0209(9) -0.0024(7) -0.0041(6) -0.0022(6)
C14 0.0233(10) 0.0224(10) 0.0317(12) -0.0068(9) -0.0086(8) -0.0046(8)
C15 0.0324(12) 0.0322(12) 0.0251(11) -0.0129(9) -0.0109(9) -0.0024(9)
C16 0.0324(11) 0.0304(11) 0.0160(9) -0.0101(8) -0.0055(8) 0.0017(9)
C17 0.0214(9) 0.0204(9) 0.0125(8) -0.0046(7) -0.0021(6) 0.0023(7)
C18 0.0204(9) 0.0233(10) 0.0168(8) 0.0000(7) 0.0038(7) -0.0053(7)
C19 0.059(2) 0.0414(16) 0.0313(14) -0.0027(11) 0.0033(13) 0.0279(14)
C20 0.0447(15) 0.0396(14) 0.0168(10) 0.0013(9) 0.0017(9) 0.0136(12)
C21 0.0170(8) 0.0208(9) 0.0147(8) -0.0007(7) -0.0021(6) -0.0009(7)
C22 0.0248(10) 0.0347(12) 0.0221(10) 0.0100(9) -0.0059(8) -0.0048(9)
C23 0.0284(11) 0.0381(14) 0.0238(11) -0.0071(10) -0.0008(9) 0.0088(10)
C24 0.0164(8) 0.0160(8) 0.0243(9) 0.0023(7) -0.0016(7) -0.0015(6)
C25 0.0318(12) 0.0188(10) 0.0466(15) 0.0090(10) -0.0004(11) -0.0043(9)
C26 0.0203(9) 0.0240(10) 0.0352(12) 0.0008(9) 0.0061(8) 0.0014(8)
C27 0.0221(9) 0.0274(10) 0.0128(8) -0.0023(7) 0.0029(7) 0.0003(8)
C28 0.0323(12) 0.0372(13) 0.0218(10) 0.0055(9) 0.0066(9) 0.0057(10)
C29 0.0253(10) 0.0369(13) 0.0292(12) 0.0028(10) 0.0044(9) 0.0064(9)
C30 0.0238(9) 0.0138(8) 0.0241(10) -0.0031(7) -0.0045(7) 0.0010(7)
C31 0.0185(9) 0.0213(9) 0.0258(10) 0.0034(8) -0.0106(7) -0.0021(7)
 
_geom_special_details
;
 All esds (except the esd in the dihedral angle between two l.s. planes)
 are estimated using the full covariance matrix.  The cell esds are taken
 into account individually in the estimation of esds in distances, angles
 and torsion angles; correlations between esds in cell parameters are only
 used when they are defined by crystal symmetry.  An approximate (isotropic)
 treatment of cell esds is used for estimating esds involving l.s. planes.
;
 
loop_
 _geom_bond_atom_site_label_1
 _geom_bond_atom_site_label_2
 _geom_bond_distance
 _geom_bond_site_symmetry_2
 _geom_bond_publ_flag
Se1 Fe1 2.3308(4) 7_565 ?
Se1 Fe1 2.3352(5) . ?
Fe1 N1 2.0328(16) . ?
Fe1 N5 2.0355(16) . ?
Fe1 Se1 2.3308(4) 7_565 ?
Fe1 Fe1 2.9428(6) 7_565 ?
N1 C2 1.335(2) . ?
N1 C12 1.440(2) . ?
C2 C3 1.398(3) . ?
C2 C30 1.517(3) . ?
C3 C4 1.401(3) . ?
C4 N5 1.334(2) . ?
C4 C31 1.515(3) . ?
N5 C6 1.442(2) . ?
C6 C11 1.403(3) . ?
C6 C7 1.405(3) . ?
C7 C8 1.397(3) . ?
C7 C18 1.520(3) . ?
C8 C9 1.385(3) . ?
C9 C10 1.383(3) . ?
C10 C11 1.400(3) . ?
C11 C21 1.518(3) . ?
C12 C13 1.408(3) . ?
C12 C17 1.409(3) . ?
C13 C14 1.395(3) . ?
C13 C24 1.516(3) . ?
C14 C15 1.384(4) . ?
C15 C16 1.384(4) . ?
C16 C17 1.397(3) . ?
C17 C27 1.520(3) . ?
C18 C19 1.512(4) . ?
C18 C20 1.524(3) . ?
C21 C23 1.522(3) . ?
C21 C22 1.538(3) . ?
C24 C26 1.523(3) . ?
C24 C25 1.542(3) . ?
C27 C29 1.529(3) . ?
C27 C28 1.532(3) . ?
 
loop_
 _geom_angle_atom_site_label_1
 _geom_angle_atom_site_label_2
 _geom_angle_atom_site_label_3
 _geom_angle
 _geom_angle_site_symmetry_1
 _geom_angle_site_symmetry_3
 _geom_angle_publ_flag
Fe1 Se1 Fe1 78.201(15) 7_565 . ?
N1 Fe1 N5 92.06(6) . . ?
N1 Fe1 Se1 116.50(5) . 7_565 ?
N5 Fe1 Se1 117.08(5) . 7_565 ?
N1 Fe1 Se1 115.55(5) . . ?
N5 Fe1 Se1 114.72(5) . . ?
Se1 Fe1 Se1 101.796(15) 7_565 . ?
N1 Fe1 Fe1 134.08(5) . 7_565 ?
N5 Fe1 Fe1 133.83(5) . 7_565 ?
Se1 Fe1 Fe1 50.964(13) 7_565 7_565 ?
Se1 Fe1 Fe1 50.832(11) . 7_565 ?
C2 N1 C12 115.75(16) . . ?
C2 N1 Fe1 122.13(12) . . ?
C12 N1 Fe1 122.11(12) . . ?
N1 C2 C3 124.08(17) . . ?
N1 C2 C30 121.16(16) . . ?
C3 C2 C30 114.75(17) . . ?
C2 C3 C4 128.32(18) . . ?
N5 C4 C3 124.08(17) . . ?
N5 C4 C31 121.44(17) . . ?
C3 C4 C31 114.46(17) . . ?
C4 N5 C6 115.42(15) . . ?
C4 N5 Fe1 122.33(13) . . ?
C6 N5 Fe1 122.20(12) . . ?
C11 C6 C7 121.65(17) . . ?
C11 C6 N5 119.46(17) . . ?
C7 C6 N5 118.77(17) . . ?
C8 C7 C6 118.15(18) . . ?
C8 C7 C18 120.06(18) . . ?
C6 C7 C18 121.76(17) . . ?
C9 C8 C7 121.03(19) . . ?
C10 C9 C8 119.92(18) . . ?
C9 C10 C11 121.26(19) . . ?
C10 C11 C6 117.88(18) . . ?
C10 C11 C21 119.43(18) . . ?
C6 C11 C21 122.67(17) . . ?
C13 C12 C17 121.60(17) . . ?
C13 C12 N1 120.32(17) . . ?
C17 C12 N1 117.96(17) . . ?
C14 C13 C12 118.0(2) . . ?
C14 C13 C24 119.34(19) . . ?
C12 C13 C24 122.63(17) . . ?
C15 C14 C13 121.1(2) . . ?
C16 C15 C14 120.3(2) . . ?
C15 C16 C17 121.0(2) . . ?
C16 C17 C12 117.9(2) . . ?
C16 C17 C27 120.76(19) . . ?
C12 C17 C27 121.23(17) . . ?
C19 C18 C7 111.6(2) . . ?
C19 C18 C20 110.3(2) . . ?
C7 C18 C20 112.54(19) . . ?
C11 C21 C23 110.65(19) . . ?
C11 C21 C22 112.21(17) . . ?
C23 C21 C22 108.47(19) . . ?
C13 C24 C26 110.97(18) . . ?
C13 C24 C25 112.2(2) . . ?
C26 C24 C25 108.73(19) . . ?
C17 C27 C29 110.5(2) . . ?
C17 C27 C28 112.99(19) . . ?
C29 C27 C28 110.35(19) . . ?
 
_refine_diff_density_max    2.519
_refine_diff_density_min   -1.509
_refine_diff_density_rms    0.113

_shelxl_version_number 2013-2

_shelx_res_file
;
TITL [L2Fe2(mu-Se)2] L=bis-(2,6-diisopropylphenyl)-NacNac
TITL 10866 Justin Henthorn in C2/c ; FNG-JH-113-74
CELL 0.71073  22.464  14.807  16.386  90.000  90.068  90.000
ZERR    4.00   0.002   0.002   0.003   0.000   0.014   0.000
LATT  7
SYMM -X, Y, 0.5-Z
SFAC C H N FE SE
UNIT 232 328 16 8 8
OMIT -3 67
TEMP -173
SIZE 0.38 0.25 0.20
L.S. 8
OMIT -8 8 4
OMIT 0 2 0
OMIT 1 1 2
OMIT 3 1 0
OMIT 2 2 0
OMIT -2 0 2
OMIT 3 1 1
OMIT 2 2 1

BOND
FMAP 2
PLAN 20

ACTA

WGHT    0.054800   18.420799
FVAR       0.06151
SE1   5    0.224896    0.707486    0.097673    11.00000    0.01708    0.01827 =
         0.01317    0.00284    0.00178    0.00277
FE1   4    0.297824    0.682109   -0.001146    11.00000    0.01175    0.01220 =
         0.00997   -0.00042   -0.00102   -0.00161
N1    3    0.303909    0.553111   -0.042754    11.00000    0.01423    0.01336 =
         0.01079   -0.00149   -0.00129   -0.00228
C2    1    0.342003    0.493589   -0.010755    11.00000    0.01573    0.01360 =
         0.01271    0.00067   -0.00071   -0.00175
C3    1    0.388332    0.516546    0.042382    11.00000    0.01815    0.01481 =
         0.01584    0.00309   -0.00452   -0.00094
AFIX  43
H3    2    0.407143    0.467520    0.069495    11.00000   -1.20000
AFIX   0
C4    1    0.410578    0.602587    0.060776    11.00000    0.01461    0.01767 =
         0.01214    0.00202   -0.00325   -0.00248
N5    3    0.382726    0.679471    0.042331    11.00000    0.01259    0.01394 =
         0.01178    0.00020   -0.00178   -0.00351
C6    1    0.415902    0.760858    0.058663    11.00000    0.01161    0.01422 =
         0.01466    0.00115   -0.00308   -0.00268
C7    1    0.451460    0.797390   -0.003599    11.00000    0.01204    0.01749 =
         0.01638    0.00283   -0.00161   -0.00266
C8    1    0.488048    0.870756    0.015461    11.00000    0.01497    0.01821 =
         0.02399    0.00575   -0.00456   -0.00456
AFIX  43
H8    2    0.513619    0.894926   -0.025184    11.00000   -1.20000
AFIX   0
C9    1    0.487619    0.908781    0.092662    11.00000    0.02067    0.01478 =
         0.02674    0.00322   -0.00897   -0.00555
AFIX  43
H9    2    0.512763    0.958635    0.104684    11.00000   -1.20000
AFIX   0
C10   1    0.450541    0.874096    0.152246    11.00000    0.02176    0.01583 =
         0.02015   -0.00120   -0.00797   -0.00218
AFIX  43
H10   2    0.449249    0.902213    0.204326    11.00000   -1.20000
AFIX   0
C11   1    0.414865    0.798314    0.137270    11.00000    0.01525    0.01507 =
         0.01449   -0.00009   -0.00414   -0.00163
C12   1    0.266431    0.519512   -0.107358    11.00000    0.01571    0.01423 =
         0.01364   -0.00514   -0.00298    0.00025
C13   1    0.214455    0.470502   -0.088962    11.00000    0.01573    0.01506 =
         0.02085   -0.00240   -0.00407   -0.00221
C14   1    0.181484    0.435249   -0.153759    11.00000    0.02330    0.02239 =
         0.03172   -0.00682   -0.00858   -0.00460
AFIX  43
H14   2    0.145328    0.404229   -0.142931    11.00000   -1.20000
AFIX   0
C15   1    0.200601    0.444742   -0.233538    11.00000    0.03237    0.03216 =
         0.02513   -0.01293   -0.01089   -0.00244
AFIX  43
H15   2    0.178122    0.418854   -0.276752    11.00000   -1.20000
AFIX   0
C16   1    0.252327    0.491786   -0.250640    11.00000    0.03241    0.03038 =
         0.01597   -0.01013   -0.00553    0.00170
AFIX  43
H16   2    0.265524    0.496569   -0.305530    11.00000   -1.20000
AFIX   0
C17   1    0.285439    0.532353   -0.188430    11.00000    0.02145    0.02043 =
         0.01249   -0.00463   -0.00207    0.00227
C18   1    0.452394    0.757265   -0.088960    11.00000    0.02041    0.02332 =
         0.01680    0.00000    0.00383   -0.00528
AFIX  13
H18   2    0.416626    0.717479   -0.094254    11.00000   -1.20000
AFIX   0
C19   1    0.506681    0.698770   -0.102270    11.00000    0.05851    0.04143 =
         0.03135   -0.00271    0.00331    0.02785
AFIX 137
H19A  2    0.542710    0.735362   -0.095581    11.00000   -1.50000
H19B  2    0.505629    0.673515   -0.157535    11.00000   -1.50000
H19C  2    0.506896    0.649515   -0.062322    11.00000   -1.50000
AFIX   0
C20   1    0.448045    0.829061   -0.155359    11.00000    0.04470    0.03956 =
         0.01680    0.00126    0.00169    0.01357
AFIX 137
H20A  2    0.413458    0.867705   -0.144964    11.00000   -1.50000
H20B  2    0.443591    0.799744   -0.208637    11.00000   -1.50000
H20C  2    0.484289    0.865896   -0.155167    11.00000   -1.50000
AFIX   0
C21   1    0.378056    0.758700    0.206159    11.00000    0.01700    0.02082 =
         0.01468   -0.00066   -0.00210   -0.00090
AFIX  13
H21   2    0.357294    0.703538    0.185398    11.00000   -1.20000
AFIX   0
C22   1    0.416572    0.731734    0.279870    11.00000    0.02482    0.03468 =
         0.02206    0.00995   -0.00589   -0.00481
AFIX 137
H22A  2    0.446806    0.688065    0.262548    11.00000   -1.50000
H22B  2    0.391315    0.704432    0.321893    11.00000   -1.50000
H22C  2    0.436143    0.785520    0.302148    11.00000   -1.50000
AFIX   0
C23   1    0.331246    0.825973    0.234705    11.00000    0.02845    0.03806 =
         0.02380   -0.00713   -0.00077    0.00884
AFIX 137
H23A  2    0.350874    0.877445    0.260996    11.00000   -1.50000
H23B  2    0.304565    0.796563    0.273811    11.00000   -1.50000
H23C  2    0.308169    0.847214    0.187683    11.00000   -1.50000
AFIX   0
C24   1    0.194243    0.452840   -0.002191    11.00000    0.01635    0.01601 =
         0.02432    0.00231   -0.00156   -0.00154
AFIX  13
H24   2    0.226845    0.471877    0.035687    11.00000   -1.20000
AFIX   0
C25   1    0.180940    0.352091    0.013125    11.00000    0.03180    0.01884 =
         0.04663    0.00895   -0.00043   -0.00428
AFIX 137
H25A  2    0.143987    0.335308   -0.014874    11.00000   -1.50000
H25B  2    0.176553    0.341571    0.071858    11.00000   -1.50000
H25C  2    0.213824    0.315367   -0.007874    11.00000   -1.50000
AFIX   0
C26   1    0.138810    0.507602    0.017994    11.00000    0.02028    0.02404 =
         0.03522    0.00081    0.00608    0.00144
AFIX 137
H26A  2    0.147008    0.571940    0.009605    11.00000   -1.50000
H26B  2    0.127713    0.497291    0.075060    11.00000   -1.50000
H26C  2    0.106033    0.488821   -0.017692    11.00000   -1.50000
AFIX   0
C27   1    0.342084    0.584297   -0.207659    11.00000    0.02212    0.02737 =
         0.01278   -0.00228    0.00291    0.00033
AFIX  13
H27   2    0.351469    0.623051   -0.159348    11.00000   -1.20000
AFIX   0
C28   1    0.335636    0.646589   -0.281815    11.00000    0.03231    0.03720 =
         0.02181    0.00554    0.00658    0.00575
AFIX 137
H28A  2    0.328978    0.610125   -0.330896    11.00000   -1.50000
H28B  2    0.372067    0.682251   -0.288388    11.00000   -1.50000
H28C  2    0.301739    0.687233   -0.273591    11.00000   -1.50000
AFIX   0
C29   1    0.394272    0.519386   -0.219711    11.00000    0.02525    0.03692 =
         0.02923    0.00285    0.00440    0.00638
AFIX 137
H29A  2    0.400738    0.484762   -0.169507    11.00000   -1.50000
H29B  2    0.430267    0.553885   -0.232690    11.00000   -1.50000
H29C  2    0.385260    0.477906   -0.264663    11.00000   -1.50000
AFIX   0
C30   1    0.338557    0.394049   -0.032267    11.00000    0.02376    0.01376 =
         0.02408   -0.00314   -0.00451    0.00098
AFIX 137
H30A  2    0.310387    0.363885    0.004328    11.00000   -1.50000
H30B  2    0.378010    0.366600   -0.026187    11.00000   -1.50000
H30C  2    0.325047    0.387375   -0.088836    11.00000   -1.50000
AFIX   0
C31   1    0.471016    0.602495    0.101897    11.00000    0.01853    0.02133 =
         0.02578    0.00339   -0.01059   -0.00209
AFIX 137
H31A  2    0.494711    0.653181    0.081348    11.00000   -1.50000
H31B  2    0.491542    0.545626    0.089919    11.00000   -1.50000
H31C  2    0.465890    0.608617    0.161023    11.00000   -1.50000
AFIX   0
HKLF 4

REM  10866 Justin Henthorn in C2/c ; FNG-JH-113-74
REM R1 =  0.0445 for    8796 Fo > 4sig(Fo)  and  0.0554 for all   10305 data
REM    308 parameters refined using      0 restraints

END

WGHT      0.0547     18.4501

REM Highest difference peak  2.519,  deepest hole -1.509,  1-sigma level  0.113
Q1    1   0.3191  0.6621 -0.0210  11.00000  0.05    2.52
Q2    1   0.2855  0.6763 -0.0099  11.00000  0.05    0.86
Q3    1   0.2407  0.7323  0.0651  11.00000  0.05    0.84
Q4    1   0.3020  0.7037  0.0023  11.00000  0.05    0.82
Q5    1   0.2318  0.7691  0.0934  11.00000  0.05    0.70
Q6    1   0.2274  0.6442  0.0983  11.00000  0.05    0.69
Q7    1   0.4681  0.9001  0.1218  11.00000  0.05    0.62
Q8    1   0.4339  0.7819  0.0254  11.00000  0.05    0.59
Q9    1   0.4720  0.8256  0.0082  11.00000  0.05    0.57
Q10   1   0.3989  0.6424  0.0486  11.00000  0.05    0.57
Q11   1   0.2846  0.7394 -0.0453  11.00000  0.05    0.56
Q12   1   0.3993  0.7838  0.1673  11.00000  0.05    0.52
Q13   1   0.1698  0.4825  0.0066  11.00000  0.05    0.51
Q14   1   0.1987  0.4538 -0.0378  11.00000  0.05    0.49
Q15   1   0.4806  0.8969  0.0565  11.00000  0.05    0.49
Q16   1   0.3204  0.5226 -0.0335  11.00000  0.05    0.48
Q17   1   0.2685  0.7160  0.0953  11.00000  0.05    0.48
Q18   1   0.3434  0.4326 -0.0198  11.00000  0.05    0.48
Q19   1   0.3693  0.5594 -0.2142  11.00000  0.05    0.48
Q20   1   0.4794  0.7336 -0.0912  11.00000  0.05    0.48
;
_shelx_res_checksum   35231

_shelx_hkl_file
;
   3  -3   0   24.18    2.03
   3  -3   0   25.57    3.81
  -3   3   0   31.72    1.75
   4  -4   0    0.45    0.07
  -4   4   0    0.29    0.07
   5  -5   0    4.04    0.20
  -5   5   0    3.50    0.19
   6  -6   0    1.01    0.13
  -6   6   0    0.64    0.11
  -6   6   0    0.82    0.11
   7  -7   0  113.30    3.10
  -7   7   0  112.69    3.28
  -7   7   0  112.39    3.26
   8  -8   0   89.69    2.48
  -8   8   0   87.23    2.48
  -8   8   0   86.89    2.46
   9  -9   0   99.33    2.78
  -9   9   0   98.72    2.76
  -9   9   0   97.25    2.76
  10 -10   0    2.23    0.24
 -10  10   0    1.96    0.20
 -10  10   0    2.43    0.22
  11 -11   0    0.43    0.22
 -11  11   0    0.29    0.14
  12 -12   0    5.25    0.38
  13 -13   0   21.19    0.85
  14 -14   0    0.26    0.27
  15 -15   0    6.93    0.51
  16 -16   0   12.38    0.67
  16 -14   0    4.62    0.39
  15 -13   0   19.24    0.80
  14 -12   0   19.12    0.76
 -13  11   0   10.55    0.50
  13 -11   0   10.77    0.52
 -12  10   0    1.37    0.19
  12 -10   0    1.44    0.22
 -11   9   0   50.02    1.55
 -11   9   0   50.63    1.53
  11  -9   0   53.25    1.56
 -10   8   0  140.59    3.95
 -10   8   0  138.95    4.01
  10  -8   0  143.23    3.86
  -9   7   0   89.21    2.48
  -9   7   0   83.06    2.62
   9  -7   0   85.44    2.40
  -8   6   0    0.43    0.12
   8  -6   0    0.53    0.11
  -7   5   0   46.89    1.59
  -7   5   0   49.97    1.38
   7  -5   0   45.70    1.60
   6  -4   0  450.52   20.35
  -5   3   0   19.70    0.85
  -5   3   0   21.86    0.62
   5  -3   0   17.65    1.68
   5  -3   0   17.69    1.01
  -4   2   0   49.68    3.91
  -4   2   0   61.80    1.73
   4  -2   0   53.23    3.88
   4  -2   0   60.86    4.10
   0  -2   0    0.01    0.14
   1  -3   0   26.40    1.00
  -1   3   0   26.45    0.72
  -1   3   0   22.71    0.85
   2  -4   0  163.90    8.09
  -2   4   0  176.20    5.05
  -2   4   0  160.04    5.94
   3  -5   0    7.08    0.29
  -3   5   0    6.62    0.27
   4  -6   0    1.61    0.15
  -4   6   0    1.52    0.14
   5  -7   0   17.77    0.62
  -5   7   0   18.22    0.62
   7  -9   0   67.41    2.00
  -7   9   0   67.61    1.98
  -7   9   0   70.91    1.97
   8 -10   0   38.73    1.25
  -8  10   0   39.61    1.21
  -8  10   0   37.91    1.23
   9 -11   0   23.43    0.85
  -9  11   0   21.75    0.78
  -9  11   0   22.14    0.81
  10 -12   0    1.45    0.27
  11 -13   0    7.03    0.46
  12 -14   0   20.27    0.86
  13 -15   0    5.44    0.47
  14 -16   0    0.67    0.33
  15 -17   0    0.11    0.31
  18 -14   0   18.57    0.77
  17 -13   0    5.28    0.40
  16 -12   0   21.41    0.82
  15 -11   0    4.29    0.32
 -14  10   0   28.06    0.99
  14 -10   0   28.25    0.96
 -13   9   0    1.63    0.21
  13  -9   0    1.22    0.20
 -12   8   0   92.45    2.68
  12  -8   0   95.62    2.64
 -11   7   0   68.94    2.07
 -11   7   0   68.18    1.99
  11  -7   0   68.25    2.03
 -10   6   0   19.72    0.69
 -10   6   0   19.69    0.64
  10  -6   0   19.08    0.64
  -9   5   0    8.24    0.36
  -9   5   0    7.49    0.30
   9  -5   0    7.30    0.30
  -8   4   0   53.54    2.58
  -8   4   0   57.57    1.56
   8  -4   0   44.24    4.61
   8  -4   0   53.37    1.94
  -7   3   0   54.23    2.78
  -7   3   0   60.44    1.63
   7  -3   0   56.97    2.05
  -6   2   0   90.91    5.96
  -6   2   0  114.85    2.94
   6  -2   0  114.24    3.48
  -5   1   0   66.22    1.69
  -5   1   0   54.08    2.02
   5  -1   0   58.91    1.76
   5  -1   0   64.52    1.67
  -4   0   0   72.20    2.22
   4   0   0   94.23    2.66
  -3  -1   0   18.05    0.59
   3   1   0   23.40    0.59
   2   2   0   12.61    0.38
  -1  -3   0   25.34    1.09
  -1  -3   0   28.90    0.78
   1   3   0   26.52    0.76
   1   3   0   26.60    0.78
   0  -4   0  175.22    4.49
   0  -4   0  155.14    5.89
   0   4   0  165.76    5.25
  -1   5   0    0.80    0.10
   2  -6   0  188.05    6.01
  -2   6   0  191.43    6.21
   3  -7   0   53.39    1.53
  -3   7   0   51.39    1.50
  -3   7   0   51.96    1.51
   4  -8   0   81.35    2.29
  -4   8   0   79.52    2.27
   5  -9   0   47.45    1.46
  -5   9   0   47.06    1.43
   6 -10   0   27.64    0.94
  -6  10   0   26.40    0.92
   7 -11   0   39.17    1.28
  -7  11   0   39.83    1.26
  -7  11   0   36.70    1.18
   8 -12   0    0.76    0.23
  -8  12   0    0.39    0.18
   9 -13   0    0.09    0.22
  10 -14   0   34.33    1.24
  11 -15   0   10.71    0.62
  12 -16   0   10.04    0.63
  13 -17   0    2.35    0.40
  14 -18   0    3.09    0.44
  19 -13   0    0.28    0.23
  18 -12   0   27.07    0.96
  17 -11   0    4.61    0.34
 -16  10   0   52.13    1.68
  16 -10   0   53.97    1.61
 -15   9   0   16.14    0.67
  15  -9   0   15.21    0.60
 -14   8   0   38.85    1.27
  14  -8   0   38.85    1.20
 -13   7   0   53.10    1.61
 -13   7   0   49.79    1.63
  13  -7   0   53.39    1.52
 -12   6   0   43.32    1.36
  12  -6   0   44.44    1.29
 -11   5   0  156.24    4.28
 -10   4   0    0.49    0.13
  10  -4   0    0.61    0.10
  10  -4   0    0.50    0.08
  -9   3   0    1.80    0.12
  -9   3   0    1.88    0.17
   9  -3   0    2.07    0.13
  -8   2   0   40.81    1.77
  -8   2   0   46.59    1.28
   8  -2   0   44.83    1.19
   8  -2   0   39.25    1.20
  -7   1   0    1.55    0.09
  -7   1   0    1.99    0.14
   7  -1   0    1.77    0.10
  -6   0   0    8.15    0.61
  -6   0   0   11.05    0.37
   6   0   0    9.03    0.55
   6   0   0   10.51    0.33
  -5  -1   0   61.70    1.64
  -5  -1   0   62.25    1.67
  -5  -1   0   59.64    1.63
   5   1   0   56.52    2.07
   5   1   0   62.30    1.64
  -4  -2   0   63.46    1.75
  -4  -2   0   62.11    1.70
  -4  -2   0   62.03    1.72
   4   2   0   64.52    1.73
   4   2   0   62.39    1.71
  -3  -3   0   36.81    1.12
  -3  -3   0   36.34    1.04
  -3  -3   0   38.03    1.05
   3   3   0   36.65    1.05
   3   3   0   37.11    1.05
  -2  -4   0  169.24    4.92
  -2  -4   0  173.66    4.57
   2   4   0  157.85    5.40
  -1  -5   0    0.83    0.11
  -1  -5   0    0.83    0.11
   1   5   0    0.75    0.10
   0  -6   0  162.18    6.36
   0  -6   0  163.06    4.60
   0   6   0  172.88    4.94
   0   6   0  180.71    4.89
   1  -7   0    6.69    0.34
  -1   7   0    6.72    0.31
  -1   7   0    7.02    0.31
   3  -9   0    4.60    0.30
  -3   9   0    4.76    0.28
  -3   9   0    4.70    0.28
   4 -10   0   42.23    1.35
  -4  10   0   42.76    1.33
   5 -11   0   52.26    1.65
  -5  11   0   52.56    1.62
   6 -12   0   28.55    1.03
  -6  12   0   27.43    0.99
   7 -13   0    0.81    0.28
   7 -13   0   -0.25    0.25
  -7  13   0   -0.01    0.20
   8 -14   0   21.98    0.91
   9 -15   0   15.05    0.75
  10 -16   0    6.99    0.54
  11 -17   0    8.04    0.59
  12 -18   0    2.03    0.42
  13 -19   0    0.96    0.41
  14 -20   0   -0.26    0.38
 -18  10   0   22.15    0.90
  18 -10   0   22.94    0.80
 -17   9   0    0.03    0.19
 -16   8   0    0.05    0.17
  16  -8   0    0.05    0.15
 -15   7   0   73.62    2.18
  15  -7   0   71.98    2.06
 -14   6   0    2.52    0.25
  14  -6   0    2.08    0.18
 -13   5   0  173.77    4.79
  13  -5   0  175.24    5.92
 -12   4   0   22.75    0.76
 -12   4   0   20.33    0.73
  12  -4   0   17.57    0.64
 -11   3   0   97.48    2.57
 -11   3   0   89.17    5.63
  11  -3   0   68.54    9.18
 -10   2   0    4.98    0.22
 -10   2   0    5.43    0.29
  -9   1   0    7.65    0.30
  -9   1   0    9.06    0.38
   9  -1   0    9.15    0.31
  -8   0   0   75.91    2.37
  -8   0   0   80.59    2.16
  -8   0   0   76.47    2.62
   8   0   0   80.91    2.09
   8   0   0   67.78    3.85
  -7  -1   0    1.81    0.11
  -7  -1   0    1.78    0.10
  -7  -1   0    1.92    0.14
   7   1   0    1.77    0.11
  -6  -2   0  104.78    2.91
  -6  -2   0  106.99    2.89
  -6  -2   0  107.45    2.92
   6   2   0  107.49    2.89
   6   2   0  110.88    2.93
  -5  -3   0   20.68    0.64
  -5  -3   0   21.20    0.66
  -5  -3   0   20.85    0.65
   5   3   0   21.28    0.65
   5   3   0   21.34    0.66
  -4  -4   0    0.34    0.08
  -4  -4   0    0.25    0.07
  -4  -4   0    0.31    0.07
  -3  -5   0    6.83    0.30
  -3  -5   0    6.51    0.26
  -3  -5   0    6.68    0.30
   3   5   0    6.81    0.29
   3   5   0    6.86    0.29
  -2  -6   0  197.91    5.23
  -2  -6   0  193.92    5.54
   2   6   0  192.95    5.71
   2   6   0  192.65    5.34
  -1  -7   0    8.13    0.37
  -1  -7   0    7.72    0.36
   1   7   0    8.00    0.34
   1   7   0    7.46    0.35
   0  -8   0   87.97    2.50
   0   8   0   88.06    2.45
   0   8   0   87.07    2.47
   1  -9   0    4.06    0.28
  -1   9   0    4.04    0.27
  -1   9   0    3.99    0.25
   2 -10   0   29.20    1.01
  -2  10   0   29.73    1.00
   3 -11   0   49.98    1.62
  -3  11   0   53.84    1.61
  -3  11   0   50.46    1.57
   4 -12   0   87.14    2.58
  -4  12   0   87.08    2.56
   5 -13   0    2.60    0.33
  -5  13   0    3.15    0.32
   6 -14   0    5.96    0.45
  -6  14   0    5.66    0.42
   7 -15   0   27.42    1.09
   8 -16   0    9.17    0.59
   9 -17   0   37.56    1.42
  10 -18   0    2.25    0.45
  11 -19   0    9.56    0.68
  12 -20   0    2.32    0.49
  13 -21   0    0.16    0.42
 -20  10   0    7.13    0.48
 -19   9   0    0.92    0.24
  19  -9   0    0.68    0.18
  18  -8   0    0.38    0.16
 -17   7   0   26.86    1.00
 -16   6   0    3.05    0.30
  16  -6   0    3.36    0.22
 -15   5   0  153.12    4.28
 -14   4   0   11.57    0.53
 -13   3   0  144.16    4.00
 -12   2   0   31.75    1.08
 -12   2   0   36.85    1.12
 -11   1   0   10.77    0.37
  11  -1   0    9.42    0.71
 -10   0   0  196.35    6.72
 -10   0   0  158.86   12.58
 -10   0   0  195.99    5.15
  10   0   0  197.39    5.93
  -9  -1   0    8.70    0.33
  -9  -1   0    9.36    0.39
  -9  -1   0    8.87    0.31
   9   1   0    9.23    0.33
  -8  -2   0   43.88    1.28
  -8  -2   0   43.45    1.24
  -8  -2   0   42.38    1.21
   8   2   0   43.50    1.24
  -7  -3   0   55.41    1.56
  -7  -3   0   54.18    1.54
  -7  -3   0   55.41    1.59
   7   3   0   57.65    1.60
   7   3   0   54.26    1.55
  -6  -4   0  469.75   13.42
  -5  -5   0    3.78    0.20
  -5  -5   0    3.87    0.23
  -5  -5   0    3.41    0.22
   5   5   0    3.67    0.22
   5   5   0    3.58    0.22
  -4  -6   0    1.40    0.14
  -4  -6   0    1.39    0.17
  -4  -6   0    1.44    0.17
   4   6   0    1.54    0.16
   4   6   0    1.57    0.16
  -3  -7   0   52.66    1.55
  -3  -7   0   52.20    1.56
   3   7   0   52.21    1.52
   3   7   0   52.37    1.54
  -2  -8   0  210.06    5.81
  -2  -8   0  221.25    6.30
   2   8   0  211.13    6.64
   2   8   0  217.76    5.82
  -1  -9   0    4.35    0.31
   1   9   0    4.62    0.27
   1   9   0    4.37    0.30
   0 -10   0  170.28    4.69
   0  10   0  169.54    4.67
   1 -11   0   -0.26   12.25
   1 -11   0   29.62    1.04
  -1  11   0   29.63    0.99
  -1  11   0   29.77    1.03
   2 -12   0   27.05    1.02
  -2  12   0   27.53    0.97
  -2  12   0   27.65    1.00
   3 -13   0    4.96    0.40
  -3  13   0    4.38    0.34
  -3  13   0    4.18    0.36
   5 -15   0    9.05    0.59
  -5  15   0    8.40    0.53
   6 -16   0    6.15    0.52
   7 -17   0   45.45    1.65
   8 -18   0    1.26    0.43
   9 -19   0   28.87    1.25
  10 -20   0    1.76    0.45
  11 -21   0    1.85    0.48
 -21   9   0    0.11    0.23
 -20   8   0    2.48    0.32
  20  -8   0    1.88    0.20
  19  -7   0    0.38    0.14
 -18   6   0    3.60    0.35
 -17   5   0   10.24    0.54
 -16   4   0   10.05    0.51
 -15   3   0  227.08    6.14
  15  -3   0  220.67    8.11
 -14   2   0   47.98    1.47
 -14   2   0   44.53    1.64
  14  -2   0   44.93    1.43
 -13   1   0    3.65    0.27
 -13   1   0    2.95    0.18
  13  -1   0    3.33    0.19
 -12   0   0   79.55    2.63
 -12   0   0   82.63    2.51
 -12   0   0   79.68    2.33
  12   0   0   82.58    2.24
 -11  -1   0   13.73    0.55
 -11  -1   0   13.89    0.45
 -11  -1   0   13.57    0.48
  11   1   0   13.83    0.48
 -10  -2   0    5.40    0.30
 -10  -2   0    5.10    0.22
 -10  -2   0    4.77    0.24
  10   2   0    5.09    0.25
  -9  -3   0    2.09    0.17
  -9  -3   0    2.00    0.15
  -9  -3   0    2.20    0.20
   9   3   0    2.28    0.17
   9   3   0    2.15    0.20
  -8  -4   0   51.76    1.51
  -8  -4   0   52.20    1.53
  -8  -4   0   50.82    1.49
   8   4   0   52.46    1.50
   8   4   0   53.86    1.55
  -7  -5   0   46.98    1.40
  -7  -5   0   47.01    1.40
  -7  -5   0   47.91    1.39
   7   5   0   48.53    1.40
   7   5   0   47.28    1.42
  -6  -6   0    0.83    0.15
  -6  -6   0    0.74    0.14
  -6  -6   0    0.64    0.14
   6   6   0    1.08    0.15
   6   6   0    0.73    0.13
  -5  -7   0   17.62    0.61
  -5  -7   0   18.40    0.66
  -5  -7   0   18.05    0.66
   5   7   0   18.07    0.64
   5   7   0   17.58    0.65
  -4  -8   0   78.14    2.27
  -4  -8   0   78.18    2.26
   4   8   0   78.34    2.23
   4   8   0   78.44    2.25
  -3  -9   0    4.96    0.33
  -3  -9   0    5.17    1.70
   3   9   0    5.43    0.33
   3   9   0    5.08    0.31
  -1 -11   0   31.36    1.10
   1  11   0   31.03    1.04
   1  11   0   30.65    1.08
   0 -12   0   19.66    0.80
   0  12   0   19.03    0.77
   0  12   0   18.39    0.74
   1 -13   0    1.96    0.32
  -1  13   0    1.94    0.29
   2 -14   0    4.29    0.39
  -2  14   0    4.84    0.39
   4 -16   0    2.82    0.40
  -4  16   0    2.10    0.35
   5 -17   0   42.13    1.56
   6 -18   0    0.29    0.41
   7 -19   0   31.19    1.32
   8 -20   0    1.05    0.46
   9 -21   0    0.59    0.46
 -23   9   0    1.44    0.31
 -22   8   0    1.90    0.33
 -21   7   0    0.81    0.26
 -20   6   0   17.15    0.79
 -19   5   0   17.93    0.78
  19  -5   0   16.46    0.60
 -18   4   0    6.70    0.44
 -17   3   0  107.91    3.14
 -16   2   0   14.69    0.63
 -16   2   0   11.78    0.47
 -15   1   0    6.95    0.31
 -15   1   0    6.83    0.27
 -15   1   0    7.25    0.42
  15  -1   0    7.17    0.31
 -14   0   0   44.55    1.33
 -14   0   0   44.57    1.44
  14   0   0   47.75    1.34
 -13  -1   0    3.68    0.22
 -13  -1   0    3.42    0.18
 -13  -1   0    3.35    0.28
  13   1   0    3.82    0.22
 -12  -2   0   35.77    1.06
 -12  -2   0   35.70    1.18
 -12  -2   0   37.67    1.11
  12   2   0   37.80    1.11
 -11  -3   0   90.48    2.59
 -11  -3   0   96.11    2.70
 -11  -3   0   97.17    2.63
  11   3   0   94.92    2.62
  11   3   0   94.87    2.70
 -10  -4   0    0.55    0.16
 -10  -4   0    0.47    0.11
 -10  -4   0    0.71    0.12
  10   4   0    0.72    0.19
  10   4   0    0.73    0.13
  -9  -5   0    7.38    0.34
  -9  -5   0    7.27    0.37
  -9  -5   0    7.56    0.37
   9   5   0    7.93    0.39
   9   5   0    7.79    0.36
  -8  -6   0    0.65    0.15
  -8  -6   0    0.60    0.15
   8   6   0    0.47    0.14
  -7  -7   0  105.67    2.91
  -7  -7   0  101.52    2.87
  -7  -7   0  102.30    2.96
   7   7   0  104.18    2.91
   7   7   0  103.90    2.90
  -6  -8   0    3.27    0.28
  -6  -8   0    4.00    0.28
  -6  -8   0    3.76    0.24
   6   8   0    3.85    0.28
   6   8   0    3.91    0.28
  -5  -9   0   44.43    1.42
  -5  -9   0   44.46    1.42
   5   9   0   44.39    1.40
   5   9   0   45.60    1.39
  -4 -10   0   39.35    1.33
  -4 -10   0   41.41    1.33
   4  10   0   40.02    1.27
   4  10   0   38.93    1.29
  -3 -11   0   51.67    1.68
   3  11   0   51.98    1.66
   3  11   0   54.83    1.64
  -2 -12   0   29.81    1.07
   2  12   0   27.17    1.03
  -1 -13   0    1.91    0.33
   1  13   0    2.64    0.32
   0 -14   0    2.32    0.35
   0  14   0    2.67    0.30
   0  14   0    2.95    0.35
   1 -15   0    6.87    0.56
   1 -15   0    7.47    0.56
  -1  15   0    7.34    0.52
   2 -16   0    0.43    0.32
  -2  16   0    0.41    0.26
  -2  16   0    0.18    0.28
   3 -17   0   19.49    0.94
  -3  17   0   17.37    0.87
   4 -18   0    2.61    0.47
   5 -19   0   20.39    1.01
   6 -20   0    0.29    0.45
   7 -21   0    6.30    0.67
   8 -22   0    1.70    0.53
 -25   9   0   -0.08    0.29
 -24   8   0    0.26    0.29
 -23   7   0    3.66    0.42
 -22   6   0   16.21    0.80
 -21   5   0    0.94    0.28
 -20   4   0   10.83    0.60
 -19   3   0    2.95    0.33
 -18   2   0   19.86    0.82
  18  -2   0   18.43    0.67
 -17   1   0   13.17    0.62
 -17   1   0   11.25    0.47
  17  -1   0   13.07    0.49
 -16   0   0   44.69    1.90
 -16   0   0   48.03    1.54
  16   0   0   49.36    1.41
 -15  -1   0    6.09    0.27
 -15  -1   0    6.47    0.32
 -15  -1   0    7.32    0.43
  15   1   0    7.48    0.33
 -14  -2   0   45.19    1.33
 -14  -2   0   47.63    1.49
 -14  -2   0   46.70    1.39
  14   2   0   47.00    1.39
 -13  -3   0  132.59    3.75
 -13  -3   0  136.45    3.78
 -13  -3   0  132.46    3.85
  13   3   0  135.11    3.68
  13   3   0  136.14    3.78
 -12  -4   0   20.45    0.70
 -12  -4   0   21.65    0.79
 -12  -4   0   20.96    0.74
  12   4   0   22.19    0.81
  12   4   0   22.03    0.74
 -11  -5   0  145.88    4.33
 -11  -5   0  148.27    4.05
 -11  -5   0  144.98    3.98
  11   5   0  145.83    4.06
 -10  -6   0   19.01    0.68
 -10  -6   0   19.48    0.72
 -10  -6   0   19.44    0.71
  10   6   0   19.35    0.70
  10   6   0   18.78    0.73
  -9  -7   0   81.78    2.34
  -9  -7   0   79.41    2.34
  -9  -7   0   84.00    2.34
   9   7   0   80.08    2.33
   9   7   0   80.73    2.35
  -8  -8   0   85.19    2.40
  -8  -8   0   81.56    2.38
  -8  -8   0   78.85    2.34
   8   8   0   82.80    2.39
   8   8   0   82.17    2.38
  -7  -9   0   62.34    1.84
  -7  -9   0   63.59    1.90
  -7  -9   0   62.59    1.90
   7   9   0   63.72    1.88
   7   9   0   60.90    1.88
  -6 -10   0   25.96    0.96
  -6 -10   0   26.71    0.97
   6  10   0   25.99    0.93
   6  10   0   26.84    0.96
  -5 -11   0   51.14    1.63
   5  11   0   49.01    1.55
   5  11   0   48.95    1.59
  -4 -12   0   89.91    2.63
   4  12   0   84.70    2.59
   4  12   0   86.27    2.56
  -3 -13   0    4.85    0.43
   3  13   0    5.06    0.37
   3  13   0    4.67    0.39
  -2 -14   0    4.49    0.43
   2  14   0    4.99    0.42
   2  14   0    3.70    0.35
  -1 -15   0    6.69    0.54
  -1 -15   0   -0.02   10.65
   1  15   0    7.29    0.53
   1  15   0    7.28    0.48
   0 -16   0    5.35    0.52
   0 -16   0    3.27   11.46
   0  16   0    5.70    0.49
   1 -17   0    2.21    0.40
   1 -17   0   -0.62    2.16
  -1  17   0    2.21    0.35
  -1  17   0    2.53    0.41
   2 -18   0   -0.78    0.39
   2 -18   0    0.89    0.38
  -2  18   0   -0.17    0.32
   3 -19   0   21.91    1.08
   5 -21   0    8.31    0.76
   6 -22   0    8.41    0.77
 -27   9   0   -0.21    0.32
 -26   8   0    1.36    0.36
 -25   7   0    5.36    0.53
 -24   6   0    0.81    0.32
 -23   5   0   57.35    1.96
 -22   4   0   13.15    0.71
 -21   3   0    1.00    0.27
 -20   2   0   23.46    0.98
 -19   1   0   12.21    0.65
  19  -1   0   12.58    0.51
 -18   0   0   27.19    1.05
  18   0   0   27.04    0.89
 -17  -1   0   12.08    0.50
 -17  -1   0   13.48    0.64
  17   1   0   13.49    0.52
 -16  -2   0   14.94    0.67
 -16  -2   0   14.12    0.50
 -16  -2   0   14.72    0.56
  16   2   0   15.07    0.57
 -15  -3   0  205.00    7.38
 -15  -3   0  213.57    5.85
  15   3   0  215.91    5.86
  15   3   0  214.78    5.73
 -14  -4   0   12.28    0.50
 -14  -4   0   11.80    0.57
 -14  -4   0   12.15    0.47
  14   4   0   12.06    0.50
  14   4   0   11.79    0.57
 -13  -5   0  159.95    4.50
 -13  -5   0  158.24    5.45
 -13  -5   0  165.55    4.52
  13   5   0  160.93    4.52
  13   5   0  167.40    4.45
 -12  -6   0   40.06    1.27
 -12  -6   0   40.68    1.34
 -12  -6   0   42.17    1.31
  12   6   0   41.57    1.31
  12   6   0   42.53    1.37
 -11  -7   0   66.83    1.98
 -11  -7   0   68.84    2.01
 -11  -7   0   65.76    2.01
  11   7   0   66.70    1.99
  11   7   0   68.12    2.03
 -10  -8   0  130.30    3.64
 -10  -8   0  129.81    3.62
 -10  -8   0  126.71    3.60
  10   8   0  128.75    3.62
  -9  -9   0   91.70    2.71
  -9  -9   0   91.04    2.67
  -9  -9   0   96.29    2.72
   9   9   0   96.83    2.71
   9   9   0   90.74    2.70
  -8 -10   0   35.90    1.23
  -8 -10   0   35.49    1.23
   8  10   0   36.78    1.22
   8  10   0   35.76    1.22
  -7 -11   0   35.31    3.25
  -7 -11   0   36.98    1.28
   7  11   0   38.26    1.25
   7  11   0   35.57    1.25
  -6 -12   0   27.72    1.06
   6  12   0   27.44    1.02
   6  12   0   28.03    1.05
  -5 -13   0    2.73    0.36
   5  13   0    3.12    0.32
   5  13   0    2.95    0.36
  -4 -14   0    6.17    0.48
   4  14   0    5.58    0.42
   4  14   0    5.57    0.45
  -3 -15   0    6.24    0.52
   3  15   0    6.31    0.49
   3  15   0    5.50    0.44
  -2 -16   0   -0.07    0.30
  -2 -16   0    0.25    0.33
   2  16   0    0.42    0.30
  -1 -17   0    2.78    0.44
   1  17   0    3.12    0.43
   1  17   0    2.12    0.35
   0 -18   0    2.91    0.44
   0  18   0    2.16    0.41
   0  18   0    3.31    0.39
   1 -19   0   -0.59    0.41
   1 -19   0    0.17    0.39
   2 -20   0    0.67    0.48
   3 -21   0    3.04    0.56
   4 -22   0    1.82    0.56
 -28   8   0    2.92    0.45
 -27   7   0   14.72    0.86
 -26   6   0    1.43    0.37
 -25   5   0   43.20    1.62
 -24   4   0    3.11    0.42
 -23   3   0   18.39    0.89
 -22   2   0   31.87    1.26
 -21   1   0    3.52    0.38
 -20   0   0    0.88    0.29
 -19  -1   0   12.19    0.65
  19   1   0   12.11    0.51
 -18  -2   0   19.71    0.74
 -18  -2   0   21.18    0.89
  18   2   0   21.56    0.76
 -17  -3   0  107.03    3.38
 -17  -3   0  108.54    3.17
 -17  -3   0  101.62    3.16
  17   3   0  110.47    3.04
  17   3   0  110.24    3.17
 -16  -4   0    9.59    0.46
 -16  -4   0   10.61    0.57
 -16  -4   0    8.97    0.41
  16   4   0    9.45    0.45
  16   4   0   10.42    0.56
 -15  -5   0  141.84    3.97
 -15  -5   0  138.13    4.15
 -15  -5   0  135.57    3.94
  15   5   0  141.39    3.87
  15   5   0  140.32    3.97
 -14  -6   0    1.65    0.20
 -14  -6   0    2.17    0.24
 -14  -6   0    2.63    0.32
  14   6   0    2.04    0.29
  14   6   0    1.89    0.24
 -13  -7   0   46.78    1.51
 -13  -7   0   46.65    1.53
 -13  -7   0   48.97    1.49
  13   7   0   47.05    1.50
  13   7   0   49.20    1.56
 -12  -8   0   87.92    2.65
 -12  -8   0   89.62    2.63
 -12  -8   0   92.23    2.65
  12   8   0   92.25    2.65
  12   8   0   91.01    2.68
 -11  -9   0   45.90    1.52
 -11  -9   0   46.61    1.53
 -11  -9   0   50.56    1.57
  11   9   0   48.22    1.57
  11   9   0   49.61    1.55
 -10 -10   0    2.56    0.30
 -10 -10   0    2.22    0.29
 -10 -10   0    2.05    0.27
  10  10   0    2.43    0.28
  10  10   0    2.12    0.30
  -9 -11   0   21.27    0.87
  -9 -11   0   20.91    0.87
   9  11   0   21.74    0.85
   9  11   0   21.02    0.85
  -8 -12   0    0.95    0.26
   8  12   0    0.72    0.25
   8  12   0    1.10    0.25
  -7 -13   0    0.24    0.25
  -7 -13   0   -0.13    0.25
   7  13   0   -0.33    0.24
   7  13   0    0.23    0.25
  -6 -14   0    5.26    0.44
   6  14   0    5.33    0.43
   6  14   0    5.51    0.45
  -5 -15   0    8.65    0.59
   5  15   0    8.50    0.58
   5  15   0    9.09    0.55
  -4 -16   0    3.25    0.44
   4  16   0    2.63    0.41
   4  16   0    3.08    0.37
  -3 -17   0   19.12    0.96
   3  17   0   19.92    0.96
  -2 -18   0    0.43    0.40
  -2 -18   0   -0.39    0.41
   2  18   0    0.31    0.35
   2  18   0    0.55    0.30
  -1 -19   0    0.27    0.40
  -1 -19   0    0.30    0.40
   1 -21   0    0.41    0.47
   2 -22   0    1.22    0.54
 -30   8   0    7.70    0.67
 -29   7   0   19.72    1.05
 -28   6   0    0.87    0.38
 -27   5   0   24.95    1.16
 -26   4   0    7.35    0.60
 -25   3   0   36.60    1.44
 -24   2   0    2.15    0.38
 -23   1   0   24.54    1.07
 -22   0   0    2.99    0.39
 -21  -1   0    3.84    0.41
 -20  -2   0   24.80    1.04
  20   2   0   26.15    0.89
  20   2   0   23.68    1.02
 -19  -3   0    2.33    0.34
  19   3   0    3.13    0.38
  19   3   0    2.90    0.27
 -18  -4   0    6.31    0.45
 -18  -4   0    6.59    0.38
 -18  -4   0    6.10    0.32
  18   4   0    6.84    0.39
  18   4   0    7.25    0.48
 -17  -5   0   10.66    0.59
 -17  -5   0   10.38    0.45
 -17  -5   0    9.77    0.49
  17   5   0    9.30    0.56
  17   5   0    9.33    0.48
 -16  -6   0    2.98    0.30
 -16  -6   0    3.62    0.38
 -16  -6   0    3.44    0.26
  16   6   0    2.88    0.28
  16   6   0    3.13    0.37
 -15  -7   0   66.14    2.03
 -15  -7   0   68.91    2.08
 -15  -7   0   70.91    2.15
  15   7   0   68.41    2.07
  15   7   0   68.52    2.14
 -14  -8   0   35.52    1.20
 -14  -8   0   35.05    1.25
 -14  -8   0   35.46    1.23
  14   8   0   36.54    1.28
  14   8   0   37.07    1.24
 -13  -9   0    0.74    0.21
 -13  -9   0    1.63    0.27
 -13  -9   0    0.95    0.23
  13   9   0    1.40    0.27
  13   9   0    1.28    0.26
 -12 -10   0    1.69    0.26
 -12 -10   0    2.17    0.31
 -12 -10   0    1.42    0.27
  12  10   0    1.01    0.28
  12  10   0    0.77    0.26
 -11 -11   0   -0.49    0.23
  11  11   0    0.51    0.26
 -10 -12   0    1.90    0.33
 -10 -12   0    1.45    0.37
  10  12   0    1.47    0.31
  10  12   0    1.15    0.29
  -9 -13   0    0.20    0.29
  -9 -13   0    0.34    0.28
   9  13   0    0.55    0.25
  -8 -14   0   22.52    0.99
   8  14   0   22.97    0.99
   8  14   0   22.23    0.94
  -7 -15   0   27.94    1.19
   7  15   0   30.10    1.15
   7  15   0   27.97    1.17
  -6 -16   0    5.78    0.55
   6  16   0    5.65    0.52
  -5 -17   0   44.09    1.65
   5  17   0   41.26    1.60
  -4 -18   0    3.36    0.49
   4  18   0    2.53    0.45
  -3 -19   0   22.74    1.10
   3  19   0   22.33    1.08
  -2 -20   0   -0.78    0.48
  -2 -20   0   -0.03    0.38
   2  20   0   -0.79    0.42
  -1 -21   0    1.47    0.53
  -1 -21   0   -1.23    1.00
   0 -22   0   -0.21    0.48
 -31   7   0    7.60    0.69
 -30   6   0    5.61    0.62
 -29   5   0   32.35    1.43
 -28   4   0    0.18    0.36
 -27   3   0   29.97    1.32
 -26   2   0    7.81    0.64
 -25   1   0   29.72    1.28
 -24   0   0    1.15    0.38
 -23  -1   0   23.84    1.07
  23   1   0   24.08    0.88
 -22  -2   0   30.22    1.22
  22   2   0   31.06    1.05
  22   2   0   28.85    1.20
 -21  -3   0    1.16    0.33
  21   3   0    0.77    0.35
 -20  -4   0   11.23    0.66
  20   4   0   10.85    0.53
  20   4   0   11.54    0.65
 -19  -5   0   17.22    0.81
 -19  -5   0   15.77    0.63
 -19  -5   0   16.58    0.70
  19   5   0   18.09    0.82
  19   5   0   17.37    0.71
 -18  -6   0    2.53    0.24
 -18  -6   0    2.92    0.29
 -18  -6   0    2.73    0.37
  18   6   0    3.28    0.32
  18   6   0    2.67    0.37
 -17  -7   0   27.67    1.01
 -17  -7   0   27.52    1.09
 -17  -7   0   25.54    0.94
  17   7   0   27.39    1.00
  17   7   0   26.27    1.06
 -16  -8   0   -0.19    0.24
 -16  -8   0    0.14    0.20
 -16  -8   0    0.17    0.23
  16   8   0   -0.20    0.26
  16   8   0    0.44    0.22
 -15  -9   0   14.73    0.71
 -15  -9   0   14.81    0.69
 -15  -9   0   14.38    0.66
  15   9   0   14.23    0.67
  15   9   0   14.77    0.72
 -14 -10   0   27.92    1.04
 -14 -10   0   29.64    1.09
 -14 -10   0   25.69    1.04
  14  10   0   27.71    1.06
  14  10   0   26.66    1.07
 -13 -11   0   10.64    0.60
 -13 -11   0   10.54    0.58
 -13 -11   0   10.35    0.57
  13  11   0   10.00    0.58
  13  11   0    9.40    0.57
 -12 -12   0    5.65    0.49
 -12 -12   0    4.63    0.45
  12  12   0    4.68    0.45
  12  12   0    4.71    0.43
 -11 -13   0    6.29    0.51
  11  13   0    7.37    0.50
  11  13   0    6.31    0.50
 -10 -14   0   34.45    1.33
  10  14   0   34.01    1.31
  10  14   0   34.45    1.30
  -9 -15   0   14.55    0.80
   9  15   0   15.80    0.79
   9  15   0   14.37    0.79
  -8 -16   0   10.10    0.67
   8  16   0    9.48    0.62
   8  16   0   10.12    0.66
  -7 -17   0   45.59    1.73
   7  17   0   47.42    1.72
  -6 -18   0    1.11    0.41
  -6 -18   0    0.67    0.41
   6  18   0    1.38    0.38
   6  18   0    0.87    0.36
  -5 -19   0   25.52    1.23
   5  19   0   25.55    1.12
   5  19   0   22.34    1.15
  -4 -20   0    0.46    0.48
   4  20   0    0.60    0.45
  -3 -21   0    3.47    0.58
   3  21   0    2.45    0.50
  -2 -22   0    0.65    0.52
 -32   6   0    6.12    0.68
 -31   5   0   19.04    1.09
 -30   4   0    1.69    0.48
 -29   3   0   33.92    1.49
 -28   2   0   16.80    0.96
 -27   1   0    4.26    0.51
 -26   0   0   17.36    0.96
 -25  -1   0   31.70    1.32
  25   1   0   30.20    1.28
  25   1   0   27.85    1.03
 -24  -2   0    2.08    0.39
  24   2   0    2.34    0.40
 -23  -3   0   18.17    0.91
  23   3   0   16.94    0.88
  23   3   0   18.49    0.75
 -22  -4   0   12.59    0.73
  22   4   0   13.09    0.75
  22   4   0   12.73    0.61
 -21  -5   0    1.43    0.37
  21   5   0    0.81    0.25
  21   5   0    0.63    0.30
 -20  -6   0   15.05    0.64
 -20  -6   0   17.81    0.86
  20   6   0   16.20    0.71
  20   6   0   16.78    0.84
 -19  -7   0    0.91    0.21
 -19  -7   0    0.94    0.35
 -19  -7   0    1.07    0.26
  19   7   0    1.00    0.28
  19   7   0    0.24    0.30
 -18  -8   0    0.25    0.20
 -18  -8   0    0.07    0.23
 -18  -8   0    0.01    0.30
  18   8   0   -0.01    0.25
 -17  -9   0   -0.47    0.26
 -17  -9   0    0.16    0.22
 -17  -9   0    0.32    0.28
  17   9   0   -0.22    0.28
  17   9   0    0.12    0.31
 -16 -10   0   54.04    1.77
 -16 -10   0   52.56    1.73
 -16 -10   0   52.78    1.79
  16  10   0   52.69    1.81
  16  10   0   53.93    1.76
 -15 -11   0    4.15    0.42
 -15 -11   0    4.16    0.39
 -15 -11   0    4.26    0.41
  15  11   0    4.27    0.42
  15  11   0    4.24    0.45
 -14 -12   0   20.23    0.91
 -14 -12   0   18.72    0.86
 -14 -12   0   20.41    0.93
  14  12   0   19.20    0.91
  14  12   0   19.68    0.89
 -13 -13   0   21.98    0.98
  13  13   0   22.65    0.98
  13  13   0   21.29    0.97
 -12 -14   0   18.80    0.94
  12  14   0   19.98    0.93
  12  14   0   19.67    0.92
 -11 -15   0   10.81    0.72
  11  15   0   11.04    0.71
  11  15   0   11.49    0.70
 -10 -16   0    7.32    0.61
  10  16   0    6.49    0.57
  10  16   0    6.53    0.56
  -9 -17   0   38.72    1.53
   9  17   0   37.50    1.45
   9  17   0   36.84    1.49
  -8 -18   0    0.20    0.40
  -8 -18   0    0.23    0.41
   8  18   0    0.29    0.37
   8  18   0    0.82    0.43
  -7 -19   0   35.48    1.51
   7  19   0   35.08    1.48
  -6 -20   0   -0.36    0.44
  -6 -20   0   -0.92    0.51
   6  20   0   -0.41    0.37
   6  20   0   -0.60    0.46
  -5 -21   0    9.33    0.81
   5  21   0    8.63    0.78
  -4 -22   0    0.81    0.56
  -4 -22   0    0.81    0.55
 -33   5   0    1.40    0.50
 -32   4   0    0.82    0.45
 -31   3   0    3.35    0.56
  31  -3   0    2.67    0.55
 -30   2   0   -0.24    0.42
  30  -2   0    0.52    0.39
 -29   1   0    3.72    0.54
  29  -1   0    3.40    0.54
 -28   0   0   40.49    1.67
  28   0   0   42.87    1.68
 -27  -1   0    4.22    0.58
  27   1   0    4.20    0.56
 -26  -2   0    6.76    0.64
  26   2   0    6.74    0.46
  26   2   0    7.20    0.66
 -25  -3   0   35.69    1.45
  25   3   0   36.68    1.45
  25   3   0   35.16    1.25
 -24  -4   0    2.02    0.43
  24   4   0    2.07    0.32
 -23  -5   0   56.77    2.00
  23   5   0   56.61    1.80
  23   5   0   55.50    1.98
 -22  -6   0   16.62    0.88
  22   6   0   16.42    0.88
  22   6   0   16.49    0.75
 -21  -7   0    0.87    0.37
  21   7   0    1.58    0.37
  21   7   0    0.94    0.30
 -20  -8   0    1.52    0.26
 -20  -8   0    1.55    0.39
  20   8   0    2.49    0.42
  20   8   0    2.23    0.33
 -19  -9   0    0.46    0.26
 -19  -9   0    0.74    0.24
 -19  -9   0    0.52    0.29
  19   9   0    1.22    0.32
 -18 -10   0   23.93    0.99
 -18 -10   0   23.07    1.02
 -18 -10   0   22.83    0.93
  18  10   0   22.32    0.96
  18  10   0   22.02    1.01
 -17 -11   0    5.83    0.46
 -17 -11   0    4.95    0.47
 -17 -11   0    4.13    0.44
  17  11   0    4.59    0.46
  17  11   0    3.97    0.47
 -16 -12   0   19.96    0.93
 -16 -12   0   22.22    0.97
  16  12   0   20.87    0.97
  16  12   0   20.31    0.94
 -15 -13   0   19.13    0.90
  15  13   0   18.95    0.91
  15  13   0   17.24    0.86
 -14 -14   0    0.09    0.32
 -14 -14   0    0.47    0.33
  14  14   0    0.85    0.31
  14  14   0    0.04    0.28
 -13 -15   0    6.54    0.58
  13  15   0    6.08    0.58
  13  15   0    6.85    0.57
 -12 -16   0    9.90    0.70
  12  16   0    9.51    0.67
  12  16   0   10.30    0.71
 -11 -17   0    8.04    0.69
  11  17   0    9.46    0.68
  11  17   0    8.58    0.69
 -10 -18   0    1.29    0.47
  10  18   0    1.22    0.42
  10  18   0    0.78    0.40
  -9 -19   0   35.02    1.50
   9  19   0   33.44    1.41
   9  19   0   32.80    1.44
  -8 -20   0   -0.26    0.48
  -8 -20   0   -0.66    0.44
   8  20   0   -0.32    0.38
   8  20   0    0.19    0.37
  -7 -21   0    6.41    0.74
   7  21   0    7.07    0.73
 -34   4   0    1.20    0.54
  34  -4   0    0.53    0.44
  33  -3   0    2.13    0.58
 -32   2   0    2.27    0.55
  32  -2   0    2.99    0.57
 -31   1   0    0.64    0.46
  31  -1   0    0.38    0.46
 -30   0   0    0.02    0.43
  30   0   0    0.36    0.41
 -29  -1   0    4.21    0.54
  29   1   0    3.27    0.55
 -28  -2   0   15.53    0.94
  28   2   0   15.37    0.92
 -27  -3   0   32.28    1.42
  27   3   0   30.80    1.37
 -26  -4   0    6.51    0.66
  26   4   0    6.25    0.61
  26   4   0    6.85    0.49
 -25  -5   0   43.05    1.66
  25   5   0   40.09    1.61
  25   5   0   41.75    1.44
  24   6   0    0.95    0.41
  24   6   0    0.64    0.29
 -23  -7   0    3.26    0.48
  23   7   0    2.90    0.38
  23   7   0    3.81    0.48
 -22  -8   0    1.57    0.39
  22   8   0    1.85    0.35
  22   8   0    1.30    0.40
 -21  -9   0    0.44    0.33
 -21  -9   0    0.29    0.21
  21   9   0    1.00    0.36
  21   9   0   -0.03    0.29
 -20 -10   0    7.18    0.59
 -20 -10   0    6.11    0.50
 -20 -10   0    6.52    0.48
  20  10   0    7.04    0.58
  20  10   0    7.37    0.55
 -19 -11   0    6.15    0.73
 -19 -11   0    5.36    0.52
 -19 -11   0    6.21    0.52
  19  11   0    6.20    0.52
  19  11   0    7.58    0.61
 -18 -12   0   27.30    1.16
 -18 -12   0   27.96    1.16
  18  12   0   26.55    1.12
  18  12   0   25.71    1.16
 -17 -13   0    5.05    0.50
 -17 -13   0    4.10    0.48
  17  13   0    4.35    0.48
  17  13   0    5.51    0.52
 -16 -14   0    6.20    0.56
  16  14   0    5.25    0.54
  16  14   0    6.04    0.58
 -15 -15   0    7.61    0.64
  15  15   0    7.34    0.65
  15  15   0    6.82    0.57
 -14 -16   0   -0.70    0.34
  14  16   0   -0.42    0.38
  14  16   0   -0.38    0.40
  13  17   0    1.21    0.42
 -12 -18   0    1.43    0.47
  12  18   0    1.52    0.47
  12  18   0    2.11    0.46
 -11 -19   0   11.18    0.84
  11  19   0   11.36    0.84
 -10 -20   0   -0.17    1.50
 -10 -20   0    1.43    0.48
  10  20   0    2.05    0.54
  -9 -21   0    1.36    0.57
  -9 -21   0    0.43    0.51
   9  21   0    1.90    0.56
  -8 -22   0    4.32    0.69
   8  22   0    4.11    0.65
 -34   2   0    2.07    0.60
  34  -2   0    1.30    0.50
 -33   1   0    0.14    0.46
  33  -1   0    1.09    0.50
 -32   0   0    6.46    0.73
  32   0   0    8.13    0.74
  31   1   0    0.61    0.47
 -30  -2   0    0.40    0.45
  30   2   0   -0.28    0.44
 -29  -3   0   34.47    1.52
  29   3   0   32.84    1.48
 -28  -4   0    0.11    0.45
  28   4   0   -0.20    0.40
 -27  -5   0   25.49    1.25
  27   5   0   26.41    1.05
  27   5   0   23.97    1.22
 -26  -6   0    1.17    0.44
  26   6   0    0.28    0.43
  26   6   0    0.42    0.34
 -25  -7   0    4.89    0.59
  25   7   0    5.88    0.50
  25   7   0    5.29    0.57
 -24  -8   0    0.75    0.38
  24   8   0    0.44    0.40
  24   8   0   -0.17    0.32
 -23  -9   0    0.73    0.46
  23   9   0    1.20    0.38
  23   9   0    1.29    0.37
 -22 -10   0    3.51    0.52
  22  10   0    2.63    0.43
  22  10   0    3.51    0.48
 -21 -11   0   -0.24    0.36
  21  11   0    0.23    0.34
 -20 -12   0   22.63    1.10
 -20 -12   0   25.55    1.12
  20  12   0   23.56    1.13
  20  12   0   24.99    1.10
 -19 -13   0   -0.51    0.37
 -19 -13   0    0.40    0.34
 -19 -13   0   -0.10    0.31
  19  13   0    0.49    0.40
  19  13   0    0.20    0.36
 -18 -14   0   21.07    1.03
  18  14   0   20.09    1.00
  18  14   0   20.04    1.01
 -17 -15   0    0.32    0.34
  17  15   0   -0.17    0.41
  17  15   0   -0.16    0.36
 -16 -16   0   15.39    0.93
  16  16   0   15.59    0.91
  16  16   0   14.28    0.87
 -15 -17   0   -0.99    0.42
  15  17   0   -0.02    0.40
  15  17   0   -0.49    0.40
 -14 -18   0    3.67    0.56
  14  18   0    2.67    0.51
 -13 -19   0   -0.28    0.40
 -13 -19   0   -0.63    0.49
  13  19   0    0.20    0.42
  13  19   0    0.00    0.41
 -12 -20   0    2.46    0.58
  12  20   0    2.76    0.61
 -11 -21   0    3.09    0.60
  11  21   0    3.65    0.62
  11  21   0    4.77    0.60
 -34   0   0    0.03    0.58
  34   0   0   -0.15    0.46
 -33  -1   0    1.02    0.51
  33   1   0    1.74    0.57
  32   2   0    3.33    0.58
 -31  -3   0    2.16    0.55
  31   3   0    1.63    0.52
 -30  -4   0    1.52    0.52
  30   4   0    1.63    0.49
 -29  -5   0   31.65    1.48
  29   5   0   30.36    1.21
  29   5   0   30.98    1.43
 -28  -6   0    1.44    0.50
  28   6   0    1.04    0.35
 -27  -7   0   16.32    0.99
  27   7   0   14.92    0.78
  27   7   0   15.84    0.98
 -26  -8   0    2.07    0.49
  26   8   0    1.91    0.41
  26   8   0    2.13    0.52
 -25  -9   0   -0.62    0.46
  25   9   0   -0.02    0.42
  25   9   0    0.37    0.35
 -24 -10   0    4.24    0.54
  24  10   0    3.71    0.54
  24  10   0    3.40    0.47
 -23 -11   0    6.11    0.60
  23  11   0    5.21    0.56
  23  11   0    6.59    0.65
 -22 -12   0   38.10    1.59
  22  12   0   39.27    1.60
  22  12   0   40.79    1.54
 -21 -13   0    0.46    0.41
 -21 -13   0    0.19    0.32
  21  13   0   -0.18    0.40
  21  13   0    0.17    0.41
 -20 -14   0   28.14    1.26
  20  14   0   27.94    1.27
  20  14   0   28.85    1.26
 -19 -15   0    1.73    0.46
  19  15   0    1.31    0.49
  19  15   0    1.35    0.45
 -18 -16   0   11.88    0.83
  18  16   0   11.65    0.80
  18  16   0   11.15    0.81
  17  17   0    1.55    0.47
  17  17   0    1.51    0.47
 -16 -18   0   -0.09    0.45
 -16 -18   0    0.16    0.44
  16  18   0    0.38    0.49
 -15 -19   0    0.66    0.45
 -15 -19   0    0.23    0.58
  15  19   0    1.35    0.46
  15  19   0    2.28    0.53
 -14 -20   0    0.94    0.51
  14  20   0    0.06    0.44
  14  20   0    0.13    0.50
 -34  -2   0    0.11    0.54
  34   2   0    1.59    0.52
 -33  -3   0    3.41    0.63
  33   3   0    2.15    0.56
 -32  -4   0    0.34    0.47
  32   4   0    0.39    0.49
 -31  -5   0   21.69    1.26
  31   5   0   22.24    1.23
 -30  -6   0    5.67    0.72
  30   6   0    5.58    0.69
  30   6   0    6.15    0.53
 -29  -7   0   20.11    1.14
  29   7   0   18.58    1.12
  29   7   0   19.82    0.95
 -28  -8   0    2.39    0.55
  28   8   0    2.14    0.45
 -27  -9   0    0.54    0.41
  27   9   0   -0.31    0.47
  27   9   0    0.13    0.38
 -26 -10   0    1.54    0.47
  26  10   0    1.42    0.42
 -25 -11   0   19.31    1.08
  25  11   0   18.37    1.06
  25  11   0   18.37    0.97
 -24 -12   0   15.60    0.96
  24  12   0   15.21    0.89
  24  12   0   14.47    0.95
 -23 -13   0    0.77    0.44
  23  13   0    0.81    0.48
  23  13   0   -0.01    0.43
 -22 -14   0   33.51    1.48
  22  14   0   35.20    1.50
  22  14   0   34.94    1.46
 -21 -15   0    0.07    0.33
  21  15   0   -0.27    0.43
  21  15   0    0.46    0.44
 -20 -16   0   21.02    1.13
  20  16   0   22.26    1.15
  20  16   0   22.96    1.16
 -19 -17   0   -0.15    0.43
 -19 -17   0    0.77    0.45
  19  17   0    0.40    0.43
 -18 -18   0    4.77    0.59
  18  18   0    3.31    0.56
 -17 -19   0    0.18    0.51
 -17 -19   0   -0.13    0.47
  17  19   0    0.39    0.50
  17  19   0    0.15    0.47
 -16 -20   0    3.09    0.62
  16  20   0    2.17    0.59
  16  20   0    3.51    0.58
 -34  -4   0    1.22    0.62
  34   4   0    0.36    0.54
 -33  -5   0    2.38    0.68
  33   5   0    1.77    0.54
 -32  -6   0    5.39    0.74
  32   6   0    7.49    0.78
 -31  -7   0    5.39    0.71
  31   7   0    7.68    0.79
  31   7   0    6.70    0.59
 -30  -8   0    5.78    0.74
  30   8   0    6.95    0.74
  30   8   0    8.05    0.62
 -29  -9   0    2.05    0.56
  29   9   0    2.08    0.59
  29   9   0    2.39    0.48
 -28 -10   0    1.77    0.54
  28  10   0    1.78    0.53
  28  10   0    1.66    0.47
 -27 -11   0    2.24    0.57
  27  11   0    2.87    0.52
  27  11   0    2.54    0.58
 -26 -12   0    1.59    0.53
  26  12   0    1.76    0.49
 -25 -13   0    4.57    0.62
  25  13   0    4.04    0.60
  25  13   0    4.11    0.62
 -24 -14   0   22.51    1.21
  24  14   0   24.16    1.20
  24  14   0   23.56    1.24
  23  15   0    3.90    0.63
  23  15   0    3.53    0.62
  22  16   0   10.96    0.85
  22  16   0   10.85    0.84
  21  17   0    0.91    0.50
  21  17   0   -0.10    0.54
 -20 -18   0   -0.36    0.49
  20  18   0   -0.95    0.53
 -19 -19   0    0.25    0.48
  19  19   0    0.57    0.57
  19  19   0    0.00    0.47
 -32  -8   0    0.44    0.58
  32   8   0    1.50    0.61
 -31  -9   0    0.51    0.51
  31   9   0    0.70    0.60
  31   9   0    0.79    0.41
 -30 -10   0    0.08    0.52
  30  10   0    1.15    0.54
  30  10   0    0.08    0.39
 -29 -11   0    0.71    0.50
  29  11   0    1.37    0.48
  28  12   0    0.67    0.45
  28  12   0   -0.13    0.47
 -27 -13   0    5.18    0.68
  27  13   0    4.62    0.65
  27  13   0    6.44    0.69
  26  14   0    2.66    0.59
  26  14   0    2.02    0.56
  25  15   0    3.73    0.62
  25  15   0    4.81    0.67
  24  16   0   10.65    0.91
  24  16   0    9.17    0.82
  23  17   0   -0.37    0.56
  23  17   0    0.05    0.56
  23  17   1    0.81    0.54
  24  16   1    1.17    0.61
  24  16   1    0.13    0.53
  25  15   1   10.70    0.84
  25  15   1   10.21    0.87
  26  14   1    2.04    0.56
  26  14   1    2.92    0.59
 -26 -14  -1    1.58    0.55
  27  13   1    3.87    0.60
  27  13   1    4.14    0.61
 -27 -13  -1    2.70    0.62
  28  12   1    4.20    0.58
  28  12   1    4.15    0.66
 -28 -12  -1    3.66    0.64
  29  11   1    2.01    0.54
  29  11   1    1.00    0.54
 -29 -11  -1    0.86    0.50
  30  10   1    0.58    0.45
  30  10   1    0.22    0.50
 -30 -10  -1    0.06    0.50
  31   9   1    2.49    0.51
  31   9   1    3.40    0.74
 -31  -9  -1    2.44    0.59
  32   8   1    3.42    0.52
  32   8   1    2.59    0.65
 -32  -8  -1    3.55    0.71
 -19 -19  -1    4.00    0.65
  20  18   1   -0.45    0.45
  20  18   1    0.44    0.52
 -20 -18  -1    0.59    0.49
  21  17   1    7.06    0.77
  21  17   1    5.37    0.66
  22  16   1    1.55    0.53
  22  16   1    2.14    0.51
  23  15   1   25.38    1.26
  23  15   1   23.93    1.26
  24  14   1    0.87    0.49
  24  14   1    0.11    0.48
 -24 -14  -1    1.04    0.47
  25  13   1    4.70    0.64
  25  13   1    5.31    0.62
 -25 -13  -1    5.40    0.64
  26  12   1    8.14    0.71
  26  12   1    7.73    0.78
 -26 -12  -1    8.21    0.76
  27  11   1    6.99    0.67
  27  11   1    8.41    0.78
 -27 -11  -1    7.42    0.76
  28  10   1    0.49    0.43
  28  10   1   -1.19    0.55
 -28 -10  -1   -0.50    0.51
  29   9   1   16.13    1.06
  29   9   1   16.58    0.91
 -29  -9  -1   15.62    1.05
  30   8   1   -0.16    0.54
 -30  -8  -1   -0.48    0.54
  31   7   1   10.44    0.72
  31   7   1   11.25    0.90
 -31  -7  -1   12.23    0.93
 -32  -6  -1    0.47    0.53
  33   5   1    0.67    0.52
  34   4   1    3.75    0.71
 -34  -4  -1    5.21    0.79
  16  20   1    1.08    0.50
  16  20   1   -1.14    0.55
 -16 -20  -1   -0.14    0.57
 -16 -20  -1    0.55    0.52
  17  19   1    1.33    0.49
 -17 -19  -1    2.25    0.57
 -17 -19  -1    0.43    0.48
  18  18   1    0.99    0.48
  18  18   1    1.85    0.53
 -18 -18  -1    2.39    0.58
  19  17   1    1.55    0.52
 -19 -17  -1   -0.43    0.43
 -19 -17  -1    0.57    0.42
  20  16   1    4.26    0.58
  20  16   1    4.55    0.58
 -20 -16  -1    5.37    0.61
  21  15   1   27.28    1.29
  21  15   1   27.90    1.30
  22  14   1    1.34    0.51
  22  14   1    1.92    0.50
  23  13   1   22.11    1.10
  23  13   1   20.95    1.13
 -23 -13  -1   20.85    1.10
  24  12   1   10.69    0.75
  24  12   1   11.96    0.85
 -24 -12  -1   11.14    0.81
  25  11   1   16.26    0.92
  25  11   1   17.36    1.00
 -25 -11  -1   16.36    1.03
  26  10   1   14.49    0.96
  26  10   1   13.66    0.81
 -26 -10  -1   12.93    0.91
  27   9   1    5.71    0.66
  27   9   1    8.78    0.64
 -27  -9  -1    6.85    0.70
  28   8   1    9.61    0.67
  28   8   1   10.28    0.82
 -28  -8  -1    9.84    0.82
  29   7   1   10.72    0.71
  29   7   1   10.25    0.87
 -29  -7  -1   11.91    0.90
  30   6   1   18.76    0.93
  30   6   1   19.84    1.17
 -30  -6  -1   20.81    1.18
  31   5   1   -0.07    0.50
  31   5   1    0.77    0.38
 -31  -5  -1   -0.06    0.55
  32   4   1    4.82    0.67
 -32  -4  -1    4.88    0.68
  33   3   1    3.29    0.62
 -33  -3  -1    3.05    0.61
 -34  -2  -1   -1.14    0.59
  13  21   1   -0.18    0.47
 -13 -21  -1   -0.65    0.64
 -13 -21  -1    0.52    0.48
  14  20   1   -0.01    0.49
 -14 -20  -1    0.09    0.51
 -14 -20  -1    0.07    0.48
  15  19   1    1.66    0.54
  15  19   1    1.37    0.48
  16  18   1    5.70    0.65
  16  18   1    5.81    0.66
 -16 -18  -1    6.38    0.68
  17  17   1    0.21    0.43
  17  17   1    0.03    0.45
 -17 -17  -1    0.64    0.43
  18  16   1    0.40    0.42
 -18 -16  -1    1.36    0.48
 -18 -16  -1    0.30    0.37
  19  15   1   22.40    1.10
  19  15   1   19.39    1.04
 -19 -15  -1   21.85    1.10
  20  14   1    2.61    0.51
  20  14   1    2.38    0.47
 -20 -14  -1    1.35    0.41
 -20 -14  -1    1.60    0.42
  21  13   1   33.41    1.43
  21  13   1   36.30    1.44
 -21 -13  -1   32.20    1.40
  22  12   1    0.67    0.43
  22  12   1    0.63    0.37
 -22 -12  -1    0.22    0.41
  23  11   1   28.54    1.26
  23  11   1   30.77    1.36
 -23 -11  -1   29.57    1.33
  24  10   1    2.90    0.47
  24  10   1    2.74    0.48
 -24 -10  -1    3.36    0.53
  25   9   1    0.87    0.43
  25   9   1    0.45    0.35
 -25  -9  -1    0.42    0.41
  26   8   1   -0.25    0.41
  26   8   1    0.17    0.34
 -26  -8  -1   -0.16    0.43
  27   7   1    1.31    0.51
  27   7   1    2.33    0.42
 -27  -7  -1    2.87    0.54
  28   6   1   13.65    0.91
  28   6   1   11.16    0.70
 -28  -6  -1   12.34    0.88
  29   5   1    1.33    0.48
  29   5   1    0.88    0.36
 -29  -5  -1    1.09    0.48
  30   4   1   21.21    1.15
  30   4   1   19.73    0.93
 -30  -4  -1   20.72    1.17
  31   3   1    1.45    0.55
 -31  -3  -1    1.43    0.50
  32   2   1    7.07    0.74
 -32  -2  -1    6.35    0.77
  33   1   1   18.80    1.16
 -33  -1  -1   18.94    1.17
  34   0   1   -0.89    0.53
 -34   0  -1   -0.21    0.56
  11  21   1    6.13    0.72
 -11 -21  -1    6.27    0.73
  12  20   1    4.83    0.66
  12  20   1    6.40    0.66
 -12 -20  -1    6.00    0.71
  13  19   1    1.12    0.51
  13  19   1    1.30    0.44
 -13 -19  -1    0.83    0.48
 -13 -19  -1    1.80    0.55
  14  18   1    0.66    0.40
 -14 -18  -1    0.60    0.47
  15  17   1    1.56    0.42
 -15 -17  -1    1.38    0.44
  16  16   1    1.64    0.44
  16  16   1    2.19    0.47
 -16 -16  -1    2.54    0.44
  17  15   1    3.40    0.52
  17  15   1    2.93    0.47
 -17 -15  -1    3.77    0.55
  18  14   1   14.01    0.85
  18  14   1   16.04    0.87
 -18 -14  -1   13.33    0.80
 -18 -14  -1   16.00    0.88
  19  13   1    9.47    0.67
  19  13   1   10.18    0.70
 -19 -13  -1    9.86    0.70
 -19 -13  -1    8.80    0.66
 -19 -13  -1    8.15    0.69
  20  12   1    2.33    0.46
  20  12   1    2.05    0.45
 -20 -12  -1    2.85    0.46
 -20 -12  -1    1.99    0.42
  21  11   1   41.20    1.60
  21  11   1   42.19    1.53
 -21 -11  -1   38.11    1.45
 -21 -11  -1   40.06    1.58
  22  10   1    2.73    0.46
 -22 -10  -1    2.08    0.45
  23   9   1    0.03    0.34
  23   9   1   -0.37    0.34
 -23  -9  -1   -0.87    0.44
  24   8   1    0.48    0.37
  24   8   1    1.46    0.38
 -24  -8  -1    0.49    0.42
  25   7   1    3.26    0.50
  25   7   1    3.19    0.42
 -25  -7  -1    2.10    0.48
  26   6   1   13.49    0.88
  26   6   1   13.71    0.73
 -26  -6  -1   13.41    0.88
  27   5   1    1.30    0.37
  27   5   1    0.12    0.42
 -27  -5  -1    0.64    0.42
  28   4   1   23.17    1.20
  28   4   1   24.56    1.02
 -28  -4  -1   26.35    1.28
  29   3   1    2.00    0.49
 -29  -3  -1    2.93    0.52
  30   2   1    2.47    0.54
 -30  -2  -1    1.94    0.49
  31   1   1   17.52    1.06
 -31  -1  -1   15.45    1.05
  32   0   1   -0.36    0.46
 -32   0  -1   -1.23    0.53
  33  -1   1   17.02    1.10
 -33   1  -1   18.58    1.14
  34  -2   1    0.15    0.44
 -34   2  -1    0.80    0.60
   8  22   1    0.46    0.53
  -8 -22  -1   -1.24    0.59
   9  21   1    5.25    0.63
  -9 -21  -1    4.99    0.67
  10  20   1    6.53    0.62
  10  20   1    6.78    0.71
 -10 -20  -1    6.55    0.69
  11  19   1    6.63    0.61
  11  19   1    6.82    0.67
 -11 -19  -1    5.84    0.66
  12  18   1   10.81    0.80
 -12 -18  -1   11.07    0.80
  13  17   1    2.90    0.51
  13  17   1    1.88    0.43
 -13 -17  -1    2.99    0.51
  14  16   1    2.25    0.44
  14  16   1    2.03    0.45
 -14 -16  -1    1.83    0.44
  15  15   1    2.29    0.43
  15  15   1    2.02    0.48
  16  14   1   32.00    1.32
  16  14   1   32.18    1.32
 -16 -14  -1   32.73    1.34
  17  13   1   14.81    0.79
  17  13   1   14.70    0.81
 -17 -13  -1   15.02    0.80
 -17 -13  -1   12.98    0.75
 -17 -13  -1   13.00    0.75
  18  12   1    7.59    0.58
  18  12   1    7.22    0.60
 -18 -12  -1    6.00    0.54
 -18 -12  -1    7.01    0.57
 -18 -12  -1    6.85    0.54
  19  11   1   13.78    0.74
  19  11   1   13.37    0.78
 -19 -11  -1   12.87    0.75
 -19 -11  -1   12.13    0.68
 -19 -11  -1   11.75    0.71
  20  10   1    0.38    0.33
  20  10   1    0.67    0.37
 -20 -10  -1    1.50    0.40
 -20 -10  -1    0.95    0.30
 -20 -10  -1    0.91    0.31
  21   9   1    0.12    0.31
  21   9   1    0.06    0.30
 -21  -9  -1    0.12    0.21
 -21  -9  -1   -0.19    0.36
  22   8   1    8.55    0.63
  22   8   1    8.36    0.56
 -22  -8  -1    7.74    0.64
  23   7   1    3.83    0.41
  23   7   1    3.81    0.51
 -23  -7  -1    4.25    0.51
  24   6   1   12.55    0.67
  24   6   1   12.69    0.81
 -24  -6  -1   11.25    0.78
  25   5   1    8.03    0.55
  25   5   1    8.86    0.70
 -25  -5  -1    9.49    0.72
  26   4   1   12.01    0.65
  26   4   1   11.95    0.81
 -26  -4  -1   11.94    0.81
  27   3   1   12.02    0.84
 -27  -3  -1   13.03    0.88
  28   2   1   25.54    1.23
 -28  -2  -1   22.62    1.17
  29   1   1    9.25    0.76
 -29  -1  -1    9.82    0.79
  30   0   1   -0.37    0.41
 -30   0  -1   -0.11    0.43
  31  -1   1   16.96    1.04
 -31   1  -1   15.60    1.01
  32  -2   1    7.10    0.74
 -32   2  -1    7.57    0.76
  33  -3   1    3.52    0.61
 -33   3  -1    3.68    0.62
   6  22   1    0.94    0.52
  -6 -22  -1   -0.01    0.48
   7  21   1   15.06    0.98
  -7 -21  -1   16.20    1.04
   8  20   1    3.22    0.58
  -8 -20  -1    4.42    0.63
   9  19   1    0.42    0.45
  -9 -19  -1   -1.04    0.50
  -9 -19  -1   -0.71    0.48
  10  18   1   20.86    1.07
  10  18   1   20.68    1.02
 -10 -18  -1   20.73    1.09
  11  17   1   10.12    0.74
 -11 -17  -1    9.65    0.73
  12  16   1    7.09    0.59
  12  16   1    8.42    0.63
 -12 -16  -1    7.49    0.64
  13  15   1   17.75    0.91
  13  15   1   16.72    0.88
 -13 -15  -1   18.62    0.93
  14  14   1   21.87    1.01
  14  14   1   22.19    1.01
 -14 -14  -1   22.02    1.03
  15  13   1    4.20    0.46
  15  13   1    3.77    0.41
 -15 -13  -1    3.63    0.46
 -15 -13  -1    3.46    0.41
 -15 -13  -1    3.93    0.45
  16  12   1    9.70    0.66
  16  12   1   11.14    0.67
 -16 -12  -1   11.40    0.64
 -16 -12  -1    9.88    0.64
 -16 -12  -1   10.94    0.67
  17  11   1    2.99    0.38
  17  11   1    2.62    0.41
 -17 -11  -1    2.96    0.37
 -17 -11  -1    2.73    0.40
 -17 -11  -1    3.34    0.40
  18  10   1    1.45    0.35
  18  10   1    1.30    0.32
 -18 -10  -1    0.85    0.26
 -18 -10  -1    1.74    0.36
 -18 -10  -1    1.55    0.32
  19   9   1    0.47    0.31
  19   9   1    0.33    0.33
 -19  -9  -1    0.78    0.29
 -19  -9  -1    0.19    0.34
 -19  -9  -1    0.77    0.24
  20   8   1    5.60    0.50
  20   8   1    5.82    0.46
 -20  -8  -1    5.18    0.40
 -20  -8  -1    5.88    0.46
 -20  -8  -1    6.17    0.54
  21   7   1   12.37    0.75
  21   7   1   12.78    0.66
 -21  -7  -1   13.27    0.77
 -21  -7  -1   12.08    0.59
  22   6   1    0.31    0.34
  22   6   1    1.46    0.31
 -22  -6  -1    0.75    0.37
  23   5   1    5.50    0.54
  23   5   1    5.44    0.44
 -23  -5  -1    4.87    0.52
  24   4   1    6.97    0.61
  24   4   1    7.07    0.49
 -24  -4  -1    8.12    0.63
  25   3   1   15.68    0.71
  25   3   1   14.84    0.87
 -25  -3  -1   14.99    0.88
  26   2   1    1.69    0.44
 -26  -2  -1    1.74    0.44
  27   1   1   59.44    2.18
 -27  -1  -1   61.22    2.19
 -28   0  -1   -0.59    0.42
 -29   1  -1    8.43    0.73
 -30   2  -1    2.85    0.55
 -31   3  -1    0.42    0.45
 -32   4  -1    4.48    0.65
 -33   5  -1   -0.19    0.45
  -4 -22  -1   -0.24    0.52
  -4 -22  -1    0.45    0.49
   5  21   1   13.99    0.90
  -5 -21  -1   14.59    0.96
   6  20   1   11.62    0.81
  -6 -20  -1   10.61    0.82
   7  19   1    0.47    0.44
   7  19   1    0.31    0.33
  -7 -19  -1   -0.41    0.50
  -7 -19  -1   -0.14    0.38
   8  18   1   23.54    1.14
   8  18   1   25.29    1.09
  -8 -18  -1   24.58    1.18
   9  17   1    3.11    0.47
  -9 -17  -1    3.31    0.50
  10  16   1   19.63    0.98
  10  16   1   20.41    0.94
 -10 -16  -1   19.61    0.98
  11  15   1   42.24    1.55
  11  15   1   42.11    1.58
 -11 -15  -1   43.27    1.59
  12  14   1   13.75    0.77
  12  14   1   14.19    0.75
 -12 -14  -1   13.83    0.77
  13  13   1    0.32    0.31
  13  13   1    0.45    0.29
 -13 -13  -1    1.08    0.30
 -13 -13  -1    0.93    0.33
  14  12   1    4.86    0.46
  14  12   1    4.28    0.44
 -14 -12  -1    4.89    0.43
 -14 -12  -1    4.15    0.41
 -14 -12  -1    4.95    0.46
  15  11   1   -0.28    0.28
  15  11   1    0.59    0.31
 -15 -11  -1    0.25    0.25
 -15 -11  -1   -0.11    0.22
 -15 -11  -1    0.23    0.26
  16  10   1    1.68    0.31
  16  10   1    0.83    0.34
 -16 -10  -1    1.68    0.34
 -16 -10  -1    1.46    0.32
 -16 -10  -1    1.53    0.28
  17   9   1   -0.39    0.27
  17   9   1    0.07    0.27
 -17  -9  -1   -0.26    0.29
 -17  -9  -1    0.41    0.22
 -17  -9  -1    0.34    0.25
  18   8   1   24.81    1.04
  18   8   1   23.16    0.94
 -18  -8  -1   23.73    1.03
 -18  -8  -1   24.50    0.97
 -18  -8  -1   23.25    0.91
  19   7   1    0.63    0.26
  19   7   1    0.82    0.35
 -19  -7  -1    1.56    0.36
 -19  -7  -1    1.06    0.23
 -19  -7  -1    1.22    0.27
  20   6   1   37.25    1.38
  20   6   1   35.48    1.25
 -20  -6  -1   37.14    1.41
 -20  -6  -1   35.10    1.19
 -20  -6  -1   34.89    1.25
  21   5   1   16.53    0.75
  21   5   1   18.32    0.89
 -21  -5  -1   16.54    0.87
  22   4   1    0.41    0.32
  22   4   1    0.13    0.23
 -22  -4  -1    0.34    0.33
  23   3   1    2.43    0.31
  23   3   1    2.50    0.41
 -23  -3  -1    2.41    0.42
  24   2   1   16.93    0.89
  24   2   1   16.20    0.72
 -24  -2  -1   16.54    0.90
  25   1   1    8.20    0.50
 -25  -1  -1    8.97    0.66
 -26   0  -1   -0.77    0.40
 -27   1  -1   60.94    2.20
 -28   2  -1   26.96    1.29
 -29   3  -1    2.44    0.52
 -30   4  -1   23.97    1.23
 -31   5  -1    0.95    0.45
 -32   6  -1    1.51    0.49
  -2 -22  -1   -0.79    0.51
  -2 -22  -1    0.65    0.58
  -3 -21  -1    0.29    0.43
  -3 -21  -1    0.31    0.62
   4  20   1   11.53    0.81
  -4 -20  -1    9.90    0.82
   5  19   1    4.31    0.48
   5  19   1    5.51    0.58
  -5 -19  -1    5.68    0.61
   6  18   1    9.74    0.63
   6  18   1    9.98    0.70
  -6 -18  -1    8.91    0.72
  -7 -17  -1    3.21    0.47
   8  16   1    9.42    0.66
   8  16   1    9.84    0.63
  -8 -16  -1    9.32    0.67
   9  15   1   44.52    1.65
   9  15   1   47.12    1.63
  -9 -15  -1   46.26    1.68
  10  14   1   18.96    0.86
  10  14   1   18.47    0.88
 -10 -14  -1   18.40    0.91
  11  13   1   28.48    1.10
  11  13   1   28.21    1.12
 -11 -13  -1   26.86    1.13
 -11 -13  -1   29.01    1.15
  12  12   1    7.99    0.52
  12  12   1    7.55    0.52
 -12 -12  -1    7.11    0.51
 -12 -12  -1    7.83    0.53
 -12 -12  -1    7.12    0.48
  13  11   1    6.02    0.44
  13  11   1    5.85    0.48
 -13 -11  -1    5.50    0.45
 -13 -11  -1    6.47    0.47
 -13 -11  -1    5.84    0.43
  14  10   1    0.03    0.25
 -14 -10  -1    0.68    0.27
  15   9   1   14.65    0.70
  15   9   1   13.99    0.71
 -15  -9  -1   14.21    0.67
 -15  -9  -1   14.90    0.70
 -15  -9  -1   15.88    0.72
  16   8   1   44.22    1.53
  16   8   1   43.65    1.47
 -16  -8  -1   43.20    1.44
 -16  -8  -1   46.85    1.50
 -16  -8  -1   43.48    1.53
  17   7   1    1.14    0.30
  17   7   1    1.24    0.28
 -17  -7  -1    1.52    0.30
 -17  -7  -1    1.49    0.23
 -17  -7  -1    1.95    0.28
  18   6   1   54.34    1.71
  18   6   1   53.46    1.81
 -18  -6  -1   52.35    1.66
 -18  -6  -1   54.64    1.72
 -18  -6  -1   55.32    1.82
  19   5   1   15.66    0.68
  19   5   1   16.36    0.79
 -19  -5  -1   14.95    0.67
 -19  -5  -1   13.97    0.60
 -19  -5  -1   15.38    0.78
  20   4   1   29.67    1.19
  20   4   1   30.23    1.06
 -20  -4  -1   27.49    0.97
 -20  -4  -1   32.09    1.23
  21   3   1    9.45    0.50
  21   3   1    9.25    0.62
 -21  -3  -1    8.12    0.58
  22   2   1    1.25    0.25
 -22  -2  -1    1.28    0.38
  23   1   1    1.40    0.25
 -24   0  -1    0.04    0.32
  25  -1   1    7.65    0.45
 -25   1  -1    8.63    0.65
 -26   2  -1    1.66    0.43
 -27   3  -1   12.45    0.81
 -28   4  -1   24.97    1.20
 -29   5  -1    0.50    0.39
 -30   6  -1   18.88    1.07
 -31   7  -1   12.67    0.89
 -32   8  -1    3.01    0.54
   0 -22  -1    0.08    0.50
  -1 -21  -1    0.03    0.47
  -1 -21  -1    0.52    0.50
   2  20   1   -1.00    0.42
  -2 -20  -1    0.01    0.45
   3  19   1    0.75    0.41
  -3 -19  -1    0.12    0.44
  -3 -19  -1    0.51    0.41
   4  18   1   10.12    0.72
  -4 -18  -1   10.41    0.75
   5  17   1    0.38    0.27
   5  17   1    0.51    0.33
  -5 -17  -1   -0.35    0.33
   6  16   1   21.84    1.02
   6  16   1   22.82    0.97
  -6 -16  -1   23.57    1.06
   7  15   1   31.99    1.26
  -7 -15  -1   31.25    1.27
   8  14   1    0.83    0.28
   8  14   1    0.80    0.28
  -8 -14  -1    0.53    0.27
   9  13   1   48.97    1.69
   9  13   1   51.40    1.69
  -9 -13  -1   51.18    1.75
  -9 -13  -1   51.20    1.73
  10  12   1   27.45    1.05
  10  12   1   26.68    1.06
 -10 -12  -1   26.69    1.06
 -10 -12  -1   27.20    1.09
  11  11   1    7.42    0.48
  11  11   1    7.42    0.47
 -11 -11  -1    7.06    0.45
 -11 -11  -1    7.26    0.49
 -11 -11  -1    7.29    0.48
  12  10   1    5.38    0.42
  12  10   1    5.66    0.41
 -12 -10  -1    5.60    0.42
 -12 -10  -1    5.36    0.41
 -12 -10  -1    5.39    0.39
  13   9   1   11.20    0.59
  13   9   1    9.65    0.53
 -13  -9  -1   10.31    0.55
 -13  -9  -1    9.87    0.53
 -13  -9  -1   10.80    0.55
  14   8   1   10.23    0.57
  14   8   1    9.75    0.52
 -14  -8  -1    9.35    0.49
 -14  -8  -1    9.69    0.54
 -14  -8  -1   10.12    0.53
  15   7   1    0.12    0.23
  15   7   1    0.51    0.23
 -15  -7  -1   -0.04    0.20
 -15  -7  -1    0.36    0.21
  16   6   1   85.35    2.48
  16   6   1   85.83    2.57
 -16  -6  -1   83.66    2.48
 -16  -6  -1   81.99    2.44
 -16  -6  -1   84.74    2.57
  17   5   1    4.60    0.41
  17   5   1    5.32    0.36
 -17  -5  -1    4.89    0.43
 -17  -5  -1    4.77    0.31
 -17  -5  -1    5.40    0.36
  18   4   1   83.25    2.38
  18   4   1   81.99    2.51
 -18  -4  -1   83.18    2.53
 -18  -4  -1   75.71    2.56
 -18  -4  -1   81.03    2.38
  19   3   1    6.16    0.38
 -19  -3  -1    6.45    0.38
 -19  -3  -1    6.32    0.33
 -19  -3  -1    6.87    0.49
  20   2   1    0.65    0.21
  21   1   1    0.19    0.19
 -21  -1  -1   -0.11    0.29
  22   0   1    0.02    0.19
 -22   0  -1    0.11    0.25
  23  -1   1    2.45    0.27
 -23   1  -1    2.28    0.37
 -24   2  -1   17.16    0.91
 -25   3  -1   16.14    0.89
 -26   4  -1   12.31    0.79
 -27   5  -1    0.88    0.37
 -28   6  -1   12.34    0.81
 -29   7  -1   11.72    0.81
 -30   8  -1    0.59    0.42
   1 -21  -1    0.82    0.48
   1 -21  -1   -1.00    0.50
   1  19   1    0.24    0.34
  -1 -19  -1   -0.44    0.41
  -1 -19  -1   -0.70    0.42
   2  18   1    0.51    0.28
   2  18   1   -0.35    0.31
  -2 -18  -1    0.15    0.36
   3  17   1    0.26    0.29
  -3 -17  -1    0.17    0.31
  -3 -17  -1    0.48    0.39
   4  16   1    4.77    0.47
  -4 -16  -1    3.56    0.46
   5  15   1    5.52    0.47
  -5 -15  -1    5.85    0.50
   6  14   1    2.58    0.37
   6  14   1    2.23    0.32
  -6 -14  -1    2.29    0.36
   7  13   1   18.13    0.78
   7  13   1   17.83    0.79
  -7 -13  -1   18.31    0.82
  -7 -13  -1   18.66    0.85
   8  12   1   48.91    1.62
   8  12   1   49.09    1.58
  -8 -12  -1   47.42    1.63
  -8 -12  -1   48.44    1.63
   9  11   1   74.49    2.27
   9  11   1   77.30    2.29
  -9 -11  -1   72.57    2.21
  -9 -11  -1   75.80    2.31
  -9 -11  -1   74.49    2.31
  10  10   1    1.85    0.28
  10  10   1    2.16    0.28
 -10 -10  -1    1.92    0.25
 -10 -10  -1    1.81    0.29
 -10 -10  -1    2.09    0.26
  11   9   1    7.26    0.45
  11   9   1    6.90    0.44
 -11  -9  -1    7.14    0.45
 -11  -9  -1    6.57    0.40
 -11  -9  -1    7.20    0.44
  12   8   1   12.89    0.60
  12   8   1   13.61    0.62
 -12  -8  -1   13.38    0.61
 -12  -8  -1   12.46    0.58
 -12  -8  -1   12.57    0.60
  13   7   1   44.67    1.48
  13   7   1   43.78    1.42
 -13  -7  -1   44.75    1.46
 -13  -7  -1   45.16    1.44
 -13  -7  -1   44.80    1.41
  14   6   1  152.18    4.32
  14   6   1  158.93    4.41
 -14  -6  -1  158.67    4.40
 -14  -6  -1  156.74    4.34
 -14  -6  -1  154.27    4.30
  15   5   1    1.10    0.25
  15   5   1    1.05    0.20
 -15  -5  -1    1.10    0.28
 -15  -5  -1    1.15    0.19
 -15  -5  -1    1.02    0.18
  16   4   1  155.99    4.24
  16   4   1  153.77    4.36
 -16  -4  -1  155.33    4.36
 -16  -4  -1  144.96    4.73
 -16  -4  -1  157.42    4.30
  17   3   1    9.46    0.46
 -17  -3  -1    8.61    0.52
 -17  -3  -1    8.56    0.39
 -17  -3  -1    8.99    0.44
  18   2   1   16.66    0.65
 -18  -2  -1   17.19    0.78
 -18  -2  -1   15.82    0.63
 -18  -2  -1   15.38    0.57
  19   1   1    5.99    0.35
 -19  -1  -1    6.17    0.48
  20   0   1   -0.24    0.17
 -20   0  -1   -0.23    0.25
 -21   1  -1    0.46    0.27
 -22   2  -1    1.76    0.35
 -23   3  -1    2.19    0.38
 -24   4  -1    7.65    0.59
 -25   5  -1    9.52    0.65
 -26   6  -1   14.99    0.86
 -27   7  -1    2.17    0.47
 -28   8  -1    9.17    0.71
   4 -22  -1    1.30    0.51
   3 -21  -1    0.16    0.47
   1 -19  -1    0.24    0.36
   1 -19  -1    0.19    0.41
   0  18   1    5.07    0.51
   0 -18  -1    4.79    0.55
   1  17   1    8.66    0.62
   1  17   1    8.40    0.54
  -1 -17  -1    8.59    0.63
   2  16   1    0.58    0.26
  -2 -16  -1    1.49    0.38
  -2 -16  -1    0.06    3.45
   3  15   1    8.45    0.57
   3  15   1    9.21    0.52
  -3 -15  -1    8.51    0.60
   4  14   1    4.23    0.41
  -4 -14  -1    3.61    0.41
   5  13   1   49.68    1.66
  -5 -13  -1   50.11    1.68
   6  12   1   10.28    0.56
   6  12   1   11.24    0.55
  -6 -12  -1   11.00    0.59
  -6 -12  -1   11.07    0.61
   7  11   1   55.12    1.69
   7  11   1   52.90    1.70
  -7 -11  -1   53.49    1.73
  -7 -11  -1   53.14    1.73
   8  10   1    7.30    0.43
   8  10   1    7.49    0.42
  -8 -10  -1    7.22    0.44
  -8 -10  -1    7.00    0.39
  -8 -10  -1    7.49    0.45
   9   9   1   10.58    0.52
   9   9   1   11.31    0.54
  -9  -9  -1   11.04    0.55
  -9  -9  -1   10.81    0.53
  -9  -9  -1   10.61    0.49
  10   8   1   50.86    1.59
  10   8   1   49.84    1.57
 -10  -8  -1   49.65    1.55
 -10  -8  -1   50.97    1.57
 -10  -8  -1   49.01    1.55
  11   7   1   17.41    0.69
  11   7   1   18.61    0.73
 -11  -7  -1   17.14    0.70
 -11  -7  -1   18.12    0.71
 -11  -7  -1   18.06    0.69
  12   6   1  171.40    4.73
  12   6   1  172.86    4.67
 -12  -6  -1  167.10    4.70
 -12  -6  -1  172.61    5.30
 -12  -6  -1  167.68    4.65
  13   5   1    2.27    0.27
  13   5   1    2.52    0.24
 -13  -5  -1    2.15    0.21
 -13  -5  -1    2.69    0.28
 -13  -5  -1    2.28    0.22
  14   4   1  195.60    5.26
  14   4   1  188.77    5.16
 -14  -4  -1  192.15    5.25
 -14  -4  -1  188.18    5.76
 -14  -4  -1  184.09    5.47
  15   3   1    3.78    0.28
 -15  -3  -1    3.97    0.27
 -15  -3  -1    4.23    0.35
 -15  -3  -1    3.53    0.23
  16   2   1   66.82    1.91
 -16  -2  -1   59.41    1.89
 -16  -2  -1   67.60    2.04
 -16  -2  -1   65.94    1.90
  17   1   1    1.44    0.19
 -17  -1  -1    1.40    0.18
 -17  -1  -1    1.82    0.29
 -17  -1  -1    1.19    0.14
  18   0   1    0.00    0.14
 -18   0  -1    0.10    0.23
 -18   0  -1    0.18    0.13
  19  -1   1    5.57    0.33
 -19   1  -1    5.11    0.42
 -20   2  -1    1.15    0.29
 -21   3  -1    8.79    0.57
 -22   4  -1    0.14    0.28
  23  -5   1    4.44    0.31
 -23   5  -1    5.67    0.51
 -24   6  -1   13.49    0.77
 -25   7  -1    3.10    0.44
 -26   8  -1    0.05    0.31
 -27   9  -1    7.30    0.63
   6 -22  -1    4.07    0.60
   5 -21  -1    1.40    0.48
   4 -20  -1   32.77    1.39
   3 -19  -1    0.17    0.38
   3 -19  -1    0.39    0.42
  -1  17   1    5.97    0.46
  -1  17   1    6.27    0.52
   1 -17  -1    6.32    0.56
   0  16   1    1.40    0.32
   0  16   1    1.03    0.27
   0 -16  -1    1.35    0.33
   1  15   1    0.33    0.22
   1  15   1    0.29    0.27
  -1 -15  -1   -0.55    0.43
  -1 -15  -1    0.73    0.30
   2  14   1   12.79    0.60
   2  14   1   12.84    0.64
  -2 -14  -1   12.11    0.65
   3  13   1   49.72    1.55
   3  13   1   49.10    1.60
  -3 -13  -1   45.83    1.67
  -3 -13  -1   47.87    1.61
   4  12   1   -0.14    0.22
  -4 -12  -1    0.53    0.24
   5  11   1   73.79    2.18
   5  11   1   74.38    2.21
  -5 -11  -1   73.93    2.23
  -5 -11  -1   70.98    2.22
   6  10   1   50.24    1.59
   6  10   1   49.42    1.56
  -6 -10  -1   51.31    1.61
  -6 -10  -1   51.13    1.61
   7   9   1    0.40    0.16
   7   9   1    0.59    0.17
  -7  -9  -1    0.66    0.21
  -7  -9  -1    0.61    0.18
  -7  -9  -1    0.68    0.15
   8   8   1   96.01    2.71
   8   8   1   94.38    2.71
  -8  -8  -1   93.60    2.72
  -8  -8  -1   95.47    2.72
  -8  -8  -1   94.44    2.68
   9   7   1   -0.30    0.16
   9   7   1    0.02    0.13
  -9  -7  -1    0.22    0.16
  -9  -7  -1   -0.09    0.15
  10   6   1    2.36    0.24
  10   6   1    2.44    0.23
 -10  -6  -1    2.72    0.24
 -10  -6  -1    2.38    0.24
 -10  -6  -1    3.20    0.23
  11   5   1   63.01    1.90
  11   5   1   65.05    1.86
 -11  -5  -1   62.49    1.84
 -11  -5  -1   62.73    1.86
 -11  -5  -1   64.19    1.90
  12   4   1  158.62    4.28
  12   4   1  156.28    4.35
 -12  -4  -1  151.68    4.25
 -12  -4  -1  156.99    4.35
 -12  -4  -1  161.15    4.36
  13   3   1   14.35    0.55
 -13  -3  -1   15.07    0.63
 -13  -3  -1   14.34    0.55
 -13  -3  -1   14.00    0.52
  14   2   1  124.29    3.44
 -14  -2  -1  124.97    3.49
 -14  -2  -1  123.31    3.56
 -14  -2  -1  125.56    3.54
  15   1   1    8.40    0.38
 -15  -1  -1    7.88    0.45
 -15  -1  -1    7.62    0.33
 -15  -1  -1    7.68    0.36
  16   0   1   -0.23    0.13
 -16   0  -1    0.21    0.11
 -16   0  -1   -0.02    0.09
 -16   0  -1    0.05    0.18
  17  -1   1    1.30    0.17
 -17   1  -1    1.39    0.14
 -17   1  -1    1.17    0.25
 -17   1  -1    1.09    0.16
 -18   2  -1   16.70    0.76
 -19   3  -1    6.62    0.47
 -20   4  -1   32.32    1.24
 -21   5  -1   16.48    0.80
 -22   6  -1    1.08    0.31
 -23   7  -1    4.59    0.45
 -25   9  -1    0.73    0.33
   8 -22  -1    1.48    0.51
   7 -21  -1    2.70    0.54
   6 -20  -1   13.13    0.84
   5 -19  -1    0.12    0.38
   3 -17  -1   -0.26    0.31
   3 -17  -1   -0.01    0.33
  -2  16   1   44.12    1.55
  -2  16   1   46.77    1.52
   2 -16  -1   42.01    1.56
  -1  15   1    6.25    0.42
  -1  15   1    5.74    0.47
   1 -15  -1    6.14    0.51
   0  14   1    5.75    0.44
   0 -14  -1    4.96    0.45
   1  13   1    1.45    0.29
  -1 -13  -1    0.93    0.30
   2  12   1    9.97    0.53
   2  12   1    9.95    0.48
  -2 -12  -1    9.60    0.54
   3  11   1   50.72    1.57
   3  11   1   51.33    1.61
  -3 -11  -1   50.01    1.64
  -3 -11  -1   51.47    1.62
   4  10   1   24.42    0.85
   4  10   1   24.41    0.88
  -4 -10  -1   23.98    0.88
  -4 -10  -1   24.16    0.90
   5   9   1   22.07    0.83
   5   9   1   23.38    0.81
  -5  -9  -1   23.48    0.85
  -5  -9  -1   23.53    0.85
   6   8   1   59.10    1.74
   6   8   1   57.81    1.75
  -6  -8  -1   58.43    1.77
  -6  -8  -1   57.86    1.69
  -6  -8  -1   60.01    1.77
   7   7   1   29.55    0.99
   7   7   1   30.61    1.00
  -7  -7  -1   31.84    1.02
  -7  -7  -1   29.39    0.95
  -7  -7  -1   30.50    1.00
   8   6   1   10.94    0.48
   8   6   1   10.54    0.45
  -8  -6  -1   10.33    0.45
  -8  -6  -1   11.40    0.46
  -8  -6  -1   10.82    0.47
   9   5   1   18.85    0.68
   9   5   1   19.87    0.71
  -9  -5  -1   19.25    0.69
  -9  -5  -1   19.16    0.67
  -9  -5  -1   19.41    0.70
  10   4   1    7.71    0.35
  10   4   1    8.09    0.40
 -10  -4  -1    7.01    0.34
 -10  -4  -1    7.52    0.34
 -10  -4  -1    7.46    0.37
  11   3   1   67.55    1.92
 -11  -3  -1   66.63    1.90
 -11  -3  -1   68.13    1.99
 -11  -3  -1   67.24    1.92
  12   2   1  249.23    6.57
 -12  -2  -1  247.22    6.65
 -12  -2  -1  246.34    7.31
 -12  -2  -1  240.26    7.33
  13   1   1   24.77    0.80
 -13  -1  -1   25.23    0.88
 -13  -1  -1   24.03    0.76
 -13  -1  -1   24.13    0.79
  14   0   1    0.43    0.13
 -14   0  -1    0.14    0.09
 -14   0  -1    0.29    0.16
  15  -1   1    8.73    0.37
 -15   1  -1    8.33    0.46
 -15   1  -1    8.27    0.37
 -16   2  -1   67.36    2.07
  17  -3   1    7.90    0.38
 -17   3  -1    8.50    0.50
 -18   4  -1   84.62    2.57
 -19   5  -1   15.11    0.73
  20  -6   1   37.39    1.17
 -20   6  -1   37.07    1.36
  21  -7   1   11.75    0.52
 -21   7  -1   13.73    0.71
 -22   8  -1    9.04    0.60
 -23   9  -1   -0.09    0.26
 -24  10  -1    2.42    0.39
   9 -21  -1    0.04    0.42
   8 -20  -1    9.58    0.74
   7 -19  -1    0.26    0.39
   6 -18  -1   35.44    1.39
   5 -17  -1    0.55    0.37
   5 -17  -1    0.47    0.36
  -4  16   1   38.59    1.42
   4 -16  -1   40.40    1.47
  -3  15   1    1.50    0.30
   3 -15  -1    2.22    0.37
  -2  14   1   16.21    0.70
  -2  14   1   15.52    0.72
   2 -14  -1   15.58    0.75
  -1  13   1    1.76    0.26
   1 -13  -1    2.26    0.31
   0  12   1    0.43    0.17
   0  12   1   -0.06    0.21
   0 -12  -1   -0.08    0.21
   0 -12  -1   -0.07    5.82
   1  11   1   44.07    1.39
   1  11   1   46.68    1.45
  -1 -11  -1   43.97    1.45
   2  10   1   21.33    0.79
  -2 -10  -1   20.26    0.80
  -2 -10  -1   21.18    0.81
   3   9   1   93.40    2.59
   3   9   1   91.21    2.62
  -3  -9  -1   90.63    2.64
  -3  -9  -1   90.93    2.64
   4   8   1   34.13    1.06
   4   8   1   33.31    1.08
  -4  -8  -1   34.36    1.10
  -4  -8  -1   32.77    1.08
   5   7   1    1.47    0.16
   5   7   1    1.27    0.18
  -5  -7  -1    1.33    0.17
  -5  -7  -1    1.43    0.18
  -5  -7  -1    1.18    0.14
   6   6   1    4.36    0.26
   6   6   1    3.97    0.26
  -6  -6  -1    4.05    0.26
  -6  -6  -1    3.52    0.23
  -6  -6  -1    4.35    0.27
   7   5   1   93.97    2.55
   7   5   1   94.25    2.57
  -7  -5  -1   88.33    2.84
  -7  -5  -1   90.68    2.55
  -7  -5  -1   90.49    2.55
   8   4   1    2.15    0.18
   8   4   1    2.47    0.21
  -8  -4  -1    2.30    0.20
  -8  -4  -1    2.25    0.18
  -8  -4  -1    2.47    0.17
   9   3   1    3.61    0.22
  -9  -3  -1    3.35    0.20
  -9  -3  -1    3.52    0.22
  -9  -3  -1    3.49    0.24
  10   2   1   30.86    0.94
 -10  -2  -1   30.14    0.99
 -10  -2  -1   30.66    0.92
 -10  -2  -1   30.83    0.94
  11   1   1    9.75    0.39
 -11  -1  -1    9.80    0.36
 -11  -1  -1   10.58    0.46
 -11  -1  -1    9.04    0.37
  12   0   1    0.10    0.10
 -12   0  -1    0.33    0.10
 -12   0  -1    0.18    0.16
 -12   0  -1    0.22    0.08
  13  -1   1   25.37    0.80
 -13   1  -1   26.77    0.91
 -13   1  -1   22.92    0.78
  14  -2   1  125.28    3.64
 -14   2  -1  125.49    3.52
 -14   2  -1  121.61    4.61
 -15   3  -1    4.20    0.34
  16  -4   1  153.25    7.11
 -16   4  -1  159.54    4.42
  17  -5   1    4.80    0.29
 -17   5  -1    4.87    0.39
  18  -6   1   54.90    1.66
 -18   6  -1   58.01    1.84
  19  -7   1    1.14    0.19
 -19   7  -1    1.07    0.27
  20  -8   1    5.77    0.34
 -20   8  -1    5.97    0.46
 -21   9  -1   -0.40    0.26
 -22  10  -1    1.26    0.31
  11 -21  -1   -0.16    0.42
  10 -20  -1    4.47    0.55
   9 -19  -1    0.49    0.39
   8 -18  -1   40.08    1.49
   7 -17  -1   -0.24    0.36
  -5  15   1    0.62    0.25
   5 -15  -1    1.17    0.33
   5 -15  -1    0.01    0.28
  -4  14   1    0.26    0.22
   4 -14  -1    0.68    0.26
  -3  13   1    1.31    0.21
  -3  13   1    1.04    0.23
   3 -13  -1    1.90    0.30
  -2  12   1   12.91    0.59
   2 -12  -1   13.24    0.62
  -1  11   1   62.89    1.90
   1 -11  -1   62.57    1.92
   0  10   1    0.90    0.18
   0  10   1    0.58    0.14
   0 -10  -1    0.76    0.19
   0 -10  -1    1.40    0.28
   1   9   1  155.45    4.29
   1   9   1  161.72    4.33
  -1  -9  -1  153.47    4.34
  -1  -9  -1  159.53    4.58
   2   8   1    4.88    0.29
   2   8   1    4.62    0.26
  -2  -8  -1    5.40    0.32
  -2  -8  -1    5.02    0.31
   3   7   1   78.98    2.21
   3   7   1   79.27    2.18
  -3  -7  -1   79.23    2.23
  -3  -7  -1   73.39    2.33
   4   6   1  164.57    4.47
   4   6   1  161.63    4.57
  -4  -6  -1  161.40    4.56
  -4  -6  -1  163.44    5.13
  -4  -6  -1  167.45    4.44
   5   5   1   71.22    2.02
   5   5   1   73.98    2.02
  -5  -5  -1   71.31    2.00
  -5  -5  -1   71.38    2.02
  -5  -5  -1   71.97    2.07
   6   4   1    0.02    0.10
  -6  -4  -1    0.07    0.08
  -6  -4  -1    0.05    0.08
  -6  -4  -1   -0.01    0.09
   7   3   1    2.47    0.16
   7   3   1    2.42    0.18
  -7  -3  -1    2.60    0.16
  -7  -3  -1    2.41    0.19
  -7  -3  -1    2.32    0.16
   8   2   1   66.12    1.83
  -8  -2  -1   65.21    1.82
  -8  -2  -1   66.61    1.87
  -8  -2  -1   65.11    1.83
   9   1   1    0.83    0.11
  -9  -1  -1    0.94    0.14
  -9  -1  -1    0.74    0.10
  -9  -1  -1    0.73    0.10
  10   0   1    0.25    0.09
 -10   0  -1    0.17    0.14
  11  -1   1   10.03    0.38
 -11   1  -1   10.68    0.46
 -11   1  -1    9.85    0.38
  12  -2   1  252.54    7.67
  13  -3   1   14.69    0.52
 -13   3  -1   14.01    0.52
 -13   3  -1   15.15    0.62
  14  -4   1  199.65    7.73
 -14   4  -1  198.93    5.48
  15  -5   1    1.35    0.17
 -15   5  -1    1.32    0.17
 -15   5  -1    1.42    0.24
 -16   6  -1   86.56    2.58
  17  -7   1    1.39    0.20
  18  -8   1   24.32    0.84
 -18   8  -1   24.06    0.97
  19  -9   1    0.14    0.18
 -19   9  -1    0.21    0.23
  20 -10   1    1.13    0.23
 -20  10  -1    1.29    0.28
  12 -20  -1    2.96    0.51
  11 -19  -1    0.24    0.39
  10 -18  -1   23.40    1.03
   9 -17  -1    0.53    0.36
   8 -16  -1   33.26    1.27
  -6  14   1    0.97    0.24
   6 -14  -1    0.01    0.25
   6 -14  -1    0.12    0.25
  -5  13   1    0.05    0.19
   5 -13  -1    0.35    0.23
   5 -13  -1   -0.08    0.24
  -4  12   1    3.16    0.30
   4 -12  -1    3.61    0.34
  -3  11   1    4.72    0.30
  -3  11   1    4.59    0.33
   3 -11  -1    4.99    0.36
  -2  10   1   90.29    2.61
   2 -10  -1   91.97    2.63
  -1   9   1  146.04    3.97
  -1   9   1  147.23    4.10
   1  -9  -1  147.21    4.06
   1  -9  -1  131.00    3.96
   0   8   1   36.82    1.14
   0   8   1   38.16    1.11
   0  -8  -1   35.96    1.16
   0  -8  -1   35.83    1.15
   1   7   1  304.65    8.24
  -1  -7  -1  285.10    9.82
   2   6   1   97.42    2.66
   2   6   1   99.18    2.69
  -2  -6  -1   97.45    2.70
  -2  -6  -1   95.97    2.81
   3   5   1   14.16    0.48
   3   5   1   13.84    0.48
  -3  -5  -1   13.39    0.45
  -3  -5  -1   13.71    0.50
  -3  -5  -1   14.60    0.50
   4   4   1  118.36    3.15
   4   4   1  119.51    3.15
  -4  -4  -1  115.97    3.16
  -4  -4  -1  114.41    3.32
  -4  -4  -1  114.69    3.17
   5   3   1   54.64    1.53
   5   3   1   53.88    1.52
  -5  -3  -1   54.21    1.53
  -5  -3  -1   53.37    1.52
  -5  -3  -1   55.77    1.53
   6   2   1  116.18    3.16
  -6  -2  -1  118.48    3.15
  -6  -2  -1  115.81    3.18
  -6  -2  -1  119.15    3.16
   7   1   1   56.09    1.54
  -7  -1  -1   54.73    1.58
  -7  -1  -1   56.79    1.54
  -7  -1  -1   54.14    1.53
   8   0   1    0.23    0.07
  -8   0  -1    0.11    0.07
  -8   0  -1    0.17    0.11
   9  -1   1    0.85    0.10
  -9   1  -1    0.88    0.10
  -9   1  -1    1.02    0.14
  10  -2   1   32.46    0.97
 -10   2  -1   33.51    1.06
 -10   2  -1   32.73    0.97
  11  -3   1   72.26    2.06
 -11   3  -1   71.28    2.37
 -11   3  -1   73.05    2.11
  12  -4   1  170.60    5.14
 -12   4  -1  167.69    7.01
 -12   4  -1  168.51    4.65
 -13   5  -1    2.34    0.19
 -13   5  -1    2.36    0.24
  14  -6   1  165.40    5.32
 -14   6  -1  173.45    4.72
  15  -7   1    0.15    0.15
 -15   7  -1    0.21    0.18
  16  -8   1   45.58    1.41
 -16   8  -1   46.33    1.53
  17  -9   1    0.21    0.19
 -17   9  -1    0.06    0.21
  18 -10   1    1.42    0.25
 -18  10  -1    1.80    0.29
  19 -11   1   12.03    0.56
  14 -20  -1    0.06    0.39
  12 -18  -1    0.05    0.33
  11 -17  -1    1.49    0.39
  10 -16  -1   17.52    0.83
   9 -15  -1    9.88    0.59
  -7  13   1    0.56    0.22
   7 -13  -1    1.17    0.27
  -6  12   1   12.18    0.57
   6 -12  -1   13.19    0.60
  -5  11   1   10.96    0.50
   5 -11  -1   10.63    0.51
  -4  10   1   67.78    2.00
   4 -10  -1   69.52    2.03
  -3   9   1   50.52    1.51
  -3   9   1   50.35    1.49
   3  -9  -1   50.17    1.52
  -2   8   1  217.84    6.46
   2  -8  -1  230.63    6.16
  -1   7   1   32.91    1.05
   1  -7  -1   35.24    1.08
   1  -7  -1   36.04    1.08
   0   6   1   49.21    1.34
   0   6   1   44.89    1.35
   0  -6  -1   46.76    1.37
   0  -6  -1   47.03    1.38
   1   5   1    1.26    0.12
   1   5   1    1.23    0.10
  -1  -5  -1    1.11    0.12
  -1  -5  -1    1.21    0.12
   2   4   1    0.50    0.07
   2   4   1    0.62    0.08
  -2  -4  -1    0.48    0.09
  -2  -4  -1    0.48    0.06
  -2  -4  -1    0.62    0.08
   3   3   1   31.68    0.91
   3   3   1   31.39    0.90
  -3  -3  -1   30.75    0.89
  -3  -3  -1   31.17    0.91
  -3  -3  -1   31.82    0.91
   6   0   1    0.19    0.05
   6   0   1    0.29    0.06
  -6   0  -1    0.24    0.05
  -6   0  -1    0.29    0.09
   7  -1   1   53.44    1.46
   7  -1   1   49.81    1.64
  -7   1  -1   50.54    1.72
  -7   1  -1   57.28    1.53
   8  -2   1   61.07    2.24
   8  -2   1   69.15    1.81
  -8   2  -1   67.76    1.88
  -8   2  -1   63.96    2.36
   9  -3   1    3.93    0.20
  -9   3  -1    3.85    0.25
  -9   3  -1    3.68    0.20
  10  -4   1    7.96    0.34
 -10   4  -1    8.94    0.41
 -10   4  -1    8.26    0.34
  11  -5   1   66.96    1.95
 -11   5  -1   70.38    2.43
 -11   5  -1   69.60    2.03
  12  -6   1  187.51    5.46
 -12   6  -1  184.87    5.05
 -12   6  -1  177.64    7.86
  13  -7   1   47.57    1.43
 -13   7  -1   47.67    1.51
  14  -8   1   10.48    0.46
 -14   8  -1   10.07    0.51
  15  -9   1   14.87    0.62
 -15   9  -1   16.32    0.69
  16 -10   1    2.24    0.26
 -16  10  -1    1.54    0.27
  17 -11   1    2.62    0.31
 -17  11  -1    2.84    0.31
  18 -12   1    6.91    0.44
  19 -13   1    9.49    0.53
  15 -19  -1    2.86    0.44
  14 -18  -1    0.54    0.35
  13 -17  -1    4.53    0.47
  12 -16  -1    0.40    0.31
  11 -15  -1    1.94    0.35
  10 -14  -1    9.54    0.56
   9 -13  -1   -0.40    0.24
  -8  12   1   29.77    1.03
   8 -12  -1   30.27    1.06
  -7  11   1    0.07    0.16
   7 -11  -1   -0.29    0.19
   7 -11  -1    0.13    0.17
  -6  10   1   49.93    1.52
  -6  10   1   49.06    1.44
   6 -10  -1   51.89    1.55
  -5   9   1    3.37    0.24
   5  -9  -1    3.70    0.26
  -4   8   1  170.96    5.07
   4  -8  -1  170.88    4.85
  -3   7   1   63.73    1.88
  -3   7   1   64.06    1.80
   3  -7  -1   63.00    1.90
  -2   6   1   26.31    0.80
   2  -6  -1   26.39    0.81
   2  -6  -1   24.94    0.81
  -1   5   1    0.10    0.06
   1  -5  -1    0.25    0.09
   1  -5  -1    0.01    0.06
   0   4   1    6.60    0.26
   0  -4  -1    6.68    0.26
   0  -4  -1    6.89    0.27
   1   3   1  195.23    5.28
  -1  -3  -1  194.91    5.30
   2   2   1   34.98    1.08
  -2  -2  -1   45.18    1.10
  -2  -2  -1   38.38    1.09
   3   1   1    3.94    0.37
   4   0   1    0.41    0.06
   4   0   1    0.40    0.05
  -4   0  -1    0.46    0.07
   6  -2   1  123.69    3.79
   6  -2   1  116.89    3.95
  -6   2  -1  123.22    3.30
  -6   2  -1  122.88    3.95
   7  -3   1    2.91    0.16
  -7   3  -1    2.61    0.18
  -7   3  -1    2.56    0.15
   8  -4   1    2.43    0.17
  -8   4  -1    2.76    0.20
  -8   4  -1    2.79    0.18
   9  -5   1   20.29    0.67
  -9   5  -1   21.02    0.67
  -9   5  -1   20.52    0.72
  10  -6   1    2.49    0.20
 -10   6  -1    2.89    0.23
 -10   6  -1    2.43    0.18
  11  -7   1   19.77    0.68
 -11   7  -1   19.89    0.74
 -11   7  -1   18.40    0.66
  12  -8   1   14.21    0.57
 -12   8  -1   13.74    0.55
 -12   8  -1   14.65    0.61
  13  -9   1   11.32    0.51
 -13   9  -1   11.59    0.54
 -14  10  -1    1.37    0.23
  15 -11   1    0.57    0.24
 -15  11  -1    0.22    0.19
  16 -12   1   10.68    0.55
  17 -13   1   14.43    0.68
  18 -14   1   14.71    0.70
  16 -18  -1    0.53    0.33
  15 -17  -1    0.17    0.29
  13 -15  -1    0.51    0.28
  12 -14  -1    6.11    0.44
  11 -13  -1    9.73    0.53
  10 -12  -1    5.77    0.39
  -9  11   1   43.04    1.36
   9 -11  -1   44.45    1.39
  -8  10   1   27.98    0.94
   8 -10  -1   28.59    0.96
  -7   9   1   10.57    0.44
  -7   9   1   10.42    0.40
   7  -9  -1   10.70    0.46
  -6   8   1  191.57    7.32
   6  -8  -1  208.46    5.67
  -5   7   1   28.00    0.81
  -5   7   1   26.61    0.85
   5  -7  -1   26.82    0.86
  -4   6   1   11.59    0.41
   4  -6  -1   11.13    0.42
  -3   5   1   50.70    1.49
   3  -5  -1   49.74    1.43
   3  -5  -1   51.25    1.52
  -2   4   1   31.80    0.86
  -2   4   1   30.42    0.89
   2  -4  -1   30.63    0.89
   2  -4  -1   29.56    1.14
   0  -2  -1    1.05    0.06
   0  -2  -1    0.96    0.07
   0  -2  -1    0.99    0.06
   3  -1   1   11.34    0.34
   3  -1   1   10.88    0.34
   5  -3   1   56.29    1.57
  -5   3  -1   54.01    2.19
   6  -4   1    0.21    0.08
  -6   4  -1   -0.08    0.08
  -6   4  -1    0.04    0.08
   7  -5   1   95.10    2.68
  -7   5  -1   97.72    2.63
  -7   5  -1   89.02    3.25
   8  -6   1   11.11    0.44
  -8   6  -1   11.39    0.47
  -8   6  -1   11.29    0.43
   9  -7   1    0.25    0.14
  -9   7  -1    0.09    0.11
  -9   7  -1    0.41    0.13
  10  -8   1   53.25    1.61
 -10   8  -1   53.20    1.59
 -10   8  -1   55.46    1.65
  11  -9   1    8.05    0.41
 -11   9  -1    8.10    0.42
 -11   9  -1    8.10    0.40
  12 -10   1    6.59    0.39
 -12  10  -1    6.01    0.38
  13 -11   1    6.71    0.42
 -13  11  -1    6.00    0.39
  14 -12   1    4.88    0.38
  15 -13   1    3.71    0.39
  16 -14   1   31.99    1.18
  17 -15   1    3.45    0.41
  14 -14  -1    7.54    0.48
  12 -12  -1    1.40    0.24
  11 -11  -1   40.96    1.31
 -10  10   1    6.19    0.33
 -10  10   1    6.46    0.32
  10 -10  -1    6.90    0.37
  -9   9   1   50.72    1.51
  -9   9   1   52.56    1.54
   9  -9  -1   52.96    1.55
  -8   8   1  100.33    2.97
  -8   8   1  100.94    2.97
   8  -8  -1  105.07    2.84
  -7   7   1   33.03    0.98
  -7   7   1   31.84    0.99
   7  -7  -1   33.74    1.00
  -6   6   1    2.57    0.15
  -6   6   1    1.91    0.15
   6  -6  -1    2.36    0.16
  -5   5   1   74.20    2.54
  -5   5   1   74.40    2.99
   5  -5  -1   79.19    2.15
  -4   4   1    0.25    0.05
   4  -4  -1    0.19    0.05
   4  -4  -1    0.17    0.06
   4  -4  -1    0.07    4.99
   3  -3  -1  494.68   20.30
   3  -3  -1  491.02   14.03
   2  -2  -1   16.74    0.45
   2  -2  -1   14.15    0.54
   2  -2  -1   14.52    0.68
   3  -3   1   30.71    0.98
  -3   3  -1   28.89    1.08
   4  -4   1  119.91    3.53
  -4   4  -1  113.35    3.95
   5  -5   1   70.26    2.39
  -5   5  -1   68.66    2.50
   6  -6   1    4.32    0.25
  -6   6  -1    4.16    0.23
   7  -7   1   31.83    1.03
  -7   7  -1   34.70    1.04
   8  -8   1  100.43    2.83
  -8   8  -1   99.88    2.84
  -8   8  -1  101.53    2.84
   9  -9   1   11.36    0.51
  -9   9  -1   12.04    0.52
  -9   9  -1   12.18    0.51
  10 -10   1    2.49    0.26
 -10  10  -1    2.28    0.24
 -10  10  -1    2.54    0.24
  11 -11   1    7.43    0.44
 -11  11  -1    7.52    0.41
  12 -12   1    7.33    0.45
  13 -13   1    0.89    0.28
  14 -14   1   20.36    0.87
  15 -15   1    3.56    0.43
  16 -16   1    2.02    0.36
  17 -17   1   -0.10    0.35
  17 -15  -1   19.10    0.80
  15 -13  -1   27.37    0.99
  14 -12  -1    7.88    0.44
  13 -11  -1   35.35    1.16
 -12  10   1    3.10    0.24
  12 -10  -1    3.36    0.27
 -11   9   1   74.56    2.13
 -11   9   1   71.59    2.11
  11  -9  -1   77.08    2.14
 -10   8   1   47.25    1.41
 -10   8   1   48.55    1.43
  10  -8  -1   49.45    1.43
  -9   7   1  117.50    3.49
   9  -7  -1  118.01    3.48
  -8   6   1    3.86    0.20
  -8   6   1    4.13    0.22
   8  -6  -1    4.50    0.22
  -7   5   1    2.72    0.15
  -7   5   1    2.79    0.17
   7  -5  -1    2.77    0.16
  -6   4   1  286.32    8.92
   6  -4  -1  268.67   12.20
  -5   3   1    8.59    0.28
   5  -3  -1    6.97    0.33
  -4   2   1   68.40    1.77
   4  -2  -1   63.97    2.71
   4  -2  -1   52.52   10.59
  -3   1   1    0.26    0.03
   0  -2   1   -0.01    0.03
   0   2  -1   -0.02    0.02
   1  -3   1  176.70    7.74
   2  -4   1    0.45    0.09
  -2   4  -1    0.60    0.09
  -2   4  -1    0.38    0.08
   3  -5   1   11.91    0.45
  -3   5  -1   13.23    0.46
  -3   5  -1   14.59    0.47
   4  -6   1  173.61    4.86
  -4   6  -1  167.70    6.21
   5  -7   1    1.75    0.17
  -5   7  -1    1.43    0.16
   6  -8   1   62.10    1.83
  -6   8  -1   62.63    1.82
   7  -9   1    0.59    0.17
  -7   9  -1    0.64    0.16
   8 -10   1    8.61    0.44
  -8  10  -1    8.71    0.44
   9 -11   1   78.32    2.34
  -9  11  -1   76.54    2.32
  -9  11  -1   81.67    2.32
  10 -12   1   28.74    1.04
 -10  12  -1   28.04    0.99
  11 -13   1   30.28    1.11
  12 -14   1   14.18    0.71
  13 -15   1   16.73    0.79
  14 -16   1    1.48    0.36
  15 -17   1    1.78    0.39
  18 -14  -1   -0.32    0.22
  15 -11  -1   23.00    0.83
 -14  10   1   14.47    0.60
  14 -10  -1   15.35    0.59
 -13   9   1   51.87    1.62
  13  -9  -1   55.97    1.59
 -12   8   1    6.94    0.36
 -12   8   1    6.36    0.30
  12  -8  -1    7.06    0.33
 -11   7   1   80.84    2.29
  11  -7  -1   80.12    2.24
 -10   6   1   49.26    1.42
 -10   6   1   47.34    1.66
  10  -6  -1   50.18    1.37
  10  -6  -1   37.94    4.36
  -9   5   1    7.16    0.31
  -9   5   1    6.66    0.26
   9  -5  -1    6.11    0.30
   9  -5  -1    7.30    0.27
  -8   4   1   90.45    2.39
   8  -4  -1   85.75    2.93
   8  -4  -1   79.44    5.85
  -7   3   1    0.03    0.07
  -6   2   1   23.35    0.70
  -5   1   1   28.77    0.83
  -4   0   1    0.00    0.04
   4   0  -1    0.11    0.02
  -3  -1   1    1.42    0.09
   3   1  -1    1.42    0.09
   3   1  -1    1.76    0.07
   2   2  -1    9.31    0.29
   2   2  -1    8.02    0.44
   0  -4   1    5.58    0.25
   0   4  -1    6.33    0.25
   0   4  -1    7.10    0.26
   1  -5   1    1.05    0.12
   1  -5   1    0.05    1.83
  -1   5  -1    1.18    0.11
  -1   5  -1    1.32    0.12
   2  -6   1  100.36    3.17
   2  -6   1  100.79    3.08
  -2   6  -1   99.97    2.75
  -2   6  -1   99.58    2.89
   3  -7   1   76.54    2.40
  -3   7  -1   79.67    2.26
  -3   7  -1   85.69    2.28
   4  -8   1   34.67    1.12
  -4   8  -1   35.18    1.10
   5  -9   1   23.29    0.84
  -5   9  -1   24.26    0.83
   6 -10   1   54.09    1.66
  -6  10  -1   52.86    1.63
   7 -11   1   57.60    1.77
  -7  11  -1   57.04    1.76
   8 -12   1   53.98    1.72
  -8  12  -1   53.23    1.69
   9 -13   1   52.29    1.71
  10 -14   1   18.90    0.84
  11 -15   1   41.95    1.48
  12 -16   1    7.60    0.56
  13 -17   1    3.05    0.45
  14 -18   1    0.86    0.40
  15 -19   1    2.34    0.45
 -16  10   1   28.54    1.01
 -15   9   1   21.59    0.81
 -14   8   1    0.43    0.17
  14  -8  -1    0.20    0.13
 -13   7   1   62.60    1.89
  13  -7  -1   65.21    1.81
 -12   6   1   71.01    2.04
  12  -6  -1   69.82    1.95
 -11   5   1   12.04    0.46
  11  -5  -1   11.22    0.38
  11  -5  -1    9.93    0.37
 -10   4   1   79.00    2.16
  10  -4  -1   72.67    3.14
  -9   3   1   68.20    1.89
   9  -3  -1   64.78    2.69
  -8   2   1   41.53    1.22
   7  -1  -1    6.85    0.22
  -6   0   1    0.08    0.07
   6   0  -1    0.05    0.03
  -5  -1   1   28.40    0.84
  -5  -1   1   26.98    0.85
   5   1  -1   28.58    0.80
   5   1  -1   28.93    0.84
   5   1  -1   30.52    0.81
  -4  -2   1   64.79    1.79
  -4  -2   1   65.72    1.79
  -4  -2   1   67.11    2.04
   4   2  -1   60.81    2.07
   4   2  -1   68.23    1.80
  -3  -3   1  497.90   13.79
  -2  -4   1   28.63    1.34
   2   4  -1   27.52    1.17
   2   4  -1   32.61    0.89
  -1  -5   1   -0.02    0.07
  -1  -5   1    0.07    0.08
   1   5  -1   -0.06    0.07
   1   5  -1    0.17    0.07
   0  -6   1   44.63    1.37
   0   6  -1   48.52    1.35
   0   6  -1   46.24    1.36
   1  -7   1  322.06    9.38
  -1   7  -1  306.66    9.40
   2  -8   1    4.82    0.29
  -2   8  -1    4.45    0.27
  -2   8  -1    4.27    0.26
   3  -9   1   94.55    2.73
  -3   9  -1   95.49    2.72
  -3   9  -1   98.63    2.72
   4 -10   1   23.58    0.87
  -4  10  -1   24.96    0.87
   5 -11   1   79.06    2.34
  -5  11  -1   76.69    2.30
   6 -12   1   11.08    0.57
  -6  12  -1   10.99    0.56
   7 -13   1   19.30    0.83
  -7  13  -1   18.93    0.79
   8 -14   1    1.35    0.32
   9 -15   1   46.30    1.61
  10 -16   1   18.96    0.89
  11 -17   1    9.65    0.66
  12 -18   1    9.79    0.69
  13 -19   1    0.60    0.43
  14 -20   1   -0.21    0.43
 -18  10   1    4.82    0.37
  18 -10  -1    5.21    0.30
 -17   9   1   19.89    0.80
 -16   8   1    2.97    0.28
  16  -8  -1    3.25    0.21
 -15   7   1    0.78    0.18
 -14   6   1   67.65    2.00
 -13   5   1   10.64    0.47
 -12   4   1   25.44    0.81
  12  -4  -1   19.95    0.68
  12  -4  -1   24.26    1.00
 -11   3   1   41.63    1.27
  10  -2  -1    1.37    0.14
  -9   1   1   80.96    2.26
  -8   0   1    0.07    0.04
  -8   0   1   -0.09    0.09
   8   0  -1    0.01    0.04
   8   0  -1    0.09    0.04
  -7  -1   1   11.14    0.36
  -7  -1   1   11.55    0.42
   7   1  -1   11.38    0.37
   7   1  -1   11.19    0.36
  -6  -2   1   22.28    0.65
  -6  -2   1   22.84    0.70
  -6  -2   1   21.31    0.66
   6   2  -1   22.47    0.70
   6   2  -1   22.42    0.66
  -5  -3   1    8.46    0.31
  -5  -3   1    8.00    0.32
  -5  -3   1    7.99    0.29
   5   3  -1    8.53    0.33
   5   3  -1    8.06    0.30
  -4  -4   1    0.35    0.08
  -4  -4   1    0.53    0.10
  -4  -4   1    0.31    0.08
   4   4  -1    0.39    0.09
   4   4  -1    0.29    0.07
  -3  -5   1   49.38    1.76
  -3  -5   1   48.89    1.43
   3   5  -1   51.20    1.44
   3   5  -1   50.66    1.49
  -2  -6   1   22.52    0.88
   2   6  -1   25.88    0.79
   2   6  -1   26.31    0.80
  -1  -7   1   34.36    1.10
   1   7  -1   34.98    1.10
   1   7  -1   36.51    1.08
   0  -8   1   36.62    1.19
   0   8  -1   39.67    1.20
  -1   9  -1  165.40    4.55
  -1   9  -1  166.62    4.60
   2 -10   1    0.72    8.29
   2 -10   1   20.73    0.80
  -2  10  -1   21.64    0.77
  -2  10  -1   20.78    0.78
   3 -11   1   51.98    1.63
  -3  11  -1   50.16    1.59
   4 -12   1    0.17    0.25
   4 -12   1    0.23    0.21
  -4  12  -1    0.57    0.22
   5 -13   1   49.89    1.64
  -5  13  -1   48.75    1.61
   6 -14   1    2.48    0.35
  -6  14  -1    2.33    0.31
   7 -15   1   32.61    1.24
   8 -16   1    9.94    0.66
   9 -17   1    3.86    0.47
  10 -18   1   20.58    1.01
  11 -19   1    4.94    0.59
  12 -20   1    4.37    0.61
  13 -21   1   -0.03    0.41
 -19   9   1    0.70    0.23
 -18   8   1    3.05    0.31
 -17   7   1    0.28    0.18
 -16   6   1   24.98    0.92
 -15   5   1    1.62    0.22
 -14   4   1   36.77    1.20
 -13   3   1   66.67    1.96
 -11   1   1  403.45   10.73
 -10   0   1    0.42    0.13
 -10   0   1    0.24    0.06
  10   0  -1    0.17    0.06
  -9  -1   1   78.23    2.39
  -9  -1   1   79.54    2.23
   9   1  -1   79.74    2.15
  -8  -2   1   36.98    1.07
  -8  -2   1   37.79    1.10
  -8  -2   1   39.29    1.16
   8   2  -1   38.98    1.16
   8   2  -1   39.42    1.10
  -7  -3   1    0.07    0.06
  -7  -3   1    0.08    0.07
  -7  -3   1    0.20    0.10
   7   3  -1    0.45    0.11
   7   3  -1    0.25    0.08
  -6  -4   1  264.55    7.36
  -6  -4   1  232.24   12.48
   6   4  -1  270.84    6.99
   6   4  -1  275.19    7.11
  -5  -5   1   71.40    2.25
  -5  -5   1   75.38    2.07
  -5  -5   1   73.04    2.06
   5   5  -1   78.54    2.09
   5   5  -1   70.66    2.13
  -4  -6   1   11.30    0.45
  -4  -6   1   11.13    0.44
   4   6  -1   10.37    0.43
   4   6  -1   11.60    0.45
  -3  -7   1   60.45    2.36
   3   7  -1   66.46    1.86
   3   7  -1   65.74    1.86
  -1  -9   1  150.21    4.11
   1   9  -1  145.25    4.11
   1   9  -1  147.72    4.05
   0 -10   1    1.22    0.20
   0  10  -1    0.91    0.20
   1 -11   1   45.74    1.49
  -1  11  -1   46.36    1.44
  -1  11  -1   44.69    1.46
   2 -12   1    9.37    0.52
  -2  12  -1    9.95    0.50
  -2  12  -1    9.44    0.51
   3 -13   1   51.09    1.68
  -3  13  -1   49.58    1.65
  -3  13  -1   51.57    1.64
   4 -14   1    4.14    0.42
  -4  14  -1    4.56    0.40
   5 -15   1    5.88    0.50
  -5  15  -1    5.72    0.46
   6 -16   1   23.18    1.02
   7 -17   1    3.45    0.47
   8 -18   1   22.76    1.07
   9 -19   1   -0.25    0.43
  10 -20   1    5.87    0.65
  11 -21   1    2.72    0.54
 -21   9   1    0.34    0.22
 -20   8   1   22.45    0.92
 -19   7   1    2.10    0.29
 -18   6   1    3.78    0.34
 -17   5   1    9.47    0.50
 -16   4   1   22.50    0.85
 -15   3   1   18.87    0.74
 -14   2   1  106.33    3.03
 -13   1   1  211.69    5.59
  13  -1  -1  198.53    6.66
 -12   0   1    0.53    0.18
 -12   0   1    0.32    0.08
  12   0  -1    0.31    0.09
  11   1  -1  399.46   10.97
 -10  -2   1    3.15    0.16
 -10  -2   1    3.23    0.19
 -10  -2   1    3.63    0.25
  10   2  -1    3.29    0.25
  10   2  -1    3.44    0.19
  -9  -3   1   63.68    1.86
  -9  -3   1   65.02    2.06
  -9  -3   1   64.50    1.78
   9   3  -1   65.78    1.87
   9   3  -1   63.85    1.80
  -8  -4   1   84.65    2.75
  -8  -4   1   87.53    2.44
  -8  -4   1   85.34    2.38
   8   4  -1   89.60    2.45
   8   4  -1   86.33    2.40
  -7  -5   1    2.81    0.20
  -7  -5   1    2.69    0.19
  -7  -5   1    2.72    0.21
   7   5  -1    2.69    0.22
   7   5  -1    3.02    0.20
  -6  -6   1    2.28    0.19
  -6  -6   1    2.07    0.18
  -6  -6   1    2.20    0.19
   6   6  -1    2.14    0.21
   6   6  -1    2.01    0.18
  -5  -7   1   25.17    0.85
  -5  -7   1   25.04    0.87
   5   7  -1   27.23    0.87
   5   7  -1   25.71    0.86
  -4  -8   1  156.81    4.78
   4   8  -1  167.84    4.41
   4   8  -1  158.19    4.47
  -3  -9   1   50.87    1.55
   3   9  -1   49.85    1.51
   3   9  -1   48.58    1.52
  -2 -10   1   94.49    2.72
   2  10  -1   91.35    2.66
   2  10  -1   93.96    2.70
  -1 -11   1   62.87    1.95
   1  11  -1   61.86    1.89
   1  11  -1   64.89    1.94
   0 -12   1    0.84    0.25
   0  12  -1    1.01    0.23
   0  12  -1    0.71    0.21
   1 -13   1    1.09    0.26
  -1  13  -1    0.80    0.22
  -1  13  -1    0.99    0.23
   2 -14   1   13.19    0.70
  -2  14  -1   13.03    0.64
  -2  14  -1   13.56    0.68
   3 -15   1    9.81    0.61
  -3  15  -1    9.47    0.58
   4 -16   1    4.09    0.47
  -4  16  -1    4.11    0.43
   5 -17   1    0.40    0.36
   6 -18   1    9.30    0.69
   7 -19   1   -0.36    0.44
   8 -20   1    2.97    0.55
   9 -21   1    2.85    0.56
 -23   9   1    2.11    0.33
 -22   8   1    9.20    0.59
 -21   7   1   15.71    0.76
 -20   6   1    1.24    0.29
 -19   5   1    2.29    0.30
 -18   4   1    1.19    0.25
 -17   3   1   63.01    1.96
 -16   2   1   34.70    1.19
 -15   1   1   78.11    2.18
  15  -1  -1   59.15    5.44
 -14   0   1    0.11    0.17
 -14   0   1    0.16    0.09
  14   0  -1    0.15    0.06
  14   0  -1    0.37    0.10
 -13  -1   1  212.07    5.67
  13   1  -1  204.01    5.72
 -12  -2   1   39.53    1.13
 -12  -2   1   39.64    1.18
 -12  -2   1   40.83    1.28
  12   2  -1   40.73    1.28
  12   2  -1   39.12    1.17
 -11  -3   1   40.18    1.25
 -11  -3   1   38.07    1.13
 -11  -3   1   38.88    1.17
  11   3  -1   39.44    1.16
  11   3  -1   39.94    1.25
 -10  -4   1   71.34    2.50
 -10  -4   1   73.87    2.14
 -10  -4   1   73.50    2.06
  10   4  -1   75.30    2.15
  10   4  -1   75.18    2.08
  -9  -5   1    6.93    0.35
  -9  -5   1    6.75    0.31
  -9  -5   1    6.79    0.34
   9   5  -1    6.98    0.37
   9   5  -1    7.15    0.34
  -8  -6   1    4.19    0.25
  -8  -6   1    3.57    0.25
  -8  -6   1    4.00    0.27
   8   6  -1    3.59    0.25
   8   6  -1    3.86    0.28
  -7  -7   1   30.82    1.04
  -7  -7   1   32.11    1.02
  -7  -7   1   30.31    1.00
   7   7  -1   32.98    1.03
   7   7  -1   31.88    1.03
  -6  -8   1  181.81    5.03
  -6  -8   1  178.26    7.32
   6   8  -1  193.73    5.08
  -5  -9   1    3.93    0.30
   5   9  -1    3.87    0.29
   5   9  -1    3.69    0.28
  -4 -10   1   72.31    2.13
   4  10  -1   69.24    2.10
   4  10  -1   69.31    2.08
  -3 -11   1   -0.05    2.28
  -3 -11   1    5.28    0.38
   3  11  -1    4.41    0.34
   3  11  -1    4.82    0.34
  -2 -12   1   14.09    0.67
   2  12  -1   13.51    0.65
  -1 -13   1    2.37    0.31
   1  13  -1    1.64    0.28
   0 -14   1    4.80    0.44
   0  14  -1    5.66    0.41
   0  14  -1    5.78    0.44
   1 -15   1    0.08    0.31
   1 -15   1    0.14    0.33
  -1  15  -1    0.33    0.26
  -1  15  -1    0.18    0.28
   2 -16   1   -0.03    0.31
  -2  16  -1    0.51    0.29
  -2  16  -1    0.06    0.25
   3 -17   1    0.00    0.30
  -3  17  -1   -0.30    0.30
   4 -18   1    9.92    0.71
   5 -19   1    4.71    0.57
   6 -20   1    9.82    0.77
   7 -21   1   11.82    0.83
   8 -22   1    0.01    0.49
 -24   8   1   10.60    0.65
 -23   7   1   17.72    0.86
 -22   6   1   44.28    1.57
 -21   5   1   32.01    1.22
 -20   4   1    0.80    0.24
 -19   3   1    4.65    0.40
 -18   2   1   18.29    0.79
 -17   1   1   46.82    1.53
 -16   0   1    0.19    0.17
 -16   0   1   -0.07    0.09
 -15  -1   1   79.87    2.34
 -15  -1   1   74.38    3.23
  15   1  -1   80.78    2.20
 -14  -2   1   96.47    3.16
 -14  -2   1  103.07    2.88
 -14  -2   1   93.48    3.53
  14   2  -1  102.26    2.88
  14   2  -1  102.67    2.76
 -13  -3   1   62.78    1.82
 -13  -3   1   66.16    1.95
 -13  -3   1   64.03    1.85
  13   3  -1   64.74    1.95
  13   3  -1   65.52    1.85
 -12  -4   1   24.11    0.78
 -12  -4   1   24.58    0.88
 -12  -4   1   24.82    0.82
  12   4  -1   25.06    0.82
  12   4  -1   25.58    0.90
 -11  -5   1   10.62    0.43
 -11  -5   1   10.40    0.46
 -11  -5   1   11.12    0.50
  11   5  -1   11.25    0.46
  11   5  -1   10.98    0.51
 -10  -6   1   47.61    1.43
 -10  -6   1   46.04    1.44
 -10  -6   1   46.47    1.40
  10   6  -1   47.97    1.46
  10   6  -1   44.69    1.40
  -9  -7   1  112.23    3.17
  -9  -7   1  114.24    3.16
  -9  -7   1  110.36    3.34
   9   7  -1  114.90    3.20
   9   7  -1  112.83    3.16
  -8  -8   1   85.00    3.38
  -8  -8   1   98.54    2.74
  -8  -8   1   98.78    2.72
   8   8  -1   98.01    2.74
   8   8  -1   96.54    2.74
  -7  -9   1    8.93    0.47
   7   9  -1    9.92    0.48
   7   9  -1    9.61    0.47
  -6 -10   1   48.33    1.56
   6  10  -1   49.32    1.52
   6  10  -1   46.42    1.52
  -5 -11   1   11.20    0.56
   5  11  -1   10.76    0.54
   5  11  -1   10.39    0.53
  -4 -12   1    3.75    0.35
   4  12  -1    3.41    0.32
  -3 -13   1   -0.53    0.72
   3  13  -1    1.70    0.29
  -2 -14   1   15.25    0.76
   2  14  -1   15.06    0.72
   2  14  -1   15.44    0.70
  -1 -15   1    7.16    0.53
   1  15  -1    6.33    0.48
   0 -16   1    1.42    0.38
   0  16  -1    1.63    0.36
   1 -17   1    8.63    0.63
  -1  17  -1    8.81    0.62
  -1  17  -1    8.79    0.58
   2 -18   1   -0.27    0.41
  -2  18  -1    0.09    0.34
   3 -19   1    0.27    0.44
   4 -20   1    9.01    0.73
   5 -21   1   11.21    0.84
   6 -22   1    1.14    0.51
 -26   8   1    2.47    0.41
 -25   7   1    0.60    0.32
 -24   6   1   58.54    1.99
 -23   5   1    7.61    0.55
 -22   4   1   20.33    0.92
 -21   3   1   20.62    0.91
 -20   2   1   15.94    0.76
 -19   1   1    2.53    0.32
  19  -1  -1    1.99    0.18
 -18   0   1   -0.04    0.21
 -17  -1   1   41.23    1.95
 -17  -1   1   46.75    1.52
  17   1  -1   47.50    1.36
 -16  -2   1   32.80    1.06
 -16  -2   1   34.45    1.20
  16   2  -1   35.05    1.20
  16   2  -1   34.36    1.07
 -15  -3   1   18.30    0.75
 -15  -3   1   17.60    0.60
 -15  -3   1   18.64    0.66
  15   3  -1   18.64    0.66
  15   3  -1   19.18    0.77
 -14  -4   1   33.82    1.06
 -14  -4   1   35.85    1.20
 -14  -4   1   33.89    1.10
  14   4  -1   37.57    1.21
  14   4  -1   34.11    1.10
 -13  -5   1    9.68    0.49
 -13  -5   1    9.69    0.44
 -13  -5   1    9.62    0.41
  13   5  -1    9.91    0.45
  13   5  -1   10.38    0.52
 -12  -6   1   64.18    1.90
 -12  -6   1   64.08    2.10
 -12  -6   1   67.56    1.99
  12   6  -1   67.18    2.00
  12   6  -1   65.36    1.93
 -11  -7   1   75.40    2.23
 -11  -7   1   75.55    2.22
 -11  -7   1   76.65    2.19
  11   7  -1   74.66    2.24
  11   7  -1   74.71    2.20
 -10  -8   1   47.64    1.46
 -10  -8   1   46.57    1.47
 -10  -8   1   44.68    1.47
  10   8  -1   47.11    1.47
  10   8  -1   47.19    1.50
  -9  -9   1   47.81    1.52
  -9  -9   1   47.05    1.53
  -9  -9   1   51.32    1.57
   9   9  -1   47.48    1.54
   9   9  -1   50.96    1.57
  -8 -10   1   28.31    1.02
   8  10  -1   27.97    1.00
   8  10  -1   26.66    0.99
  -7 -11   1   -0.39    0.23
  -7 -11   1   -0.09    0.27
   7  11  -1    0.34    0.23
   7  11  -1   -0.09    0.20
  -6 -12   1   12.98    0.66
   6  12  -1   12.95    0.62
   6  12  -1   12.65    0.64
  -5 -13   1    0.29    0.27
  -5 -13   1    0.19    0.26
   5  13  -1    0.22    0.23
   5  13  -1   -0.66    0.28
  -4 -14   1   -0.01    0.24
  -4 -14   1    0.60    0.27
   4  14  -1   -0.03    0.26
  -3 -15   1    2.05    0.39
   3  15  -1    1.99    0.35
   3  15  -1    1.92    0.31
  -2 -16   1   46.17    1.69
   2  16  -1   46.27    1.60
   2  16  -1   46.20    1.65
  -1 -17   1    6.26    0.60
   1  17  -1    6.79    0.52
   1  17  -1    6.42    0.56
   0 -18   1    5.05    0.59
   0  18  -1    6.58    0.60
   1 -19   1    0.51    0.43
  -1  19  -1    0.88    0.39
   2 -20   1    0.02    0.40
   3 -21   1    1.53    0.51
   4 -22   1    1.08    0.54
 -28   8   1   12.92    0.80
 -27   7   1    0.25    0.33
 -26   6   1   39.34    1.53
 -25   5   1    1.24    0.35
 -24   4   1   87.66    2.78
 -23   3   1    0.19    0.27
 -22   2   1    9.52    0.60
 -21   1   1    0.92    0.29
 -20   0   1   -0.36    0.22
  20   0  -1    0.18    0.14
 -19  -1   1    3.03    0.36
  19   1  -1    2.21    0.22
 -18  -2   1   18.02    0.80
  18   2  -1   17.36    0.64
  18   2  -1   16.79    0.78
 -17  -3   1   57.66    1.86
 -17  -3   1   61.24    1.89
 -17  -3   1   53.39    2.23
  17   3  -1   61.53    1.74
  17   3  -1   58.63    1.87
 -16  -4   1   21.07    0.77
 -16  -4   1   21.87    0.88
  16   4  -1   22.27    0.89
  16   4  -1   21.37    0.77
 -15  -5   1    1.18    0.16
 -15  -5   1    1.53    0.26
 -15  -5   1    1.33    0.20
  15   5  -1    1.75    0.21
  15   5  -1    1.67    0.28
 -14  -6   1   64.12    1.88
 -14  -6   1   62.13    1.98
 -14  -6   1   63.71    1.98
  14   6  -1   64.50    1.99
  14   6  -1   66.35    1.92
 -13  -7   1   58.14    1.75
 -13  -7   1   57.32    1.81
 -13  -7   1   58.80    1.78
  13   7  -1   57.01    1.76
  13   7  -1   59.07    1.82
 -12  -8   1    6.12    0.40
 -12  -8   1    6.88    0.39
 -12  -8   1    6.31    0.42
  12   8  -1    6.12    0.40
  12   8  -1    6.95    0.43
 -11  -9   1   70.59    2.13
 -11  -9   1   69.65    2.10
 -11  -9   1   68.18    2.10
  11   9  -1   70.02    2.11
  11   9  -1   70.48    2.13
 -10 -10   1    6.15    0.40
 -10 -10   1    6.91    0.43
  10  10  -1    6.38    0.44
  10  10  -1    6.50    0.42
  -9 -11   1   42.99    1.46
   9  11  -1   42.20    1.44
   9  11  -1   43.38    1.44
  -8 -12   1   29.54    1.12
   8  12  -1   30.43    1.12
   8  12  -1   29.34    1.09
  -7 -13   1    0.82    0.29
  -7 -13   1    0.12    1.64
   7  13  -1    1.03    0.27
   7  13  -1    1.24    0.30
  -6 -14   1    0.06    0.29
   6  14  -1    0.51    0.27
   6  14  -1    0.81    0.30
  -5 -15   1    0.86    0.35
   5  15  -1    1.23    0.35
   5  15  -1    1.24    0.32
  -4 -16   1   41.98    1.59
   4  16  -1   44.10    1.59
   4  16  -1   43.62    1.53
  -3 -17   1   -0.83    0.40
  -3 -17   1    0.01    0.35
   3  17  -1   -0.31    0.33
   3  17  -1   -0.02    0.35
  -2 -18   1   19.01    0.98
   2  18  -1   18.77    0.96
  -1 -19   1   -0.40    0.44
  -1 -19   1    0.64    0.42
   1  19  -1    0.65    0.34
   1  19  -1   -0.32    0.39
   0 -20   1   10.04    0.79
   0  20  -1    9.36    0.74
   1 -21   1   -0.17    0.45
   2 -22   1    0.21    0.50
 -29   7   1    1.69    0.43
 -28   6   1   24.44    1.17
 -27   5   1   -0.12    0.32
 -26   4   1   52.26    1.89
 -25   3   1    2.16    0.40
 -24   2   1   71.25    2.36
 -23   1   1    1.11    0.30
 -22   0   1   -0.28    0.27
  22   0  -1    0.29    0.15
 -21  -1   1    1.85    0.34
  21   1  -1    1.37    0.34
  21   1  -1    1.39    0.21
 -20  -2   1   16.05    0.77
  20   2  -1   15.12    0.76
  20   2  -1   15.49    0.61
 -19  -3   1    4.30    0.40
  19   3  -1    4.03    0.29
  19   3  -1    4.36    0.41
 -18  -4   1    0.88    0.19
 -18  -4   1    1.55    0.29
 -18  -4   1    1.22    0.15
  18   4  -1    1.36    0.22
  18   4  -1    1.31    0.28
 -17  -5   1    9.04    0.46
 -17  -5   1   10.05    0.57
  17   5  -1    9.68    0.47
  17   5  -1    9.60    0.56
 -16  -6   1   23.75    0.96
 -16  -6   1   23.66    0.89
 -16  -6   1   23.86    0.83
  16   6  -1   24.66    0.98
  16   6  -1   24.54    0.88
 -15  -7   1    1.08    0.28
 -15  -7   1    1.03    0.19
 -15  -7   1    0.96    0.21
  15   7  -1    1.11    0.30
  15   7  -1    1.04    0.23
 -14  -8   1   -0.03    0.17
 -14  -8   1    0.19    0.17
  14   8  -1    0.48    0.20
  14   8  -1    0.27    0.27
 -13  -9   1   49.44    1.64
 -13  -9   1   49.34    1.65
 -13  -9   1   50.44    1.61
  13   9  -1   52.50    1.69
  13   9  -1   52.81    1.65
 -12 -10   1    2.68    0.33
 -12 -10   1    2.82    0.33
 -12 -10   1    2.03    4.22
  12  10  -1    2.79    0.34
  12  10  -1    3.30    0.36
 -11 -11   1   39.32    1.37
  11  11  -1   37.09    1.34
  11  11  -1   39.31    1.35
 -10 -12   1    4.76    0.42
  10  12  -1    5.07    0.44
  10  12  -1    5.06    0.41
  -9 -13   1   -0.39    0.25
  -9 -13   1   -0.48    0.28
   9  13  -1    0.10    0.23
   9  13  -1    0.02    0.25
  -8 -14   1   13.01    0.72
   8  14  -1   12.77    0.70
   8  14  -1   13.05    0.69
  -7 -15   1   12.18    0.71
   7  15  -1   11.77    0.68
   7  15  -1   11.84    0.66
  -6 -16   1   52.08    1.88
   6  16  -1   54.34    1.87
   6  16  -1   53.52    1.82
  -5 -17   1    0.25    0.36
  -5 -17   1   -0.72    0.41
   5  17  -1    0.48    0.33
  -4 -18   1   47.98    1.82
   4  18  -1   48.82    1.81
   4  18  -1   50.21    1.76
  -3 -19   1   -0.09    0.44
  -3 -19   1   -0.06    0.42
  -2 -20   1   15.10    0.95
   2  20  -1   14.53    0.91
  -1 -21   1    0.28    0.52
   0 -22   1   -0.79    0.55
 -31   7   1    6.43    0.63
 -30   6   1   10.04    0.77
 -29   5   1   -0.08    0.34
 -28   4   1   46.85    1.79
 -27   3   1   -0.05    0.33
 -26   2   1    8.67    0.66
 -25   1   1   10.75    0.71
 -24   0   1    0.11    0.31
  24   0  -1    0.17    0.31
 -23  -1   1    1.40    0.37
  23   1  -1    1.53    0.39
 -22  -2   1    9.63    0.65
  22   2  -1   10.05    0.49
  22   2  -1    9.74    0.63
 -21  -3   1   22.78    0.99
  21   3  -1   22.00    0.82
  21   3  -1   21.43    0.98
 -20  -4   1    1.15    0.32
  20   4  -1    0.66    0.21
  20   4  -1    0.96    0.30
 -19  -5   1    2.15    0.36
 -19  -5   1    1.87    0.20
  19   5  -1    2.32    0.27
  19   5  -1    2.62    0.37
 -18  -6   1    3.16    0.25
 -18  -6   1    3.41    0.40
 -18  -6   1    3.08    0.30
  18   6  -1    3.46    0.40
  18   6  -1    3.05    0.31
 -17  -7   1    0.87    0.30
 -17  -7   1    0.25    0.20
 -17  -7   1    0.48    0.17
  17   7  -1   -0.41    0.28
  17   7  -1    0.23    0.22
 -16  -8   1    3.07    0.34
 -16  -8   1    2.84    0.28
 -16  -8   1    3.13    0.36
  16   8  -1    2.97    0.36
  16   8  -1    3.94    0.36
 -15  -9   1   20.74    0.89
 -15  -9   1   21.52    0.85
 -15  -9   1   22.41    0.89
  15   9  -1   21.38    0.92
  15   9  -1   21.25    0.87
 -14 -10   1   14.96    0.73
 -14 -10   1   17.07    0.77
  14  10  -1   15.46    0.73
  14  10  -1   15.01    0.75
 -13 -11   1   34.03    1.25
 -13 -11   1   36.49    1.30
  13  11  -1   35.10    1.26
  13  11  -1   34.78    1.29
 -12 -12   1    1.72    0.34
  12  12  -1    1.36    0.33
 -11 -13   1   10.37    0.63
  11  13  -1   10.70    0.62
  11  13  -1    9.18    0.60
 -10 -14   1    9.48    0.63
  10  14  -1    8.68    0.57
  10  14  -1    9.28    0.62
  -9 -15   1    9.67    0.67
   9  15  -1    9.59    0.63
   9  15  -1   11.56    0.70
  -8 -16   1   31.81    1.35
   8  16  -1   33.64    1.31
   8  16  -1   34.81    1.36
  -7 -17   1    0.46    0.41
  -7 -17   1    0.64    0.42
   7  17  -1    0.47    0.40
   7  17  -1    0.11    0.30
  -6 -18   1   39.50    1.60
   6  18  -1   39.01    1.57
   6  18  -1   40.76    1.53
  -5 -19   1   -1.08    0.53
  -5 -19   1    0.21    0.36
   5  19  -1    0.09    0.36
   5  19  -1   -0.35    0.43
  -4 -20   1   36.72    1.55
   4  20  -1   34.50    1.50
  -3 -21   1   -0.73    0.53
   3  21  -1    0.19    0.43
 -32   6   1    0.18    0.43
 -31   5   1    0.81    0.43
 -30   4   1   16.09    0.97
 -29   3   1    0.12    0.36
 -28   2   1   17.13    0.96
  28  -2  -1   16.30    0.93
 -27   1   1    6.97    0.63
  27  -1  -1    6.37    0.60
 -26   0   1    0.62    0.38
  26   0  -1    0.11    0.34
 -25  -1   1   11.45    0.74
  25   1  -1   10.85    0.71
 -24  -2   1   69.24    2.30
  24   2  -1   68.30    2.27
  24   2  -1   66.35    2.04
 -23  -3   1    0.52    0.32
  23   3  -1    0.01    0.21
  23   3  -1   -0.36    0.34
 -22  -4   1   20.81    0.96
  22   4  -1   19.53    0.79
  22   4  -1   19.74    0.93
 -21  -5   1   31.59    1.25
  21   5  -1   30.88    1.23
  21   5  -1   28.94    1.07
 -20  -6   1    1.41    0.34
  20   6  -1    1.26    0.33
  20   6  -1    1.26    0.25
 -19  -7   1    1.48    0.35
 -19  -7   1    1.83    0.27
 -19  -7   1    1.51    0.22
  19   7  -1    2.22    0.31
  19   7  -1    1.88    0.38
 -18  -8   1    2.42    0.38
 -18  -8   1    2.42    0.32
  18   8  -1    2.84    0.33
  18   8  -1    2.55    0.36
 -17  -9   1   18.96    0.83
 -17  -9   1   19.03    0.88
  17   9  -1   20.10    0.85
  17   9  -1   20.00    0.91
 -16 -10   1   28.56    1.14
 -16 -10   1   28.77    1.12
  16  10  -1   29.12    1.16
  16  10  -1   29.20    1.11
 -15 -11   1   23.66    0.98
 -15 -11   1   21.63    0.95
  15  11  -1   22.83    0.96
  15  11  -1   21.09    0.95
 -14 -12   1    8.89    0.58
  14  12  -1    8.51    0.58
  14  12  -1    8.77    0.56
 -13 -13   1    7.87    0.57
  13  13  -1    8.58    0.58
  13  13  -1    7.67    0.55
 -12 -14   1    5.54    0.49
  12  14  -1    5.41    0.50
  12  14  -1    6.83    0.52
 -11 -15   1    1.37    0.38
  11  15  -1    2.06    0.40
  11  15  -1    1.56    0.41
 -10 -16   1   17.03    0.89
  10  16  -1   15.93    0.87
  10  16  -1   18.24    0.91
  -9 -17   1    0.42    0.42
  -9 -17   1   -0.17    0.37
   9  17  -1    0.05    0.36
   9  17  -1    1.22    0.43
  -8 -18   1   45.55    1.77
   8  18  -1   45.56    1.75
   8  18  -1   47.30    1.72
  -7 -19   1   -0.32    0.44
   7  19  -1    0.16    0.39
  -6 -20   1   15.62    0.99
   6  20  -1   14.24    0.93
   6  20  -1   15.67    0.89
  -5 -21   1    0.63    0.51
  -5 -21   1    0.28    0.51
  -4 -22   1    0.04    0.54
   4  22  -1   -0.10    0.48
 -33   5   1    2.25    0.53
  33  -5  -1    1.33    0.48
 -32   4   1    1.35    0.47
 -31   3   1    2.32    0.51
  31  -3  -1    2.84    0.55
 -30   2   1    2.07    0.47
  30  -2  -1    1.14    0.44
 -29   1   1    0.52    0.42
  29  -1  -1   -0.04    0.37
 -28   0   1   -0.72    0.38
  28   0  -1   -0.45    0.38
 -27  -1   1    6.16    0.61
  27   1  -1    5.86    0.59
 -26  -2   1    9.49    0.69
  26   2  -1    8.93    0.70
 -25  -3   1    2.50    0.46
  25   3  -1    2.56    0.32
  25   3  -1    2.41    0.44
 -24  -4   1   85.50    2.75
  24   4  -1   83.69    2.73
  24   4  -1   83.81    2.51
 -23  -5   1    7.96    0.63
  23   5  -1    6.60    0.60
  23   5  -1    7.65    0.48
 -22  -6   1   41.79    1.57
  22   6  -1   42.50    1.59
  22   6  -1   41.22    1.41
 -21  -7   1   14.19    0.79
  21   7  -1   15.04    0.71
  21   7  -1   15.17    0.81
 -20  -8   1   21.60    1.00
  20   8  -1   21.87    0.90
  20   8  -1   22.19    1.00
 -19  -9   1    0.77    0.27
 -19  -9   1    1.46    0.37
  19   9  -1    1.35    0.32
  19   9  -1    1.31    0.36
 -18 -10   1    4.85    0.44
 -18 -10   1    0.01    5.13
 -18 -10   1    4.25    0.46
  18  10  -1    5.70    0.48
  18  10  -1    4.97    0.50
 -17 -11   1   32.42    1.28
 -17 -11   1   33.49    1.26
  17  11  -1   33.93    1.25
  17  11  -1   30.33    1.27
 -16 -12   1    5.85    0.49
 -16 -12   1    5.94    0.51
  16  12  -1    6.32    0.52
  16  12  -1    6.03    0.53
 -15 -13   1   28.38    1.18
  15  13  -1   27.19    1.16
  15  13  -1   28.37    1.18
 -14 -14   1    8.47    0.63
  14  14  -1    7.93    0.60
  14  14  -1    8.44    0.61
 -13 -15   1   -0.35    0.37
 -13 -15   1    0.19    0.33
  13  15  -1    0.56    0.35
  13  15  -1   -0.62    0.39
 -12 -16   1    0.47    0.36
 -12 -16   1   -0.15    0.33
  12  16  -1    0.28    0.35
  12  16  -1    0.15    0.35
 -11 -17   1    1.74    0.46
  11  17  -1    1.22    0.42
 -10 -18   1   26.77    1.27
  10  18  -1   28.65    1.28
  10  18  -1   27.83    1.23
  -9 -19   1   -0.08    0.42
  -9 -19   1    1.67    0.53
   9  19  -1    0.62    0.43
   9  19  -1    0.07    0.44
  -8 -20   1   11.12    0.86
   8  20  -1   10.95    0.84
  -7 -21   1    3.01    0.60
   7  21  -1    2.70    0.55
  -6 -22   1    5.63    0.75
   6  22  -1    4.97    0.68
 -33   3   1    2.12    0.52
  33  -3  -1    1.97    0.53
 -32   2   1    1.18    0.49
  32  -2  -1    0.91    0.47
 -31   1   1    0.93    0.45
 -30   0   1   -0.33    0.42
  30   0  -1    0.18    0.38
 -29  -1   1    0.42    0.40
  29   1  -1    0.51    0.42
 -28  -2   1   18.55    1.02
  28   2  -1   16.63    0.97
 -27  -3   1    0.83    0.43
  27   3  -1    1.32    0.46
 -26  -4   1   50.17    1.90
  26   4  -1   50.46    1.65
  26   4  -1   49.36    1.86
 -25  -5   1    0.68    0.40
  25   5  -1    0.18    0.37
  25   5  -1    0.62    0.30
 -24  -6   1   59.81    2.11
  24   6  -1   56.91    2.07
  24   6  -1   59.46    1.89
 -23  -7   1   16.46    0.88
  23   7  -1   16.62    0.77
  23   7  -1   16.26    0.91
 -22  -8   1    8.25    0.64
  22   8  -1    8.22    0.64
  22   8  -1    8.37    0.54
 -21  -9   1    0.31    0.35
  21   9  -1    0.48    0.37
  21   9  -1   -0.06    0.28
 -20 -10   1    2.96    0.44
  20  10  -1    3.21    0.45
  20  10  -1    3.94    0.42
 -19 -11   1   18.87    0.87
 -19 -11   1   17.06    0.89
  19  11  -1   17.45    0.91
  19  11  -1   16.27    0.83
 -18 -12   1    6.45    0.53
 -18 -12   1    7.25    0.57
  18  12  -1    5.63    0.51
  18  12  -1    6.93    0.59
 -17 -13   1   46.21    1.67
  17  13  -1   43.26    1.65
  17  13  -1   45.11    1.65
 -16 -14   1    8.15    0.62
  16  14  -1    7.49    0.64
  16  14  -1    5.48    0.57
 -15 -15   1   17.16    0.92
  15  15  -1   15.72    0.88
  15  15  -1   16.63    0.91
 -14 -16   1    1.62    0.45
  14  16  -1    1.53    0.47
  14  16  -1    1.03    0.37
 -13 -17   1    4.37    0.53
  13  17  -1    4.26    0.56
  13  17  -1    4.33    0.54
 -12 -18   1   -0.46    0.45
 -12 -18   1    0.40    0.44
  12  18  -1    1.17    0.47
  12  18  -1    0.22    0.40
 -11 -19   1    0.16    0.43
 -11 -19   1    0.74    0.47
  11  19  -1   -0.55    0.46
 -10 -20   1    5.94    0.67
  10  20  -1    6.55    0.64
  10  20  -1    5.47    0.66
  -9 -21   1   -0.63    0.77
  -9 -21   1   -0.69    0.52
  -8 -22   1    3.19    0.62
   8  22  -1    3.81    0.63
 -34   2   1    0.62    0.52
  34  -2  -1   -0.01    0.43
  33  -1  -1   -0.37    0.45
 -32   0   1   -0.01    0.46
  32   0  -1    0.13    0.43
 -31  -1   1    0.85    0.46
  31   1  -1    0.48    0.44
 -30  -2   1    1.76    0.52
 -29  -3   1    0.74    0.46
  29   3  -1    0.53    0.42
 -28  -4   1   45.70    1.85
  28   4  -1   46.00    1.81
  27   5  -1   -0.10    0.40
  27   5  -1    0.05    0.29
 -26  -6   1   38.39    1.59
  26   6  -1   38.27    1.38
  26   6  -1   38.88    1.59
 -25  -7   1    0.15    0.39
  25   7  -1   -0.18    0.31
  25   7  -1    0.72    0.41
 -24  -8   1    9.27    0.71
  24   8  -1   10.60    0.62
  24   8  -1    9.92    0.72
 -23  -9   1    1.19    0.46
  23   9  -1    1.67    0.46
  23   9  -1    1.47    0.37
 -22 -10   1    0.54    0.41
  22  10  -1    0.17    0.34
  22  10  -1   -0.31    0.36
 -21 -11   1    8.31    0.64
  21  11  -1    7.90    0.61
  21  11  -1    8.66    0.67
 -20 -12   1   -0.40    0.29
  20  12  -1    0.22    0.42
  20  12  -1    0.34    0.36
 -19 -13   1   37.91    1.53
 -19 -13   1   43.12    1.58
  19  13  -1   41.07    1.55
  19  13  -1   39.48    1.57
 -18 -14   1   -0.12    0.37
 -18 -14   1   -0.58    0.35
  18  14  -1    0.72    0.40
  18  14  -1    0.61    0.38
 -17 -15   1   20.33    1.05
  17  15  -1   20.22    1.03
  17  15  -1   21.45    1.05
 -16 -16   1    5.62    0.60
  16  16  -1    5.42    0.59
  16  16  -1    6.37    0.60
 -15 -17   1    0.92    0.43
 -15 -17   1    0.69    0.43
  15  17  -1    0.29    0.42
  15  17  -1    0.18    0.39
 -14 -18   1    1.28    0.48
  14  18  -1    1.75    0.52
  14  18  -1    2.58    0.51
 -13 -19   1    0.34    0.48
 -13 -19   1    0.50    0.48
  13  19  -1   -0.46    0.47
  12  20  -1    1.74    0.55
 -11 -21   1    0.23    0.51
 -11 -21   1    0.48    0.55
  11  21  -1    0.33    0.53
  34   0  -1   -0.53    0.46
 -33  -1   1    0.01    0.47
  33   1  -1   -0.35    0.48
  32   2  -1    0.92    0.49
 -31  -3   1    3.03    0.56
  31   3  -1    4.19    0.60
 -30  -4   1   18.27    1.10
  30   4  -1   16.72    1.03
 -29  -5   1   -0.06    0.45
  29   5  -1    0.09    0.42
  29   5  -1    0.00    0.32
 -28  -6   1   23.87    1.22
  28   6  -1   23.22    1.00
  28   6  -1   23.85    1.21
 -27  -7   1    0.44    0.39
  27   7  -1    0.33    0.41
  27   7  -1    0.29    0.35
 -26  -8   1    3.93    0.59
  26   8  -1    2.96    0.52
  26   8  -1    2.27    0.41
 -25  -9   1    0.03    0.40
  25   9  -1    0.23    0.42
  25   9  -1    0.54    0.36
 -24 -10   1    1.71    0.48
  24  10  -1    1.25    0.47
  24  10  -1    1.96    0.41
 -23 -11   1    9.73    0.76
  23  11  -1   10.63    0.70
  23  11  -1   10.15    0.74
 -22 -12   1    1.50    0.44
  22  12  -1    2.67    0.47
  22  12  -1    2.22    0.43
 -21 -13   1    7.32    0.65
  21  13  -1    7.89    0.65
  21  13  -1    6.50    0.62
  20  14  -1    8.13    0.69
  20  14  -1    6.85    0.67
 -19 -15   1   21.99    1.08
  19  15  -1   21.95    1.08
  19  15  -1   20.50    1.08
 -18 -16   1    6.63    0.64
  18  16  -1    7.36    0.68
  18  16  -1    6.52    0.64
 -17 -17   1    0.06    0.41
 -17 -17   1    0.97    0.46
  17  17  -1    1.08    0.46
  17  17  -1    1.67    0.49
 -16 -18   1    1.20    0.50
 -16 -18   1    1.70    0.52
  16  18  -1    1.30    0.49
  16  18  -1    1.97    0.49
 -15 -19   1    6.41    0.68
  15  19  -1    5.83    0.67
  15  19  -1    5.13    0.67
 -14 -20   1    0.70    0.50
 -14 -20   1    0.24    0.49
  14  20  -1    1.08    0.54
 -13 -21   1    0.53    0.48
 -13 -21   1   -0.61    0.59
  13  21  -1    0.75    0.50
 -34  -2   1   -0.72    0.54
  34   2  -1   -0.49    0.49
 -33  -3   1    1.90    0.58
  33   3  -1    1.54    0.53
 -32  -4   1    1.58    0.56
  32   4  -1    1.20    0.51
  31   5  -1    1.37    0.51
 -30  -6   1   10.58    0.87
  30   6  -1   10.92    0.66
  30   6  -1   10.24    0.85
 -29  -7   1    1.46    0.52
  29   7  -1    2.14    0.41
  29   7  -1    1.42    0.46
 -28  -8   1   15.09    0.96
  28   8  -1   12.58    0.89
  28   8  -1   13.34    0.77
 -27  -9   1    1.35    0.52
  27   9  -1    1.09    0.48
  27   9  -1    0.92    0.40
 -26 -10   1    6.38    0.68
  26  10  -1    6.42    0.66
  26  10  -1    5.90    0.56
 -25 -11   1    0.53    0.44
  25  11  -1   -0.24    0.40
  25  11  -1   -0.27    0.47
 -24 -12   1    4.64    0.61
  24  12  -1    4.01    0.57
  24  12  -1    4.96    0.60
 -23 -13   1   10.47    0.81
  23  13  -1   11.79    0.84
  23  13  -1   12.39    0.81
  22  14  -1    1.33    0.47
  22  14  -1    1.44    0.46
  21  15  -1   13.43    0.86
  21  15  -1   13.42    0.87
  20  16  -1    3.98    0.59
  20  16  -1    2.87    0.60
 -19 -17   1    1.41    0.49
 -19 -17   1    1.08    0.45
  19  17  -1    0.56    0.45
  19  17  -1    1.87    0.56
 -18 -18   1    5.84    0.67
  18  18  -1    7.20    0.73
  18  18  -1    6.31    0.70
 -17 -19   1    1.69    0.54
  17  19  -1    3.02    0.59
  17  19  -1    1.77    0.61
 -16 -20   1    1.25    0.56
 -16 -20   1    0.58    0.59
  16  20  -1    1.27    0.57
  16  20  -1    2.27    0.55
 -34  -4   1    0.61    0.59
  34   4  -1   -0.64    0.53
 -33  -5   1    1.95    0.62
  33   5  -1    1.20    0.52
 -32  -6   1    0.82    0.54
  32   6  -1   -0.89    0.48
 -31  -7   1    6.09    0.73
  31   7  -1    5.15    0.68
 -30  -8   1    4.73    0.67
  30   8  -1    6.07    0.57
  30   8  -1    6.14    0.72
 -29  -9   1   -0.46    0.52
  29   9  -1   -0.71    0.51
  29   9  -1    0.53    0.41
 -28 -10   1    0.45    0.48
  28  10  -1   -0.53    0.41
  28  10  -1   -0.19    0.49
 -27 -11   1    1.60    0.55
  27  11  -1    2.32    0.54
  27  11  -1    2.67    0.48
 -26 -12   1    6.59    0.71
  26  12  -1    5.69    0.68
  26  12  -1    7.51    0.67
 -25 -13   1    1.42    0.52
  25  13  -1    1.23    0.50
  24  14  -1   17.15    1.04
  24  14  -1   16.34    0.98
  23  15  -1   15.49    0.97
  23  15  -1   15.00    0.99
  22  16  -1   -0.27    0.53
  22  16  -1    0.97    0.50
  21  17  -1    5.67    0.66
  21  17  -1    4.86    0.69
  20  18  -1   15.33    1.01
  20  18  -1   15.37    1.02
 -19 -19   1    1.52    0.55
  19  19  -1   -0.84    0.54
  19  19  -1   -0.22    0.55
 -32  -8   1    1.71    0.62
 -31  -9   1    2.38    0.58
  31   9  -1    1.36    0.44
 -30 -10   1    0.73    0.53
  30  10  -1    0.26    0.51
 -29 -11   1    1.63    0.57
  29  11  -1    2.05    0.48
  29  11  -1    1.11    0.57
 -28 -12   1    4.39    0.70
  28  12  -1    5.05    0.61
  28  12  -1    4.29    0.66
 -27 -13   1   -0.62    0.54
  27  13  -1   -1.04    0.48
  26  14  -1    8.99    0.80
  26  14  -1    8.89    0.77
  25  15  -1    4.86    0.72
  25  15  -1    5.73    0.70
  24  16  -1    2.86    0.64
  24  16  -1    1.62    0.60
  23  17  -1    2.08    0.58
  23  17  -1    1.00    0.58
  24  16   2    5.32    0.74
  24  16   2    5.09    0.74
  25  15   2    0.44    0.54
  25  15   2   -0.30    0.49
 -25 -15  -2   -0.11    0.44
  26  14   2    4.06    0.63
  26  14   2    4.11    0.63
 -26 -14  -2    3.31    0.61
  27  13   2    1.84    0.55
  27  13   2    2.18    0.55
 -27 -13  -2    2.84    0.58
  28  12   2    8.38    0.72
  28  12   2    7.72    0.78
 -28 -12  -2    7.14    0.79
  29  11   2    0.26    0.49
 -29 -11  -2    1.46    0.54
  30  10   2   11.43    0.94
  30  10   2    9.80    0.78
 -30 -10  -2    9.26    0.87
  31   9   2    0.34    0.46
  31   9   2    0.62    0.63
  32   8   2    7.75    0.87
  32   8   2   10.21    0.74
 -32  -8  -2    7.74    0.85
  20  18   2    1.74    0.56
  20  18   2    0.91    0.51
 -20 -18  -2    0.51    0.51
  21  17   2    4.60    0.62
  21  17   2    3.47    0.62
 -21 -17  -2    5.38    0.66
  22  16   2   13.37    0.94
  22  16   2   13.59    0.95
  23  15   2    1.26    0.49
  23  15   2    1.15    0.52
 -23 -15  -2    1.27    0.47
  24  14   2   14.56    0.91
  24  14   2   13.65    0.94
 -24 -14  -2   12.44    0.88
  25  13   2    2.12    0.52
  25  13   2    1.77    0.53
  26  12   2   15.05    0.91
  26  12   2   13.57    0.95
 -26 -12  -2   11.18    0.90
  27  11   2    7.90    0.78
 -27 -11  -2    8.26    0.79
  28  10   2   14.99    1.02
  28  10   2   15.64    0.91
 -28 -10  -2   15.16    1.03
  29   9   2    2.80    0.52
  29   9   2    2.92    0.66
 -29  -9  -2    2.91    0.58
  30   8   2   15.64    0.90
  30   8   2   15.71    1.06
 -30  -8  -2   14.29    1.02
  31   7   2    1.11    0.43
  31   7   2    0.65    0.50
 -31  -7  -2    0.67    0.55
  32   6   2    0.25    0.47
 -32  -6  -2    2.34    0.62
  33   5   2    5.17    0.76
 -33  -5  -2    3.59    0.72
  16  20   2    0.27    0.50
  16  20   2   -0.46    0.47
 -16 -20  -2   -0.09    0.56
 -16 -20  -2   -0.19    0.48
  17  19   2    7.40    0.76
  17  19   2    7.34    0.72
 -17 -19  -2    6.20    0.73
  18  18   2    0.46    0.45
 -18 -18  -2   -0.09    0.44
  19  17   2    1.21    0.51
  19  17   2    0.33    0.44
 -19 -17  -2   -0.02    0.44
 -19 -17  -2    0.15    0.47
  20  16   2    6.91    0.68
  20  16   2    5.52    0.67
 -20 -16  -2    6.83    0.69
  21  15   2    3.27    0.56
  21  15   2    3.29    0.57
 -21 -15  -2    2.04    0.50
 -21 -15  -2   -0.31    2.30
  22  14   2   35.87    1.53
  22  14   2   36.04    1.51
 -22 -14  -2   34.32    1.49
  23  13   2    0.68    0.46
  23  13   2    0.85    0.48
  24  12   2    7.70    0.71
  24  12   2    7.27    0.65
 -24 -12  -2    5.59    0.65
  25  11   2   17.74    0.98
  25  11   2   19.43    1.07
 -25 -11  -2   18.56    1.05
  26  10   2   10.67    0.76
  26  10   2   11.56    0.85
 -26 -10  -2   11.15    0.84
  27   9   2    1.98    0.44
  27   9   2    1.34    0.50
 -27  -9  -2    1.16    0.51
  28   8   2   11.06    0.85
  28   8   2   10.71    0.71
 -28  -8  -2    9.66    0.83
  29   7   2    4.95    0.69
  29   7   2    4.98    0.56
 -29  -7  -2    4.02    0.65
  30   6   2    2.16    0.59
  30   6   2    2.27    0.45
 -30  -6  -2    1.86    0.52
  31   5   2    0.65    0.53
 -31  -5  -2    1.22    0.55
  32   4   2    5.79    0.69
 -32  -4  -2    4.81    0.68
  33   3   2    1.21    0.53
 -33  -3  -2    2.47    0.59
  34   2   2    6.90    0.80
 -34  -2  -2    4.55    0.74
  13  21   2   -0.22    0.51
 -13 -21  -2    0.49    0.60
 -13 -21  -2    1.16    0.54
  14  20   2   -0.21    0.42
  14  20   2    0.23    0.51
 -14 -20  -2   -0.58    0.48
 -14 -20  -2   -0.24    0.50
  15  19   2    0.50    0.49
  15  19   2    1.30    0.46
 -15 -19  -2    0.38    0.48
 -15 -19  -2    0.19    1.98
  16  18   2    3.46    0.53
 -16 -18  -2    2.69    0.53
  17  17   2    3.43    0.51
  17  17   2    2.52    0.50
 -17 -17  -2    3.23    0.55
  18  16   2    0.54    0.40
  18  16   2   -0.27    0.46
 -18 -16  -2    0.76    0.45
 -18 -16  -2   -0.11    0.39
  19  15   2   18.45    0.99
  19  15   2   17.97    0.99
 -19 -15  -2   17.65    0.93
 -19 -15  -2   17.61    0.99
  20  14   2   16.52    0.91
  20  14   2   14.69    0.89
 -20 -14  -2   15.17    0.89
 -20 -14  -2   13.31    0.83
 -20 -14  -2   16.28    0.90
  21  13   2    1.46    0.43
  21  13   2    0.64    0.40
 -21 -13  -2    0.12    0.38
  22  12   2   11.08    0.79
  22  12   2   10.36    0.72
 -22 -12  -2   11.22    0.77
 -22 -12  -2   10.32    0.68
  23  11   2    5.03    0.56
  23  11   2    5.10    0.59
 -23 -11  -2    4.67    0.56
  24  10   2    1.25    0.43
  24  10   2    0.64    0.44
 -24 -10  -2    0.48    0.38
  25   9   2   14.61    0.83
  25   9   2   16.76    0.98
 -25  -9  -2   14.58    0.93
  26   8   2    5.01    0.63
  26   8   2    5.64    0.54
 -26  -8  -2    6.79    0.69
  27   7   2    1.14    0.39
  27   7   2    0.14    0.40
 -27  -7  -2   -0.18    0.45
  28   6   2    0.07    0.39
  28   6   2    0.24    0.35
 -28  -6  -2    0.68    0.46
  29   5   2    9.54    0.79
  29   5   2    8.71    0.64
 -29  -5  -2    8.40    0.78
  30   4   2    1.98    0.56
  30   4   2    3.28    0.47
 -30  -4  -2    3.08    0.59
  31   3   2    2.12    0.55
 -31  -3  -2    2.99    0.60
  32   2   2   15.06    1.03
 -32  -2  -2   16.31    1.08
  33   1   2   -0.96    0.53
 -33  -1  -2   -0.12    0.48
  34   0   2   12.19    0.97
 -34   0  -2   11.80    1.01
  11  21   2    2.76    0.59
 -11 -21  -2    2.40    0.58
  12  20   2   10.17    0.83
 -12 -20  -2   10.33    0.85
  13  19   2    2.48    0.52
  13  19   2    3.15    0.52
 -13 -19  -2    2.26    0.51
  14  18   2   -0.34    0.41
  14  18   2   -0.14    0.39
 -14 -18  -2   -0.30    0.57
  15  17   2    0.51    0.38
  15  17   2    0.52    0.44
 -15 -17  -2   -0.41    0.43
 -15 -17  -2    1.46    0.48
  16  16   2    7.88    0.69
  16  16   2    6.49    0.61
 -16 -16  -2    7.13    0.66
  17  15   2   18.82    0.95
  17  15   2   17.65    0.97
 -17 -15  -2   17.19    0.98
  18  14   2    6.07    0.59
  18  14   2    6.01    0.59
 -18 -14  -2    6.72    0.63
 -18 -14  -2    7.05    0.58
 -18 -14  -2    6.21    0.58
  19  13   2    1.84    0.45
  19  13   2    4.10    0.52
 -19 -13  -2    3.46    0.46
 -19 -13  -2    2.45    0.44
 -19 -13  -2    3.13    0.48
  20  12   2    6.86    0.63
  20  12   2    5.80    0.55
 -20 -12  -2    6.33    0.57
 -20 -12  -2    5.78    0.57
 -21 -11  -2    1.73    0.42
 -21 -11  -2    1.88    0.41
 -21 -11  -2    2.36    0.38
  22  10   2    1.48    0.46
  22  10   2    1.28    0.37
 -22 -10  -2    1.13    0.30
  23   9   2   10.84    0.67
  23   9   2    9.71    0.75
 -23  -9  -2   11.77    0.75
  24   8   2    0.64    0.36
  24   8   2   -0.25    0.34
 -24  -8  -2   -0.64    0.45
  25   7   2    7.61    0.67
  25   7   2    7.86    0.58
 -25  -7  -2    9.63    0.73
  26   6   2    3.55    0.55
  26   6   2    2.86    0.43
 -26  -6  -2    4.15    0.55
  27   5   2   -0.47    0.41
  27   5   2    0.64    0.34
 -27  -5  -2    0.07    0.35
  28   4   2    3.88    0.45
  28   4   2    3.89    0.58
 -28  -4  -2    3.26    0.53
  29   3   2   11.34    0.68
  29   3   2   12.15    0.89
 -29  -3  -2   11.19    0.86
  30   2   2    7.98    0.78
 -30  -2  -2    8.61    0.77
  31   1   2   -0.21    0.48
 -31  -1  -2    0.23    0.49
  32   0   2   59.91    2.32
 -32   0  -2   59.18    2.33
 -33   1  -2   -0.63    0.51
  34  -2   2    3.91    0.65
 -34   2  -2    4.07    0.71
   8  22   2    8.85    0.80
  -8 -22  -2   10.44    0.87
   9  21   2    1.43    0.55
  10  20   2   14.32    0.95
 -10 -20  -2   15.32    0.98
  11  19   2    9.32    0.70
  11  19   2   10.12    0.79
 -11 -19  -2    9.40    0.79
 -11 -19  -2   10.72    0.85
  13  17   2    0.12    0.35
 -13 -17  -2    1.61    0.46
 -13 -17  -2   -0.34    0.41
  14  16   2   11.87    0.78
  14  16   2   11.24    0.73
 -14 -16  -2   11.65    0.78
  15  15   2   25.06    1.12
  15  15   2   25.55    1.17
 -15 -15  -2   26.23    1.19
 -15 -15  -2   26.39    1.21
  16  14   2    0.26    0.38
  16  14   2    0.72    0.41
 -16 -14  -2    0.73    0.36
 -16 -14  -2    0.59    0.38
 -16 -14  -2    0.93    0.34
  17  13   2    9.40    0.66
  17  13   2    8.02    0.59
 -17 -13  -2    7.93    0.59
 -17 -13  -2    7.97    0.60
 -17 -13  -2    9.36    0.62
  18  12   2    0.49    0.34
  18  12   2   -0.26    0.34
 -18 -12  -2    0.29    0.35
 -18 -12  -2   -0.28    0.29
 -18 -12  -2    0.27    0.33
  19  11   2    0.35    0.34
 -19 -11  -2    0.89    0.31
 -19 -11  -2    0.47    0.32
 -19 -11  -2    0.18    0.32
  20  10   2    1.50    0.37
  20  10   2    2.31    0.44
 -20 -10  -2    1.57    0.33
 -20 -10  -2    1.61    0.39
 -20 -10  -2    1.63    0.35
  21   9   2   21.87    1.06
  21   9   2   24.10    1.00
 -21  -9  -2   22.33    1.06
 -21  -9  -2   20.62    0.96
 -21  -9  -2   21.85    0.93
  22   8   2    5.87    0.49
  22   8   2    4.65    0.51
 -22  -8  -2    4.63    0.40
 -22  -8  -2    5.98    0.58
  23   7   2   13.08    0.82
  23   7   2   12.54    0.70
 -23  -7  -2   13.18    0.81
  24   6   2    0.51    0.40
  24   6   2    0.27    0.30
 -24  -6  -2    0.32    0.39
  25   5   2    5.68    0.49
  25   5   2    5.28    0.56
 -25  -5  -2    5.73    0.59
  26   4   2    6.38    0.50
  26   4   2    7.34    0.64
 -26  -4  -2    7.04    0.66
  27   3   2   12.17    0.85
 -27  -3  -2   12.74    0.87
  28   2   2   11.25    0.83
 -28  -2  -2   11.45    0.83
  29   1   2    0.54    0.47
 -29  -1  -2    0.07    0.41
  30   0   2   31.10    1.45
 -30   0  -2   28.85    1.42
 -31   1  -2    0.56    0.49
 -32   2  -2   16.12    1.06
 -33   3  -2    1.82    0.55
   6  22   2   12.87    0.94
  -6 -22  -2   14.41    0.98
  -7 -21  -2    0.75    0.51
  -7 -21  -2    0.39    0.49
   8  20   2   -0.31    0.47
  -8 -20  -2    1.03    0.49
  -8 -20  -2   -0.30    0.48
   9  19   2    3.90    0.58
   9  19   2    3.36    0.46
  -9 -19  -2    2.86    0.54
  10  18   2    0.71    0.43
 -10 -18  -2    0.14    0.42
 -10 -18  -2    0.24    0.41
  11  17   2    1.41    0.39
  12  16   2   24.46    1.11
  12  16   2   24.28    1.09
 -12 -16  -2   24.99    1.13
  13  15   2    5.28    0.53
  13  15   2    6.89    0.57
 -13 -15  -2    8.12    0.71
 -13 -15  -2    6.58    0.56
  14  14   2   16.96    0.88
  14  14   2   16.44    0.84
 -14 -14  -2   16.47    0.87
 -14 -14  -2   15.97    0.87
  15  13   2   14.63    0.79
  15  13   2   15.15    0.78
 -15 -13  -2   14.48    0.75
 -15 -13  -2   13.78    0.78
 -15 -13  -2   14.58    0.78
  16  12   2    2.43    0.37
  16  12   2    2.03    0.40
 -16 -12  -2    2.36    0.39
 -16 -12  -2    3.00    0.40
 -16 -12  -2    1.82    0.36
  17  11   2    5.58    0.49
  17  11   2    5.87    0.51
 -17 -11  -2    5.65    0.49
 -17 -11  -2    4.63    0.44
 -17 -11  -2    5.06    0.48
  18  10   2    0.93    0.33
 -18 -10  -2    0.67    0.32
 -18 -10  -2    1.03    0.32
  19   9   2    5.73    0.52
  19   9   2    5.56    0.47
 -19  -9  -2    5.41    0.45
 -19  -9  -2    4.94    0.42
 -19  -9  -2    4.87    0.48
  20   8   2    7.49    0.55
  20   8   2    7.47    0.59
 -20  -8  -2    7.62    0.52
 -20  -8  -2    7.83    0.59
 -20  -8  -2    7.37    0.47
  21   7   2   17.62    0.81
  21   7   2   18.87    0.93
 -21  -7  -2   19.06    0.93
 -21  -7  -2   16.68    0.75
  22   6   2   14.19    0.71
  22   6   2   15.01    0.84
 -22  -6  -2   13.87    0.82
  23   5   2    1.25    0.42
  23   5   2    1.21    0.33
 -23  -5  -2    1.47    0.42
  24   4   2   10.56    0.71
  24   4   2   11.22    0.62
 -24  -4  -2   10.24    0.71
  25   3   2    0.60    0.34
 -25  -3  -2    0.39    0.37
  26   2   2   15.95    0.93
  26   2   2   15.32    0.75
 -26  -2  -2   14.57    0.89
  27   1   2    5.94    0.47
 -27  -1  -2    6.31    0.62
  28   0   2   41.07    2.06
 -28   0  -2   43.07    1.75
 -29   1  -2    0.51    0.42
 -30   2  -2    8.23    0.76
 -31   3  -2    1.80    0.53
 -32   4  -2    3.83    0.64
 -33   5  -2    4.30    0.66
  -4 -22  -2    2.18    0.56
  -5 -21  -2    0.84    0.53
   6  20   2    3.22    0.50
  -6 -20  -2    3.17    0.54
   7  19   2    2.00    0.49
  -7 -19  -2    2.86    0.56
  -7 -19  -2    1.14    0.45
   8  18   2    0.20    0.31
   8  18   2    0.60    0.42
  -8 -18  -2    1.11    0.46
  -8 -18  -2   -0.35    0.39
  10  16   2   18.30    0.87
  10  16   2   17.65    0.91
 -10 -16  -2   16.32    0.90
  11  15   2    9.36    0.62
  11  15   2    9.79    0.66
 -11 -15  -2    9.87    0.67
 -11 -15  -2   10.19    0.76
  12  14   2   32.48    1.25
  12  14   2   31.97    1.27
 -12 -14  -2   31.64    1.29
 -12 -14  -2   32.01    1.28
  13  13   2    0.41    0.28
 -13 -13  -2    1.27    0.32
 -13 -13  -2    0.05    0.24
 -13 -13  -2    0.65    0.32
  14  12   2   26.67    1.09
  14  12   2   26.85    1.09
 -14 -12  -2   25.94    1.03
 -14 -12  -2   26.69    1.10
 -14 -12  -2   25.03    1.06
  15  11   2    1.58    0.35
  15  11   2    1.01    0.29
 -15 -11  -2    0.93    0.30
 -15 -11  -2    1.07    0.31
 -15 -11  -2    0.81    0.30
  16  10   2   -0.12    0.31
  16  10   2    0.13    0.30
 -16 -10  -2    0.72    0.26
 -16 -10  -2    0.28    0.27
  17   9   2    0.89    0.34
  17   9   2    1.17    0.32
 -17  -9  -2    0.97    0.27
 -17  -9  -2    0.80    0.29
 -17  -9  -2    0.77    0.30
  18   8   2    2.27    0.36
  18   8   2    2.85    0.36
 -18  -8  -2    2.59    0.33
 -18  -8  -2    2.87    0.40
 -18  -8  -2    3.02    0.32
  19   7   2   27.27    1.13
  19   7   2   26.04    1.03
 -19  -7  -2   27.34    1.05
 -19  -7  -2   27.63    1.14
 -19  -7  -2   26.99    1.00
  20   6   2   15.34    0.72
  20   6   2   16.16    0.84
 -20  -6  -2   15.56    0.67
 -20  -6  -2   15.77    0.73
 -20  -6  -2   15.23    0.81
  21   5   2   21.07    0.97
  21   5   2   19.53    0.83
 -21  -5  -2   21.03    0.97
 -21  -5  -2   18.28    0.75
  22   4   2    0.83    0.35
  22   4   2    1.50    0.29
 -22  -4  -2    1.59    0.39
  23   3   2    1.25    0.28
 -23  -3  -2    1.43    0.39
  24   2   2    9.64    0.54
 -24  -2  -2    9.42    0.68
 -25  -1  -2    6.90    0.61
  26   0   2   42.41    1.92
 -26   0  -2   47.53    1.78
  27  -1   2    6.07    0.45
 -27   1  -2    6.74    0.64
 -28   2  -2   11.72    0.83
 -29   3  -2   10.56    0.81
 -30   4  -2    2.92    0.55
 -31   5  -2    1.82    0.52
 -32   6  -2    2.77    0.55
  -2 -22  -2   -0.34    0.53
  -2 -22  -2   -0.35    0.51
  -3 -21  -2   -0.28    0.48
  -3 -21  -2    0.81    0.47
   4  20   2    2.54    0.50
  -4 -20  -2    1.44    0.50
  -4 -20  -2    0.65    0.46
   5  19   2    0.73    0.37
  -5 -19  -2    0.24    0.42
  -5 -19  -2    0.98    0.43
   6  18   2    1.82    0.44
   7  17   2    6.70    0.57
   7  17   2    6.65    0.51
  -7 -17  -2    6.37    0.58
   8  16   2   17.98    0.92
   8  16   2   18.71    0.87
  -8 -16  -2   18.92    0.94
  10  14   2  104.77    3.10
  10  14   2  103.03    3.14
 -10 -14  -2  101.42    3.18
 -10 -14  -2  104.53    3.17
  11  13   2    7.80    0.55
  11  13   2    8.41    0.55
 -11 -13  -2    8.85    0.57
 -11 -13  -2    8.65    0.60
  12  12   2   27.87    1.10
  12  12   2   28.04    1.09
 -12 -12  -2   26.56    1.02
 -12 -12  -2   26.85    1.10
 -12 -12  -2   27.57    1.10
  13  11   2    8.08    0.53
  13  11   2    8.19    0.53
 -13 -11  -2    8.83    0.56
 -13 -11  -2    7.69    0.51
 -13 -11  -2    8.62    0.54
  14  10   2   -0.10    0.27
  14  10   2    0.58    0.28
 -14 -10  -2    0.60    0.28
 -14 -10  -2    0.46    0.25
  15   9   2    2.48    0.36
  15   9   2    2.45    0.34
 -15  -9  -2    1.64    0.28
 -15  -9  -2    2.06    0.33
 -15  -9  -2    1.89    0.30
  16   8   2   11.08    0.62
  16   8   2   10.78    0.59
 -16  -8  -2   11.86    0.58
 -16  -8  -2   11.76    0.62
 -16  -8  -2   11.76    0.60
  17   7   2   70.87    2.19
  17   7   2   70.88    2.27
 -17  -7  -2   71.26    2.16
 -17  -7  -2   70.88    2.20
 -17  -7  -2   74.95    2.29
  18   6   2   10.96    0.66
  18   6   2   12.12    0.60
 -18  -6  -2   12.44    0.68
 -18  -6  -2   12.13    0.59
 -18  -6  -2   11.68    0.55
  19   5   2  127.37    3.60
  19   5   2  129.51    3.74
 -19  -5  -2  120.48    3.58
 -19  -5  -2  123.70    3.60
 -19  -5  -2  129.01    3.75
  20   4   2    0.66    0.33
  20   4   2    0.32    0.22
 -20  -4  -2    0.11    0.25
 -20  -4  -2    0.51    0.17
  21   3   2   16.66    0.72
 -21  -3  -2   17.45    0.86
  22   2   2    0.54    0.24
 -22  -2  -2    0.24    0.30
  23   1   2    4.53    0.37
 -23  -1  -2    4.39    0.47
  24   0   2    5.80    0.41
 -24   0  -2    5.27    0.54
 -25   1  -2    8.50    0.67
  26  -2   2   14.77    0.68
 -26   2  -2   15.84    0.92
 -27   3  -2   13.13    0.86
 -28   4  -2    3.22    0.51
 -29   5  -2    8.99    0.75
 -30   6  -2    2.67    0.52
 -31   7  -2    1.36    0.47
 -32   8  -2    8.37    0.77
   0 -22  -2    3.02    0.61
  -1 -21  -2    1.48    0.51
  -1 -21  -2    1.93    0.52
  -2 -20  -2    0.69    0.47
  -2 -20  -2   -0.01    0.39
   3  19   2    0.34    0.36
  -3 -19  -2    0.36    0.43
  -3 -19  -2    0.53    0.45
   6  16   2    8.55    0.61
   6  16   2    9.64    0.58
  -6 -16  -2    9.14    0.64
   7  15   2    9.86    0.61
   7  15   2   10.00    0.58
  -7 -15  -2    9.87    0.65
   8  14   2   77.08    2.38
   8  14   2   75.87    2.42
  -8 -14  -2   74.60    2.45
  -8 -14  -2   79.35    2.46
   9  13   2    0.08    0.27
  -9 -13  -2   -0.34    0.31
  -9 -13  -2    0.22    0.27
  10  12   2   74.36    2.31
  10  12   2   73.38    2.28
 -10 -12  -2   72.09    2.21
 -10 -12  -2   75.13    2.33
 -10 -12  -2   75.53    2.34
  11  11   2   18.23    0.79
  11  11   2   18.12    0.79
 -11 -11  -2   18.80    0.81
 -11 -11  -2   18.53    0.81
 -11 -11  -2   16.92    0.73
  12  10   2   17.77    0.78
  12  10   2   18.33    0.78
 -12 -10  -2   18.57    0.80
 -12 -10  -2   17.16    0.74
 -12 -10  -2   16.96    0.77
  13   9   2    0.55    0.24
  13   9   2    0.79    0.27
 -13  -9  -2    0.22    0.22
 -13  -9  -2    0.32    0.24
 -13  -9  -2    0.42    0.24
  14   8   2    0.13    0.21
  14   8   2    0.12    0.20
 -14  -8  -2    0.30    0.23
 -14  -8  -2    0.38    0.21
 -14  -8  -2   -0.06    0.18
  15   7   2   65.95    2.09
  15   7   2   70.26    2.17
 -15  -7  -2   68.96    2.12
 -15  -7  -2   71.20    2.17
 -15  -7  -2   69.53    2.08
  16   6   2    0.60    0.21
  16   6   2    0.21    0.27
 -16  -6  -2    0.77    0.19
 -16  -6  -2    0.60    0.21
  17   5   2   72.13    2.17
  17   5   2   73.76    2.28
 -17  -5  -2   71.74    2.17
 -17  -5  -2   75.01    2.29
 -17  -5  -2   70.41    2.13
  18   4   2    3.36    0.31
  18   4   2    3.50    0.40
 -18  -4  -2    2.91    0.26
 -18  -4  -2    3.10    0.30
 -18  -4  -2    3.29    0.37
  19   3   2   76.95    2.22
 -19  -3  -2   74.32    2.21
 -19  -3  -2   68.80    2.13
 -19  -3  -2   75.59    2.36
  20   2   2    2.92    0.30
 -20  -2  -2    2.42    0.22
 -20  -2  -2    2.63    0.39
  21   1   2    7.70    0.45
 -21  -1  -2    7.44    0.54
 -22   0  -2    2.12    0.38
 -23   1  -2    4.18    0.46
 -24   2  -2    9.59    0.68
 -25   3  -2    0.35    0.34
 -26   4  -2    7.00    0.63
 -27   5  -2    1.11    0.40
 -28   6  -2    0.95    0.42
 -29   7  -2    5.08    0.61
 -30   8  -2   15.82    0.98
   2 -22  -2    0.46    0.47
   2 -22  -2    2.33    0.56
   1 -21  -2    2.59    0.57
   0 -20  -2   -0.35    0.41
   0 -20  -2    0.87    0.48
   1  19   2   15.78    0.87
  -1 -19  -2   17.45    0.93
   2  18   2    0.69    0.35
  -2 -18  -2    1.26    0.40
   3  17   2    4.19    0.47
  -3 -17  -2    3.98    0.48
   4  16   2    3.14    0.39
   4  16   2    2.46    0.33
  -4 -16  -2    2.69    0.38
   5  15   2    0.79    0.31
  -5 -15  -2    0.90    0.33
  -5 -15  -2    0.20    1.66
   6  14   2   11.72    0.66
  -6 -14  -2   13.30    0.87
  -6 -14  -2   11.86    0.67
   7  13   2    9.01    0.50
   7  13   2    8.44    0.52
  -7 -13  -2    8.26    0.53
  -7 -13  -2    8.35    0.54
   8  12   2   80.83    2.51
   8  12   2   83.22    2.49
  -8 -12  -2   84.25    2.55
  -8 -12  -2   83.56    2.55
   9  11   2    0.00    0.23
   9  11   2    0.54    0.23
  -9 -11  -2    0.29    0.26
  -9 -11  -2    0.30    0.25
  -9 -11  -2    0.47    0.20
  10  10   2   21.57    0.85
  10  10   2   21.52    0.85
 -10 -10  -2   21.26    0.87
 -10 -10  -2   20.79    0.80
 -10 -10  -2   21.12    0.86
  11   9   2    9.55    0.52
  11   9   2    9.54    0.50
 -11  -9  -2    9.43    0.48
 -11  -9  -2    9.94    0.51
 -11  -9  -2    8.30    0.49
  12   8   2   24.81    0.91
  12   8   2   24.38    0.93
 -12  -8  -2   24.12    0.92
 -12  -8  -2   24.50    0.91
 -12  -8  -2   24.22    0.91
  13   7   2   83.24    2.47
  13   7   2   84.81    2.53
 -13  -7  -2   86.52    2.47
 -13  -7  -2   84.44    2.48
 -13  -7  -2   82.66    2.50
  14   6   2    4.28    0.34
  14   6   2    4.39    0.36
 -14  -6  -2    4.58    0.32
 -14  -6  -2    4.70    0.34
 -14  -6  -2    4.81    0.38
  15   5   2   82.70    2.51
  15   5   2   82.64    2.44
 -15  -5  -2   84.25    2.45
 -15  -5  -2   85.54    2.53
 -15  -5  -2   82.56    2.41
 -16  -4  -2    0.50    0.18
  17   3   2  151.87    4.13
 -17  -3  -2  145.12    4.47
 -17  -3  -2  151.49    4.25
 -17  -3  -2  144.08    4.22
  18   2   2    0.03    0.17
 -18  -2  -2    0.22    0.17
 -18  -2  -2    0.05    0.13
 -18  -2  -2    0.47    0.27
  19   1   2    7.72    0.41
 -19  -1  -2    7.09    0.35
 -19  -1  -2    6.68    0.38
 -19  -1  -2    6.23    0.50
  20   0   2   17.40    0.70
 -20   0  -2   17.78    0.84
 -21   1  -2    7.51    0.55
 -22   2  -2    0.18    0.26
  23  -3   2    0.72    0.24
 -23   3  -2    0.83    0.33
 -24   4  -2   10.62    0.69
 -25   5  -2    5.60    0.54
 -26   6  -2    4.17    0.51
 -27   7  -2    0.42    0.37
 -28   8  -2   11.37    0.81
 -29   9  -2    3.13    0.52
   4 -22  -2    1.21    0.50
   2 -20  -2    0.64    0.45
   2 -20  -2   -0.20    0.74
   0  18   2   -0.20    0.33
   0 -18  -2    0.00    0.38
   0 -18  -2    0.29    0.35
   1  17   2    2.17    0.37
  -1 -17  -2    2.07    0.38
  -2 -16  -2    0.33    0.36
   3  15   2   23.21    0.97
  -3 -15  -2   22.77    1.00
   4  14   2    3.30    0.33
   4  14   2    4.30    0.40
  -4 -14  -2    3.12    0.39
   5  13   2    3.69    0.37
  -5 -13  -2    4.04    0.41
  -5 -13  -2    3.50    0.39
   6  12   2   27.05    0.98
   6  12   2   26.71    1.02
  -6 -12  -2   27.62    1.05
  -6 -12  -2   27.85    1.07
   7  11   2   34.27    1.21
   7  11   2   35.17    1.18
  -7 -11  -2   35.48    1.24
  -7 -11  -2   34.71    1.25
   8  10   2   51.19    1.63
   8  10   2   52.07    1.61
  -8 -10  -2   51.32    1.65
  -8 -10  -2   48.27    1.55
  -8 -10  -2   54.16    1.67
   9   9   2   28.97    1.02
   9   9   2   28.80    1.03
  -9  -9  -2   30.29    1.05
  -9  -9  -2   28.30    0.98
  -9  -9  -2   29.42    1.05
  10   8   2    7.46    0.42
  10   8   2    7.54    0.42
 -10  -8  -2    7.22    0.41
 -10  -8  -2    7.92    0.41
 -10  -8  -2    7.57    0.43
  11   7   2   34.79    1.20
  11   7   2   35.57    1.17
 -11  -7  -2   35.47    1.18
 -11  -7  -2   35.36    1.17
 -11  -7  -2   36.36    1.18
  12   6   2   87.03    2.53
  12   6   2   84.64    2.48
 -12  -6  -2   85.29    2.51
 -12  -6  -2   84.74    2.48
 -12  -6  -2   86.63    2.47
  13   5   2  129.44    3.66
  13   5   2  129.95    3.60
 -13  -5  -2  128.09    3.60
 -13  -5  -2  129.38    3.65
 -13  -5  -2  128.24    3.58
  14   4   2    3.82    0.28
 -14  -4  -2    3.94    0.27
 -14  -4  -2    3.94    0.28
 -14  -4  -2    3.68    0.34
  15   3   2  147.67    4.01
 -15  -3  -2  148.31    4.02
 -15  -3  -2  144.93    4.10
 -15  -3  -2  137.59    4.39
  16   2   2   16.99    0.65
 -16  -2  -2   15.73    0.60
 -16  -2  -2   16.55    0.74
 -16  -2  -2   16.25    0.63
  17   1   2   14.26    0.58
 -17  -1  -2   13.30    0.57
 -17  -1  -2   14.22    0.54
 -17  -1  -2   14.69    0.69
 -18   0  -2    8.66    0.54
 -18   0  -2    8.73    0.39
 -18   0  -2    8.74    0.43
 -19   1  -2    7.05    0.35
 -19   1  -2    7.24    0.52
 -20   2  -2    3.08    0.38
 -21   3  -2   18.06    0.88
 -22   4  -2    0.71    0.32
 -23   5  -2    1.46    0.34
 -24   6  -2    0.39    0.31
 -25   7  -2    7.94    0.62
 -26   8  -2    6.69    0.61
 -27   9  -2    1.16    0.39
   6 -22  -2    0.59    0.46
   5 -21  -2    4.89    0.62
  -1  17   2   42.20    1.56
   1 -17  -2   45.24    1.60
   0  16   2   11.59    0.59
   0  16   2   11.63    0.66
   0 -16  -2   -0.38    6.31
   0 -16  -2   11.03    0.66
   1  15   2   10.10    0.60
   1  15   2    9.89    0.52
  -1 -15  -2   10.38    0.64
   2  14   2    0.47    0.26
  -2 -14  -2    0.25    0.24
   3  13   2   18.51    0.79
  -3 -13  -2   18.53    0.81
  -3 -13  -2   17.48    0.84
   4  12   2   81.29    2.38
   4  12   2   80.41    2.43
  -4 -12  -2   79.36    2.47
  -4 -12  -2   82.64    2.46
   5  11   2   38.48    1.29
   5  11   2   37.87    1.24
  -5 -11  -2   38.31    1.30
  -5 -11  -2   37.94    1.31
   6  10   2   11.63    0.54
   6  10   2   11.51    0.52
  -6 -10  -2   11.70    0.56
  -6 -10  -2   11.66    0.55
  -6 -10  -2   11.06    0.47
   7   9   2   33.33    1.15
   7   9   2   35.32    1.14
  -7  -9  -2   35.53    1.17
  -7  -9  -2   34.46    1.17
  -7  -9  -2   33.46    1.08
   8   8   2    0.30    0.17
   8   8   2    0.77    0.18
  -8  -8  -2    0.77    0.20
  -8  -8  -2    0.43    0.15
  -8  -8  -2    0.74    0.20
   9   7   2   22.16    0.79
   9   7   2   21.98    0.79
  -9  -7  -2   20.57    0.78
  -9  -7  -2   21.12    0.78
  -9  -7  -2   21.01    0.76
  10   6   2   28.70    0.97
  10   6   2   29.24    1.00
 -10  -6  -2   28.61    0.98
 -10  -6  -2   29.00    0.98
 -10  -6  -2   29.90    0.97
  11   5   2   62.64    1.89
  11   5   2   61.84    1.84
 -11  -5  -2   62.95    1.84
 -11  -5  -2   63.38    1.88
 -11  -5  -2   62.86    1.85
  12   4   2    7.69    0.38
 -12  -4  -2    7.96    0.38
 -12  -4  -2    7.44    0.41
 -12  -4  -2    7.93    0.37
  13   3   2  153.59    4.20
 -13  -3  -2  153.45    4.23
 -13  -3  -2  155.40    4.20
 -13  -3  -2  150.70    4.27
  14   2   2    3.29    0.24
 -14  -2  -2    2.77    0.29
 -14  -2  -2    3.02    0.21
 -14  -2  -2    2.49    0.22
  15   1   2    7.99    0.39
 -15  -1  -2    7.90    0.36
 -15  -1  -2    7.51    0.38
 -15  -1  -2    8.37    0.48
  16   0   2   45.31    1.36
 -16   0  -2   44.61    1.32
 -16   0  -2   40.42    1.33
 -16   0  -2   45.80    1.48
  17  -1   2   15.25    0.59
 -17   1  -2   15.33    0.70
 -17   1  -2   15.35    0.56
 -17   1  -2   13.20    0.57
  18  -2   2   -0.03    0.15
 -19   3  -2   75.07    2.37
 -20   4  -2    1.13    0.30
 -21   5  -2   20.60    0.94
  22  -6   2   14.15    0.61
 -22   6  -2   14.30    0.77
  23  -7   2   13.39    0.58
 -23   7  -2   13.23    0.77
 -25   9  -2   15.51    0.86
 -26  10  -2   10.07    0.70
   8 -22  -2    1.30    0.48
   7 -21  -2    5.61    0.64
   6 -20  -2    3.09    0.50
   5 -19  -2   42.15    1.60
  -2  16   2    7.29    0.53
   2 -16  -2    8.67    0.57
  -1  15   2   31.81    1.12
  -1  15   2   30.63    1.17
   1 -15  -2   30.95    1.21
   0  14   2   13.72    0.67
   0  14   2   13.00    0.60
   0 -14  -2   14.08    0.70
   1  13   2   11.94    0.61
   1  13   2   12.64    0.56
  -1 -13  -2   12.20    0.64
   2  12   2    7.25    0.45
   2  12   2    6.79    0.38
  -2 -12  -2    6.79    0.46
  -2 -12  -2    7.39    0.46
   3  11   2   11.19    0.53
  -3 -11  -2   10.78    0.57
  -3 -11  -2   11.35    0.55
   4  10   2   59.85    1.79
   4  10   2   61.09    1.85
  -4 -10  -2   61.66    1.87
  -4 -10  -2   60.29    1.88
   5   9   2    7.53    0.41
   5   9   2    7.78    0.38
  -5  -9  -2    7.31    0.34
  -5  -9  -2    8.30    0.43
  -5  -9  -2    7.87    0.43
   6   8   2   77.13    2.17
   6   8   2   74.26    2.18
  -6  -8  -2   75.23    2.21
  -6  -8  -2   77.82    2.21
  -6  -8  -2   71.31    2.11
   7   7   2    3.51    0.26
   7   7   2    3.17    0.25
  -7  -7  -2    3.38    0.25
  -7  -7  -2    3.29    0.23
  -7  -7  -2    3.53    0.26
   8   6   2    4.96    0.30
   8   6   2    4.94    0.30
  -8  -6  -2    4.72    0.28
  -8  -6  -2    4.92    0.30
  -8  -6  -2    5.00    0.30
   9   5   2   34.66    1.12
   9   5   2   34.71    1.11
  -9  -5  -2   36.38    1.11
  -9  -5  -2   34.76    1.11
  -9  -5  -2   34.96    1.11
  10   4   2  204.90    5.65
 -10  -4  -2  214.07    5.69
 -10  -4  -2  208.87    5.71
 -10  -4  -2  210.98    5.65
  11   3   2   23.00    0.77
 -11  -3  -2   22.98    0.77
 -11  -3  -2   22.93    0.82
 -11  -3  -2   22.63    0.75
  12   2   2    0.87    0.14
 -12  -2  -2    0.88    0.18
 -12  -2  -2    1.01    0.14
 -12  -2  -2    0.68    0.14
  13   1   2   28.94    0.92
 -13  -1  -2   28.15    0.91
 -13  -1  -2   28.55    0.90
 -13  -1  -2   27.30    0.99
  14   0   2    2.11    0.20
 -14   0  -2    1.99    0.18
 -14   0  -2    2.16    0.26
 -14   0  -2    2.25    0.19
  15  -1   2    8.40    0.38
 -15   1  -2    8.23    0.47
 -15   1  -2    8.08    0.38
  16  -2   2   16.40    0.62
 -16   2  -2   15.15    0.60
 -16   2  -2   16.94    0.72
 -17   3  -2  155.59    4.43
 -18   4  -2    2.65    0.33
 -19   5  -2  131.93    3.86
 -20   6  -2   16.24    0.80
  21  -7   2   17.56    0.71
 -21   7  -2   18.88    0.89
  22  -8   2    4.87    0.34
 -22   8  -2    4.31    0.45
  23  -9   2   10.15    0.51
 -23   9  -2   10.73    0.69
 -24  10  -2    0.08    0.28
   9 -21  -2    2.74    0.53
   8 -20  -2    3.00    0.52
   7 -19  -2   20.39    1.00
   6 -18  -2    0.76    0.40
   6 -18  -2   -0.08    0.33
   4 -16  -2    1.84    0.37
  -3  15   2   37.99    1.33
   3 -15  -2   36.07    1.34
  -2  14   2   18.35    0.78
   2 -14  -2   18.03    0.80
  -1  13   2    1.14    0.26
  -1  13   2    1.04    0.20
   1 -13  -2    1.15    0.26
   0  12   2    1.50    0.24
   0 -12  -2    1.45    0.27
   0 -12  -2    1.23    0.35
   1  11   2   23.28    0.80
   1  11   2   23.26    0.85
  -1 -11  -2   22.20    0.87
  -1 -11  -2   23.12    0.87
   2  10   2   17.70    0.70
  -2 -10  -2   18.17    0.72
  -2 -10  -2   17.87    0.73
   3   9   2   13.29    0.56
   3   9   2   13.28    0.52
  -3  -9  -2   13.67    0.57
  -3  -9  -2   13.99    0.59
   4   8   2   42.53    1.27
   4   8   2   40.77    1.29
  -4  -8  -2   41.91    1.32
  -4  -8  -2   43.02    1.33
   5   7   2  146.82    3.91
   5   7   2  142.48    3.92
  -5  -7  -2  139.29    4.06
  -5  -7  -2  142.04    3.94
  -5  -7  -2  145.04    3.94
   6   6   2    2.87    0.22
   6   6   2    3.19    0.23
  -6  -6  -2    3.18    0.21
  -6  -6  -2    3.07    0.24
  -6  -6  -2    3.18    0.23
   7   5   2   12.53    0.51
   7   5   2   12.69    0.49
  -7  -5  -2   12.93    0.50
  -7  -5  -2   12.80    0.50
  -7  -5  -2   12.94    0.49
   8   4   2    0.44    0.12
   8   4   2    0.51    0.16
  -8  -4  -2    0.76    0.14
  -8  -4  -2    0.64    0.15
  -8  -4  -2    0.35    0.11
   9   3   2   48.93    1.46
  -9  -3  -2   52.87    1.46
  -9  -3  -2   48.07    1.45
  -9  -3  -2   49.75    1.49
  10   2   2   10.58    0.43
 -10  -2  -2   10.79    0.47
 -10  -2  -2   10.39    0.42
 -10  -2  -2   10.60    0.41
  11   1   2   19.55    0.66
 -11  -1  -2   19.32    0.66
 -11  -1  -2   20.14    0.66
 -11  -1  -2   19.67    0.73
  12   0   2   33.45    1.03
 -12   0  -2   32.90    1.02
 -12   0  -2   33.70    1.11
  13  -1   2   28.50    0.90
 -13   1  -2   27.39    0.89
 -13   1  -2   28.71    0.99
  14  -2   2    3.14    0.23
 -14   2  -2    2.98    0.29
 -14   2  -2    3.37    0.22
 -15   3  -2  143.57    5.24
 -15   3  -2  148.55    4.15
  16  -4   2    0.40    0.16
 -16   4  -2    0.11    0.14
 -16   4  -2    0.61    0.20
  17  -5   2   77.70    2.25
 -17   5  -2   77.32    2.39
 -18   6  -2   12.00    0.64
  19  -7   2   30.04    1.02
 -19   7  -2   28.49    1.14
  20  -8   2    7.46    0.43
 -20   8  -2    7.70    0.53
  21  -9   2   21.62    0.84
 -21   9  -2   24.17    1.03
 -22  10  -2    1.83    0.35
  11 -21  -2   -0.43    0.44
  10 -20  -2   -0.07    0.38
   9 -19  -2   11.83    0.74
   8 -18  -2    0.57    0.36
   6 -16  -2   -0.21    1.11
  -4  14   2    7.14    0.46
   4 -14  -2    7.29    0.48
  -3  13   2    7.36    0.45
  -3  13   2    7.35    0.40
   3 -13  -2    7.16    0.47
  -2  12   2    0.69    0.21
   2 -12  -2    0.69    1.60
   2 -12  -2    0.45    0.23
  -1  11   2   19.35    0.76
   1 -11  -2   19.22    0.81
   1 -11  -2   20.06    0.78
   0  10   2   62.76    1.86
   0  10   2   62.43    1.80
   0 -10  -2   64.62    1.88
   0 -10  -2   59.00    1.88
   1   9   2    7.17    0.33
   1   9   2    7.17    0.37
  -1  -9  -2    7.42    0.38
  -1  -9  -2    7.51    0.40
   2   8   2   99.90    2.70
   2   8   2   95.26    2.73
  -2  -8  -2   99.02    2.75
  -2  -8  -2   95.93    2.77
   3   7   2  151.03    4.29
   3   7   2  154.68    4.19
  -3  -7  -2  161.35    4.21
  -3  -7  -2  149.75    4.56
  -3  -7  -2  153.24    4.21
   4   6   2   29.24    0.92
   4   6   2   30.15    0.95
  -4  -6  -2   30.23    0.96
  -4  -6  -2   31.50    0.97
  -4  -6  -2   29.61    0.89
   5   5   2  122.08    3.36
   5   5   2  122.01    3.35
  -5  -5  -2  125.49    3.37
  -5  -5  -2  123.42    3.37
  -5  -5  -2  122.23    3.33
   6   4   2   74.83    2.11
   6   4   2   76.77    2.12
  -6  -4  -2   75.13    2.12
  -6  -4  -2   76.61    2.11
  -6  -4  -2   75.07    2.12
   7   3   2   64.65    1.82
  -7  -3  -2   61.74    1.83
  -7  -3  -2   64.46    1.82
  -7  -3  -2   66.85    1.82
   8   2   2    7.42    0.32
  -8  -2  -2    7.74    0.32
  -8  -2  -2    7.65    0.35
  -8  -2  -2    7.29    0.32
   9   1   2    1.15    0.13
  -9  -1  -2    1.28    0.13
  -9  -1  -2    1.27    0.16
  -9  -1  -2    1.11    0.12
  10   0   2   26.77    0.82
 -10   0  -2   25.72    0.88
 -10   0  -2   25.50    0.81
  11  -1   2   19.20    0.65
 -11   1  -2   18.75    0.64
 -11   1  -2   20.63    0.74
  12  -2   2    1.26    0.15
 -12   2  -2    1.05    0.13
 -12   2  -2    1.35    0.21
 -13   3  -2  147.66    5.56
 -13   3  -2  161.59    4.34
  14  -4   2    4.69    0.28
 -14   4  -2    4.14    0.27
 -14   4  -2    4.43    0.33
  15  -5   2   92.01    2.59
 -15   5  -2   90.52    2.71
  16  -6   2    0.49    0.17
 -16   6  -2    0.48    0.22
  17  -7   2   75.92    2.26
 -17   7  -2   79.79    2.43
  18  -8   2    2.86    0.29
 -18   8  -2    3.12    0.36
  19  -9   2    5.13    0.37
 -19   9  -2    6.10    0.47
  20 -10   2    1.67    0.28
 -20  10  -2    2.27    0.34
  21 -11   2    2.04    0.29
 -21  11  -2    2.05    0.35
  12 -20  -2   -0.23    0.36
  11 -19  -2    1.00    0.41
  10 -18  -2    1.49    0.40
   9 -17  -2    2.60    0.40
   8 -16  -2   -0.36    0.32
   8 -16  -2    0.00    0.27
  -5  13   2    1.05    0.21
   5 -13  -2    1.64    0.28
  -4  12   2    5.75    0.37
   4 -12  -2    5.78    0.40
  -3  11   2   86.53    2.44
  -3  11   2   81.68    2.38
   3 -11  -2   83.30    2.45
  -2  10   2    1.71    0.20
  -2  10   2    1.53    0.16
   2 -10  -2    1.40    0.21
   2 -10  -2    2.02    0.29
  -1   9   2   92.19    2.52
  -1   9   2   90.69    2.57
   1  -9  -2   89.89    2.58
   1  -9  -2   89.83    2.60
   0   8   2   51.53    1.53
   0  -8  -2   53.25    1.55
   0  -8  -2   50.39    1.55
   1   7   2   45.71    1.30
   1   7   2   43.51    1.33
  -1  -7  -2   44.98    1.36
  -1  -7  -2   45.93    1.35
   2   6   2   84.44    2.32
   2   6   2   84.01    2.35
  -2  -6  -2   82.68    2.37
  -2  -6  -2   86.90    2.37
   3   5   2  152.85    4.06
   3   5   2  151.38    4.02
  -3  -5  -2  150.67    4.02
  -3  -5  -2  141.67    4.29
  -3  -5  -2  145.24    4.59
   4   4   2   11.04    0.40
   4   4   2   11.41    0.41
  -4  -4  -2   10.67    0.41
  -4  -4  -2   11.32    0.39
  -4  -4  -2   11.51    0.41
   5   3   2  152.29    4.00
  -5  -3  -2  149.72    4.11
  -5  -3  -2  146.72    4.00
  -5  -3  -2  147.03    3.99
   7   1   2   80.41    2.20
  -7  -1  -2   80.79    2.24
  -7  -1  -2   79.44    2.20
   8   0   2   44.42    1.27
  -8   0  -2   42.77    1.26
  -8   0  -2   45.14    1.32
   9  -1   2    1.42    0.13
  -9   1  -2    1.02    0.12
  -9   1  -2    1.38    0.16
  10  -2   2   10.24    0.40
 -10   2  -2   11.04    0.47
 -10   2  -2   10.48    0.40
  11  -3   2   24.01    0.77
 -11   3  -2   23.59    0.77
 -11   3  -2   24.09    0.85
  12  -4   2    9.06    0.39
 -12   4  -2    8.79    0.39
 -12   4  -2    8.53    0.46
  13  -5   2  141.09    4.40
 -13   5  -2  150.27    4.85
 -13   5  -2  142.16    4.06
  14  -6   2    5.61    0.33
 -14   6  -2    5.69    0.33
 -14   6  -2    5.63    0.39
  15  -7   2   73.45    2.15
 -15   7  -2   74.71    2.27
  16  -8   2   11.95    0.54
 -16   8  -2   11.12    0.60
  17  -9   2    0.60    0.23
 -17   9  -2    1.16    0.26
  18 -10   2    1.83    0.27
 -18  10  -2    1.27    0.29
  19 -11   2    0.77    0.26
 -19  11  -2    0.64    0.26
  20 -12   2    6.07    0.43
  12 -18  -2    1.82    0.40
  11 -17  -2    1.37    0.35
  10 -16  -2    1.77    0.33
   8 -14  -2    1.58    0.29
   8 -14  -2    0.44    0.25
   7 -13  -2    0.00    0.21
   7 -13  -2   -0.46    0.41
  -6  12   2    8.89    0.45
   6 -12  -2    8.57    0.47
  -5  11   2   37.05    1.22
   5 -11  -2   39.67    1.26
  -4  10   2   53.08    1.62
   4 -10  -2   55.13    1.65
  -3   9   2  125.55    3.80
  -3   9   2  126.12    3.44
   3  -9  -2  127.96    3.44
   3  -9  -2  115.80    3.44
  -2   8   2   63.12    1.76
  -2   8   2   62.38    1.80
   2  -8  -2   62.40    1.82
   2  -8  -2   62.28    1.84
  -1   7   2   52.82    1.47
  -1   7   2   52.05    1.51
   1  -7  -2   52.28    1.53
   1  -7  -2   51.32    1.54
   0   6   2  106.86    2.98
   0  -6  -2  109.77    2.98
   0  -6  -2  107.21    2.95
   1   5   2  105.39    2.90
   1   5   2  105.68    3.00
  -1  -5  -2  108.92    2.92
  -1  -5  -2  106.07    2.91
   2   4   2   29.89    0.87
   2   4   2   30.95    0.90
  -2  -4  -2   30.56    0.86
  -2  -4  -2   30.87    0.92
  -2  -4  -2   30.31    0.91
  -4  -2  -2  345.89    9.57
   5   1   2   16.55    0.53
  -5  -1  -2   17.01    0.53
  -5  -1  -2   16.94    0.55
   6   0   2   14.99    0.49
  -6   0  -2   14.86    0.52
  -6   0  -2   15.24    0.49
   7  -1   2   78.39    2.13
  -7   1  -2   79.26    2.13
  -7   1  -2   75.32    2.18
   8  -2   2    7.80    0.32
  -8   2  -2    8.29    0.32
  -8   2  -2    7.32    0.36
   9  -3   2   53.50    1.52
  -9   3  -2   52.33    1.51
  -9   3  -2   52.51    1.58
  10  -4   2  232.18    7.08
 -10   4  -2  234.11    8.93
 -10   4  -2  229.49    6.28
  11  -5   2   67.90    1.95
 -11   5  -2   68.71    2.03
 -11   5  -2   66.86    2.09
  12  -6   2   94.96    2.71
 -12   6  -2   95.77    2.80
 -12   6  -2   98.07    2.83
  13  -7   2   90.69    2.63
 -13   7  -2   95.72    2.75
 -13   7  -2   91.98    2.86
  14  -8   2    0.00    0.18
 -14   8  -2    0.16    0.18
  15  -9   2    2.43    0.28
 -15   9  -2    2.42    0.29
 -16  10  -2    0.33    0.21
  17 -11   2    5.67    0.41
 -17  11  -2    4.98    0.42
  18 -12   2   -0.03    0.28
  19 -13   2    2.96    0.35
  20 -14   2   14.55    0.71
  14 -18  -2    0.40    0.32
  13 -17  -2    6.15    0.50
  12 -16  -2    0.18    0.31
  11 -15  -2    0.59    0.28
  10 -14  -2    0.81    0.26
   9 -13  -2    0.06    2.48
  -7  11   2   34.22    1.13
   7 -11  -2   35.53    1.15
  -6  10   2   14.38    0.57
   6 -10  -2   14.17    0.58
  -5   9   2   97.99    2.75
   5  -9  -2   98.69    2.77
  -4   8   2   21.35    0.69
   4  -8  -2   19.91    0.69
   4  -8  -2   19.17    0.71
  -3   7   2   67.25    1.92
   3  -7  -2   70.88    1.95
   3  -7  -2   67.53    1.96
  -2   6   2   43.99    1.23
  -2   6   2   43.74    1.27
   2  -6  -2   44.36    1.29
   2  -6  -2   43.10    1.28
  -1   5   2  102.68    2.98
  -1   5   2  110.12    2.87
   1  -5  -2  103.39    2.88
   1  -5  -2  106.95    2.87
   0   4   2    1.71    0.11
   0  -4  -2    1.58    0.11
   0  -4  -2    1.71    0.13
   1   3   2  409.05   12.48
   2   2   2   79.07    2.25
  -2  -2  -2   86.39    2.27
  -2  -2  -2   86.06    2.26
   3   1   2    0.56    0.07
  -3  -1  -2    0.52    0.07
  -3  -1  -2    0.61    0.07
   5  -1   2   17.11    0.52
  -5   1  -2   16.30    0.55
  -5   1  -2   16.33    0.52
   7  -3   2   69.72    1.92
  -7   3  -2   65.10    2.22
  -7   3  -2   71.18    1.98
   8  -4   2    0.82    0.13
  -8   4  -2    0.64    0.14
  -8   4  -2    0.47    0.11
   9  -5   2   36.37    1.17
  -9   5  -2   40.15    1.25
  -9   5  -2   40.78    1.19
  10  -6   2   29.94    0.99
 -10   6  -2   32.09    0.99
 -10   6  -2   31.96    1.06
 -10   6  -2   31.22    0.99
  11  -7   2   39.13    1.21
 -11   7  -2   37.03    1.19
 -11   7  -2   39.19    1.27
  12  -8   2   25.52    0.90
 -12   8  -2   25.99    0.89
 -12   8  -2   26.60    0.96
  13  -9   2    0.18    0.18
 -13   9  -2    0.53    0.20
 -13   9  -2    0.47    0.17
  14 -10   2    0.76    0.23
 -14  10  -2    0.37    0.21
  15 -11   2    1.51    0.26
 -15  11  -2    1.16    0.25
  16 -12   2    2.59    0.34
  17 -13   2    8.16    0.52
  18 -14   2    6.65    0.51
  14 -16  -2    1.76    0.33
  13 -15  -2    3.87    0.38
  12 -14  -2    1.44    0.31
  11 -13  -2    3.01    0.31
  -8  10   2   31.26    1.03
   8 -10  -2   33.28    1.06
  -7   9   2   58.04    1.72
   7  -9  -2   60.64    1.74
  -6   8   2    2.86    0.20
   6  -8  -2    2.89    0.22
  -5   7   2   58.11    1.66
   5  -7  -2   59.28    1.68
  -4   6   2    3.53    0.19
   4  -6  -2    3.76    0.22
   4  -6  -2    3.84    0.21
  -3   5   2   17.43    0.56
   3  -5  -2   19.02    0.57
   3  -5  -2   17.64    0.59
  -2   4   2    3.67    0.17
   2  -4  -2    3.57    0.17
   2  -4  -2    3.59    0.18
  -1   3   2  162.21    4.27
   1  -3  -2  155.47    4.22
   1  -3  -2  160.04    4.28
   0  -2  -2   40.22    1.36
   0  -2  -2   47.26    1.24
   0  -2  -2   47.04    1.23
  -1  -1  -2    2.17    0.10
   3  -1   2    0.63    0.07
  -3   1  -2    0.48    0.07
   4  -2   2  369.52   11.99
   5  -3   2  159.33    4.86
  -5   3  -2  161.14    5.04
   6  -4   2   81.99    2.44
  -6   4  -2   83.21    2.82
   7  -5   2   13.11    0.50
  -7   5  -2   13.97    0.50
   8  -6   2    5.13    0.29
  -8   6  -2    5.40    0.28
   9  -7   2   24.38    0.83
  -9   7  -2   24.38    0.87
  -9   7  -2   23.91    0.81
  10  -8   2    8.31    0.41
 -10   8  -2    8.51    0.41
 -10   8  -2    8.40    0.44
  11  -9   2    9.97    0.49
 -11   9  -2   10.63    0.52
 -11   9  -2    9.50    0.46
  12 -10   2   19.29    0.77
 -12  10  -2   19.54    0.75
 -12  10  -2   19.65    0.79
  13 -11   2    9.48    0.51
 -13  11  -2    8.90    0.51
  14 -12   2   28.42    1.06
 -14  12  -2   27.66    1.06
  15 -13   2   14.81    0.71
  17 -15   2   18.15    0.85
  16 -16  -2    4.19    0.41
  15 -15  -2    8.28    0.49
  14 -14  -2    9.87    0.53
  13 -13  -2    3.33    0.31
  12 -12  -2    7.90    0.43
  11 -11  -2    1.38    0.22
  10 -10  -2   -0.03    0.17
  -9   9   2   24.56    0.79
  -9   9   2   26.16    0.84
   9  -9  -2   26.33    0.85
  -8   8   2   51.65    1.99
  -8   8   2   56.92    1.60
   8  -8  -2   57.77    1.61
  -7   7   2   45.30    1.30
  -7   7   2   45.32    1.33
   7  -7  -2   48.60    1.35
  -6   6   2   52.35    1.53
  -6   6   2   47.89    2.30
   6  -6  -2   55.38    1.48
  -5   5   2    8.51    0.29
  -5   5   2    8.92    0.31
   5  -5  -2    7.40    0.55
   5  -5  -2    9.51    0.35
   5  -5  -2    9.84    0.32
  -4   4   2    6.25    0.21
  -4   4   2    6.42    0.23
   4  -4  -2    6.52    0.25
   4  -4  -2    6.89    0.24
   4  -4  -2    5.31    0.48
  -3   3   2   14.34    0.43
   3  -3  -2   15.04    0.44
   3  -3  -2   15.40    0.44
   3  -3  -2   14.63    0.46
   2  -2  -2   61.28    1.68
   2  -2  -2   63.09    1.67
   2  -2  -2   63.48    1.85
   1  -1  -2   20.83    0.56
   1  -1  -2   20.05    0.57
   1  -1  -2   18.82    0.55
  -1   1  -2   -0.06    0.04
  -1   1  -2    0.00    0.03
   2  -2   2   80.01    2.81
  -2   2  -2   80.90    2.59
   4  -4   2   11.68    0.43
  -4   4  -2   12.08    0.42
   5  -5   2  129.94    3.65
  -5   5  -2  129.97    4.46
   6  -6   2    3.29    0.22
  -6   6  -2    2.65    0.21
   7  -7   2    3.46    0.25
  -7   7  -2    3.90    0.25
   8  -8   2    0.41    0.16
  -8   8  -2    0.59    0.15
   9  -9   2   31.87    1.07
  -9   9  -2   32.15    1.07
  10 -10   2   23.71    0.88
 -10  10  -2   23.84    0.87
 -10  10  -2   22.48    0.87
  11 -11   2   20.46    0.83
 -11  11  -2   20.76    0.82
 -11  11  -2   20.18    0.80
  12 -12   2   29.05    1.07
 -12  12  -2   28.85    1.06
  13 -13   2    0.90    0.29
  14 -14   2   17.23    0.81
  15 -15   2   26.63    1.10
  16 -16   2    7.32    0.57
  18 -18   2   -0.78    0.37
  17 -15  -2    0.91    0.24
  16 -14  -2    6.64    0.43
  15 -13  -2    0.72    0.21
  13 -11  -2    1.08    0.21
  12 -10  -2  119.66    3.31
 -11   9   2    2.87    0.20
  11  -9  -2    2.86    0.22
 -10   8   2  142.77    4.92
  10  -8  -2  152.87    4.05
  -9   7   2   16.22    0.54
  -9   7   2   16.57    0.56
   9  -7  -2   17.03    0.56
  -8   6   2    9.25    0.34
  -8   6   2    9.34    0.35
   8  -6  -2    9.62    0.35
  -6   4   2  132.04    4.57
   6  -4  -2  105.93   18.80
   6  -4  -2  133.95    4.78
  -5   3   2   38.29    1.03
   5  -3  -2   30.72    5.21
   4  -2  -2  124.67    3.55
  -3   1   2   53.63    1.56
   2   0  -2    7.34    6.59
   2   0  -2   21.62    6.81
   1   1  -2    7.58    0.68
   0   2  -2   28.82    1.72
   0   2  -2   36.88    0.95
   1  -3   2  292.58   24.56
   2  -4   2   24.28    1.28
  -2   4  -2   29.58    0.83
  -2   4  -2   28.04    1.09
   3  -5   2  151.36    4.40
  -3   5  -2  143.57    5.21
   4  -6   2   30.47    0.96
  -4   6  -2   30.99    0.96
   5  -7   2  152.44    4.70
  -5   7  -2  158.39    4.35
   6  -8   2   81.95    2.39
  -6   8  -2   84.70    2.38
   7  -9   2   38.69    1.24
  -7   9  -2   37.86    1.22
   8 -10   2   56.22    1.74
  -8  10  -2   56.49    1.73
   9 -11   2    0.10    0.23
  -9  11  -2    0.44    0.20
  10 -12   2   76.87    2.37
 -10  12  -2   78.82    2.36
 -10  12  -2   79.17    2.35
  11 -13   2    9.63    0.57
  12 -14   2   35.19    1.31
  13 -15   2    6.34    0.52
  14 -16   2   11.93    0.72
  15 -17   2    0.19    0.33
  16 -18   2    2.30    0.44
  16 -12  -2    7.79    0.40
  15 -11  -2   13.87    0.56
 -13   9   2   15.25    0.59
  13  -9  -2   16.49    0.58
 -12   8   2  168.88    5.00
  12  -8  -2  176.63    4.65
 -11   7   2   12.13    0.47
 -10   6   2   69.78    1.97
 -10   6   2   66.71    2.22
  10  -6  -2   72.86    1.92
  -9   5   2   35.97    1.03
   9  -5  -2   31.43    1.97
  -7   3   2   19.81    0.62
  -6   2   2   44.69    1.25
  -5   1   2    0.17    0.06
  -4   0   2   19.21    0.58
   4   0  -2   12.29    2.55
   4   0  -2   21.24    0.58
  -3  -1   2   83.92    2.51
   3   1  -2  102.51    2.50
   2   2  -2   58.55    1.47
   2   2  -2   46.32    2.74
  -1  -3   2  105.56   10.99
   1   3  -2  132.45    7.34
   0  -4   2    1.33    0.12
   0   4  -2    1.86    0.13
   0   4  -2    1.60    0.12
  -1   5  -2  103.19    3.73
  -1   5  -2  107.25    2.87
   2  -6   2   91.25    2.49
  -2   6  -2   87.75    2.47
  -2   6  -2   87.97    2.84
   3  -7   2  164.00    4.98
  -3   7  -2  163.93    5.14
  -3   7  -2  165.73    4.53
   4  -8   2   44.57    1.41
  -4   8  -2   46.84    1.41
   5  -9   2    8.48    0.44
  -5   9  -2    8.70    0.43
   6 -10   2   12.09    0.56
  -6  10  -2   12.09    0.53
   7 -11   2   36.28    1.27
  -7  11  -2   39.54    1.28
   8 -12   2   86.96    2.62
  -8  12  -2   87.85    2.60
   9 -13   2    0.03    0.26
  -9  13  -2    0.24    0.22
  10 -14   2  107.37    3.19
  11 -15   2    9.08    0.60
  12 -16   2   24.86    1.08
  13 -17   2    0.54    0.38
  14 -18   2    0.48    0.40
  15 -19   2   -0.63    0.43
  16 -20   2    0.28    0.41
 -15   9   2   43.89    1.37
 -14   8   2   11.60    0.50
 -13   7   2    0.90    0.16
 -12   6   2   54.67    1.61
 -11   5   2   23.50    0.78
 -10   4   2    0.25    0.10
  -9   3   2   16.59    0.57
  -8   2   2   96.85    2.65
  -7   1   2    0.22    0.08
   6   0  -2  360.77   20.02
   6   0  -2  337.21    9.70
  -5  -1   2    0.05    0.06
  -5  -1   2    0.12    0.04
   5   1  -2    0.12    0.07
   5   1  -2    0.14    0.04
   5   1  -2    0.12    0.04
  -4  -2   2  108.27    6.46
  -4  -2   2  119.96    3.17
   4   2  -2  122.21    3.17
  -3  -3   2   12.48    0.67
   3   3  -2   13.45    0.45
   3   3  -2   15.39    0.47
  -2  -4   2    3.69    0.20
   2   4  -2    3.51    0.19
   2   4  -2    4.26    0.21
  -1  -5   2   91.75    3.84
   1   5  -2  105.74    2.90
   1   5  -2  107.46    2.80
   0  -6   2  102.31    3.34
   0   6  -2  113.69    3.32
   0   6  -2  108.09    2.96
   1  -7   2   44.14    1.49
  -1   7  -2   48.04    1.40
  -1   7  -2   46.83    1.38
   2  -8   2   95.50    2.92
  -2   8  -2   96.03    2.75
  -2   8  -2  102.71    2.77
   3  -9   2   15.50    0.63
  -3   9  -2   15.35    0.61
  -3   9  -2   14.80    0.60
   4 -10   2   62.63    1.93
  -4  10  -2   64.96    1.92
   5 -11   2   38.61    1.32
  -5  11  -2   39.59    1.31
   6 -12   2   26.91    1.03
  -6  12  -2   28.73    1.03
   7 -13   2    9.77    0.57
  -7  13  -2    9.49    0.54
   8 -14   2   78.28    2.44
   9 -15   2    0.19    0.32
  10 -16   2   15.24    0.81
  11 -17   2    3.25    0.46
  12 -18   2    0.14    0.38
  13 -19   2    2.08    0.49
  14 -20   2    0.21    0.45
 -17   9   2   19.38    0.77
 -16   8   2    0.34    0.16
 -15   7   2    0.26    0.15
 -14   6   2   25.97    0.89
 -13   5   2    0.71    0.15
 -12   4   2   37.81    1.18
 -11   3   2    4.86    0.27
 -10   2   2  160.97    4.36
  -9   1   2   39.35    1.18
   8   0  -2  242.36    6.79
  -7  -1   2    0.22    0.05
  -7  -1   2    0.29    0.10
   7   1  -2    0.16    0.04
   7   1  -2    0.14    0.09
  -6  -2   2   43.63    1.23
  -6  -2   2   41.33    1.66
   6   2  -2   44.08    1.23
   6   2  -2   40.60    1.37
  -5  -3   2   32.81    2.03
  -5  -3   2   36.98    1.07
   5   3  -2   38.84    1.08
   5   3  -2   35.85    1.16
  -4  -4   2    5.50    0.27
   4   4  -2    6.28    0.27
   4   4  -2    6.88    0.28
  -3  -5   2   15.22    0.57
   3   5  -2   18.49    0.59
   3   5  -2   17.33    0.57
  -2  -6   2   45.26    1.36
   2   6  -2   46.28    1.34
   2   6  -2   44.26    1.34
  -1  -7   2   54.04    1.59
   1   7  -2   51.49    1.57
   1   7  -2   53.75    1.56
   0  -8   2   54.17    1.64
   0   8  -2   53.36    1.62
   0   8  -2   54.52    1.60
   1  -9   2    8.25    0.42
  -1   9  -2    8.25    0.42
  -1   9  -2    8.36    0.41
   2 -10   2   17.92    0.72
  -2  10  -2   18.72    0.72
  -2  10  -2   18.33    0.71
   3 -11   2   11.37    0.56
   3 -11   2    0.70    4.92
  -3  11  -2   11.60    0.55
   4 -12   2   85.73    2.62
  -4  12  -2   88.31    2.60
   5 -13   2    3.96    0.40
  -5  13  -2    4.19    0.38
   6 -14   2   12.25    0.66
  -6  14  -2   11.95    0.63
   7 -15   2    9.71    0.64
  -7  15  -2   10.81    0.61
   8 -16   2   18.69    0.91
   9 -17   2    2.97    0.45
  10 -18   2    0.06    0.38
  11 -19   2    8.20    0.68
  12 -20   2    7.50    0.71
  13 -21   2    0.51    0.47
 -19   9   2    8.72    0.50
 -18   8   2    5.37    0.38
 -17   7   2   32.27    1.11
 -16   6   2    8.34    0.45
 -15   5   2   21.81    0.81
 -14   4   2   34.81    1.13
 -13   3   2   18.06    0.68
 -12   2   2  170.47    4.64
 -11   1   2   11.22    0.47
  10   0  -2  532.82   15.10
  -9  -1   2   38.01    1.10
  -9  -1   2   39.08    1.18
   9   1  -2   39.54    1.17
  -8  -2   2   93.40    2.55
  -8  -2   2   89.60    3.46
   8   2  -2   93.59    2.55
   8   2  -2   90.26    2.50
  -7  -3   2   16.19    0.78
  -7  -3   2   18.57    0.62
   7   3  -2   19.21    0.63
   7   3  -2   19.01    0.58
  -6  -4   2  132.47    4.35
  -6  -4   2  127.78    3.56
   6   4  -2  126.88    4.25
   6   4  -2  137.98    3.58
  -5  -5   2    8.57    0.36
  -5  -5   2    7.63    0.36
   5   5  -2    9.04    0.38
   5   5  -2    9.17    0.37
  -4  -6   2    3.36    0.25
   4   6  -2    3.73    0.23
   4   6  -2    3.87    0.24
  -3  -7   2   67.43    1.98
   3   7  -2   68.18    1.96
   3   7  -2   68.45    1.96
  -2  -8   2   65.28    1.92
   2   8  -2   64.77    1.90
   2   8  -2   63.47    1.88
  -1  -9   2   95.38    2.73
   1   9  -2   96.49    2.70
   1   9  -2   92.28    2.70
   0 -10   2   62.10    1.92
   0  10  -2   65.07    1.92
   0  10  -2   62.96    1.89
   1 -11   2   24.80    0.94
  -1  11  -2   25.45    0.94
  -1  11  -2   24.50    0.91
   2 -12   2    7.13    0.47
  -2  12  -2    7.13    0.44
  -2  12  -2    6.88    0.44
   3 -13   2   19.55    0.85
  -3  13  -2   18.91    0.80
   4 -14   2    3.43    0.41
  -4  14  -2    3.93    0.38
   5 -15   2    1.07    0.33
   6 -16   2    9.10    0.62
  -6  16  -2    8.64    0.58
   7 -17   2    6.30    0.56
   8 -18   2   -0.03    0.39
   9 -19   2    3.85    0.54
  10 -20   2   12.71    0.87
  11 -21   2    1.43    0.54
 -21   9   2    7.02    0.47
 -20   8   2   20.07    0.84
 -19   7   2   51.64    1.68
 -18   6   2    0.34    0.21
 -17   5   2    6.78    0.42
 -16   4   2   45.62    1.47
 -15   3   2   22.35    0.83
 -14   2   2   25.42    0.89
 -13   1   2   28.11    0.95
 -12   0   2  717.09   19.51
  12   0  -2  717.59   20.49
 -11  -1   2   11.18    0.39
 -11  -1   2   12.24    0.49
  11   1  -2   11.47    0.40
  11   1  -2   11.92    0.49
  11   1  -2   11.81    0.40
 -10  -2   2  155.74    4.23
 -10  -2   2  152.32    5.13
  10   2  -2  155.94    4.22
  10   2  -2  154.51    4.13
  -9  -3   2   15.89    0.58
  -9  -3   2   14.64    0.50
  -9  -3   2   15.59    0.53
   9   3  -2   16.40    0.59
   9   3  -2   15.48    0.52
  -8  -4   2   28.24    0.90
  -8  -4   2   26.53    0.98
   8   4  -2   28.80    0.87
   8   4  -2   27.92    0.90
  -7  -5   2    8.01    0.37
  -7  -5   2    8.62    0.38
   7   5  -2    8.43    0.39
   7   5  -2    8.44    0.36
  -6  -6   2   46.21    1.60
  -6  -6   2   49.98    1.48
   6   6  -2   50.26    1.49
   6   6  -2   55.40    1.52
  -5  -7   2   57.78    1.89
   5   7  -2   57.40    1.72
   5   7  -2   60.68    1.74
  -4  -8   2   22.11    0.79
   4   8  -2   20.92    0.76
   4   8  -2   20.64    0.75
  -3  -9   2  120.93    3.83
   3   9  -2  131.50    3.55
   3   9  -2  128.02    3.56
  -2 -10   2    1.79    0.25
   2  10  -2    0.99    0.18
   2  10  -2    1.35    0.21
  -1 -11   2   20.70    0.83
   1  11  -2   20.50    0.79
   1  11  -2   20.48    0.81
   0 -12   2    1.64    0.26
   0  12  -2    1.57    0.27
   0  12  -2    1.72    0.26
   1 -13   2   12.27    0.66
  -1  13  -2   12.61    0.61
  -1  13  -2   12.62    0.63
  -2  14  -2    0.70    0.25
   3 -15   2   25.44    1.07
  -3  15  -2   24.88    1.04
   4 -16   2    3.27    0.42
  -4  16  -2    3.11    0.40
   5 -17   2   16.47    0.89
   6 -18   2    2.17    0.46
   7 -19   2    1.63    0.48
   8 -20   2    0.01    0.46
   9 -21   2    2.92    0.62
 -22   8   2   19.38    0.86
 -21   7   2   23.02    0.95
 -20   6   2    2.10    0.29
 -19   5   2   22.02    0.89
 -18   4   2   12.90    0.62
 -17   3   2    0.16    0.18
 -16   2   2   40.27    1.33
 -15   1   2    5.09    0.35
 -14   0   2  128.75    3.58
  14   0  -2  125.63    3.41
 -13  -1   2   27.86    0.95
 -13  -1   2   24.77    0.87
  13   1  -2   28.39    0.83
  13   1  -2   27.97    0.94
 -12  -2   2  160.26    7.29
 -12  -2   2  167.69    4.57
  12   2  -2  167.16    4.56
  12   2  -2  168.08    4.45
 -11  -3   2    4.46    0.24
 -11  -3   2    5.02    0.31
 -11  -3   2    4.77    0.22
  11   3  -2    4.58    0.30
  11   3  -2    4.88    0.24
 -10  -4   2    0.38    0.10
 -10  -4   2    0.13    0.11
 -10  -4   2    0.15    0.14
  10   4  -2    0.17    0.15
  10   4  -2    0.23    0.11
  -9  -5   2   33.47    1.08
  -9  -5   2   32.21    1.06
   9   5  -2   34.56    1.09
   9   5  -2   34.13    1.05
  -8  -6   2    8.79    0.40
  -8  -6   2    7.81    0.39
   8   6  -2    9.10    0.39
   8   6  -2    8.80    0.43
  -7  -7   2   50.55    1.47
  -7  -7   2   45.10    1.43
   7   7  -2   47.21    1.44
   7   7  -2   45.69    1.44
  -6  -8   2    2.78    0.25
   6   8  -2    3.21    0.25
   6   8  -2    3.18    0.26
  -5  -9   2   96.19    2.78
   5   9  -2   97.65    2.77
   5   9  -2   95.06    2.75
  -4 -10   2   56.94    1.75
   4  10  -2   55.01    1.73
   4  10  -2   55.24    1.72
  -3 -11   2   83.55    2.50
   3  11  -2   84.77    2.49
   3  11  -2   82.25    2.45
  -2 -12   2    0.04    0.22
  -2 -12   2   -0.72    0.51
   2  12  -2    0.25    0.17
   2  12  -2    0.43    0.24
  -1 -13   2    0.19    0.40
  -1 -13   2    1.10    0.28
   1  13  -2    1.24    0.26
   1  13  -2    1.80    0.28
   0 -14   2   13.74    0.72
   0  14  -2   14.23    0.71
   0  14  -2   14.33    0.68
   1 -15   2   11.41    0.68
  -1  15  -2   11.88    0.64
  -1  15  -2   12.23    0.69
   2 -16   2    0.20    0.34
  -2  16  -2    0.15    0.33
   3 -17   2    3.85    0.48
  -3  17  -2    4.46    0.49
   4 -18   2    5.05    0.54
   5 -19   2    1.10    0.46
   6 -20   2    2.12    0.51
   7 -21   2   -0.28    0.51
 -24   8   2    7.93    0.55
 -23   7   2   34.19    1.30
 -22   6   2   11.81    0.65
 -21   5   2    1.08    0.27
 -20   4   2    2.04    0.30
 -19   3   2   10.38    0.56
 -18   2   2    3.23    0.33
 -17   1   2    1.52    0.26
 -16   0   2   68.20    2.08
  16   0  -2   68.41    1.91
 -15  -1   2    4.59    0.24
 -15  -1   2    5.32    0.36
  15   1  -2    4.22    0.23
  15   1  -2    5.14    0.25
  15   1  -2    5.00    0.35
 -14  -2   2   24.73    0.90
 -14  -2   2   23.05    0.78
  14   2  -2   25.41    0.79
  14   2  -2   25.15    0.90
 -13  -3   2   17.05    0.68
 -13  -3   2   15.81    0.58
  13   3  -2   17.18    0.67
  13   3  -2   16.85    0.59
 -12  -4   2   36.92    1.20
 -12  -4   2   34.57    1.31
  12   4  -2   37.52    1.20
  12   4  -2   36.19    1.11
 -11  -5   2   21.74    0.74
 -11  -5   2   22.39    0.82
 -11  -5   2   23.35    0.78
  11   5  -2   23.64    0.78
  11   5  -2   23.79    0.83
 -10  -6   2   67.27    2.00
 -10  -6   2   70.21    2.12
  10   6  -2   66.98    2.01
  10   6  -2   66.77    1.96
  -9  -7   2   16.42    0.64
  -9  -7   2   14.13    0.62
   9   7  -2   17.05    0.66
   9   7  -2   15.97    0.62
  -8  -8   2   51.83    1.63
   8   8  -2   53.97    1.62
   8   8  -2   53.04    1.63
  -7  -9   2   55.60    1.75
   7   9  -2   58.26    1.75
   7   9  -2   56.08    1.74
  -6 -10   2   14.96    0.66
   6  10  -2   14.66    0.64
   6  10  -2   14.50    0.63
  -5 -11   2   40.57    1.36
   5  11  -2   38.66    1.34
   5  11  -2   39.51    1.32
  -4 -12   2    5.33    0.43
   4  12  -2    6.08    0.43
   4  12  -2    5.61    0.40
  -3 -13   2    7.26    0.50
   3  13  -2    7.70    0.50
  -2 -14   2   19.72    0.91
   2  14  -2   19.49    0.87
  -1 -15   2   32.39    1.30
   1  15  -2   34.06    1.26
   1  15  -2   34.11    1.29
   1 -17   2    1.54    0.42
  -1  17  -2    2.33    0.43
  -1  17  -2    3.01    0.42
   2 -18   2    0.53    0.41
  -2  18  -2   -0.32    0.33
   3 -19   2    0.17    0.46
   4 -20   2    2.55    0.56
   5 -21   2    0.48    0.52
   6 -22   2    7.85    0.94
 -26   8   2    0.52    0.30
 -25   7   2    9.84    0.64
 -24   6   2    5.02    0.47
 -23   5   2  114.59    3.45
 -22   4   2    6.35    0.50
 -21   3   2   16.29    0.79
 -20   2   2    9.72    0.58
 -19   1   2    0.41    0.21
 -18   0   2    4.45    0.39
 -17  -1   2    1.67    0.26
  17   1  -2    1.73    0.17
  17   1  -2    1.74    0.25
 -16  -2   2   40.08    1.33
 -16  -2   2   34.87    1.82
  16   2  -2   39.90    1.18
  16   2  -2   40.22    1.32
 -15  -3   2   21.42    0.83
 -15  -3   2   20.78    0.71
  15   3  -2   20.54    0.71
  15   3  -2   21.02    0.83
 -14  -4   2   34.63    1.16
 -14  -4   2   31.70    1.00
 -14  -4   2   31.77    1.12
  14   4  -2   34.63    1.16
  14   4  -2   33.98    1.05
 -13  -5   2    0.35    0.48
 -13  -5   2    0.52    0.15
  13   5  -2    0.47    0.20
  13   5  -2    0.48    0.15
 -12  -6   2   54.62    1.63
 -12  -6   2   52.01    1.66
  12   6  -2   53.07    1.61
  12   6  -2   54.31    1.68
 -11  -7   2   10.62    0.52
 -11  -7   2   11.94    0.53
  11   7  -2   10.79    0.53
  11   7  -2   10.76    0.50
 -10  -8   2  140.82    3.96
 -10  -8   2  143.18    4.20
  -9  -9   2   25.89    0.95
   9   9  -2   25.63    0.94
   9   9  -2   24.93    0.92
  -8 -10   2   30.01    1.11
   8  10  -2   32.03    1.10
   8  10  -2   30.22    1.08
  -7 -11   2   35.87    1.24
   7  11  -2   33.54    1.20
   7  11  -2   34.72    1.21
  -6 -12   2    9.94    0.58
   6  12  -2    8.99    0.52
   6  12  -2    8.64    0.53
  -5 -13   2    1.08    0.28
   5  13  -2    1.12    0.27
   5  13  -2    1.00    0.27
  -4 -14   2    7.18    0.52
   4  14  -2    7.57    0.51
   4  14  -2    7.81    0.51
  -3 -15   2   41.55    1.52
   3  15  -2   40.95    1.45
   3  15  -2   40.71    1.49
  -2 -16   2    7.37    0.62
   2  16  -2    9.52    0.63
  -1 -17   2   49.93    1.79
   1  17  -2   49.27    1.72
   1  17  -2   47.44    1.75
   0 -18   2   -0.44    0.36
   0  18  -2    0.32    0.34
   0  18  -2    0.12    0.35
   1 -19   2   16.92    0.97
  -1  19  -2   15.51    0.91
   2 -20   2   -0.53    0.46
   3 -21   2   -0.37    0.47
   4 -22   2    1.79    0.58
 -27   7   2    9.56    0.66
 -26   6   2   -0.18    0.32
 -25   5   2   64.22    2.17
 -23   3   2   38.75    1.45
 -22   2   2    4.62    0.44
 -21   1   2    4.18    0.40
 -20   0   2   13.26    0.68
  20   0  -2   13.92    0.70
 -19  -1   2    0.36    0.26
 -18  -2   2    2.84    0.35
  18   2  -2    3.32    0.23
  18   2  -2    2.86    0.34
 -17  -3   2    0.03    0.12
 -17  -3   2    0.05    0.23
  17   3  -2    0.01    0.14
  17   3  -2    0.34    0.22
 -16  -4   2   43.18    1.34
 -16  -4   2   43.68    1.47
  16   4  -2   43.71    1.34
  16   4  -2   43.86    1.46
 -15  -5   2   20.14    0.82
 -15  -5   2   18.95    0.73
  15   5  -2   20.51    0.82
  15   5  -2   20.51    0.73
 -14  -6   2   24.44    0.87
 -14  -6   2   24.84    0.94
  14   6  -2   24.88    0.95
  14   6  -2   24.25    0.87
 -13  -7   2    1.40    0.22
 -13  -7   2    1.09    0.26
  13   7  -2    1.11    0.27
  13   7  -2    0.99    0.22
 -12  -8   2  162.29    4.59
 -12  -8   2  170.45    5.04
  12   8  -2  165.82    4.57
  12   8  -2  160.86    4.61
 -11  -9   2    2.79    0.32
 -11  -9   2    2.64    0.28
  11   9  -2    3.11    0.30
  11   9  -2    2.98    0.33
 -10 -10   2   33.12    1.19
  10  10  -2   34.38    1.20
  10  10  -2   33.26    1.17
  -9 -11   2   15.62    0.72
   9  11  -2   14.19    0.68
   9  11  -2   13.91    0.67
  -8 -12   2   30.57    1.18
   8  12  -2   32.45    1.17
   8  12  -2   30.16    1.15
  -7 -13   2   -0.12    0.26
  -7 -13   2    0.54    0.28
   7  13  -2   -0.13    0.23
   7  13  -2    0.49    0.29
  -6 -14   2    3.43    0.42
   6  14  -2    3.46    0.41
   6  14  -2    3.53    0.38
  -5 -15   2    8.95    0.63
   5  15  -2    7.80    0.55
   5  15  -2    9.03    0.60
  -4 -16   2    1.65    0.40
   4  16  -2    2.52    0.43
  -3 -17   2   92.84    3.00
   3  17  -2   93.48    2.97
   3  17  -2   96.29    2.93
  -2 -18   2    0.13    0.39
  -2 -18   2    0.80    0.45
   2  18  -2   -0.18    0.37
   2  18  -2    0.53    0.38
  -1 -19   2   20.83    1.10
   1  19  -2   20.87    1.00
   1  19  -2   19.81    1.07
   0 -20   2    1.39    0.52
   1 -21   2    1.67    0.52
   2 -22   2    0.71    0.51
 -29   7   2   14.72    0.88
 -28   6   2    1.66    0.44
 -27   5   2   36.21    1.46
 -26   4   2    0.37    0.32
 -25   3   2   40.13    1.53
 -24   2   2   22.97    1.03
 -23   1   2    6.22    0.50
  23  -1  -2    6.77    0.53
 -22   0   2    1.01    0.33
  22   0  -2    0.45    0.32
 -21  -1   2    4.64    0.43
  21   1  -2    4.59    0.29
  21   1  -2    4.50    0.42
 -20  -2   2    8.43    0.54
  20   2  -2    9.20    0.43
  20   2  -2    9.51    0.58
 -19  -3   2   10.52    0.61
  19   3  -2   10.48    0.47
  19   3  -2   11.32    0.63
 -18  -4   2   12.32    0.66
  18   4  -2   12.90    0.55
  18   4  -2   12.83    0.66
 -17  -5   2    5.49    0.35
 -17  -5   2    6.41    0.47
  17   5  -2    6.75    0.37
  17   5  -2    5.91    0.46
 -16  -6   2    7.69    0.50
 -16  -6   2    7.21    0.41
  16   6  -2    7.48    0.42
  16   6  -2    7.54    0.49
 -15  -7   2   -0.17    0.14
 -15  -7   2    0.59    0.22
 -15  -7   2    0.16    0.21
  15   7  -2    0.45    0.21
  15   7  -2    0.19    0.25
 -14  -8   2   10.85    0.55
 -14  -8   2   11.81    0.61
  14   8  -2   11.40    0.60
  14   8  -2   11.61    0.56
 -13  -9   2   15.72    0.73
 -13  -9   2   16.56    0.72
  13   9  -2   16.08    0.71
  13   9  -2   16.38    0.74
 -12 -10   2  116.98    3.33
 -12 -10   2  109.06    3.28
  12  10  -2  113.31    3.32
  12  10  -2  114.59    3.30
 -11 -11   2    0.58    1.73
 -11 -11   2    1.57    0.29
  11  11  -2    1.74    0.27
  11  11  -2    1.49    0.28
 -10 -12   2   24.79    1.00
  10  12  -2   24.25    0.99
  10  12  -2   24.80    0.98
  -9 -13   2    0.15    0.54
  -8 -14   2    1.97    0.37
   8  14  -2    1.28    0.33
   8  14  -2    1.14    0.32
  -7 -15   2    8.08    0.59
   7  15  -2    5.99    0.51
   7  15  -2    6.83    0.56
  -6 -16   2   -0.02    0.33
  -6 -16   2   -0.37    0.34
   6  16  -2    0.62    0.38
  -5 -17   2   71.41    2.39
   5  17  -2   69.89    2.37
  -4 -18   2    2.03    0.51
   4  18  -2    2.60    0.47
  -3 -19   2   32.50    1.38
   3  19  -2   32.04    1.39
  -2 -20   2    0.56    0.49
   2  20  -2    1.30    0.44
   1  21  -2    0.77    0.43
   0 -22   2    4.49    0.70
 -31   7   2    0.65    0.40
 -30   6   2    1.03    0.41
 -29   5   2    3.96    0.53
 -28   4   2    0.97    0.37
 -27   3   2   24.01    1.12
  27  -3  -2   23.59    1.11
 -26   2   2   22.18    1.05
  26  -2  -2   20.75    1.02
 -25   1   2   31.85    1.30
  25  -1  -2   31.83    1.30
 -24   0   2    2.78    0.41
  24   0  -2    2.78    0.40
 -23  -1   2    6.88    0.56
  23   1  -2    6.60    0.54
 -22  -2   2    4.05    0.44
  22   2  -2    3.42    0.28
  22   2  -2    3.42    0.43
 -21  -3   2   15.95    0.80
  21   3  -2   15.50    0.63
  21   3  -2   14.96    0.77
 -20  -4   2    1.81    0.35
  20   4  -2    1.85    0.25
  20   4  -2    1.96    0.37
 -19  -5   2   22.09    0.94
  19   5  -2   20.70    0.93
  19   5  -2   21.29    0.80
 -18  -6   2   -0.26    0.20
 -18  -6   2    0.13    0.26
  18   6  -2   -0.04    0.26
 -17  -7   2   32.05    1.22
 -17  -7   2   33.04    1.15
  17   7  -2   33.75    1.15
  17   7  -2   33.06    1.23
 -16  -8   2    0.34    0.23
 -16  -8   2    0.26    0.27
  16   8  -2    0.65    0.28
  16   8  -2    0.20    0.24
 -15  -9   2   43.95    1.51
 -15  -9   2   45.38    1.55
  15   9  -2   44.98    1.49
  15   9  -2   46.44    1.57
 -14 -10   2   52.04    1.73
 -14 -10   2   52.17    1.75
  14  10  -2   56.44    1.75
  14  10  -2   51.29    1.76
 -13 -11   2    0.79    0.27
 -13 -11   2   -0.05    0.35
  13  11  -2    1.15    0.30
  13  11  -2    0.78    0.29
 -12 -12   2    7.60    0.54
  12  12  -2    7.38    0.51
  12  12  -2    7.54    0.53
 -11 -13   2    3.08    0.37
  11  13  -2    3.37    0.40
  11  13  -2    3.18    0.37
 -10 -14   2   -0.48    1.17
 -10 -14   2    0.45    0.29
  10  14  -2    0.66    0.33
  10  14  -2    1.05    0.34
  -9 -15   2    0.76    1.42
  -9 -15   2    2.30    0.39
   9  15  -2    3.15    0.41
   9  15  -2    2.70    0.41
  -8 -16   2    0.67    0.38
   8  16  -2    0.07    0.34
   8  16  -2    0.47    0.34
  -7 -17   2   22.40    1.09
   7  17  -2   22.49    1.03
   7  17  -2   22.12    1.06
  -6 -18   2   -0.20    0.36
  -6 -18   2   -0.07    0.40
   6  18  -2    0.06    0.35
   6  18  -2    0.17    0.35
  -5 -19   2   43.62    1.76
   5  19  -2   44.71    1.74
   5  19  -2   47.61    1.74
  -4 -20   2    4.90    0.66
   4  20  -2    5.60    0.66
   4  20  -2    5.50    0.59
  -3 -21   2    5.34    0.66
   3  21  -2    4.81    0.62
  -2 -22   2    3.31    0.61
 -32   6   2    3.59    0.54
 -31   5   2    0.99    0.43
  31  -5  -2    0.31    0.39
 -30   4   2    1.31    0.43
  30  -4  -2    1.89    0.45
 -29   3   2   21.35    1.09
  29  -3  -2   20.96    1.09
 -28   2   2    8.79    0.68
  28  -2  -2    7.90    0.66
 -27   1   2    2.24    0.46
  27  -1  -2    3.21    0.46
 -26   0   2    3.63    0.47
  26   0  -2    2.58    0.46
 -25  -1   2   32.40    1.34
  25   1  -2   31.96    1.32
 -24  -2   2   23.80    1.08
  24   2  -2   24.00    0.85
  24   2  -2   23.10    1.05
 -23  -3   2   36.86    1.43
  23   3  -2   37.38    1.22
  23   3  -2   36.44    1.41
 -22  -4   2    6.17    0.56
  22   4  -2    6.76    0.41
  22   4  -2    6.19    0.53
 -21  -5   2    0.60    0.31
  21   5  -2    1.12    0.25
  21   5  -2    1.21    0.35
 -20  -6   2    1.91    0.36
  20   6  -2    1.88    0.28
  20   6  -2    2.50    0.41
 -19  -7   2   49.18    1.73
  19   7  -2   49.96    1.74
  19   7  -2   50.21    1.61
 -18  -8   2    5.43    0.41
 -18  -8   2    5.46    0.48
  18   8  -2    5.33    0.42
  18   8  -2    5.94    0.51
 -17  -9   2   19.93    0.84
 -17  -9   2   18.68    0.88
  17   9  -2   19.70    0.84
  17   9  -2   18.73    0.90
 -16 -10   2   60.82    1.99
 -16 -10   2   62.65    2.04
  16  10  -2   61.75    1.99
  16  10  -2   62.23    2.04
 -15 -11   2   12.16    0.68
 -15 -11   2   13.80    0.72
  15  11  -2   13.96    0.72
  15  11  -2   13.41    0.72
 -14 -12   2   16.42    0.81
  14  12  -2   17.02    0.81
  14  12  -2   16.70    0.83
 -13 -13   2    3.03    0.39
  13  13  -2    3.52    0.40
  13  13  -2    3.43    0.40
 -12 -14   2    1.75    2.24
 -12 -14   2    2.07    0.39
  12  14  -2    1.63    0.36
  12  14  -2    2.14    0.41
 -11 -15   2   -0.50    0.36
 -11 -15   2    1.08    0.35
  11  15  -2    0.05    0.30
  11  15  -2    0.31    0.31
  10  16  -2    1.48    0.39
  -9 -17   2    3.28    0.50
   9  17  -2    2.84    0.44
   9  17  -2    2.79    0.49
  -8 -18   2    0.10    0.42
  -8 -18   2   -0.10    0.43
   8  18  -2   -0.08    0.34
  -7 -19   2   21.44    1.14
   7  19  -2   21.30    1.12
   7  19  -2   22.87    1.09
  -6 -20   2    3.83    0.58
   6  20  -2    4.82    0.57
   6  20  -2    3.73    0.56
  -5 -21   2    3.92    0.65
   5  21  -2    4.90    0.65
  -4 -22   2    0.38    0.48
   4  22  -2    0.51    0.47
 -33   5   2    3.88    0.60
  33  -5  -2    3.29    0.58
 -32   4   2    1.79    0.49
  32  -4  -2    2.31    0.51
 -31   3   2    0.07    0.38
  31  -3  -2    0.72    0.44
 -30   2   2    3.59    0.55
  30  -2  -2    4.16    0.56
 -29   1   2    1.23    0.44
  29  -1  -2    0.95    0.41
  28   0  -2    0.07    0.36
 -27  -1   2    2.83    0.48
  27   1  -2    2.33    0.45
 -26  -2   2   19.29    1.01
  26   2  -2   20.30    1.01
 -25  -3   2   41.95    1.61
  25   3  -2   38.94    1.55
  25   3  -2   40.63    1.33
 -24  -4   2    1.42    0.38
  24   4  -2    1.32    0.27
  24   4  -2    0.77    0.37
 -23  -5   2  108.83    3.36
  23   5  -2  109.23    3.35
  23   5  -2  106.96    3.13
 -22  -6   2   11.52    0.72
  22   6  -2   11.28    0.58
  22   6  -2   10.13    0.69
 -21  -7   2   22.88    1.03
  21   7  -2   22.14    0.90
  21   7  -2   21.44    1.01
 -20  -8   2   19.70    0.94
  20   8  -2   19.68    0.84
  20   8  -2   20.31    0.96
 -19  -9   2    8.40    0.62
  19   9  -2    9.38    0.64
  19   9  -2    8.82    0.55
 -18 -10   2   20.14    0.95
 -18 -10   2   20.76    0.90
  18  10  -2   20.96    0.96
  18  10  -2   20.55    0.90
 -17 -11   2   17.82    0.85
 -17 -11   2   16.95    0.86
  17  11  -2   18.06    0.84
  17  11  -2   17.10    0.87
 -16 -12   2    7.29    0.53
  16  12  -2    7.53    0.59
  16  12  -2    8.15    0.56
  15  13  -2    0.77    0.36
  15  13  -2    1.08    0.37
 -14 -14   2   11.17    0.71
  14  14  -2    9.85    0.67
  14  14  -2   10.37    0.68
 -13 -15   2    4.19    0.50
  13  15  -2    5.11    0.51
  13  15  -2    5.45    0.54
 -12 -16   2    0.99    0.38
  12  16  -2    0.61    0.35
  12  16  -2    0.92    0.39
 -11 -17   2    1.16    0.40
 -11 -17   2    0.20    1.59
  11  17  -2    0.75    0.39
  11  17  -2    0.53    0.36
 -10 -18   2   -1.26    1.92
  10  18  -2    0.12    0.42
  -9 -19   2   13.95    0.91
   9  19  -2   14.38    0.92
   9  19  -2   13.87    0.85
  -8 -20   2    3.76    0.60
   8  20  -2    3.63    0.59
  -7 -21   2    4.93    0.69
   7  21  -2    6.93    0.70
   7  21  -2    5.42    0.71
  -6 -22   2   -0.23    0.51
   6  22  -2   -0.04    0.49
 -33   3   2    1.58    0.50
  33  -3  -2    2.13    0.52
 -32   2   2    0.65    0.48
  32  -2  -2    0.17    0.42
 -31   1   2    0.26    0.40
  31  -1  -2    0.20    0.41
 -30   0   2    2.68    0.52
  30   0  -2    3.29    0.54
 -29  -1   2    1.35    0.46
  29   1  -2    1.15    0.42
 -28  -2   2    8.81    0.73
  28   2  -2   10.03    0.73
 -27  -3   2   24.94    1.20
  27   3  -2   24.76    1.18
  27   3  -2   24.77    0.93
 -26  -4   2   -0.14    0.38
  26   4  -2   -0.17    0.26
  26   4  -2   -0.77    0.44
 -25  -5   2   62.85    2.21
  25   5  -2   62.61    2.18
  25   5  -2   61.47    1.96
 -24  -6   2    4.38    0.55
  24   6  -2    4.95    0.55
  24   6  -2    5.28    0.42
 -23  -7   2   33.16    1.38
  23   7  -2   32.21    1.20
  23   7  -2   32.75    1.36
 -22  -8   2   17.64    0.93
  22   8  -2   17.83    0.94
  22   8  -2   18.72    0.83
 -21  -9   2    7.50    0.62
  21   9  -2    7.76    0.54
  21   9  -2    8.07    0.61
 -20 -10   2    1.26    0.37
  20  10  -2    0.37    0.32
  20  10  -2    0.43    0.30
 -19 -11   2   15.50    0.79
 -19 -11   2   15.45    0.85
  19  11  -2   15.38    0.85
  19  11  -2   15.82    0.79
 -18 -12   2   30.80    1.28
 -18 -12   2   32.41    1.29
  18  12  -2   32.17    1.32
  18  12  -2   32.61    1.28
 -17 -13   2    7.32    0.57
  17  13  -2    7.09    0.55
  17  13  -2    6.70    0.61
 -16 -14   2    6.73    0.58
  16  14  -2    7.13    0.59
  16  14  -2    6.54    0.59
 -15 -15   2    8.77    0.65
  15  15  -2    8.98    0.64
  15  15  -2    9.19    0.69
 -14 -16   2    2.12    0.47
  14  16  -2    1.96    0.45
  14  16  -2    2.13    0.45
 -13 -17   2    8.34    0.69
  13  17  -2    9.30    0.72
  13  17  -2    7.88    0.67
 -12 -18   2    1.63    0.47
  12  18  -2    2.11    0.48
 -11 -19   2   -0.15    0.48
 -11 -19   2    1.16    0.51
  11  19  -2    1.20    0.47
  11  19  -2    0.21    0.49
 -10 -20   2   -1.32    1.60
 -10 -20   2    0.82    0.52
  10  20  -2   -0.01    0.40
  10  20  -2    0.58    0.50
  -9 -21   2    2.70    0.61
   9  21  -2    3.92    0.61
   9  21  -2    4.61    0.62
  -8 -22   2    0.35    0.53
   8  22  -2    0.88    0.53
   8  22  -2    1.08    0.48
 -34   2   2    2.20    0.59
 -33   1   2    0.87    0.46
  33  -1  -2    0.40    0.44
 -32   0   2    2.33    0.54
  32   0  -2    2.40    0.54
 -31  -1   2    0.57    0.42
  31   1  -2    0.45    0.46
 -30  -2   2    3.55    0.58
  30   2  -2    2.72    0.51
 -29  -3   2   21.75    1.15
  29   3  -2   21.04    1.12
 -28  -4   2    0.91    0.44
  28   4  -2    1.49    0.45
 -27  -5   2   38.20    1.58
  27   5  -2   36.59    1.31
  27   5  -2   36.50    1.53
 -26  -6   2    1.02    0.43
  26   6  -2    1.08    0.34
  26   6  -2    0.84    0.44
 -25  -7   2   10.80    0.77
  25   7  -2   10.02    0.74
  25   7  -2    9.31    0.59
 -24  -8   2    8.12    0.68
  24   8  -2    8.13    0.56
  24   8  -2    8.26    0.69
 -23  -9   2    4.67    0.56
  23   9  -2    4.78    0.46
  23   9  -2    4.97    0.59
 -22 -10   2    5.42    0.63
  22  10  -2    6.62    0.53
  22  10  -2    6.39    0.60
 -21 -11   2    2.28    0.45
  21  11  -2    2.17    0.41
 -20 -12   2    2.01    0.42
  20  12  -2    2.52    0.41
  20  12  -2    1.99    0.43
 -19 -13   2    2.69    0.44
  19  13  -2    2.59    0.50
  19  13  -2    2.31    0.45
 -18 -14   2   25.26    1.15
  18  14  -2   23.80    1.16
  18  14  -2   25.86    1.16
 -17 -15   2    0.85    0.38
  17  15  -2    1.62    0.45
  17  15  -2    0.94    0.41
 -16 -16   2    5.14    0.61
  16  16  -2    6.00    0.59
  16  16  -2    5.73    0.62
 -15 -17   2    7.71    0.68
  15  17  -2    8.05    0.71
  15  17  -2    7.01    0.69
 -14 -18   2    0.03    0.41
 -14 -18   2   -0.19    0.46
  14  18  -2    0.53    0.50
 -13 -19   2   14.48    0.96
  13  19  -2   14.89    0.97
  13  19  -2   14.29    0.92
 -12 -20   2    0.08    0.52
 -12 -20   2    0.90    0.52
  12  20  -2    0.82    0.49
  12  20  -2    0.43    0.49
 -11 -21   2    0.88    0.56
  11  21  -2   -0.37    0.47
  11  21  -2   -0.76    0.55
 -34   0   2    3.83    0.72
  34   0  -2    3.27    0.59
 -33  -1   2   -0.27    0.49
  33   1  -2   -0.91    0.47
 -32  -2   2    0.31    0.48
 -31  -3   2    1.06    0.51
  31   3  -2    0.98    0.46
  30   4  -2    0.92    0.47
 -29  -5   2    2.29    0.53
  29   5  -2    3.59    0.59
 -28  -6   2    1.61    0.48
  28   6  -2    1.63    0.37
  28   6  -2    2.00    0.52
 -27  -7   2    8.64    0.74
  27   7  -2    8.58    0.73
  27   7  -2    8.93    0.59
 -26  -8   2    0.53    0.44
  26   8  -2    0.02    0.31
  26   8  -2    0.41    0.43
 -25  -9   2    2.56    0.48
  25   9  -2    2.24    0.42
  25   9  -2    1.98    0.49
 -24 -10   2    7.28    0.69
  24  10  -2    9.47    0.75
  24  10  -2    7.24    0.60
 -23 -11   2    0.49    0.44
  23  11  -2    0.33    0.38
  23  11  -2    0.73    0.41
 -22 -12   2    0.85    0.44
  22  12  -2    0.27    0.38
  22  12  -2   -0.40    0.38
  21  13  -2    4.40    0.56
  21  13  -2    3.74    0.53
  20  14  -2   16.99    0.97
  20  14  -2   17.71    0.99
 -19 -15   2   17.31    0.97
  19  15  -2   19.14    1.01
  19  15  -2   16.24    0.97
 -18 -16   2    7.70    0.67
  18  16  -2    7.83    0.72
  18  16  -2    6.63    0.66
 -17 -17   2    8.15    0.72
  17  17  -2    6.53    0.68
  17  17  -2    8.05    0.73
 -16 -18   2   -0.17    0.46
 -16 -18   2    0.26    0.45
  16  18  -2   -0.52    0.50
  16  18  -2    0.99    0.50
 -15 -19   2   30.49    1.43
  15  19  -2   32.72    1.48
  15  19  -2   31.93    1.45
 -14 -20   2    0.08    0.53
 -14 -20   2    0.52    0.53
  14  20  -2    0.27    0.48
 -13 -21   2    0.47    0.50
  13  21  -2    0.97    0.56
  13  21  -2    0.97    0.49
 -34  -2   2    1.04    0.56
  34   2  -2    0.88    0.49
 -33  -3   2    0.95    0.49
  33   3  -2    0.39    0.45
 -32  -4   2    2.40    0.56
  32   4  -2    2.23    0.56
 -31  -5   2    0.35    0.53
  31   5  -2    1.53    0.53
  30   6  -2    1.34    0.50
 -29  -7   2   14.60    0.99
  29   7  -2   15.27    0.97
  29   7  -2   14.76    0.77
 -28  -8   2   -0.46    0.47
  28   8  -2   -0.20    0.40
  28   8  -2    0.48    0.34
 -27  -9   2    2.08    0.50
  27   9  -2    2.46    0.45
  27   9  -2    1.53    0.49
 -26 -10   2    9.88    0.81
  26  10  -2   10.58    0.70
  26  10  -2   10.37    0.81
 -25 -11   2    7.29    0.72
  25  11  -2    7.63    0.63
  25  11  -2    7.30    0.71
 -24 -12   2   -0.20    0.44
  24  12  -2   -0.02    0.44
  24  12  -2   -0.01    0.43
  23  13  -2    2.13    0.52
  23  13  -2    1.53    0.50
  22  14  -2    8.15    0.71
  22  14  -2    7.64    0.69
  21  15  -2    4.63    0.62
  21  15  -2    4.76    0.59
  20  16  -2   13.76    0.92
  20  16  -2   15.94    0.97
  19  17  -2   30.14    1.41
  19  17  -2   31.41    1.44
 -18 -18   2    0.97    1.26
 -18 -18   2   -0.36    0.44
  18  18  -2   -0.04    0.45
  18  18  -2    0.36    0.53
 -17 -19   2    7.27    0.73
  17  19  -2    7.00    0.77
  17  19  -2    6.78    0.71
 -16 -20   2    7.30    0.78
  16  20  -2    6.97    0.80
  16  20  -2    7.01    0.79
 -33  -5   2    2.22    0.66
  33   5  -2    2.20    0.57
 -32  -6   2    4.33    0.66
  32   6  -2    3.90    0.60
 -31  -7   2    1.95    0.52
  31   7  -2    1.01    0.49
 -30  -8   2   -0.14    0.50
 -29  -9   2    0.15    0.51
  29   9  -2    0.12    0.37
  29   9  -2   -0.60    0.49
 -28 -10   2    0.37    0.48
  28  10  -2    0.30    0.40
  28  10  -2    0.05    0.48
 -27 -11   2    2.20    0.59
  27  11  -2    2.15    0.48
  27  11  -2    3.17    0.63
 -26 -12   2    6.60    0.71
  26  12  -2    5.27    0.71
  26  12  -2    5.83    0.62
  25  13  -2   12.38    0.91
  25  13  -2   14.64    0.90
  24  14  -2    4.25    0.61
  24  14  -2    3.75    0.57
  23  15  -2    4.62    0.64
  23  15  -2    4.54    0.65
  22  16  -2    5.91    0.68
  21  17  -2   16.87    1.06
  21  17  -2   16.79    1.05
  20  18  -2    1.51    0.59
  20  18  -2    0.15    0.58
 -32  -8   2   -0.88    0.57
  32   8  -2   -0.99    0.60
 -31  -9   2    1.90    0.60
 -30 -10   2    2.38    0.58
  30  10  -2    2.10    0.45
  30  10  -2    2.79    0.62
 -29 -11   2    0.63    0.50
  29  11  -2    0.01    0.41
  29  11  -2   -0.34    0.53
 -28 -12   2    2.47    0.59
  28  12  -2    3.04    0.53
  28  12  -2    2.98    0.62
  27  13  -2    6.98    0.75
  27  13  -2    6.49    0.70
  26  14  -2    5.37    0.65
  26  14  -2    5.15    0.68
  25  15  -2    2.27    0.57
  24  16  -2    2.01    0.61
  24  16  -2    0.32    0.51
  24  16   3   13.53    0.97
  24  16   3   12.38    0.95
  25  15   3    2.04    0.57
 -25 -15  -3    2.03    0.53
  26  14   3    0.51    0.46
  26  14   3    0.14    0.52
  27  13   3    6.46    0.72
  27  13   3    5.73    0.71
 -27 -13  -3    6.02    0.73
  28  12   3    2.90    0.63
  28  12   3    3.85    0.60
 -28 -12  -3    3.75    0.66
  29  11   3    2.21    0.58
  29  11   3    2.73    0.56
 -29 -11  -3    2.76    0.61
  30  10   3    4.55    0.64
  30  10   3    4.75    0.78
  31   9   3   10.54    0.79
  31   9   3   11.28    0.97
 -31  -9  -3   11.46    0.92
  32   8   3    0.92    0.44
  20  18   3    0.58    0.46
  20  18   3    1.43    0.57
 -20 -18  -3    0.47    0.49
 -20 -18  -3    1.68    0.55
  21  17   3    4.12    0.68
  21  17   3    4.43    0.61
 -21 -17  -3    4.75    0.66
  22  16   3   16.23    1.04
  22  16   3   19.09    1.11
  23  15   3    8.03    0.74
  23  15   3    7.40    0.73
 -23 -15  -3    6.01    0.64
  24  14   3   -0.95    0.52
  24  14   3   -0.55    0.47
 -24 -14  -3   -0.20    0.44
  25  13   3    3.14    0.59
  25  13   3    2.39    0.53
 -25 -13  -3    1.92    0.53
  26  12   3    6.05    0.65
  26  12   3    5.07    0.68
 -26 -12  -3    4.86    0.68
  27  11   3    5.20    0.70
  27  11   3    5.85    0.65
 -27 -11  -3    5.97    0.72
  28  10   3    5.91    0.63
  28  10   3    4.90    0.69
 -28 -10  -3    3.86    0.64
  29   9   3    6.72    0.65
  29   9   3    6.16    0.78
 -29  -9  -3    4.64    0.68
  30   8   3    2.46    0.62
  30   8   3    2.69    0.53
 -30  -8  -3    3.43    0.65
  31   7   3   16.10    1.09
  31   7   3   16.95    0.94
 -31  -7  -3   15.50    1.10
  32   6   3   -0.14    0.55
 -32  -6  -3    0.94    0.52
  33   5   3   -0.82    0.56
 -33  -5  -3   -1.17    0.63
  16  20   3    1.25    0.54
 -16 -20  -3   -0.02    0.49
 -16 -20  -3    0.08    0.53
  17  19   3   -0.74    0.47
 -17 -19  -3    0.17    0.47
 -17 -19  -3    0.30    0.50
  18  18   3    1.90    0.51
  18  18   3    2.15    0.58
 -18 -18  -3    2.49    0.57
  19  17   3    0.63    0.46
  19  17   3   -0.45    0.49
 -19 -17  -3   -0.04    0.45
  20  16   3    4.12    0.63
  20  16   3    4.40    0.59
 -20 -16  -3    0.45    1.65
 -20 -16  -3    4.45    0.62
  21  15   3    4.27    0.60
  21  15   3    5.02    0.63
 -21 -15  -3    4.78    0.58
  22  14   3    7.26    0.72
  22  14   3    6.30    0.65
 -22 -14  -3    6.58    0.64
 -22 -14  -3    6.54    0.62
  23  13   3    3.25    0.56
  23  13   3    3.01    0.55
 -23 -13  -3    1.98    0.48
 -23 -13  -3    1.68    0.41
  24  12   3    4.18    0.59
  24  12   3    4.51    0.61
 -24 -12  -3    3.21    0.57
  25  11   3    2.21    0.54
  25  11   3    1.99    0.49
 -25 -11  -3    2.04    0.49
  26  10   3   13.80    0.83
  26  10   3   12.44    0.90
 -26 -10  -3   11.56    0.88
  27   9   3   11.16    0.76
  27   9   3   11.08    0.86
 -27  -9  -3   10.24    0.84
  28   8   3    8.56    0.68
  28   8   3    9.87    0.83
 -28  -8  -3    9.82    0.84
  29   7   3    8.11    0.78
  29   7   3    7.93    0.66
 -29  -7  -3    7.98    0.80
  30   6   3    0.94    0.61
  30   6   3   -0.36    0.43
 -30  -6  -3    0.38    0.46
  31   5   3    1.30    0.59
  31   5   3    0.78    0.43
 -31  -5  -3    0.51    0.49
  32   4   3   -0.04    0.46
 -32  -4  -3   -0.23    0.48
  33   3   3    8.84    0.85
 -33  -3  -3    6.67    0.76
  34   2   3    2.62    0.65
 -34  -2  -3    3.85    0.73
  14  20   3    1.94    0.53
 -14 -20  -3    1.79    0.52
  15  19   3    0.35    0.44
  15  19   3    0.51    0.43
 -15 -19  -3   -0.54    2.05
 -15 -19  -3   -0.58    0.48
  16  18   3    9.30    0.79
  16  18   3    8.57    0.71
 -16 -18  -3    9.32    0.79
  17  17   3    0.16    0.40
  17  17   3    1.31    0.49
 -17 -17  -3    0.30    0.44
 -17 -17  -3    0.26    0.43
  18  16   3    0.91    0.41
  18  16   3    1.19    0.43
 -18 -16  -3    1.10    0.47
  19  15   3    0.98    0.41
 -19 -15  -3    0.48    0.36
 -19 -15  -3    1.09    0.42
 -19 -15  -3    0.41    0.44
  20  14   3   10.65    0.77
  20  14   3    8.85    0.69
 -20 -14  -3    8.39    0.71
 -20 -14  -3    7.71    0.66
 -20 -14  -3   10.34    0.73
  21  13   3    1.71    0.46
  21  13   3    0.75    0.44
 -21 -13  -3    1.21    0.43
 -21 -13  -3    0.52    0.36
 -21 -13  -3    2.05    0.44
  22  12   3    2.28    0.49
  22  12   3    2.70    0.52
 -22 -12  -3    2.76    0.43
 -22 -12  -3    2.25    0.49
  23  11   3    2.05    0.49
 -23 -11  -3    1.13    0.45
 -23 -11  -3    1.51    0.34
  24  10   3   16.97    0.92
  24  10   3   17.70    1.00
 -24 -10  -3   18.35    1.02
  25   9   3    2.83    0.51
  25   9   3    1.83    0.44
 -25  -9  -3    2.22    0.54
  26   8   3   19.76    0.96
  26   8   3   19.53    1.08
 -26  -8  -3   18.47    1.07
  27   7   3    1.66    0.43
  27   7   3    1.63    0.52
 -27  -7  -3    1.49    0.51
  28   6   3    0.95    0.51
  28   6   3    1.01    0.39
 -28  -6  -3    0.55    0.47
  29   5   3   -0.86    0.53
 -29  -5  -3    0.00    0.44
  30   4   3    1.37    0.54
  30   4   3    0.39    0.38
 -30  -4  -3    0.44    0.51
  31   3   3    8.18    0.82
 -31  -3  -3   10.35    0.88
  32   2   3    3.58    0.64
 -32  -2  -3    2.33    0.59
  33   1   3   33.60    1.61
 -33  -1  -3   33.26    1.62
  34   0   3   -0.10    0.55
 -34   0  -3   -0.41    0.56
  11  21   3   20.88    1.21
 -11 -21  -3   23.91    1.29
  12  20   3    4.61    0.64
 -12 -20  -3    3.99    0.64
  13  19   3    1.47    0.53
 -13 -19  -3    0.45    0.49
 -13 -19  -3    0.04    0.51
  14  18   3    3.95    0.53
  14  18   3    4.34    0.60
 -14 -18  -3    5.04    0.62
  15  17   3    0.68    0.44
  15  17   3    0.97    0.42
 -15 -17  -3    0.09    0.43
 -15 -17  -3    1.46    0.51
  16  16   3    1.81    0.42
  17  15   3    0.01    0.41
  17  15   3   -0.18    0.38
 -17 -15  -3    0.42    0.39
 -17 -15  -3    0.17    0.33
 -17 -15  -3   -0.05    0.39
  18  14   3   11.12    0.76
  18  14   3   10.78    0.75
 -18 -14  -3   12.57    0.78
 -18 -14  -3   11.67    0.79
 -18 -14  -3   11.15    0.71
  19  13   3    1.53    0.46
 -19 -13  -3    2.09    0.43
 -19 -13  -3    2.46    0.42
 -19 -13  -3    1.96    0.45
  20  12   3    3.53    0.51
  20  12   3    3.28    0.45
 -20 -12  -3    2.86    0.43
 -20 -12  -3    2.05    0.45
 -20 -12  -3    3.36    0.48
  21  11   3    1.87    0.44
  21  11   3    0.62    0.41
 -21 -11  -3    1.57    0.35
 -21 -11  -3    1.47    0.41
  22  10   3    7.93    0.60
  22  10   3    6.80    0.61
 -22 -10  -3    7.24    0.54
 -22 -10  -3    6.84    0.63
  23   9   3    0.88    0.38
  23   9   3    0.22    0.37
 -23  -9  -3    0.46    0.39
  24   8   3   41.37    1.52
  24   8   3   41.09    1.66
 -24  -8  -3   41.00    1.65
  25   7   3    0.61    0.45
  25   7   3   -0.09    0.33
 -25  -7  -3   -0.38    0.40
  26   6   3    0.18    0.43
 -26  -6  -3    0.10    0.36
  27   5   3    0.05    0.41
  27   5   3    0.83    0.37
 -27  -5  -3    1.80    0.47
  28   4   3    0.10    0.44
  28   4   3    0.44    0.36
 -28  -4  -3    0.45    0.45
  29   3   3   14.38    0.96
  29   3   3   14.42    0.78
 -29  -3  -3   14.41    0.98
  30   2   3    0.33    0.34
  30   2   3   -0.06    0.45
 -30  -2  -3    0.09    0.44
  31   1   3   41.70    1.80
 -31  -1  -3   40.44    1.78
  32   0   3   -0.01    0.52
 -32   0  -3    0.07    0.51
  33  -1   3   33.48    1.64
 -33   1  -3   34.55    1.66
 -34   2  -3    3.63    0.72
   8  22   3    1.00    0.53
  -8 -22  -3    0.71    0.62
  -8 -22  -3    0.82    0.58
   9  21   3   16.47    1.01
  -9 -21  -3   17.24    1.05
  10  20   3   -0.18    0.41
 -10 -20  -3    0.41    0.48
 -10 -20  -3    1.04    0.46
  11  19   3   16.56    0.98
 -11 -19  -3   16.18    0.99
  12  18   3    1.66    0.48
  12  18   3    1.21    0.39
  13  17   3    1.86    0.44
  13  17   3    1.47    0.46
 -13 -17  -3    1.29    0.44
  14  16   3    0.65    0.42
  14  16   3    1.02    0.37
 -14 -16  -3    2.19    0.53
 -14 -16  -3    1.45    0.45
  15  15   3   18.95    0.93
  15  15   3   17.34    0.95
 -15 -15  -3   18.22    0.98
 -15 -15  -3   19.18    0.99
  16  14   3   13.43    0.81
  16  14   3   12.42    0.77
 -16 -14  -3   12.30    0.79
 -16 -14  -3   13.92    0.82
 -16 -14  -3   13.55    0.74
  17  13   3    0.08    0.39
  17  13   3    0.48    0.37
 -17 -13  -3    0.07    0.34
 -17 -13  -3   -0.02    0.32
 -17 -13  -3   -0.36    0.33
  18  12   3    1.20    0.34
  18  12   3    1.64    0.41
 -18 -12  -3    1.36    0.36
  19  11   3    3.68    0.48
  19  11   3    3.07    0.45
 -19 -11  -3    3.61    0.45
 -19 -11  -3    3.34    0.42
 -19 -11  -3    3.35    0.45
  20  10   3    1.97    0.37
  20  10   3    0.94    0.35
 -20 -10  -3    1.47    0.33
  21   9   3    7.53    0.58
  21   9   3    7.16    0.62
 -21  -9  -3    8.66    0.58
 -21  -9  -3    7.75    0.63
 -21  -9  -3    7.80    0.53
  22   8   3   36.76    1.45
  22   8   3   35.07    1.33
 -22  -8  -3   32.22    1.25
 -22  -8  -3   34.69    1.42
  23   7   3    9.05    0.70
  23   7   3    9.45    0.62
 -23  -7  -3    9.34    0.71
  24   6   3    1.66    0.39
  24   6   3    1.83    0.45
 -24  -6  -3    1.48    0.38
  25   5   3    0.89    0.33
  25   5   3    0.35    0.37
 -25  -5  -3   -0.25    0.36
  26   4   3    1.23    0.43
 -26  -4  -3    0.14    0.38
  27   3   3    4.10    0.58
  27   3   3    4.82    0.48
 -27  -3  -3    4.17    0.55
  28   2   3   -0.20    0.40
  28   2   3    0.58    0.34
 -28  -2  -3    1.46    0.46
 -29  -1  -3   17.03    1.04
 -30   0  -3    0.19    0.48
 -31   1  -3   40.67    1.78
 -32   2  -3    3.73    0.64
 -33   3  -3    7.25    0.79
  -6 -22  -3    0.67    0.57
  -6 -22  -3   -0.32    0.55
   7  21   3    3.38    0.57
  -7 -21  -3    3.20    0.62
   8  20   3    0.85    0.48
  -8 -20  -3    1.18    0.52
   9  19   3   13.10    0.86
  -9 -19  -3   11.54    0.85
  10  18   3    0.22    0.38
 -10 -18  -3    0.01    0.38
 -10 -18  -3   -0.71    2.33
  11  17   3    7.07    0.57
  11  17   3    9.14    0.68
 -11 -17  -3    8.66    0.67
  12  16   3    0.16    0.39
 -12 -16  -3    0.37    0.40
  13  15   3   28.42    1.17
  13  15   3   28.57    1.23
 -13 -15  -3   28.01    1.22
 -13 -15  -3   28.32    1.23
  14  14   3    3.94    0.45
  14  14   3    3.28    0.47
 -14 -14  -3    3.60    0.49
 -14 -14  -3    4.77    0.51
 -14 -14  -3    3.48    0.39
  15  13   3   22.93    1.01
  15  13   3   20.74    0.95
 -15 -13  -3   21.28    0.99
 -15 -13  -3   21.30    1.01
 -15 -13  -3   20.43    0.92
  16  12   3   41.73    1.55
  16  12   3   42.50    1.56
 -16 -12  -3   42.36    1.52
 -16 -12  -3   41.17    1.55
 -16 -12  -3   45.32    1.59
  17  11   3   15.08    0.80
  17  11   3   15.62    0.81
 -17 -11  -3   14.54    0.76
 -17 -11  -3   14.44    0.76
 -17 -11  -3   15.23    0.80
  18  10   3    0.07    0.29
  18  10   3   -0.45    0.30
 -18 -10  -3    0.48    0.26
 -18 -10  -3    0.05    0.31
 -18 -10  -3    0.16    0.27
  19   9   3   10.39    0.64
  19   9   3   11.50    0.71
 -19  -9  -3   10.75    0.65
 -19  -9  -3   10.37    0.60
 -19  -9  -3   11.50    0.70
  20   8   3   13.71    0.79
  20   8   3   12.39    0.68
 -20  -8  -3   13.08    0.69
 -20  -8  -3   13.23    0.77
 -20  -8  -3   13.09    0.67
  21   7   3   28.23    1.19
  21   7   3   26.58    1.07
 -21  -7  -3   25.79    1.06
 -21  -7  -3   25.48    1.01
 -21  -7  -3   27.88    1.17
  22   6   3   16.87    0.79
  22   6   3   17.08    0.91
 -22  -6  -3   16.21    0.88
 -22  -6  -3   15.78    0.71
  23   5   3   10.75    0.62
  23   5   3   10.66    0.74
 -23  -5  -3   11.24    0.76
  24   4   3    3.42    0.46
  24   4   3    3.34    0.40
 -24  -4  -3    2.65    0.46
  25   3   3    0.97    0.32
  25   3   3    0.55    0.37
 -25  -3  -3    0.34    0.39
  26   2   3    2.28    0.38
 -26  -2  -3    2.96    0.48
  27   1   3   21.56    0.92
 -27  -1  -3   20.59    1.09
 -28   0  -3    0.23    0.41
  29  -1   3   14.65    0.76
 -29   1  -3   17.10    1.04
 -30   2  -3    0.52    0.45
 -31   3  -3    8.74    0.79
 -32   4  -3    0.17    0.47
 -33   5  -3   -0.55    0.52
  -4 -22  -3   -0.12    0.51
  -4 -22  -3    2.01    0.56
   5  21   3    4.25    0.59
  -5 -21  -3    5.38    0.70
   6  20   3    0.02    0.37
  -6 -20  -3   -0.75    0.44
  -6 -20  -3   -0.74    0.49
   7  19   3    1.01    0.45
  -7 -19  -3    2.02    0.50
  -7 -19  -3    0.26    0.43
   8  18   3    0.48    0.40
  -8 -18  -3   -0.51    0.41
  -8 -18  -3    0.50    0.40
   9  17   3    3.96    0.51
  -9 -17  -3    3.60    0.52
  10  16   3    1.74    0.36
  10  16   3    2.12    0.42
 -10 -16  -3    1.96    0.43
  11  15   3   65.39    2.19
  11  15   3   64.98    2.14
 -11 -15  -3   64.76    2.22
 -11 -15  -3   66.33    2.22
  12  14   3    4.68    0.46
  12  14   3    5.54    0.51
 -12 -14  -3    5.43    0.50
 -12 -14  -3    5.93    0.54
  13  13   3   52.11    1.77
  13  13   3   51.19    1.74
 -13 -13  -3   51.81    1.79
 -13 -13  -3   48.94    1.67
 -13 -13  -3   50.22    1.79
  14  12   3   14.60    0.76
  14  12   3   14.56    0.76
 -14 -12  -3   13.79    0.71
 -14 -12  -3   15.84    0.80
 -14 -12  -3   15.00    0.78
  15  11   3   29.02    1.15
  15  11   3   28.78    1.14
 -15 -11  -3   29.27    1.16
 -15 -11  -3   29.66    1.16
 -15 -11  -3   28.14    1.11
  16  10   3    8.93    0.60
  16  10   3    9.33    0.59
 -16 -10  -3    9.33    0.58
 -16 -10  -3    9.26    0.59
 -16 -10  -3    9.09    0.57
  17   9   3   13.74    0.74
  17   9   3   14.29    0.74
 -17  -9  -3   13.04    0.70
 -17  -9  -3   14.10    0.71
 -17  -9  -3   12.89    0.66
  18   8   3    3.15    0.37
  18   8   3    3.11    0.42
 -18  -8  -3    2.74    0.36
 -18  -8  -3    2.64    0.33
 -18  -8  -3    2.72    0.39
  19   7   3   16.95    0.78
  19   7   3   18.45    0.89
 -19  -7  -3   18.10    0.87
 -19  -7  -3   18.12    0.81
 -19  -7  -3   18.29    0.78
  20   6   3   56.14    1.83
  20   6   3   56.87    1.93
 -20  -6  -3   54.17    1.77
 -20  -6  -3   56.50    1.94
 -20  -6  -3   57.65    1.84
  21   5   3   10.73    0.58
  21   5   3   10.45    0.66
 -21  -5  -3    9.71    0.51
 -21  -5  -3    9.56    0.65
  22   4   3   21.16    0.89
  22   4   3   21.09    1.01
 -22  -4  -3   20.68    0.99
  23   3   3    0.33    0.28
 -23  -3  -3    0.86    0.36
  24   2   3    0.89    0.29
 -24  -2  -3    0.67    0.36
  25   1   3    1.05    0.31
 -25  -1  -3    1.55    0.42
 -26   0  -3    0.10    0.40
 -27   1  -3   22.47    1.17
 -28   2  -3    1.35    0.48
 -29   3  -3   14.57    0.97
 -30   4  -3    0.45    0.43
 -32   6  -3    0.01    0.44
  -3 -21  -3    2.17    0.55
  -3 -21  -3    0.27    0.46
   4  20   3    0.34    0.40
  -4 -20  -3    0.26    0.45
   5  19   3    1.00    0.43
  -5 -19  -3    1.67    0.48
  -6 -18  -3    1.41    0.88
  -6 -18  -3    2.18    0.48
   7  17   3    4.69    0.53
   7  17   3    5.52    0.47
  -7 -17  -3    4.89    0.57
   8  16   3    0.13    0.33
   8  16   3   -0.28    0.28
  -8 -16  -3   -0.32    0.36
   9  15   3   63.11    2.11
   9  15   3   64.45    2.04
  -9 -15  -3   62.78    2.14
  -9 -15  -3   60.06    2.10
  10  14   3    1.40    0.33
  10  14   3    1.77    0.37
 -10 -14  -3    1.72    0.41
 -10 -14  -3    1.98    0.38
  11  13   3   49.36    1.67
  11  13   3   48.99    1.71
 -11 -13  -3   49.89    1.74
 -11 -13  -3   50.71    1.74
  12  12   3   20.12    0.87
  12  12   3   20.08    0.89
 -12 -12  -3   19.94    0.91
 -12 -12  -3   18.28    0.79
 -12 -12  -3   20.65    0.91
  13  11   3   51.52    1.73
  13  11   3   52.61    1.73
 -13 -11  -3   51.37    1.75
 -13 -11  -3   51.32    1.69
 -13 -11  -3   52.09    1.75
  14  10   3    1.72    0.30
  14  10   3    1.68    0.32
 -14 -10  -3    2.76    0.34
 -14 -10  -3    2.64    0.35
 -14 -10  -3    2.92    0.35
  15   9   3   39.17    1.42
  15   9   3   39.68    1.39
 -15  -9  -3   39.98    1.41
 -15  -9  -3   41.36    1.41
 -15  -9  -3   41.05    1.40
  16   8   3   14.54    0.74
  16   8   3   14.01    0.69
 -16  -8  -3   14.68    0.70
 -16  -8  -3   14.07    0.67
 -16  -8  -3   13.90    0.71
  17   7   3    0.98    0.26
  17   7   3    0.94    0.31
 -17  -7  -3    1.15    0.25
 -17  -7  -3    0.64    0.27
  18   6   3  104.74    3.08
  18   6   3   99.19    2.97
 -18  -6  -3   97.30    2.93
 -18  -6  -3  103.76    3.08
 -18  -6  -3  101.39    2.98
  19   5   3    1.28    0.27
  19   5   3    0.77    0.31
 -19  -5  -3    1.11    0.24
 -19  -5  -3    0.83    0.31
 -19  -5  -3    0.95    0.23
  20   4   3   56.86    1.78
 -20  -4  -3   53.37    1.70
 -20  -4  -3   54.10    1.88
 -20  -4  -3   56.41    1.77
  21   3   3    3.34    0.35
 -21  -3  -3    3.19    0.27
 -21  -3  -3    3.78    0.45
  22   2   3    0.61    0.24
 -22  -2  -3   -0.22    0.31
  23   1   3    0.90    0.28
 -23  -1  -3    0.64    0.35
  24   0   3    0.27    0.26
 -24   0  -3    0.40    0.35
  25  -1   3    1.78    0.31
 -25   1  -3    1.78    0.39
  26  -2   3    2.58    0.34
 -26   2  -3    3.42    0.50
 -27   3  -3    5.54    0.61
 -28   4  -3    0.36    0.40
 -29   5  -3    0.29    0.42
 -30   6  -3    0.58    0.47
 -31   7  -3   17.20    1.07
 -32   8  -3    2.45    0.57
   0 -22  -3    2.52    0.58
  -2 -20  -3   -0.14    0.42
  -2 -20  -3    0.99    0.48
   3  19   3    0.16    0.35
  -3 -19  -3    0.29    0.42
  -3 -19  -3    0.23    0.35
   4  18   3   14.42    0.83
  -4 -18  -3   15.47    0.89
   5  17   3    0.45    0.33
  -5 -17  -3    0.48    0.39
  -5 -17  -3    0.01    0.38
   6  16   3    0.52    0.33
  -6 -16  -3   -0.06    0.28
   7  15   3   33.21    1.20
   7  15   3   31.36    1.26
  -7 -15  -3   31.43    1.30
  -7 -15  -3   30.86    1.26
   8  14   3   17.08    0.83
   8  14   3   17.57    0.80
  -8 -14  -3   18.53    0.90
  -8 -14  -3   18.36    0.87
   9  13   3  121.09    3.41
   9  13   3  116.00    3.45
  -9 -13  -3  118.39    3.48
  -9 -13  -3  112.33    3.48
  10  12   3    5.05    0.40
  10  12   3    4.69    0.40
 -10 -12  -3    3.67    0.42
 -10 -12  -3    4.56    0.36
 -10 -12  -3    3.91    0.39
  11  11   3   40.72    1.36
  11  11   3   37.31    1.35
 -11 -11  -3   38.38    1.30
 -11 -11  -3   36.84    1.35
 -11 -11  -3   40.00    1.39
  12  10   3    2.64    0.35
  12  10   3    1.69    0.29
 -12 -10  -3    2.20    0.29
 -12 -10  -3    2.01    0.30
 -12 -10  -3    2.65    0.32
  13   9   3    0.86    0.24
  13   9   3    0.88    0.27
 -13  -9  -3    1.19    0.26
 -13  -9  -3    1.01    0.24
  14   8   3   10.17    0.55
  14   8   3   10.84    0.57
 -14  -8  -3   11.02    0.58
 -14  -8  -3   10.52    0.55
 -14  -8  -3   10.98    0.56
  15   7   3   27.04    1.00
  15   7   3   26.93    1.05
 -15  -7  -3   25.92    0.98
 -15  -7  -3   26.90    1.03
 -15  -7  -3   26.76    1.00
  16   6   3   92.19    2.75
  16   6   3   95.31    2.84
 -16  -6  -3   91.77    2.76
 -16  -6  -3   95.23    2.74
 -16  -6  -3   95.76    2.83
  17   5   3    3.23    0.40
  17   5   3    3.21    0.32
 -17  -5  -3    3.07    0.30
 -17  -5  -3    3.60    0.30
 -17  -5  -3    3.87    0.39
  18   4   3   88.56    2.62
 -18  -4  -3   86.82    2.57
 -18  -4  -3   90.00    2.74
 -18  -4  -3   90.26    2.63
  19   3   3    4.90    0.38
 -19  -3  -3    4.33    0.42
 -19  -3  -3    4.49    0.31
 -19  -3  -3    4.74    0.35
  20   2   3   18.13    0.75
 -20  -2  -3   18.73    0.87
 -20  -2  -3   17.15    0.69
  21   1   3   46.24    1.50
 -21  -1  -3   45.09    1.64
  22   0   3   -0.10    0.24
 -22   0  -3   -0.08    0.28
  23  -1   3    0.77    0.26
 -23   1  -3    0.44    0.33
 -24   2  -3    1.01    0.36
 -25   3  -3    0.81    0.36
  26  -4   3    0.35    0.24
 -26   4  -3    0.77    0.39
 -27   5  -3    0.51    0.38
 -28   6  -3    0.12    0.38
 -29   7  -3    8.15    0.73
 -30   8  -3    3.67    0.57
 -31   9  -3   10.79    0.85
   2  18   3   10.91    0.69
  -2 -18  -3   10.72    0.72
   3  17   3    0.54    0.34
  -3 -17  -3    1.04    0.40
  -3 -17  -3   -0.24    0.42
   4  16   3    0.85    0.34
   4  16   3    1.47    0.27
  -4 -16  -3   -0.12    1.47
  -4 -16  -3    0.93    0.37
  -5 -15  -3    2.59    0.37
  -5 -15  -3    2.72    0.53
   6  14   3   31.22    1.20
   6  14   3   31.23    1.13
  -6 -14  -3   31.56    1.25
  -6 -14  -3   30.60    1.20
   7  13   3    4.93    0.42
   7  13   3    5.55    0.39
  -7 -13  -3    5.73    0.45
  -7 -13  -3    4.80    0.45
   8  12   3    8.41    0.48
   8  12   3    8.03    0.52
  -8 -12  -3    8.30    0.53
  -8 -12  -3    8.26    0.54
   9  11   3   84.61    2.55
   9  11   3   86.02    2.51
  -9 -11  -3   79.63    2.42
  -9 -11  -3   85.06    2.56
  -9 -11  -3   85.43    2.57
  10  10   3   12.25    0.60
  10  10   3   10.79    0.56
 -10 -10  -3   11.51    0.54
 -10 -10  -3   12.36    0.61
 -10 -10  -3   11.02    0.58
  11   9   3    9.97    0.52
  11   9   3    9.82    0.52
 -11  -9  -3    9.95    0.51
 -11  -9  -3   10.57    0.55
 -11  -9  -3   10.25    0.53
  12   8   3    1.96    0.26
 -12  -8  -3    1.79    0.28
 -12  -8  -3    1.85    0.26
 -12  -8  -3    1.83    0.27
  13   7   3    1.39    0.24
  13   7   3    1.17    0.24
 -13  -7  -3    0.78    0.25
 -13  -7  -3    0.88    0.22
 -13  -7  -3    1.05    0.23
  14   6   3   22.70    0.86
  14   6   3   23.92    0.92
 -14  -6  -3   23.64    0.91
 -14  -6  -3   21.96    0.85
 -14  -6  -3   22.49    0.84
  15   5   3   20.32    0.85
  15   5   3   19.71    0.77
 -15  -5  -3   20.47    0.85
 -15  -5  -3   20.20    0.77
 -15  -5  -3   19.79    0.77
  16   4   3   34.50    1.18
 -16  -4  -3   35.62    1.19
 -16  -4  -3   35.93    1.27
 -16  -4  -3   33.86    1.14
  17   3   3    2.34    0.27
 -17  -3  -3    2.58    0.35
 -17  -3  -3    2.74    0.26
 -17  -3  -3    2.73    0.28
  18   2   3   68.89    2.06
 -18  -2  -3   67.86    2.01
 -18  -2  -3   70.03    2.07
 -18  -2  -3   66.58    2.17
  19   1   3   41.63    1.31
 -19  -1  -3   37.67    1.24
 -19  -1  -3   38.23    1.29
 -19  -1  -3   39.93    1.43
  20   0   3    0.22    0.21
 -20   0  -3   -0.01    0.14
 -20   0  -3   -0.33    0.29
  21  -1   3   41.85    1.40
 -21   1  -3   43.72    1.59
 -22   2  -3    0.57    0.30
  23  -3   3    0.09    0.22
 -23   3  -3    1.20    0.38
  24  -4   3    3.39    0.34
 -24   4  -3    3.09    0.44
  25  -5   3    0.15    0.24
 -25   5  -3    0.95    0.37
 -26   6  -3    0.46    0.36
 -27   7  -3    1.16    0.39
 -28   8  -3    9.34    0.76
 -29   9  -3    6.01    0.66
   4 -22  -3    4.30    0.62
   1  17   3   10.49    0.67
  -1 -17  -3   10.89    0.71
   2  16   3    8.31    0.49
   2  16   3    8.62    0.56
  -2 -16  -3    8.16    0.58
   3  15   3    9.98    0.53
   3  15   3   11.16    0.63
  -3 -15  -3   10.48    0.64
   4  14   3   46.79    1.60
   4  14   3   48.09    1.52
  -4 -14  -3   44.98    1.61
  -4 -14  -3   46.73    1.65
   5  13   3    2.91    0.36
  -5 -13  -3    2.76    0.35
  -5 -13  -3    3.35    0.39
   6  12   3   20.38    0.84
   6  12   3   18.98    0.77
  -6 -12  -3   20.32    0.88
  -6 -12  -3   19.61    0.85
   7  11   3   36.39    1.26
   7  11   3   36.29    1.21
  -7 -11  -3   36.03    1.28
  -7 -11  -3   36.75    1.28
  -7 -11  -3   34.42    1.13
   8  10   3    3.34    0.33
   8  10   3    3.81    0.31
  -8 -10  -3    3.64    0.34
  -8 -10  -3    3.65    0.28
  -8 -10  -3    3.80    0.34
   9   9   3    0.24    0.19
   9   9   3    0.27    0.20
  -9  -9  -3    0.44    0.20
  -9  -9  -3    0.25    0.16
  10   8   3   54.17    1.67
  10   8   3   53.46    1.67
 -10  -8  -3   51.95    1.67
 -10  -8  -3   54.37    1.68
 -10  -8  -3   53.15    1.64
  11   7   3   54.20    1.70
  11   7   3   54.14    1.71
 -11  -7  -3   55.91    1.70
 -11  -7  -3   56.88    1.71
 -11  -7  -3   54.52    1.70
  12   6   3   85.45    2.48
  12   6   3   85.19    2.51
 -12  -6  -3   86.21    2.49
 -12  -6  -3   84.52    2.47
 -12  -6  -3   85.09    2.50
  13   5   3    8.99    0.48
  13   5   3    8.61    0.44
 -13  -5  -3    8.42    0.43
 -13  -5  -3    8.49    0.48
 -13  -5  -3    8.80    0.45
  14   4   3   19.31    0.74
 -14  -4  -3   19.55    0.72
 -14  -4  -3   19.14    0.78
 -14  -4  -3   19.02    0.73
  15   3   3   37.20    1.20
 -15  -3  -3   36.97    1.20
 -15  -3  -3   34.85    1.15
 -15  -3  -3   35.52    1.25
  16   2   3  100.93    2.79
 -16  -2  -3   96.68    2.89
 -16  -2  -3   97.28    2.78
 -16  -2  -3   93.78    2.80
  17   1   3  109.02    3.07
 -17  -1  -3  110.09    3.07
 -17  -1  -3  104.98    3.19
 -17  -1  -3  107.42    3.08
  18   0   3   -0.16    0.18
 -18   0  -3   -0.12    0.14
 -18   0  -3   -0.30    0.27
 -18   0  -3    0.23    0.17
  19  -1   3   42.47    1.34
 -19   1  -3   40.78    1.49
 -19   1  -3   40.98    1.30
  20  -2   3   17.78    0.73
 -20   2  -3   18.37    0.87
  21  -3   3    3.39    0.32
 -21   3  -3    4.23    0.44
  22  -4   3   22.43    0.88
 -22   4  -3   23.84    1.06
  23  -5   3   10.63    0.55
 -23   5  -3   11.27    0.72
  24  -6   3    1.32    0.26
 -24   6  -3    1.10    0.36
  25  -7   3    0.16    0.24
 -25   7  -3    0.73    0.37
 -26   8  -3   18.74    1.01
 -27   9  -3   11.22    0.79
 -28  10  -3    4.33    0.55
   6 -22  -3    0.18    0.44
   3 -19  -3    2.32    0.49
  -1  17   3    5.33    0.48
   1 -17  -3    6.51    0.54
   0  16   3   12.34    0.67
   0 -16  -3   11.99    0.67
   1  15   3   36.82    1.35
  -1 -15  -3   38.34    1.39
   2  14   3   23.85    0.95
   2  14   3   23.51    0.87
  -2 -14  -3   23.02    1.03
  -2 -14  -3   24.24    0.97
   3  13   3    0.65    0.22
   3  13   3    0.34    0.19
  -3 -13  -3    0.44    0.25
   4  12   3    0.73    0.24
   4  12   3    0.29    0.17
  -4 -12  -3    0.20    0.23
  -4 -12  -3    1.17    0.30
   5  11   3   35.66    1.18
   5  11   3   35.45    1.24
  -5 -11  -3   38.01    1.28
  -5 -11  -3   36.66    1.29
   6  10   3   17.08    0.66
   6  10   3   17.08    0.70
  -6 -10  -3   17.20    0.71
  -6 -10  -3   16.71    0.72
  -6 -10  -3   15.86    0.60
   7   9   3    0.19    0.16
   7   9   3    0.60    0.20
  -7  -9  -3    0.29    0.20
  -7  -9  -3    0.39    0.14
  -7  -9  -3    0.21    0.21
   8   8   3   34.10    1.11
   8   8   3   33.59    1.12
  -8  -8  -3   33.36    1.07
  -8  -8  -3   33.71    1.14
  -8  -8  -3   32.22    1.12
   9   7   3    2.75    0.26
   9   7   3    2.91    0.26
  -9  -7  -3    3.07    0.25
  -9  -7  -3    2.84    0.26
  -9  -7  -3    2.80    0.27
  10   6   3   18.26    0.71
  10   6   3   17.49    0.67
 -10  -6  -3   18.04    0.69
 -10  -6  -3   18.10    0.69
 -10  -6  -3   17.10    0.68
  11   5   3  115.56    3.25
  11   5   3  114.68    3.22
 -11  -5  -3  114.32    3.22
 -11  -5  -3  114.26    3.24
 -11  -5  -3  114.84    3.22
  12   4   3   31.24    1.04
 -12  -4  -3   31.44    1.09
 -12  -4  -3   32.53    1.05
 -12  -4  -3   33.32    1.06
  13   3   3   15.70    0.62
 -13  -3  -3   16.20    0.63
 -13  -3  -3   16.09    0.68
 -13  -3  -3   15.75    0.60
  14   2   3   60.89    1.78
 -14  -2  -3   58.97    1.75
 -14  -2  -3   60.70    1.77
 -14  -2  -3   57.22    1.84
  15   1   3   14.70    0.61
 -15  -1  -3   16.50    0.61
 -15  -1  -3   16.13    0.72
 -15  -1  -3   16.17    0.63
  16   0   3   -0.03    0.16
 -16   0  -3    0.04    0.13
 -16   0  -3   -0.17    0.20
 -16   0  -3   -0.25    0.14
  17  -1   3  112.36    3.06
 -17   1  -3  106.38    3.19
 -17   1  -3  104.84    3.36
 -18   2  -3   70.33    2.07
 -18   2  -3   69.15    2.22
  19  -3   3    4.63    0.34
 -19   3  -3    4.66    0.43
  20  -4   3   62.73    1.87
 -20   4  -3   57.56    2.01
  21  -5   3   10.39    0.53
 -21   5  -3   10.69    0.67
 -22   6  -3   17.27    0.89
  23  -7   3    9.49    0.51
 -23   7  -3    8.85    0.63
 -24   8  -3   41.86    1.62
 -25   9  -3    2.86    0.47
 -26  10  -3   11.56    0.78
   7 -21  -3   -0.36    0.45
   5 -19  -3    0.60    0.40
  -2  16   3   44.55    1.59
   2 -16  -3   47.36    1.63
  -1  15   3   28.52    1.11
   1 -15  -3   30.06    1.15
   0  14   3    1.56    0.29
   0 -14  -3   -0.20    3.39
   0 -14  -3    1.04    0.29
   1  13   3    3.36    0.33
  -1 -13  -3    3.48    0.35
  -1 -13  -3    3.32    0.36
   2  12   3    4.97    0.37
  -2 -12  -3    5.35    0.40
  -2 -12  -3    5.53    0.41
   3  11   3    0.72    0.19
   3  11   3    0.99    0.18
  -3 -11  -3    0.79    0.24
  -3 -11  -3    0.68    0.19
   4  10   3    3.27    0.28
   4  10   3    3.58    0.26
  -4 -10  -3    3.42    0.31
  -4 -10  -3    3.39    0.30
   5   9   3   19.70    0.71
   5   9   3   19.68    0.75
  -5  -9  -3   20.42    0.77
  -5  -9  -3   19.24    0.66
  -5  -9  -3   20.63    0.78
   6   8   3    7.65    0.37
   6   8   3    6.95    0.38
  -6  -8  -3    7.15    0.40
  -6  -8  -3    7.03    0.40
  -6  -8  -3    6.91    0.33
   7   7   3    6.43    0.36
   7   7   3    6.97    0.36
  -7  -7  -3    6.77    0.37
  -7  -7  -3    6.68    0.37
  -7  -7  -3    6.89    0.33
   8   6   3  138.26    3.85
   8   6   3  142.02    3.85
  -8  -6  -3  138.58    3.86
  -8  -6  -3  139.33    3.85
  -8  -6  -3  139.10    3.82
   9   5   3    8.38    0.42
   9   5   3    9.04    0.42
  -9  -5  -3    8.94    0.41
  -9  -5  -3    9.33    0.42
  -9  -5  -3    8.49    0.41
  10   4   3    9.09    0.42
 -10  -4  -3    8.77    0.41
 -10  -4  -3    9.38    0.42
 -10  -4  -3    9.13    0.44
  11   3   3   43.34    1.32
 -11  -3  -3   42.90    1.31
 -11  -3  -3   42.22    1.35
 -11  -3  -3   43.12    1.32
  12   2   3   23.19    0.80
 -12  -2  -3   24.19    0.81
 -12  -2  -3   23.10    0.85
 -12  -2  -3   23.93    0.80
  13   1   3   14.62    0.56
 -13  -1  -3   13.71    0.61
 -13  -1  -3   14.69    0.56
 -13  -1  -3   14.20    0.55
  14   0   3   -0.07    0.12
 -14   0  -3    0.26    0.17
 -14   0  -3    0.14    0.12
  15  -1   3   16.27    0.62
 -15   1  -3   16.74    0.72
 -15   1  -3   15.49    0.62
  16  -2   3   99.41    2.84
 -16   2  -3  100.00    3.21
 -16   2  -3  100.76    2.97
  17  -3   3    3.24    0.28
 -17   3  -3    2.74    0.25
 -17   3  -3    2.80    0.33
 -18   4  -3   91.60    2.81
  19  -5   3    1.14    0.24
 -19   5  -3    0.72    0.28
 -20   6  -3   59.17    2.00
  21  -7   3   28.71    1.04
 -21   7  -3   29.52    1.22
  22  -8   3   36.28    1.23
 -22   8  -3   35.75    1.42
 -23   9  -3    1.28    0.37
 -24  10  -3   18.06    0.94
   8 -20  -3    0.46    0.41
   7 -19  -3   -0.72    2.28
   5 -17  -3    0.44    0.35
   5 -17  -3   -0.38    0.32
  -3  15   3   31.38    1.17
   3 -15  -3   32.42    1.20
  -2  14   3    2.82    0.26
  -2  14   3    2.17    0.30
   2 -14  -3    2.25    0.33
  -1  13   3   46.53    1.42
  -1  13   3   47.74    1.52
   1 -13  -3   40.67    1.58
   1 -13  -3   48.11    1.54
   0  12   3   15.48    0.67
   0 -12  -3   15.53    0.71
   0 -12  -3   15.47    0.68
   1  11   3   21.90    0.83
  -1 -11  -3   22.63    0.86
  -1 -11  -3   22.22    0.87
   2  10   3    0.39    0.16
  -2 -10  -3    0.20    0.18
   3   9   3   37.28    1.15
   3   9   3   37.46    1.21
  -3  -9  -3   37.37    1.22
  -3  -9  -3   38.31    1.25
   4   8   3   21.52    0.71
   4   8   3   21.09    0.75
  -4  -8  -3   21.14    0.77
  -4  -8  -3   19.62    0.66
  -4  -8  -3   20.60    0.77
   5   7   3   24.00    0.77
   5   7   3   22.72    0.79
  -5  -7  -3   23.49    0.82
  -5  -7  -3   22.53    0.73
  -5  -7  -3   22.18    0.80
   6   6   3   87.29    2.44
   6   6   3   86.67    2.42
  -6  -6  -3   84.57    2.44
  -6  -6  -3   86.39    2.45
  -6  -6  -3   85.89    2.40
   7   5   3    1.20    0.17
   7   5   3    1.32    0.17
  -7  -5  -3    1.31    0.18
  -7  -5  -3    1.05    0.17
  -7  -5  -3    1.33    0.17
   8   4   3   98.37    2.74
  -8  -4  -3   98.03    2.75
  -8  -4  -3   99.21    2.75
  -8  -4  -3   98.28    2.75
   9   3   3   31.36    0.98
  -9  -3  -3   31.12    0.98
  -9  -3  -3   30.66    1.01
  -9  -3  -3   31.04    0.98
  10   2   3   14.50    0.53
 -10  -2  -3   14.18    0.53
 -10  -2  -3   14.09    0.53
 -10  -2  -3   13.94    0.58
  11   1   3   13.71    0.52
 -11  -1  -3   13.61    0.58
 -11  -1  -3   13.64    0.52
  12   0   3   -0.05    0.11
 -12   0  -3    0.04    0.13
 -12   0  -3    0.03    0.10
  13  -1   3   14.57    0.56
 -13   1  -3   14.60    0.55
 -13   1  -3   14.32    0.63
  14  -2   3   62.62    1.82
 -14   2  -3   60.68    1.92
 -14   2  -3   61.93    1.81
  15  -3   3   39.06    1.19
 -15   3  -3   36.26    1.29
 -15   3  -3   35.52    1.43
  16  -4   3   40.00    1.25
 -16   4  -3   37.49    1.23
 -16   4  -3   38.83    1.37
  17  -5   3    3.55    0.31
 -17   5  -3    3.59    0.37
  18  -6   3  114.31    3.17
 -18   6  -3  107.73    3.32
  19  -7   3   20.54    0.81
 -19   7  -3   20.04    0.93
  20  -8   3   13.77    0.63
 -20   8  -3   13.78    0.76
  21  -9   3    8.07    0.48
 -21   9  -3    8.13    0.59
  22 -10   3    7.47    0.48
 -22  10  -3    7.35    0.58
 -23  11  -3    2.16    0.39
  10 -20  -3    1.53    0.44
   9 -19  -3    0.17    0.36
   8 -18  -3   -0.90    0.41
   7 -17  -3    0.13    0.32
   7 -17  -3    1.42    0.36
  -4  14   3    1.26    0.25
  -2  12   3    2.06    0.25
  -2  12   3    1.65    0.19
   2 -12  -3    2.00    0.27
  -1  11   3    8.99    0.45
   1 -11  -3    7.95    0.48
   1 -11  -3    8.64    0.45
   0  10   3   10.31    0.42
   0  10   3   10.02    0.47
   0 -10  -3    9.97    0.51
   0 -10  -3   10.77    0.50
   1   9   3   30.57    0.96
   1   9   3   31.33    1.02
  -1  -9  -3   32.09    1.04
  -1  -9  -3   30.55    1.06
   2   8   3   35.14    1.07
   2   8   3   36.05    1.13
  -2  -8  -3   35.41    1.15
  -2  -8  -3   36.02    1.14
   3   7   3   11.79    0.48
   3   7   3   11.85    0.43
  -3  -7  -3   11.88    0.49
  -3  -7  -3   11.75    0.50
  -3  -7  -3   10.58    0.39
   4   6   3  190.73    5.45
   4   6   3  198.18    5.35
  -4  -6  -3  202.58    5.46
  -4  -6  -3  197.94    5.34
  -4  -6  -3  197.54    5.63
   5   5   3   13.92    0.50
   5   5   3   13.57    0.51
  -5  -5  -3   13.52    0.48
  -5  -5  -3   13.46    0.52
  -5  -5  -3   14.11    0.52
   6   4   3  148.74    4.05
  -6  -4  -3  147.72    4.07
  -6  -4  -3  148.36    4.06
  -6  -4  -3  154.02    4.06
   7   3   3    7.86    0.34
  -7  -3  -3    7.23    0.33
  -7  -3  -3    7.68    0.35
  -7  -3  -3    8.28    0.35
   8   2   3  141.50    3.76
  -8  -2  -3  135.83    3.79
  -8  -2  -3  140.94    3.76
  -8  -2  -3  135.32    4.22
   9   1   3    0.54    0.13
  -9  -1  -3    0.44    0.14
  -9  -1  -3    0.55    0.12
  10   0   3    0.23    0.10
 -10   0  -3    0.04    0.10
  11  -1   3   13.36    0.51
 -11   1  -3   13.65    0.51
 -11   1  -3   13.68    0.58
  12  -2   3   25.53    0.84
 -12   2  -3   26.04    0.84
 -12   2  -3   24.74    0.91
  13  -3   3   17.59    0.64
 -13   3  -3   17.48    0.72
 -13   3  -3   16.74    0.63
 -14   4  -3   20.24    0.73
 -14   4  -3   20.44    0.83
  15  -5   3   22.53    0.81
 -15   5  -3   21.84    0.89
 -15   5  -3   21.75    0.79
  16  -6   3  106.69    3.02
 -16   6  -3  104.86    3.14
  17  -7   3    0.75    0.23
 -17   7  -3    0.36    0.23
  18  -8   3    2.28    0.30
 -18   8  -3    2.75    0.36
  19  -9   3   11.79    0.58
 -19   9  -3   11.28    0.67
  20 -10   3    0.40    0.26
 -20  10  -3    1.44    0.32
  21 -11   3    1.05    0.29
 -21  11  -3    0.49    0.29
  11 -19  -3   -0.63    0.40
  10 -18  -3    2.57    0.42
   9 -17  -3   -0.15    1.71
   9 -17  -3    0.30    0.32
   8 -16  -3    0.15    0.26
   8 -16  -3   -0.05    0.31
   6 -14  -3    0.82    0.27
   6 -14  -3    0.04    0.21
  -5  13   3   15.63    0.67
   5 -13  -3   16.38    0.71
  -3  11   3   45.23    1.41
   3 -11  -3   43.21    1.46
   3 -11  -3   45.84    1.43
  -2  10   3   59.91    1.75
  -2  10   3   57.08    1.68
   2 -10  -3   59.66    1.77
   2 -10  -3   57.66    1.79
  -1   9   3   41.20    1.23
  -1   9   3   43.17    1.30
   1  -9  -3   43.09    1.31
   1  -9  -3   40.03    1.32
   0   8   3   44.08    1.26
   0   8   3   43.02    1.31
   0  -8  -3   43.28    1.35
   0  -8  -3   43.46    1.33
   1   7   3   98.47    2.71
   1   7   3   95.85    2.69
  -1  -7  -3   98.81    2.72
  -1  -7  -3   97.22    2.74
   2   6   3  218.54    6.16
   2   6   3  217.54    5.95
  -2  -6  -3  215.47    5.84
   3   5   3    9.37    0.34
   3   5   3    9.20    0.37
  -3  -5  -3    9.20    0.39
  -3  -5  -3    9.20    0.38
  -3  -5  -3    8.97    0.32
   5   3   3  131.58    3.50
  -5  -3  -3  125.96    3.49
  -5  -3  -3  126.57    3.55
  -5  -3  -3  131.64    3.49
   6   2   3  180.06    4.84
  -6  -2  -3  179.18    4.84
  -6  -2  -3  181.32    4.93
  -6  -2  -3  183.30    4.91
   7   1   3   73.42    2.04
  -7  -1  -3   72.98    2.04
  -7  -1  -3   73.18    2.08
   8   0   3    0.03    0.09
  -8   0  -3    0.02    0.11
   9  -1   3    0.70    0.12
  -9   1  -3    0.40    0.13
  -9   1  -3    0.44    0.11
  10  -2   3   14.80    0.54
 -10   2  -3   14.24    0.54
 -10   2  -3   15.80    0.62
  11  -3   3   44.21    1.36
 -11   3  -3   47.02    1.46
 -11   3  -3   44.93    1.36
  12  -4   3   35.35    1.13
 -12   4  -3   35.57    1.12
 -12   4  -3   35.39    1.21
  13  -5   3    9.74    0.45
 -13   5  -3    9.98    0.52
 -13   5  -3   10.07    0.45
  14  -6   3   27.54    0.95
 -14   6  -3   27.09    0.93
 -14   6  -3   26.15    1.02
  15  -7   3   30.38    1.04
 -15   7  -3   29.48    1.01
 -15   7  -3   29.46    1.13
  16  -8   3   15.90    0.66
 -16   8  -3   14.39    0.73
  17  -9   3   14.87    0.67
 -17   9  -3   15.40    0.75
  18 -10   3    1.32    0.29
  19 -11   3    3.25    0.36
 -19  11  -3    3.83    0.41
  20 -12   3    3.78    0.39
  21 -13   3    1.09    0.31
  12 -18  -3    2.15    0.41
  11 -17  -3    5.94    0.49
   9 -15  -3    0.19    0.45
   9 -15  -3    0.22    0.24
   8 -14  -3    0.10    0.25
   8 -14  -3    1.10    0.26
  -6  12   3    7.04    0.40
   6 -12  -3    7.75    0.43
  -5  11   3   77.63    2.29
   5 -11  -3   80.46    2.31
  -4  10   3   76.33    2.21
   4 -10  -3   79.71    2.23
   4 -10  -3   74.29    2.26
  -3   9   3    0.62    0.14
   3  -9  -3    0.58    0.14
   3  -9  -3    0.84    0.19
  -2   8   3  162.95    4.49
   2  -8  -3  165.58    4.52
   2  -8  -3  167.15    4.50
  -1   7   3   24.29    0.78
  -1   7   3   23.28    0.72
   1  -7  -3   24.89    0.79
   1  -7  -3   24.55    0.82
   0   6   3   42.25    1.23
   0   6   3   41.28    1.17
   0  -6  -3   42.04    1.24
   0  -6  -3   41.47    1.26
   1   5   3    2.42    0.13
   1   5   3    2.57    0.17
  -1  -5  -3    2.59    0.18
  -1  -5  -3    2.69    0.19
   2   4   3 1000.00   30.97
   3   3   3    3.85    0.20
  -3  -3  -3    3.93    0.21
  -3  -3  -3    4.11    0.18
  -3  -3  -3    4.26    0.20
   4   2   3    3.26    0.17
  -4  -2  -3    2.93    0.17
  -4  -2  -3    3.27    0.18
  -4  -2  -3    3.11    0.17
   5   1   3  114.44    3.11
  -5  -1  -3  116.89    3.11
  -5  -1  -3  113.43    3.36
   6   0   3    0.41    0.09
  -6   0  -3    0.39    0.09
  -6   0  -3    0.28    0.09
   7  -1   3   74.96    2.08
  -7   1  -3   73.27    2.13
  -7   1  -3   75.72    2.08
   8  -2   3  153.65    4.13
  -8   2  -3  154.19    4.25
  -8   2  -3  150.24    4.19
   9  -3   3   33.18    1.03
  -9   3  -3   33.91    1.03
  -9   3  -3   32.95    1.09
  10  -4   3    9.99    0.43
 -10   4  -3    9.61    0.47
 -10   4  -3    9.95    0.42
  11  -5   3  126.89    3.54
 -11   5  -3  127.82    3.62
 -11   5  -3  128.65    3.69
  12  -6   3   96.71    2.79
 -12   6  -3   97.94    2.88
 -12   6  -3  100.48    2.79
 -13   7  -3    1.25    0.20
 -13   7  -3    1.32    0.24
  14  -8   3   11.96    0.56
 -14   8  -3   12.66    0.64
 -14   8  -3   11.20    0.53
  15  -9   3   44.25    1.46
 -15   9  -3   46.41    1.58
  16 -10   3   10.09    0.54
 -16  10  -3    9.78    0.58
  17 -11   3   16.42    0.74
 -17  11  -3   16.87    0.81
  18 -12   3    1.31    0.32
 -18  12  -3    1.52    0.31
  19 -13   3    1.84    0.34
  13 -17  -3    1.46    0.34
  12 -16  -3    9.57    0.56
  11 -15  -3   -0.39    0.24
  10 -14  -3    0.28    0.22
  10 -14  -3    0.42    0.35
  -7  11   3   57.81    1.74
   7 -11  -3   58.82    1.76
  -6  10   3   42.12    1.30
   6 -10  -3   42.11    1.32
  -5   9   3   19.55    0.68
   5  -9  -3   18.88    0.71
   5  -9  -3   19.50    0.69
  -4   8   3  119.29    3.24
   4  -8  -3  118.48    3.25
   4  -8  -3  117.46    3.29
  -3   7   3    2.25    0.17
   3  -7  -3    1.97    0.19
   3  -7  -3    2.28    0.18
  -2   6   3   45.28    1.31
   2  -6  -3   45.65    1.35
   2  -6  -3   45.90    1.32
  -1   5   3   56.86    1.58
   1  -5  -3   54.73    1.60
   1  -5  -3   56.77    1.58
   0   4   3  114.59    3.06
   0  -4  -3  113.66    3.06
   0  -4  -3  112.49    3.08
   1   3   3  339.88    8.81
   1   3   3  323.26   10.44
  -1  -3  -3  307.83   12.88
  -1  -3  -3  330.66    8.62
   2   2   3  416.29   11.16
  -2  -2  -3  410.76   11.09
   3   1   3   44.34    1.23
  -3  -1  -3   42.51    1.22
   4   0   3   -0.04    0.06
  -4   0  -3    0.08    0.05
   5  -1   3  112.62    3.02
  -5   1  -3  111.09    3.02
   6  -2   3  185.88    5.05
  -6   2  -3  185.94    5.99
   7  -3   3    8.48    0.36
  -7   3  -3    8.53    0.36
   8  -4   3  108.72    3.33
  -8   4  -3  115.57    3.37
   9  -5   3    8.66    0.40
  -9   5  -3    8.90    0.43
  -9   5  -3    8.76    0.39
  10  -6   3   19.40    0.73
 -10   6  -3   21.38    0.80
 -10   6  -3   21.01    0.74
  11  -7   3   63.58    1.91
 -11   7  -3   64.17    1.90
 -11   7  -3   64.30    1.98
  12  -8   3    1.82    0.25
 -12   8  -3    2.17    0.27
 -12   8  -3    2.50    0.24
  13  -9   3    0.58    0.22
 -13   9  -3    0.35    0.17
  14 -10   3    2.43    0.31
 -14  10  -3    3.04    0.33
  15 -11   3   31.64    1.16
 -15  11  -3   32.93    1.23
  16 -12   3   46.65    1.55
 -16  12  -3   45.13    1.60
  17 -13   3    0.19    0.27
  18 -14   3   11.60    0.66
  19 -15   3    0.78    0.36
  15 -17  -3    0.38    0.30
  14 -16  -3   47.27    1.56
  13 -15  -3    3.27    0.36
  12 -14  -3    0.42    0.25
  11 -13  -3   -0.32    0.24
  11 -13  -3    0.46    0.20
  -8  10   3   17.36    0.64
   8 -10  -3   18.40    0.67
  -7   9   3   73.84    2.12
   7  -9  -3   75.96    2.14
  -6   8   3   36.28    1.07
   6  -8  -3   37.06    1.09
   6  -8  -3   32.51    1.10
  -5   7   3  132.51    3.58
   5  -7  -3   99.59   21.90
   5  -7  -3  128.76    3.45
   5  -7  -3  125.23    3.48
  -4   6   3    0.97    0.11
   4  -6  -3    0.84    0.14
   4  -6  -3    1.24    0.12
  -3   5   3   84.53    2.28
   3  -5  -3   83.12    2.31
   3  -5  -3   84.11    2.29
  -2   4   3    0.73    0.08
   2  -4  -3    0.56    0.12
   2  -4  -3    0.61    0.09
   2  -4  -3    0.67    0.08
  -1   3   3  146.35    3.93
   1  -3  -3  145.15    8.83
   1  -3  -3  147.18    3.87
   1  -3  -3  144.79    3.90
   0   2   3  214.38    5.56
   0  -2  -3  213.10    5.48
   0  -2  -3  209.82    5.53
   0  -2  -3  178.64   15.04
   1   1   3   16.09    0.53
  -1  -1  -3   19.61    0.55
  -2   0  -3    0.13    0.05
   3  -1   3   45.62    1.29
  -3   1  -3   45.86    1.29
   4  -2   3    3.25    0.18
  -4   2  -3    3.38    0.18
   5  -3   3  149.62    3.95
  -5   3  -3  142.20    4.96
   6  -4   3  169.68    4.88
  -6   4  -3  181.54    5.22
   7  -5   3    1.11    0.17
  -7   5  -3    1.03    0.16
   8  -6   3  153.59    4.46
  -8   6  -3  163.69    4.70
   9  -7   3    2.93    0.25
  -9   7  -3    2.79    0.24
  10  -8   3   60.30    1.80
 -10   8  -3   58.83    1.84
 -10   8  -3   59.09    1.78
  11  -9   3   11.42    0.54
 -11   9  -3   10.63    0.56
 -11   9  -3   11.41    0.53
  12 -10   3    1.95    0.28
 -12  10  -3    1.81    0.26
 -12  10  -3    1.78    0.25
  13 -11   3   57.30    1.83
 -13  11  -3   57.62    1.87
  14 -12   3   16.65    0.77
 -14  12  -3   17.07    0.79
  15 -13   3   24.44    1.00
  16 -14   3   13.90    0.75
  17 -15   3    0.45    0.34
  18 -16   3    2.07    0.42
  19 -17   3   -0.50    0.37
  15 -15  -3    0.59    0.25
  14 -14  -3    3.89    0.33
  13 -13  -3    0.78    0.23
  12 -12  -3    2.05    0.24
  10 -10  -3    0.81    1.18
  -8   8   3   10.46    0.41
   8  -8  -3   11.01    0.42
  -7   7   3   58.03    2.10
  -7   7   3   64.89    1.78
   7  -7  -3   67.78    1.79
  -6   6   3    3.34    0.17
   6  -6  -3    3.21    0.20
   6  -6  -3    3.30    0.18
  -5   5   3    3.70    0.17
   5  -5  -3    3.97    0.18
   5  -5  -3    3.30    0.17
   5  -5  -3    4.02    0.20
  -4   4   3   16.08    0.48
   4  -4  -3   16.85    0.49
   4  -4  -3   15.42    0.51
   4  -4  -3   15.68    0.48
   3  -3  -3   11.24    1.49
   3  -3  -3   14.47    0.47
   3  -3  -3   14.58    0.58
  -2   2   3    1.31    0.08
   2  -2  -3    1.15    0.09
   2  -2  -3    1.25    0.08
   2  -2  -3    1.55    0.08
   1  -1  -3    4.71    0.17
   1  -1  -3    5.07    0.18
   1  -1  -3    4.15    0.22
   0   0  -3    0.06    0.07
   0   0  -3    0.05    0.05
   1  -1   3   17.55    0.56
  -1   1  -3   20.02    0.56
  -1   1  -3   17.54    0.61
   3  -3   3    4.57    0.23
  -3   3  -3    4.96    0.24
   5  -5   3   13.99    0.53
  -5   5  -3   14.21    0.52
   6  -6   3   88.79    2.56
  -6   6  -3   93.43    2.67
   7  -7   3    7.24    0.36
  -7   7  -3    6.90    0.35
   8  -8   3   36.67    1.20
  -8   8  -3   37.75    1.20
   9  -9   3    0.44    0.19
  -9   9  -3    0.13    0.16
  10 -10   3   12.38    0.59
 -10  10  -3   11.89    0.57
  11 -11   3   44.21    1.46
 -11  11  -3   44.33    1.49
 -11  11  -3   43.02    1.44
  12 -12   3   22.83    0.93
 -12  12  -3   22.66    0.93
  13 -13   3   55.17    1.83
  14 -14   3    4.20    0.44
  15 -15   3   18.73    0.90
  16 -16   3    1.39    0.40
  17 -17   3   -0.49    0.40
  15 -13  -3    4.90    0.34
 -11   9   3   76.23    2.63
  11  -9  -3   85.43    2.28
 -10   8   3    0.69    0.11
 -10   8   3    1.07    0.12
  10  -8  -3    0.83    0.13
   9  -7  -3    9.40    3.65
  -8   6   3    4.42    0.20
  -8   6   3    4.56    0.21
   8  -6  -3    4.99    0.21
  -7   5   3   27.61    0.82
   7  -5  -3   28.09    0.85
   7  -5  -3   29.18    0.81
  -6   4   3   39.27    1.07
   6  -4  -3   38.64    1.08
   6  -4  -3   31.82    4.49
  -5   3   3   42.27    1.20
   5  -3  -3   41.94    2.60
   5  -3  -3   43.40    1.18
  -4   2   3   94.37    2.87
   4  -2  -3   93.91    3.68
   4  -2  -3   99.01    2.59
   3  -1  -3    0.17    0.03
   3  -1  -3    0.24    0.08
   2   0  -3    0.04    0.04
   2   0  -3    0.12    0.04
   2   0  -3    0.12    0.08
   1   1  -3    3.31    0.15
   1   1  -3    3.38    0.18
   0   2  -3  207.91    8.02
   3  -5   3    9.91    0.41
  -3   5  -3   10.21    0.40
  -4   6  -3  202.74    6.16
   5  -7   3   24.66    0.85
  -5   7  -3   25.14    0.84
   6  -8   3    7.34    0.39
  -6   8  -3    7.55    0.40
   7  -9   3    1.05    0.19
  -7   9  -3    0.24    0.17
   8 -10   3    4.56    0.36
  -8  10  -3    3.94    0.33
   9 -11   3   96.45    2.84
  -9  11  -3   95.66    2.82
  10 -12   3    5.42    0.43
 -10  12  -3    5.28    0.41
  11 -13   3   50.94    1.72
 -11  13  -3   52.67    1.72
  12 -14   3    4.69    0.45
  13 -15   3   29.77    1.20
  14 -16   3    1.12    0.38
  15 -17   3   -0.34    0.39
  16 -18   3    6.12    0.59
  17 -19   3    0.63    0.44
 -13   9   3   76.74    2.23
  13  -9  -3   80.41    2.20
 -12   8   3   35.66    1.10
  11  -7  -3   44.84    9.72
  11  -7  -3   29.48   13.12
  10  -6  -3    6.49    1.43
  -8   4   3   19.92    0.63
  -7   3   3   74.48    1.99
   7  -3  -3   70.15    2.57
  -6   2   3   81.80    2.16
   6  -2  -3   76.32    2.49
  -5   1   3  153.67    4.46
   5  -1  -3  158.29    4.26
  -4   0   3    0.11    0.06
   4   0  -3    0.16    0.05
   3   1  -3    0.31    0.06
   2   2  -3    0.92    0.09
  -1  -3   3  111.83    9.22
   1   3  -3  125.15    6.02
   0  -4   3   89.94    4.65
   0   4  -3  103.26    3.71
   0   4  -3  112.83    2.82
   1  -5   3    2.49    0.19
  -1   5  -3    2.88    0.20
  -1   5  -3    2.54    0.19
   2  -6   3  199.51    7.49
  -2   6  -3  223.47    6.62
   3  -7   3   12.63    0.53
  -3   7  -3   12.88    0.52
  -3   7  -3   12.99    0.52
   4  -8   3   22.80    0.81
  -4   8  -3   22.33    0.80
   5  -9   3   23.06    0.85
  -5   9  -3   23.30    0.84
   6 -10   3   17.36    0.73
  -6  10  -3   17.50    0.72
   7 -11   3   39.44    1.35
  -7  11  -3   39.27    1.33
   8 -12   3    9.93    0.56
  -8  12  -3    8.82    0.52
   9 -13   3  122.83    3.64
  -9  13  -3  127.72    3.63
  10 -14   3    2.09    0.36
  11 -15   3   67.32    2.22
  12 -16   3    0.13    0.36
  13 -17   3    2.51    0.46
  14 -18   3    4.21    0.53
  15 -19   3   -0.42    0.46
 -15   9   3    0.75    0.16
 -14   8   3   45.30    1.38
 -13   7   3  116.01    3.22
 -12   6   3   16.14    0.59
 -11   5   3    2.63    0.19
 -10   4   3    6.16    0.29
  -9   3   3   51.58    1.48
  -8   2   3   78.15    2.16
  -7   1   3  215.92    5.95
   7  -1  -3  223.28    5.93
  -6   0   3    0.24    0.08
   6   0  -3    0.18    0.04
   6   0  -3    0.06    0.06
  -5  -1   3  113.94   14.11
  -5  -1   3  154.48    3.98
   5   1  -3  154.47    3.83
   5   1  -3  118.30    9.81
  -4  -2   3   68.86    7.13
   4   2  -3   96.48    2.36
   4   2  -3   81.40    4.17
  -3  -3   3   13.31    1.10
   2   4  -3    0.51    0.10
   2   4  -3    0.61    0.10
  -1  -5   3   53.69    1.80
   1   5  -3   56.76    1.58
   1   5  -3   54.38    1.65
   0  -6   3   42.28    1.28
   0   6  -3   43.40    1.28
   0   6  -3   41.92    1.28
   1  -7   3  104.00    2.96
  -1   7  -3  101.92    2.89
  -1   7  -3  105.23    2.94
   2  -8   3   37.31    1.22
  -2   8  -3   39.27    1.23
  -2   8  -3   39.22    1.22
   3  -9   3   39.75    1.33
  -3   9  -3   41.95    1.33
  -3   9  -3   42.65    1.33
   4 -10   3    3.77    0.32
  -4  10  -3    3.58    0.31
   5 -11   3   39.09    1.33
  -5  11  -3   38.76    1.31
   6 -12   3   21.40    0.90
  -6  12  -3   23.13    0.90
   7 -13   3    5.26    0.44
  -7  13  -3    5.68    0.43
   8 -14   3   18.02    0.87
  -8  14  -3   19.09    0.85
   9 -15   3   62.72    2.07
  10 -16   3    1.87    0.40
  11 -17   3   10.33    0.72
  12 -18   3    2.29    0.47
  13 -19   3   -0.60    0.46
  14 -20   3   -0.01    0.44
 -17   9   3    1.55    0.22
 -16   8   3   16.44    0.65
 -15   7   3    0.14    0.14
 -14   6   3   15.16    0.59
 -13   5   3    7.58    0.37
 -12   4   3   23.91    0.80
 -11   3   3   38.06    1.17
 -10   2   3   19.80    0.67
  -9   1   3  314.40    8.57
  -8   0   3    0.14    0.10
   8   0  -3    0.06    0.04
   8   0  -3    0.14    0.09
  -7  -1   3  179.98   13.07
  -7  -1   3  213.92    5.73
   7   1  -3  216.44    5.53
  -6  -2   3   69.52    5.23
  -6  -2   3   79.40    2.11
   6   2  -3   69.63    3.16
   6   2  -3   79.99    2.10
  -5  -3   3   42.06    1.17
  -5  -3   3   33.47    2.75
   5   3  -3   41.45    1.16
   5   3  -3   38.22    1.17
  -4  -4   3   12.52    0.74
   4   4  -3   16.31    0.53
   4   4  -3   15.54    0.51
  -3  -5   3   81.86    3.08
   3   5  -3   85.48    2.38
   3   5  -3   88.38    2.39
  -2  -6   3   45.33    1.40
   2   6  -3   46.09    1.38
   2   6  -3   48.25    1.39
  -1  -7   3    2.40   16.83
  -1  -7   3   24.77    0.86
   1   7  -3   24.81    0.84
   1   7  -3   26.20    0.86
   0  -8   3   47.46    1.44
   0   8  -3   45.33    1.41
   0   8  -3   45.72    1.42
   1  -9   3   35.10    1.15
  -1   9  -3   32.89    1.12
  -1   9  -3   34.55    1.13
   2 -10   3    0.05    0.18
  -2  10  -3    0.11    0.16
  -2  10  -3    0.44    0.17
   3 -11   3    0.71    0.25
  -3  11  -3    0.69    0.21
  -3  11  -3    0.39    0.20
  -4  12  -3    0.04    0.20
   5 -13   3    3.57    0.39
  -5  13  -3    2.65    0.34
   6 -14   3   34.17    1.32
  -6  14  -3   35.31    1.30
   7 -15   3   32.11    1.27
  -7  15  -3   31.35    1.23
   8 -16   3    0.58    0.38
   9 -17   3    4.14    0.52
  10 -18   3    0.38    0.41
  12 -20   3    2.17    0.54
 -18   8   3   23.78    0.90
 -17   7   3    8.74    0.46
 -16   6   3    0.33    0.16
 -15   5   3    1.95    0.22
 -14   4   3    1.06    0.18
 -13   3   3   45.82    1.41
 -12   2   3    5.32    0.31
 -11   1   3  488.92   13.28
  10   0  -3    0.19    0.11
  -9  -1   3  289.92   17.33
  -9  -1   3  312.97    8.22
   9   1  -3  317.11    8.56
  -8  -2   3   77.78    2.17
  -8  -2   3   71.96    4.33
   8   2  -3   77.81    2.09
   8   2  -3   77.84    2.16
  -7  -3   3   60.82    4.40
  -7  -3   3   69.76    1.97
   7   3  -3   73.32    1.97
   7   3  -3   70.12    2.00
  -6  -4   3   34.28    1.90
  -6  -4   3   37.36    1.14
   6   4  -3   39.63    1.15
   6   4  -3   38.42    1.12
  -5  -5   3    3.15    0.21
   5   5  -3    3.90    0.24
   5   5  -3    3.24    0.21
  -4  -6   3    0.89    0.15
   4   6  -3    1.16    0.17
   4   6  -3    0.86    0.14
  -3  -7   3    1.89    0.21
   3   7  -3    2.28    0.22
   3   7  -3    2.17    0.21
  -2  -8   3  174.98    4.74
   2   8  -3  169.09    4.71
  -1  -9   3   45.91    1.43
   1   9  -3   42.84    1.40
   1   9  -3   44.05    1.39
   0 -10   3   11.38    0.54
   0  10  -3   10.98    0.52
   0  10  -3   11.56    0.53
   1 -11   3   24.94    0.93
  -1  11  -3   23.94    0.91
   2 -12   3    5.48    0.43
  -2  12  -3    5.52    0.41
  -2  12  -3    5.89    0.41
   3 -13   3    0.09    0.26
  -3  13  -3    0.24    0.22
   4 -14   3   48.56    1.69
  -4  14  -3   49.58    1.68
   5 -15   3    2.76    0.43
  -5  15  -3    1.94    0.36
  -6  16  -3    1.26    0.35
   7 -17   3    5.66    0.56
   9 -19   3    9.95    0.76
 -20   8   3   19.91    0.83
 -19   7   3    6.19    0.42
 -18   6   3   92.30    2.72
 -17   5   3    7.12    0.43
 -16   4   3    2.07    0.25
 -15   3   3   35.10    1.16
 -14   2   3   48.13    1.50
 -13   1   3   86.99    2.50
 -12   0   3    0.27    0.14
  12   0  -3    0.59    0.15
  11   1  -3  481.17   12.99
  11   1  -3  487.59   13.87
 -10  -2   3   20.82    0.70
 -10  -2   3   17.73    0.67
  10   2  -3   18.96    0.68
  -9  -3   3   44.39    2.61
  -9  -3   3   52.51    1.51
   9   3  -3   49.87    1.42
   9   3  -3   51.48    1.49
  -8  -4   3   19.24    0.67
  -8  -4   3   18.66    0.63
   8   4  -3   19.20    0.67
   8   4  -3   17.17    0.61
  -7  -5   3   27.99    0.90
  -7  -5   3   25.32    1.01
   7   5  -3   28.87    0.91
   7   5  -3   27.12    0.87
  -6  -6   3    3.21    0.25
   6   6  -3    3.56    0.24
   6   6  -3    3.38    0.25
  -5  -7   3  132.48    3.94
   5   7  -3  136.83    3.73
   5   7  -3  134.54    3.72
  -4  -8   3  121.70    3.60
   4   8  -3  125.58    3.46
  -3  -9   3    1.26    0.23
   3   9  -3    1.19    0.22
   3   9  -3    0.72    0.19
  -2 -10   3   61.67    1.89
   2  10  -3   60.60    1.86
   2  10  -3   59.69    1.84
  -1 -11   3    9.13    0.52
   1  11  -3    9.79    0.51
   1  11  -3    9.31    0.49
   0 -12   3   16.85    0.75
   0  12  -3   15.84    0.71
   0  12  -3   16.38    0.74
   1 -13   3    3.54    0.37
  -1  13  -3    3.65    0.36
  -1  13  -3    3.50    0.36
   2 -14   3   27.23    1.10
  -2  14  -3   25.70    1.05
  -2  14  -3   26.27    1.05
   3 -15   3   11.72    0.69
  -3  15  -3   11.86    0.68
   4 -16   3    0.84    0.35
  -4  16  -3    0.97    0.34
   5 -17   3    1.27    0.40
   6 -18   3    1.83    0.47
   7 -19   3    0.00    0.43
   8 -20   3    0.53    0.49
 -22   8   3    9.79    0.57
 -21   7   3   32.40    1.19
 -20   6   3   26.46    1.02
 -19   5   3    1.32    0.26
 -18   4   3   12.44    0.59
 -17   3   3   11.47    0.55
 -16   2   3   16.46    0.68
 -15   1   3   19.08    0.75
 -14   0   3    0.11    0.16
 -13  -1   3   81.20    3.84
 -13  -1   3   87.28    2.48
  13   1  -3   86.33    2.47
  13   1  -3   86.71    2.34
 -12  -2   3    5.83    0.35
 -12  -2   3    5.20    0.24
  12   2  -3    5.21    0.25
  12   2  -3    5.57    0.32
 -11  -3   3   35.95    1.15
 -11  -3   3   32.87    1.57
  11   3  -3   36.75    1.15
  11   3  -3   36.90    1.07
 -10  -4   3    5.99    0.33
 -10  -4   3    5.50    0.29
  10   4  -3    6.41    0.30
  10   4  -3    5.88    0.34
  -9  -5   3    1.16    0.16
  -9  -5   3    1.03    0.17
   9   5  -3    1.50    0.17
   9   5  -3    1.25    0.19
  -8  -6   3    4.44    0.28
  -8  -6   3    4.65    0.28
   8   6  -3    5.04    0.30
   8   6  -3    4.44    0.28
  -7  -7   3   59.18    2.08
   7   7  -3   61.92    1.84
   7   7  -3   66.58    1.88
  -6  -8   3   35.07    1.17
   6   8  -3   35.65    1.16
   6   8  -3   34.87    1.14
  -5  -9   3   19.79    0.77
   5   9  -3   18.88    0.74
   5   9  -3   19.28    0.75
  -4 -10   3   76.03    2.30
   4  10  -3   77.11    2.26
   4  10  -3   74.85    2.27
  -3 -11   3   45.65    1.54
   3  11  -3   47.53    1.50
   3  11  -3   45.29    1.51
  -2 -12   3    1.98    0.31
   2  12  -3    1.64    0.31
   2  12  -3    1.68    0.27
  -1 -13   3   52.56    1.74
   1  13  -3   51.87    1.71
   1  13  -3   49.48    1.67
   0 -14   3    1.39    0.33
   0  14  -3    1.29    0.32
   0  14  -3    0.80    0.27
   1 -15   3   42.18    1.54
  -1  15  -3   40.67    1.50
  -1  15  -3   41.43    1.48
   2 -16   3    8.78    0.65
  -2  16  -3    8.79    0.61
  -2  16  -3    8.42    0.59
   3 -17   3    0.84    0.39
  -3  17  -3    1.12    0.36
   4 -18   3   15.56    0.89
  -4  18  -3   14.73    0.85
   6 -20   3   -0.88    0.50
   7 -21   3    2.20    0.58
 -24   8   3    1.98    0.35
 -23   7   3   35.58    1.32
 -22   6   3   33.02    1.24
 -21   5   3   15.08    0.74
 -20   4   3    8.82    0.53
 -19   3   3   16.26    0.73
 -18   2   3    9.01    0.50
 -17   1   3    0.30    0.20
 -16   0   3    0.48    0.20
  16   0  -3   -0.10    0.17
  16   0  -3    0.02    0.06
 -15  -1   3   18.94    0.73
 -15  -1   3   15.66    0.83
  15   1  -3   17.65    0.70
  15   1  -3   18.64    0.58
  15   1  -3   15.93    0.57
 -14  -2   3   44.02    2.32
 -14  -2   3   46.93    1.48
  14   2  -3   46.02    1.46
  14   2  -3   48.21    1.35
 -13  -3   3   44.37    1.40
 -13  -3   3   40.87    1.55
  13   3  -3   45.34    1.41
  13   3  -3   44.76    1.30
 -12  -4   3   21.88    0.76
 -12  -4   3   23.17    0.84
  12   4  -3   22.83    0.82
  12   4  -3   22.97    0.75
 -11  -5   3    2.32    0.20
 -11  -5   3    2.40    0.24
  11   5  -3    2.40    0.20
  11   5  -3    2.40    0.25
 -10  -6   3   11.36    0.52
 -10  -6   3   12.34    0.52
  10   6  -3   11.99    0.53
  10   6  -3   11.82    0.50
  -9  -7   3   19.08    0.73
  -9  -7   3   19.73    0.73
   9   7  -3   18.96    0.74
   9   7  -3   18.98    0.71
  -8  -8   3   11.38    0.53
   8   8  -3   11.25    0.52
   8   8  -3   10.65    0.52
  -7  -9   3   74.89    2.21
   7   9  -3   73.97    2.18
   7   9  -3   71.78    2.19
  -6 -10   3   42.09    1.40
   6  10  -3   41.51    1.38
   6  10  -3   41.29    1.36
  -5 -11   3   83.50    2.48
   5  11  -3   80.61    2.46
   5  11  -3   82.03    2.45
  -4 -12   3   25.24    0.99
   4  12  -3   25.59    0.97
   4  12  -3   24.42    0.97
  -3 -13   3   23.79    1.00
   3  13  -3   24.40    0.95
   3  13  -3   23.94    0.99
  -2 -14   3    3.23    0.42
   2  14  -3    2.50    0.38
   2  14  -3    2.62    0.37
  -1 -15   3   30.12    1.23
   1  15  -3   32.53    1.22
   1  15  -3   32.48    1.23
   0 -16   3   13.65    0.79
   0  16  -3   13.43    0.77
   0  16  -3   13.78    0.75
   1 -17   3   11.58    0.73
  -1  17  -3   11.69    0.71
  -1  17  -3   12.44    0.74
   2 -18   3   11.29    0.77
  -2  18  -3   10.16    0.73
   3 -19   3    1.05    0.50
   4 -20   3    1.73    0.52
   5 -21   3    5.08    0.68
   6 -22   3    1.49    0.60
 -25   7   3    4.82    0.45
 -24   6   3   62.57    2.08
 -23   5   3    2.93    0.38
 -22   4   3    7.66    0.53
 -21   3   3   18.26    0.82
 -20   2   3   25.31    1.01
 -19   1   3   32.48    1.17
  19  -1  -3   30.57    1.14
 -18   0   3    0.01    0.20
  18   0  -3   -0.33    0.23
 -17  -1   3    0.06    0.20
  17   1  -3    0.08    0.10
  17   1  -3   -0.06    0.20
 -16  -2   3   14.36    0.62
 -16  -2   3   16.90    0.71
  16   2  -3   16.14    0.56
  16   2  -3   15.67    0.68
 -15  -3   3   30.77    1.45
 -15  -3   3   33.78    1.15
  15   3  -3   33.84    1.16
  15   3  -3   33.97    1.03
 -14  -4   3    1.18    0.22
 -14  -4   3    0.70    0.15
  14   4  -3    1.30    0.21
  14   4  -3    0.92    0.16
 -13  -5   3    7.06    0.37
 -13  -5   3    7.77    0.43
  13   5  -3    8.08    0.44
  13   5  -3    7.75    0.37
 -12  -6   3   17.05    0.70
 -12  -6   3   16.88    0.66
  12   6  -3   17.67    0.72
  12   6  -3   16.41    0.64
 -11  -7   3   61.35    1.87
 -11  -7   3   60.46    2.16
  11   7  -3   60.12    1.83
  11   7  -3   61.58    1.87
 -10  -8   3    1.01    0.20
  10   8  -3    0.91    0.21
  10   8  -3    1.19    0.21
  -9  -9   3  100.86    2.87
   9   9  -3   95.25    2.85
   9   9  -3   97.38    2.83
  -8 -10   3   17.79    0.76
   8  10  -3   18.17    0.75
   8  10  -3   17.92    0.75
  -7 -11   3   57.49    1.85
   7  11  -3   57.88    1.82
   7  11  -3   57.73    1.83
  -6 -12   3    8.40    0.51
   6  12  -3    7.38    0.48
   6  12  -3    7.09    0.49
  -5 -13   3   16.89    0.81
   5  13  -3   16.50    0.76
   5  13  -3   16.95    0.79
  -4 -14   3    1.54    0.32
   4  14  -3    2.12    0.33
  -3 -15   3   33.21    1.32
   3  15  -3   34.10    1.30
  -2 -16   3   54.25    1.89
   2  16  -3   52.71    1.86
  -1 -17   3    7.32    0.61
   1  17  -3    6.84    0.58
   1  17  -3    7.62    0.57
   0 -18   3   21.31    1.05
   0  18  -3   18.35    0.97
   1 -19   3    4.87    0.61
  -1  19  -3    4.08    0.54
   2 -20   3    1.20    0.53
   3 -21   3    2.11    0.60
   4 -22   3    1.98    0.58
 -27   7   3    0.14    0.30
 -26   6   3   10.50    0.68
 -25   5   3    0.02    0.28
 -24   4   3   35.60    1.36
 -23   3   3   18.21    0.86
 -22   2   3    6.11    0.48
  22  -2  -3    5.14    0.46
 -21   1   3   39.59    1.43
  21  -1  -3   39.43    1.41
 -20   0   3   -0.35    0.26
  20   0  -3   -0.13    0.23
 -19  -1   3   30.98    1.17
  19   1  -3   30.82    1.15
  19   1  -3   32.05    0.97
 -18  -2   3    9.46    0.55
  18   2  -3    9.70    0.41
  18   2  -3    9.14    0.53
 -17  -3   3   11.22    0.58
  17   3  -3   11.05    0.46
  17   3  -3   10.79    0.58
 -16  -4   3    1.55    0.27
 -16  -4   3    1.49    0.18
  16   4  -3    1.65    0.20
  16   4  -3    1.98    0.29
 -15  -5   3    1.92    0.21
 -15  -5   3    2.08    0.28
  15   5  -3    2.10    0.23
  15   5  -3    2.16    0.27
 -14  -6   3   14.63    0.60
 -14  -6   3   15.04    0.68
  14   6  -3   14.02    0.58
  14   6  -3   14.28    0.67
 -13  -7   3  114.08    3.35
 -13  -7   3  121.87    3.51
  13   7  -3  116.52    3.29
  13   7  -3  113.61    3.35
 -12  -8   3   34.29    1.20
 -12  -8   3   34.73    1.17
  12   8  -3   34.02    1.15
  12   8  -3   33.90    1.20
 -11  -9   3   76.15    2.72
  11   9  -3   79.13    2.33
  11   9  -3   77.54    2.35
 -10 -10   3   -0.13    0.22
 -10 -10   3    0.26    0.19
  10  10  -3   -0.02    0.23
  10  10  -3   -0.35    0.21
  -9 -11   3   35.85    1.29
   9  11  -3   36.15    1.28
   9  11  -3   36.07    1.27
  -8 -12   3   40.15    1.43
   8  12  -3   39.41    1.39
   8  12  -3   40.77    1.41
  -7 -13   3   30.62    1.21
   7  13  -3   31.14    1.19
  -6 -14   3   -0.10    0.30
  -6 -14   3    0.69    0.29
   6  14  -3    0.78    0.27
   6  14  -3    0.22    0.25
  -5 -15   3    7.19    0.56
   5  15  -3    6.51    0.50
   5  15  -3    6.69    0.55
  -4 -16   3   16.38    0.87
   4  16  -3   16.47    0.85
   4  16  -3   16.82    0.84
  -3 -17   3    8.26    0.65
   3  17  -3    7.33    0.62
  -2 -18   3   35.52    1.48
   2  18  -3   35.00    1.38
   2  18  -3   32.28    1.40
  -1 -19   3    4.92    0.62
   1  19  -3    4.36    0.57
   0 -20   3    7.18    0.68
   0  20  -3    6.26    0.66
   1 -21   3    7.12    0.76
   2 -22   3    4.32    0.68
 -29   7   3    2.73    0.46
 -28   6   3    1.02    0.37
 -27   5   3    3.60    0.46
 -26   4   3   23.85    1.07
  26  -4  -3   22.46    1.05
 -25   3   3    8.46    0.61
  25  -3  -3    8.19    0.60
 -24   2   3   11.76    0.69
  24  -2  -3   10.85    0.67
 -23   1   3   54.05    1.83
  23  -1  -3   51.59    1.79
 -22   0   3    0.38    0.29
  22   0  -3    0.40    0.31
 -21  -1   3   40.29    1.46
  21   1  -3   39.89    1.44
 -20  -2   3   25.44    1.04
  20   2  -3   24.59    1.01
  20   2  -3   25.49    0.85
 -19  -3   3   15.56    0.74
  19   3  -3   14.90    0.58
  19   3  -3   14.72    0.71
 -18  -4   3   11.47    0.63
  18   4  -3   12.28    0.63
  18   4  -3   10.63    0.49
 -17  -5   3    5.86    0.35
 -17  -5   3    6.61    0.46
  17   5  -3    6.42    0.37
  17   5  -3    6.88    0.45
 -16  -6   3    0.46    0.24
 -16  -6   3    0.14    0.17
 -16  -6   3   -0.14    0.13
  16   6  -3    0.41    0.19
 -15  -7   3    0.11    0.19
 -15  -7   3    0.12    0.14
  15   7  -3    0.03    0.21
 -14  -8   3   45.69    1.53
 -14  -8   3   43.39    1.49
  14   8  -3   46.03    1.47
  14   8  -3   46.26    1.54
 -13  -9   3   78.70    2.46
 -13  -9   3   75.35    2.35
  13   9  -3   77.34    2.38
  13   9  -3   78.20    2.33
 -12 -10   3   36.75    1.27
  12  10  -3   34.32    1.26
  12  10  -3   35.90    1.24
 -11 -11   3   60.78    1.99
  11  11  -3   63.17    1.99
  11  11  -3   62.47    1.98
 -10 -12   3   11.93    0.66
  10  12  -3   12.51    0.66
  10  12  -3   12.49    0.65
  -9 -13   3    7.76    0.55
   9  13  -3    7.42    0.53
   9  13  -3    7.90    0.55
  -8 -14   3    0.50    0.31
  -8 -14   3   -0.23    0.33
   8  14  -3    0.51    0.31
  -7 -15   3    8.29    0.60
   7  15  -3    8.73    0.60
   7  15  -3    8.29    0.58
  -6 -16   3   17.85    0.92
   6  16  -3   18.36    0.93
   6  16  -3   17.78    0.87
  -5 -17   3    1.63    0.46
  -5 -17   3   -0.17    0.37
   5  17  -3    1.13    0.40
  -4 -18   3   28.18    1.26
   4  18  -3   25.73    1.20
   4  18  -3   27.38    1.20
  -3 -19   3    1.68    0.56
   3  19  -3    2.41    0.52
   3  19  -3    1.76    0.45
  -2 -20   3    9.59    0.80
   2  20  -3    8.43    0.76
  -1 -21   3    7.14    0.77
   1  21  -3    6.30    0.69
   0 -22   3    2.25    0.64
 -30   6   3    4.92    0.56
 -29   5   3   11.63    0.79
  29  -5  -3   11.57    0.77
 -28   4   3   13.48    0.83
  28  -4  -3   13.55    0.81
  27  -3  -3    1.53    0.39
 -26   2   3   13.70    0.80
  26  -2  -3   13.25    0.79
 -25   1   3   38.16    1.47
  25  -1  -3   37.04    1.44
 -24   0   3    0.59    0.32
  24   0  -3    0.07    0.30
 -23  -1   3   53.35    1.88
  23   1  -3   55.43    1.87
 -22  -2   3    6.31    0.53
  22   2  -3    5.65    0.33
  22   2  -3    5.85    0.50
 -21  -3   3   19.99    0.90
  21   3  -3   18.28    0.87
  21   3  -3   18.34    0.70
 -20  -4   3    8.05    0.56
  20   4  -3    8.49    0.43
  20   4  -3    8.46    0.56
 -19  -5   3    0.70    0.33
  19   5  -3    0.83    0.20
  19   5  -3    1.24    0.31
 -18  -6   3   87.02    2.68
  18   6  -3   86.40    2.53
  18   6  -3   87.58    2.67
 -17  -7   3    8.92    0.55
 -17  -7   3    7.78    0.46
  17   7  -3    9.75    0.49
  17   7  -3    8.37    0.53
 -16  -8   3   16.00    0.77
 -16  -8   3   14.09    0.68
  16   8  -3   16.42    0.69
  16   8  -3   14.89    0.75
 -15  -9   3    0.95    0.32
 -15  -9   3    0.60    0.25
  15   9  -3    0.97    0.27
  15   9  -3    0.28    0.25
 -14 -10   3   38.10    1.34
  14  10  -3   38.04    1.32
  14  10  -3   37.13    1.36
 -13 -11   3   65.46    2.07
  13  11  -3   63.27    2.03
  13  11  -3   63.97    2.07
 -12 -12   3    1.73    0.35
  12  12  -3    2.70    0.39
  12  12  -3    1.90    0.33
 -11 -13   3    0.52    0.31
 -11 -13   3    0.49    0.30
  11  13  -3    0.64    0.29
  11  13  -3    0.46    0.30
 -10 -14   3    0.06    0.30
  10  14  -3   -0.35    0.33
  10  14  -3   -0.36    0.29
  -9 -15   3    0.46    0.31
  -9 -15   3   -0.46    0.35
   9  15  -3    0.00    0.29
   9  15  -3    0.03    0.29
  -8 -16   3    0.63    0.37
   8  16  -3   -0.43    0.36
   8  16  -3    0.04    0.36
  -7 -17   3    0.96    0.40
  -7 -17   3   -0.45    0.42
   7  17  -3    0.78    0.38
  -6 -18   3   27.74    1.27
   6  18  -3   28.33    1.24
   6  18  -3   27.90    1.27
  -5 -19   3    1.52    0.49
   5  19  -3    0.47    0.45
  -4 -20   3   14.07    0.93
   4  20  -3   16.80    0.96
   4  20  -3   14.21    0.90
  -3 -21   3    6.31    0.72
   3  21  -3    5.39    0.67
  -2 -22   3    3.06    0.69
   2  22  -3    2.43    0.56
 -32   6   3    7.03    0.66
 -31   5   3    2.54    0.51
 -30   4   3    1.79    0.46
  30  -4  -3    0.89    0.40
 -29   3   3    6.35    0.62
  29  -3  -3    6.51    0.60
 -28   2   3    2.34    0.45
  28  -2  -3    3.16    0.47
 -27   1   3   10.82    0.73
  27  -1  -3    9.70    0.69
 -26   0   3   -0.13    0.33
 -25  -1   3   38.63    1.50
  25   1  -3   36.73    1.46
 -24  -2   3   11.11    0.72
  24   2  -3   10.89    0.70
  24   2  -3   10.98    0.50
 -23  -3   3   20.53    0.96
  23   3  -3   19.38    0.74
  23   3  -3   18.57    0.93
 -22  -4   3    7.62    0.58
  22   4  -3    7.66    0.58
  22   4  -3    7.68    0.43
 -21  -5   3   13.78    0.76
  21   5  -3   14.00    0.77
  21   5  -3   14.49    0.62
 -20  -6   3   24.99    1.08
  20   6  -3   24.73    0.93
  20   6  -3   25.09    1.06
 -19  -7   3    6.49    0.55
  19   7  -3    5.95    0.51
  19   7  -3    6.60    0.43
 -18  -8   3   22.71    0.93
 -18  -8   3   23.15    1.01
  18   8  -3   24.53    0.94
  18   8  -3   23.86    1.02
 -17  -9   3    1.78    0.29
 -17  -9   3    1.33    0.34
  17   9  -3    1.57    0.31
  17   9  -3    1.51    0.36
 -16 -10   3   60.67    2.00
 -16 -10   3   60.30    1.96
  16  10  -3   59.72    1.99
  16  10  -3   59.97    1.94
 -15 -11   3   -0.28    0.24
 -15 -11   3   -0.05    0.29
  15  11  -3    0.18    0.29
  15  11  -3   -0.10    0.29
 -14 -12   3   12.72    0.70
  14  12  -3   13.52    0.71
  14  12  -3   12.69    0.71
 -13 -13   3    0.17    0.29
 -13 -13   3    0.79    0.33
  13  13  -3    0.86    0.34
  13  13  -3    0.93    0.30
 -12 -14   3   -0.42    0.34
 -12 -14   3    0.16    0.33
  12  14  -3    0.77    0.30
  12  14  -3    0.09    0.30
 -11 -15   3   -0.04    0.32
 -11 -15   3    0.33    1.48
  11  15  -3    0.01    0.31
  11  15  -3    0.53    0.36
 -10 -16   3    2.31    0.44
  10  16  -3    2.72    0.47
  10  16  -3    2.15    0.43
  -8 -18   3    2.41    0.48
  -8 -18   3    2.30    5.02
   8  18  -3    2.50    0.50
   8  18  -3    2.02    0.43
  -7 -19   3    2.34    0.51
   7  19  -3    1.19    0.46
   7  19  -3    0.96    0.44
  -6 -20   3    4.31    0.65
   6  20  -3    5.90    0.65
   6  20  -3    6.50    0.65
  -5 -21   3    4.56    0.67
   5  21  -3    4.95    0.66
  -4 -22   3    4.52    0.67
   4  22  -3    2.97    0.61
 -32   4   3    0.49    0.41
  32  -4  -3   -0.05    0.40
 -31   3   3    2.53    0.53
  31  -3  -3    3.25    0.51
 -30   2   3   -0.05    0.40
  30  -2  -3    0.40    0.40
 -29   1   3    3.92    0.53
  29  -1  -3    4.01    0.53
 -27  -1   3   10.90    0.76
  27   1  -3   10.73    0.73
 -26  -2   3   14.97    0.87
  26   2  -3   15.18    0.86
 -25  -3   3    8.78    0.67
  25   3  -3    9.04    0.67
 -24  -4   3   35.99    1.41
  24   4  -3   34.70    1.40
  24   4  -3   34.45    1.19
 -23  -5   3    2.38    0.39
  23   5  -3    2.23    0.30
  23   5  -3    2.06    0.41
 -22  -6   3   32.21    1.31
  22   6  -3   31.36    1.28
  22   6  -3   30.48    1.11
 -21  -7   3   32.14    1.30
  21   7  -3   30.79    1.13
  21   7  -3   31.21    1.28
 -20  -8   3   19.95    0.96
  20   8  -3   20.44    0.95
  20   8  -3   18.69    0.83
 -19  -9   3   16.82    0.86
  19   9  -3   16.88    0.86
  19   9  -3   17.24    0.78
 -18 -10   3   41.52    1.52
 -18 -10   3   39.39    1.44
  18  10  -3   39.40    1.50
  18  10  -3   41.61    1.45
 -17 -11   3    0.41    0.29
 -17 -11   3    1.29    0.86
  17  11  -3    1.20    0.36
  17  11  -3    0.11    0.31
 -16 -12   3    1.99    0.35
  16  12  -3    2.07    0.39
  16  12  -3    2.40    0.37
 -15 -13   3    6.61    0.54
  15  13  -3    6.02    0.54
  15  13  -3    5.71    0.53
 -14 -14   3    4.38    0.49
  14  14  -3    2.99    0.45
  14  14  -3    3.68    0.45
 -13 -15   3    3.40    0.48
  13  15  -3    4.10    0.51
  13  15  -3    3.63    0.48
 -12 -16   3   11.14    0.75
  12  16  -3   11.26    0.76
  12  16  -3   10.22    0.75
 -11 -17   3    8.02    0.69
  11  17  -3    6.06    0.63
  11  17  -3    6.99    0.63
 -10 -18   3    1.76    0.50
  10  18  -3    2.56    0.51
  10  18  -3    2.13    0.47
  -9 -19   3    0.02    0.45
   9  19  -3    0.59    0.43
   9  19  -3    1.06    0.49
  -8 -20   3    0.08    0.45
   8  20  -3    1.42    0.49
  -7 -21   3    1.95    0.56
  -6 -22   3   -0.69    0.55
   6  22  -3    1.60    0.55
  33  -3  -3    1.92    0.49
 -32   2   3    3.52    0.56
  32  -2  -3    2.85    0.50
 -31   1   3   -0.62    0.43
  31  -1  -3    0.71    0.42
 -30   0   3   -0.18    0.42
  30   0  -3    0.54    0.40
 -29  -1   3    3.72    0.53
  29   1  -3    3.06    0.50
 -28  -2   3    2.14    0.46
  28   2  -3    3.47    0.51
 -27  -3   3    2.70    0.50
  27   3  -3    1.97    0.45
 -26  -4   3   22.84    1.11
  26   4  -3   23.08    1.11
  26   4  -3   21.53    0.86
 -25  -5   3    0.07    0.35
  25   5  -3   -0.13    0.24
  25   5  -3    0.48    0.42
 -24  -6   3   60.51    2.12
  24   6  -3   59.12    2.08
  24   6  -3   58.89    1.88
 -23  -7   3   35.28    1.45
  23   7  -3   36.48    1.45
  23   7  -3   35.06    1.26
 -22  -8   3    9.62    0.69
  22   8  -3    9.35    0.68
  22   8  -3    8.47    0.54
 -21  -9   3   17.67    0.91
  21   9  -3   17.80    0.91
  21   9  -3   17.53    0.82
 -20 -10   3   10.84    0.72
  20  10  -3    8.70    0.66
  20  10  -3    9.32    0.61
 -19 -11   3    0.59    0.37
 -19 -11   3   -0.10    0.25
  19  11  -3   -0.46    0.33
  19  11  -3    0.32    0.34
 -18 -12   3    6.34    0.53
  18  12  -3    5.80    0.53
  18  12  -3    6.72    0.60
 -17 -13   3    3.07    0.44
  17  13  -3    3.68    0.47
 -16 -14   3    0.35    0.32
 -16 -14   3    0.41    0.33
  16  14  -3    0.23    0.32
  16  14  -3    0.01    0.36
 -15 -15   3   -0.05    0.33
 -15 -15   3    0.14    0.39
  15  15  -3    0.54    0.35
  15  15  -3   -0.39    0.42
 -14 -16   3   54.63    1.94
  14  16  -3   50.45    1.90
  14  16  -3   51.28    1.90
 -13 -17   3    1.83    0.48
 -13 -17   3    1.18    0.43
  13  17  -3    1.05    0.50
 -12 -18   3    1.54    0.50
  12  18  -3    1.66    0.51
  12  18  -3    1.47    0.46
 -11 -19   3    0.43    0.47
  11  19  -3   -0.16    0.47
  11  19  -3    0.42    0.47
 -10 -20   3    1.90    0.55
  10  20  -3    1.92    0.53
  10  20  -3    2.50    0.60
  -9 -21   3    0.09    0.52
   9  21  -3    0.65    0.48
   9  21  -3    0.99    0.54
  -8 -22   3    1.85    0.59
   8  22  -3    0.54    0.58
 -34   2   3    8.25    0.82
  34  -2  -3    8.30    0.75
 -33   1   3    0.42    0.47
  33  -1  -3    0.62    0.46
 -32   0   3   -1.00    0.48
  32   0  -3    0.55    0.44
 -31  -1   3    1.13    0.45
  31   1  -3    0.43    0.41
 -30  -2   3    1.13    0.46
  30   2  -3    0.92    0.45
 -29  -3   3    6.50    0.64
  29   3  -3    6.86    0.67
 -28  -4   3   13.93    0.90
  28   4  -3   14.26    0.88
 -27  -5   3    4.40    0.57
  27   5  -3    3.75    0.38
  27   5  -3    4.45    0.53
 -26  -6   3    9.77    0.77
  26   6  -3   10.04    0.58
  26   6  -3    9.91    0.74
 -25  -7   3    4.66    0.58
  25   7  -3    4.90    0.45
  25   7  -3    3.17    0.51
 -24  -8   3    1.99    0.50
  24   8  -3    1.62    0.36
  24   8  -3    1.28    0.41
 -23  -9   3   15.65    0.93
  23   9  -3   15.79    0.88
  23   9  -3   15.93    0.78
 -22 -10   3   -0.62    0.45
  22  10  -3   -0.09    0.34
  22  10  -3   -0.05    0.38
 -21 -11   3    6.88    0.63
  21  11  -3    6.91    0.61
  21  11  -3    6.58    0.55
  20  12  -3    0.00    0.37
  20  12  -3    0.68    0.36
  19  13  -3    6.16    0.56
  19  13  -3    6.95    0.66
 -18 -14   3    0.62    0.36
  18  14  -3    1.34    0.42
  18  14  -3    0.18    0.42
 -17 -15   3    2.86    0.48
  17  15  -3    3.43    0.52
  17  15  -3    2.35    0.45
 -16 -16   3   26.69    1.24
  16  16  -3   26.25    1.23
  16  16  -3   25.43    1.21
 -15 -17   3    0.16    0.41
 -15 -17   3   -0.68    0.47
  15  17  -3    0.10    0.46
  15  17  -3   -0.37    0.47
 -14 -18   3   56.44    2.13
  14  18  -3   56.90    2.12
  14  18  -3   56.83    2.10
 -13 -19   3    0.79    0.47
  13  19  -3    1.87    0.55
 -11 -21   3    1.06    0.53
  11  21  -3    1.78    0.55
 -34   0   3   -1.10    0.59
  34   0  -3    0.50    0.46
 -33  -1   3    0.53    0.46
  33   1  -3   -0.15    0.44
 -32  -2   3    3.88    0.61
  32   2  -3    2.80    0.56
 -31  -3   3    3.63    0.63
  31   3  -3    3.33    0.56
 -30  -4   3    1.31    0.47
 -29  -5   3   11.64    0.87
  29   5  -3   11.68    0.83
 -28  -6   3    0.86    0.44
  28   6  -3    1.25    0.42
  28   6  -3    0.96    0.34
 -27  -7   3    1.23    0.45
  27   7  -3    1.49    0.35
 -26  -8   3    0.99    0.45
  26   8  -3    0.12    0.39
  26   8  -3    0.17    0.32
 -25  -9   3   17.64    1.02
  25   9  -3   18.18    0.87
  25   9  -3   17.47    0.98
 -24 -10   3   -0.24    0.39
  24  10  -3    0.36    0.46
  24  10  -3   -0.05    0.33
 -23 -11   3    4.92    0.57
  23  11  -3    4.50    0.54
  23  11  -3    4.01    0.49
  22  12  -3   -0.40    0.45
  22  12  -3   -0.96    0.41
  21  13  -3    1.43    0.45
  21  13  -3    1.35    0.42
  20  14  -3   14.87    0.93
  20  14  -3   17.15    0.93
  19  15  -3   10.52    0.75
  19  15  -3   10.73    0.79
 -18 -16   3   17.83    1.01
  18  16  -3   19.02    1.02
  18  16  -3   18.64    1.05
 -17 -17   3    2.89    0.55
  17  17  -3    3.62    0.59
  17  17  -3    3.75    0.60
 -16 -18   3   30.09    1.44
  16  18  -3   34.79    1.52
  16  18  -3   32.83    1.48
 -15 -19   3   -0.01    0.47
  15  19  -3    0.69    0.57
  15  19  -3    0.66    0.56
 -14 -20   3   13.53    0.97
  14  20  -3   12.96    0.95
 -34  -2   3    7.51    0.81
  34   2  -3    8.17    0.76
 -33  -3   3    1.37    0.53
 -32  -4   3    0.36    0.51
  32   4  -3   -0.13    0.45
 -31  -5   3    4.24    0.65
  31   5  -3    4.06    0.59
 -30  -6   3    5.19    0.66
  30   6  -3    4.89    0.63
 -29  -7   3    1.66    0.53
  29   7  -3    1.51    0.49
  29   7  -3    1.68    0.39
 -28  -8   3    1.89    0.52
  28   8  -3    1.48    0.37
 -27  -9   3    8.06    0.78
  27   9  -3    8.06    0.73
  27   9  -3    8.91    0.62
 -26 -10   3    7.37    0.74
  26  10  -3    8.50    0.76
  26  10  -3    7.60    0.61
 -25 -11   3   17.10    1.03
  25  11  -3   16.71    1.00
  25  11  -3   16.42    0.88
 -24 -12   3    1.22    0.53
  24  12  -3    1.45    0.49
  24  12  -3    1.51    0.44
  23  13  -3    0.08    0.38
  22  14  -3    9.48    0.72
  22  14  -3    8.17    0.75
  21  15  -3    4.50    0.61
  21  15  -3    3.50    0.55
 -19 -17   3   -0.25    1.18
  19  17  -3    0.66    0.50
  19  17  -3    1.34    0.54
  18  18  -3   19.75    1.15
 -17 -19   3    3.71    0.60
  17  19  -3    4.45    0.66
  17  19  -3    4.53    0.65
 -16 -20   3   13.46    0.99
  16  20  -3   15.21    1.03
 -33  -5   3   -0.01    0.52
  33   5  -3    0.53    0.49
 -32  -6   3    6.39    0.75
  32   6  -3    6.79    0.73
 -31  -7   3   -0.53    0.54
  31   7  -3    1.26    0.50
 -30  -8   3    0.47    0.49
  30   8  -3   -0.06    0.33
  30   8  -3    1.77    0.55
 -29  -9   3   -0.15    0.48
  29   9  -3    0.52    0.39
  29   9  -3   -0.05    0.48
 -28 -10   3    7.27    0.75
  28  10  -3    8.42    0.64
  28  10  -3    7.49    0.73
 -27 -11   3   11.51    0.89
  27  11  -3   11.13    0.87
  27  11  -3   11.98    0.76
 -26 -12   3    4.99    0.66
  26  12  -3    4.57    0.65
  26  12  -3    3.53    0.54
  25  13  -3    4.93    0.66
  25  13  -3    5.83    0.63
  24  14  -3    7.96    0.77
  24  14  -3    7.27    0.67
  23  15  -3   -0.11    0.46
  23  15  -3    0.49    0.45
  22  16  -3    0.06    0.49
  22  16  -3   -0.32    0.47
  21  17  -3    2.42    0.57
  21  17  -3    2.20    0.57
  20  18  -3   22.84    1.25
  20  18  -3   22.84    1.27
 -32  -8   3    1.69    0.65
  32   8  -3    0.69    0.56
 -31  -9   3   -0.07    0.57
  31   9  -3   -0.76    0.59
  31   9  -3   -0.04    0.36
 -30 -10   3    2.38    0.61
  30  10  -3    2.41    0.47
  30  10  -3    2.27    0.61
 -29 -11   3    8.69    0.83
  29  11  -3    8.12    0.66
  29  11  -3    7.75    0.77
 -28 -12   3    1.94    0.56
  28  12  -3    0.36    0.50
  28  12  -3    0.73    0.47
  27  13  -3   13.82    0.87
  27  13  -3   11.41    0.90
  26  14  -3    2.33    0.53
  25  15  -3    0.98    0.50
  25  15  -3    0.96    0.55
  24  16  -3   -0.11    0.50
  24  16  -3    0.47    0.53
  24  16   4    0.64    0.58
  24  16   4    0.31    0.54
  25  15   4    2.06    0.61
  25  15   4    2.84    0.65
  26  14   4   -0.79    0.54
  26  14   4   -0.50    0.52
  27  13   4    0.03    0.47
  27  13   4    0.17    0.50
 -27 -13  -4    0.73    0.52
  28  12   4    1.85    0.54
  28  12   4    3.42    0.59
 -28 -12  -4    2.36    0.60
  29  11   4    0.88    0.50
 -29 -11  -4    0.42    0.50
  30  10   4    1.53    0.63
  30  10   4    2.59    0.58
 -30 -10  -4    2.19    0.59
  31   9   4    2.91    0.55
 -31  -9  -4    3.54    0.72
  20  18   4    1.05    0.54
  20  18   4    1.13    0.49
 -20 -18  -4    2.18    0.54
  21  17   4    8.69    0.76
  21  17   4    8.99    0.84
 -21 -17  -4    9.11    0.83
  22  16   4    6.99    0.76
  22  16   4    5.11    0.65
 -22 -16  -4    7.26    0.73
 -22 -16  -4    5.95    0.68
  23  15   4    5.74    0.68
  23  15   4    7.59    0.75
 -23 -15  -4    6.12    0.65
  24  14   4    1.68    0.52
  24  14   4    2.38    0.58
 -24 -14  -4    1.12    0.43
 -24 -14  -4    1.07    0.45
  25  13   4    1.49    0.51
  25  13   4    0.11    0.43
 -25 -13  -4    0.41    0.47
  26  12   4    0.58    0.46
  26  12   4    0.16    0.43
 -26 -12  -4   -0.12    0.47
  27  11   4    9.10    0.81
  27  11   4    9.25    0.76
 -27 -11  -4   10.57    0.84
  28  10   4    0.53    0.46
 -28 -10  -4    0.55    0.48
  29   9   4   17.03    0.95
  29   9   4   15.38    1.06
 -29  -9  -4   16.17    1.09
  30   8   4   16.84    1.13
  30   8   4   16.13    0.94
 -30  -8  -4   15.82    1.08
  31   7   4    0.12    0.48
  31   7   4    0.42    0.49
 -31  -7  -4    0.93    0.54
  32   6   4    4.35    0.72
  32   6   4    5.84    0.61
 -32  -6  -4    5.17    0.73
  33   5   4   -0.13    0.43
  33   5   4   -0.05    0.57
 -33  -5  -4   -0.52    0.59
  17  19   4    8.49    0.78
 -17 -19  -4    9.60    0.82
  18  18   4    0.09    0.43
 -18 -18  -4    0.03    0.45
 -18 -18  -4    0.03    0.49
  19  17   4    0.87    0.47
  19  17   4    1.96    0.51
 -19 -17  -4    0.81    0.73
 -19 -17  -4    1.59    0.54
  20  16   4    0.34    0.43
 -20 -16  -4    0.24    0.43
  21  15   4    7.30    0.71
  21  15   4    8.37    0.76
 -21 -15  -4    9.31    0.76
 -21 -15  -4    7.86    0.71
  22  14   4    3.72    0.58
  22  14   4    5.05    0.61
 -22 -14  -4    4.07    0.54
 -22 -14  -4    3.34    0.53
 -22 -14  -4    3.27    0.53
  23  13   4    0.46    0.43
  23  13   4    0.73    0.47
 -23 -13  -4    0.49    0.39
 -23 -13  -4    1.27    0.47
  24  12   4    0.55    0.46
  24  12   4    0.50    0.46
 -24 -12  -4   -0.69    0.43
  25  11   4   14.44    0.87
  25  11   4   13.64    0.93
 -25 -11  -4   12.31    0.89
  26  10   4    0.65    0.51
  26  10   4   -0.18    0.46
 -26 -10  -4    1.31    0.50
  27   9   4   14.47    0.98
  27   9   4   13.34    0.84
 -27  -9  -4   14.45    0.98
  28   8   4    9.21    0.82
  28   8   4    9.37    0.71
 -28  -8  -4    8.94    0.82
  29   7   4    8.46    0.68
  29   7   4    7.20    0.78
 -29  -7  -4    7.13    0.78
  30   6   4    3.25    0.65
  30   6   4    4.49    0.55
 -30  -6  -4    3.10    0.63
  31   5   4    5.32    0.59
  31   5   4    6.39    0.79
 -31  -5  -4    5.31    0.71
  32   4   4    0.48    0.51
 -32  -4  -4    1.79    0.58
  33   3   4    6.56    0.78
 -33  -3  -4    5.65    0.83
  14  20   4    3.88    0.65
 -14 -20  -4    4.73    0.66
  15  19   4    3.06    0.61
 -15 -19  -4    2.31    0.59
  16  18   4    2.61    0.51
  16  18   4    2.30    0.53
 -16 -18  -4    1.62    0.48
  17  17   4    0.22    0.47
 -17 -17  -4    0.14    0.39
  18  16   4    1.07    0.41
  18  16   4    0.45    0.48
 -18 -16  -4    0.79    0.46
 -18 -16  -4    0.73    0.45
  19  15   4    0.07    0.37
  19  15   4    0.51    0.47
 -19 -15  -4    0.27    0.36
 -19 -15  -4    0.13    0.38
  20  14   4    2.42    0.51
  20  14   4    1.18    0.45
 -20 -14  -4    0.43    0.41
 -20 -14  -4    1.09    0.39
 -20 -14  -4    1.78    0.46
  21  13   4    5.17    0.58
  21  13   4    4.22    0.57
 -21 -13  -4    5.45    0.58
 -21 -13  -4    5.20    0.54
 -21 -13  -4    5.08    0.55
  22  12   4    1.44    0.48
 -22 -12  -4    1.53    0.40
 -22 -12  -4    1.27    0.44
  23  11   4   27.81    1.21
  23  11   4   28.19    1.28
 -23 -11  -4   25.29    1.23
 -23 -11  -4   24.94    1.14
  24  10   4    2.68    0.47
  24  10   4    2.61    0.52
 -24 -10  -4    2.64    0.53
  25   9   4    8.90    0.72
  25   9   4   10.03    0.70
 -25  -9  -4    7.94    0.72
  26   8   4    2.91    0.49
  26   8   4    1.60    0.48
 -26  -8  -4    1.82    0.51
  27   7   4   15.36    1.00
  27   7   4   15.44    0.87
 -27  -7  -4   15.86    0.98
  28   6   4    0.28    0.40
  28   6   4   -0.08    0.47
 -28  -6  -4   -0.48    0.49
  29   5   4    0.78    0.51
  29   5   4    0.08    0.40
 -29  -5  -4    0.31    0.47
  30   4   4    2.01    0.57
  30   4   4    2.21    0.47
 -30  -4  -4    1.39    0.49
  31   3   4    1.49    0.57
 -31  -3  -4   -0.14    0.48
  32   2   4   17.16    1.14
 -32  -2  -4   16.59    1.13
  33   1   4    0.82    0.54
 -33  -1  -4    0.88    0.54
  34   0   4   13.00    1.06
 -34   0  -4   11.85    1.05
  11  21   4    1.55    0.54
 -11 -21  -4    2.11    0.57
  12  20   4    3.72    0.62
 -12 -20  -4    3.62    0.63
  13  19   4   34.07    1.52
 -13 -19  -4   34.38    1.53
  14  18   4    1.21    0.50
 -14 -18  -4    1.26    0.50
 -14 -18  -4    0.94    0.46
  15  17   4    1.52    0.43
 -15 -17  -4    2.71    0.59
  16  16   4    5.30    0.56
  16  16   4    6.29    0.64
 -16 -16  -4    5.11    0.62
 -16 -16  -4    5.28    0.61
  17  15   4    0.78    0.39
  17  15   4    1.71    0.50
 -17 -15  -4    0.77    0.44
  18  14   4    0.25    0.40
  18  14   4    0.69    0.37
  19  13   4    2.97    0.49
  19  13   4    2.63    0.45
 -19 -13  -4    2.82    0.48
 -19 -13  -4    2.86    0.45
 -19 -13  -4    3.70    0.51
  20  12   4   12.26    0.78
  20  12   4   13.24    0.77
 -20 -12  -4   12.81    0.79
 -20 -12  -4   12.29    0.77
 -20 -12  -4   11.99    0.75
  21  11   4   -0.46    0.41
 -21 -11  -4    0.02    0.35
 -21 -11  -4    0.61    0.35
 -21 -11  -4   -0.49    0.35
  22  10   4    6.63    0.59
  22  10   4    6.77    0.60
 -22 -10  -4    6.57    0.53
 -22 -10  -4    6.46    0.56
 -22 -10  -4    6.73    0.60
  23   9   4   18.36    1.00
  23   9   4   16.78    0.88
 -23  -9  -4   18.14    0.97
 -23  -9  -4   15.95    0.81
  24   8   4    5.07    0.59
  24   8   4    4.46    0.52
 -24  -8  -4    3.63    0.57
  25   7   4   17.90    1.01
  25   7   4   17.29    0.89
 -25  -7  -4   19.51    1.05
  26   6   4    3.10    0.47
  26   6   4    2.73    0.53
 -26  -6  -4    3.36    0.52
  27   5   4    5.29    0.63
  27   5   4    5.22    0.52
 -27  -5  -4    5.78    0.66
  28   4   4   -0.58    0.48
  28   4   4   -0.76    0.37
 -28  -4  -4    0.50    0.49
  29   3   4    1.71    0.54
  29   3   4    2.33    0.42
 -29  -3  -4    2.41    0.54
  30   2   4    6.56    0.58
  30   2   4    6.40    0.71
 -30  -2  -4    6.16    0.71
 -31  -1  -4    1.18    0.53
 -32   0  -4   52.63    2.17
 -33   1  -4    1.30    0.55
  -9 -21  -4    0.15    0.50
  -9 -21  -4   -0.06    0.47
  10  20   4   18.75    1.08
 -10 -20  -4   20.67    1.14
  11  19   4    3.22    0.56
 -11 -19  -4    2.69    0.58
  12  18   4    1.09    0.46
  12  18   4    1.18    0.39
 -12 -18  -4    0.67    0.44
 -12 -18  -4    1.59    0.48
  13  17   4   20.93    1.01
  13  17   4   20.97    1.07
 -13 -17  -4   21.87    1.18
 -13 -17  -4   19.34    1.07
  14  16   4   20.16    1.00
  14  16   4   21.75    1.07
 -14 -16  -4   20.58    1.07
 -14 -16  -4   20.99    1.08
  15  15   4    3.89    0.47
  15  15   4    2.90    0.45
 -15 -15  -4    3.24    0.48
 -15 -15  -4    2.79    0.50
  16  14   4    3.99    0.49
  16  14   4    4.34    0.52
 -16 -14  -4    3.54    0.42
 -16 -14  -4    5.18    0.51
 -16 -14  -4    3.94    0.49
  17  13   4   13.16    0.79
  17  13   4   11.67    0.73
 -17 -13  -4   11.92    0.76
 -17 -13  -4   11.41    0.75
 -17 -13  -4   11.93    0.70
  18  12   4   13.65    0.78
  18  12   4   13.56    0.79
 -18 -12  -4   12.66    0.76
 -18 -12  -4   12.52    0.74
 -18 -12  -4   15.21    0.82
  19  11   4    4.74    0.48
  19  11   4    4.98    0.51
 -19 -11  -4    4.59    0.51
 -19 -11  -4    4.65    0.51
 -19 -11  -4    4.53    0.46
  20  10   4   42.24    1.59
  20  10   4   40.74    1.52
 -20 -10  -4   41.07    1.50
 -20 -10  -4   40.60    1.53
 -20 -10  -4   39.84    1.55
  21   9   4    6.45    0.56
  21   9   4    6.97    0.59
 -21  -9  -4    7.68    0.61
 -21  -9  -4    7.14    0.58
 -21  -9  -4    6.87    0.53
  22   8   4   22.24    0.98
  22   8   4   22.40    1.07
 -22  -8  -4   22.28    1.07
 -22  -8  -4   20.34    0.91
  23   7   4   19.78    0.91
  23   7   4   19.99    1.02
 -23  -7  -4   18.76    1.01
  24   6   4   -0.21    0.37
  24   6   4    0.54    0.34
 -24  -6  -4    0.42    0.41
  25   5   4    1.53    0.39
  25   5   4    1.53    0.46
 -25  -5  -4    1.77    0.46
  26   4   4    0.10    0.39
  26   4   4    0.55    0.34
  27   3   4   -0.08    0.41
  27   3   4    0.57    0.35
 -27  -3  -4    0.04    0.41
 -28  -2  -4    4.22    0.61
 -29  -1  -4   -0.54    0.43
 -30   0  -4   36.93    1.67
 -31   1  -4    1.75    0.53
 -32   2  -4   16.01    1.08
 -33   3  -4    7.19    0.78
  -6 -22  -4    0.27    0.55
  -6 -22  -4    0.37    0.54
   7  21   4    0.65    0.46
  -7 -21  -4    0.16    0.40
   8  20   4   -0.30    0.47
  -8 -20  -4   -0.14    0.48
  -8 -20  -4   -0.39    0.44
   9  19   4    1.69    0.48
  -9 -19  -4   -0.57    0.49
  -9 -19  -4    0.58    0.49
  10  18   4    1.23    0.44
 -10 -18  -4   -0.42    0.44
 -10 -18  -4    0.23    0.43
  11  17   4    7.94    0.60
  11  17   4    8.65    0.69
 -11 -17  -4    8.15    0.70
 -11 -17  -4    9.32    0.80
  12  16   4   23.58    1.04
  12  16   4   22.87    1.09
 -12 -16  -4   23.23    1.15
 -12 -16  -4   22.88    1.10
  13  15   4    1.29    0.36
  13  15   4    1.40    0.37
 -13 -15  -4    0.53    0.35
 -13 -15  -4    1.00    0.37
  14  14   4   30.76    1.28
  14  14   4   31.27    1.25
 -14 -14  -4   32.36    1.33
 -14 -14  -4   29.88    1.17
 -14 -14  -4   32.37    1.32
  15  13   4   16.27    0.84
  15  13   4   16.39    0.83
 -15 -13  -4   17.07    0.87
 -15 -13  -4   15.03    0.77
 -15 -13  -4   15.62    0.86
  16  12   4   40.93    1.51
  16  12   4   41.56    1.52
 -16 -12  -4   41.11    1.53
 -16 -12  -4   37.88    1.44
 -16 -12  -4   40.94    1.53
  17  11   4   11.44    0.69
  17  11   4   10.36    0.65
 -17 -11  -4   11.48    0.68
 -17 -11  -4   10.20    0.65
 -17 -11  -4   10.14    0.66
  18  10   4    5.45    0.52
  18  10   4    4.46    0.48
 -18 -10  -4    5.02    0.47
 -18 -10  -4    4.62    0.44
 -18 -10  -4    4.51    0.46
  19   9   4    0.08    0.32
  19   9   4    0.40    0.29
 -19  -9  -4   -0.37    0.30
  20   8   4   75.74    2.47
  20   8   4   75.52    2.37
 -20  -8  -4   77.42    2.40
 -20  -8  -4   73.12    2.43
 -20  -8  -4   72.97    2.33
  21   7   4   18.51    0.95
  21   7   4   18.05    0.84
 -21  -7  -4   17.73    0.91
 -21  -7  -4   18.02    0.84
 -21  -7  -4   17.47    0.80
  22   6   4   10.35    0.70
  22   6   4   10.54    0.62
 -22  -6  -4   11.03    0.71
 -22  -6  -4   10.38    0.57
  23   5   4    2.23    0.37
  23   5   4    2.55    0.48
 -23  -5  -4    2.52    0.46
  24   4   4    0.76    0.40
  24   4   4    0.14    0.31
  25   3   4    0.61    0.30
 -25  -3  -4    0.21    0.34
 -26  -2  -4    0.07    0.43
  27   1   4    2.01    0.39
 -27  -1  -4    0.33    0.43
 -28   0  -4   10.52    0.85
 -29   1  -4    0.65    0.46
 -30   2  -4    5.76    0.67
 -31   3  -4    1.54    0.51
 -32   4  -4    1.21    0.53
 -33   5  -4    1.41    0.61
  -5 -21  -4    0.36    0.45
  -5 -21  -4    0.01    0.43
   6  20   4    0.58    0.45
  -6 -20  -4    0.01    0.46
  -6 -20  -4    0.44    0.47
   7  19   4    0.15    0.40
  -7 -19  -4    0.45    0.42
  -7 -19  -4   -0.06    0.42
   8  18   4    0.04    0.40
  -8 -18  -4    0.19    0.40
  -8 -18  -4   -0.24    0.42
   9  17   4    8.40    0.64
   9  17   4    7.30    0.56
  -9 -17  -4    7.69    0.65
  10  16   4   13.70    0.81
  10  16   4   14.93    0.76
 -10 -16  -4   14.21    0.85
 -10 -16  -4   13.55    0.82
  11  15   4    6.77    0.58
  11  15   4    7.25    0.54
 -11 -15  -4    7.62    0.61
 -11 -15  -4    6.54    0.59
  12  14   4   35.92    1.45
  12  14   4   40.25    1.43
 -12 -14  -4   39.10    1.51
 -12 -14  -4   40.31    1.50
  13  13   4    1.04    0.32
  13  13   4    1.41    0.34
 -13 -13  -4    1.25    0.38
 -13 -13  -4    1.58    0.38
 -13 -13  -4    1.07    0.28
  14  12   4   42.82    1.54
  14  12   4   44.24    1.56
 -14 -12  -4   41.78    1.48
 -14 -12  -4   42.86    1.57
 -14 -12  -4   44.44    1.57
  15  11   4   35.75    1.33
  15  11   4   33.86    1.32
 -15 -11  -4   36.85    1.35
 -15 -11  -4   33.99    1.28
 -15 -11  -4   34.69    1.33
  16  10   4   13.54    0.73
  16  10   4   14.59    0.75
 -16 -10  -4   15.04    0.76
 -16 -10  -4   13.75    0.72
 -16 -10  -4   14.22    0.73
  17   9   4    2.28    0.38
  17   9   4    1.61    0.36
 -17  -9  -4    2.42    0.36
 -17  -9  -4    2.32    0.35
 -17  -9  -4    1.70    0.34
  18   8   4   25.84    1.06
  18   8   4   26.28    1.11
 -18  -8  -4   26.90    1.10
 -18  -8  -4   25.91    1.06
 -18  -8  -4   26.14    1.03
  19   7   4    0.93    0.31
  19   7   4    0.19    0.33
 -19  -7  -4    0.62    0.25
 -19  -7  -4    0.56    0.33
 -19  -7  -4    1.30    0.30
  20   6   4   31.01    1.27
  20   6   4   31.72    1.19
 -20  -6  -4   32.24    1.30
 -20  -6  -4   32.61    1.21
 -20  -6  -4   31.27    1.15
  21   5   4   24.40    1.08
  21   5   4   22.51    0.94
 -21  -5  -4   22.39    1.05
 -21  -5  -4   22.25    0.89
 -21  -5  -4   22.95    0.94
  22   4   4   12.11    0.65
 -22  -4  -4   11.42    0.57
 -22  -4  -4   10.86    0.72
  23   3   4    0.76    0.31
 -23  -3  -4    0.64    0.38
  24   2   4    3.95    0.42
 -24  -2  -4    4.72    0.53
  25   1   4    0.60    0.30
  26   0   4   -0.09    0.30
 -26   0  -4    0.10    0.36
 -27   1  -4    1.39    0.47
 -28   2  -4    4.98    0.60
 -29   3  -4    2.04    0.50
 -30   4  -4    1.29    0.49
 -31   5  -4    6.04    0.73
 -32   6  -4    6.93    0.76
  -3 -21  -4    1.51    0.53
  -3 -21  -4   -0.13    0.45
  -4 -20  -4    0.19    0.45
  -4 -20  -4    0.23    0.44
   5  19   4    3.96    0.49
  -5 -19  -4    3.22    0.50
   6  18   4    0.03    0.35
  -6 -18  -4    0.35    0.41
   7  17   4    0.91    0.38
  -7 -17  -4    0.62    0.40
  -7 -17  -4    3.23    2.34
   8  16   4    0.03    0.25
   8  16   4    0.18    0.33
  -8 -16  -4    0.86    0.36
  -8 -16  -4   -0.27    0.37
   9  15   4    4.03    0.47
   9  15   4    4.21    0.42
  -9 -15  -4    4.94    0.49
  -9 -15  -4    4.01    0.50
  10  14   4   75.76    2.45
  10  14   4   79.96    2.42
 -10 -14  -4   76.71    2.47
 -10 -14  -4   77.04    2.51
  11  13   4    1.75    0.36
  11  13   4    1.71    0.30
 -11 -13  -4    1.05    0.38
 -11 -13  -4    1.37    0.34
 -11 -13  -4    1.22    0.26
  12  12   4   16.07    0.76
  12  12   4   15.88    0.78
 -12 -12  -4   16.56    0.81
 -12 -12  -4   15.24    0.70
 -12 -12  -4   15.92    0.80
  13  11   4   12.09    0.64
  13  11   4   11.82    0.66
 -13 -11  -4   11.65    0.60
 -13 -11  -4   11.72    0.67
 -13 -11  -4   11.81    0.67
  14  10   4   42.10    1.46
  14  10   4   41.27    1.45
 -14 -10  -4   39.67    1.41
 -14 -10  -4   42.76    1.48
 -14 -10  -4   41.07    1.47
  15   9   4   24.47    1.01
  15   9   4   25.53    1.03
 -15  -9  -4   25.04    1.02
 -15  -9  -4   24.14    0.99
 -15  -9  -4   25.00    1.00
  16   8   4    1.02    0.31
  16   8   4    1.46    0.30
 -16  -8  -4    1.46    0.30
 -16  -8  -4    0.97    0.30
 -16  -8  -4    1.50    0.27
  17   7   4    9.57    0.59
  17   7   4    9.16    0.53
 -17  -7  -4    8.90    0.52
 -17  -7  -4    8.89    0.52
 -17  -7  -4    9.41    0.58
  18   6   4    5.10    0.43
  18   6   4    5.49    0.49
 -18  -6  -4    5.21    0.39
 -18  -6  -4    5.16    0.48
 -18  -6  -4    5.32    0.42
  19   5   4   61.57    1.96
 -19  -5  -4   62.47    1.97
 -19  -5  -4   61.81    1.93
 -19  -5  -4   62.31    2.08
  20   4   4   23.98    0.96
 -20  -4  -4   24.39    0.96
 -20  -4  -4   23.26    0.90
 -20  -4  -4   24.37    1.06
  21   3   4    7.70    0.50
 -21  -3  -4    7.85    0.60
 -21  -3  -4    7.69    0.44
  22   2   4    9.56    0.56
 -22  -2  -4    9.51    0.66
  23   1   4    0.18    0.26
 -23  -1  -4    0.31    0.32
  24   0   4   31.22    1.15
 -24   0  -4   29.52    1.30
  25  -1   4   -0.16    0.29
 -25   1  -4    0.62    0.34
  27  -3   4    0.55    0.29
 -27   3  -4    0.20    0.35
  28  -4   4   -0.15    0.30
 -28   4  -4    0.23    0.43
 -29   5  -4    0.48    0.44
 -30   6  -4    6.46    0.71
 -31   7  -4    0.22    0.46
  -1 -21  -4    0.24    0.40
  -1 -21  -4    2.06    0.54
  -2 -20  -4    1.75    0.50
  -2 -20  -4    0.12    0.43
   3  19   4    1.76    0.43
  -3 -19  -4    1.59    0.47
   4  18   4    3.77    0.47
  -4 -18  -4    3.58    0.51
   5  17   4    1.92    0.38
  -5 -17  -4    2.44    0.44
   6  16   4    1.41    0.38
   6  16   4    1.46    0.29
  -6 -16  -4    1.67    0.39
  -6 -16  -4    1.35    0.40
   7  15   4    8.94    0.61
  -7 -15  -4    9.24    0.63
  -7 -15  -4    9.13    0.62
   8  14   4   47.37    1.64
   8  14   4   46.35    1.55
  -8 -14  -4   47.26    1.67
  -8 -14  -4   45.44    1.67
   9  13   4   11.36    0.65
   9  13   4   11.30    0.60
  -9 -13  -4   11.71    0.69
  -9 -13  -4   11.90    0.66
  10  12   4    9.16    0.55
  10  12   4    9.09    0.52
 -10 -12  -4    8.26    0.54
 -10 -12  -4    9.31    0.48
 -10 -12  -4    8.87    0.57
  11  11   4   16.29    0.75
  11  11   4   16.70    0.74
 -11 -11  -4   15.08    0.68
 -11 -11  -4   16.58    0.77
 -11 -11  -4   16.70    0.79
  12  10   4   30.59    1.15
  12  10   4   30.86    1.13
 -12 -10  -4   32.19    1.18
 -12 -10  -4   31.29    1.17
 -12 -10  -4   31.50    1.12
  13   9   4   21.59    0.88
  13   9   4   21.37    0.88
 -13  -9  -4   21.35    0.89
 -13  -9  -4   20.95    0.85
 -13  -9  -4   20.40    0.87
  14   8   4   12.75    0.64
  14   8   4   12.50    0.62
 -14  -8  -4   12.76    0.64
 -14  -8  -4   12.12    0.61
 -14  -8  -4   13.12    0.65
  15   7   4    2.23    0.31
  15   7   4    2.55    0.32
 -15  -7  -4    2.38    0.30
 -15  -7  -4    2.67    0.33
 -15  -7  -4    2.87    0.31
  16   6   4    3.62    0.39
  16   6   4    3.26    0.35
 -16  -6  -4    3.99    0.36
 -16  -6  -4    3.99    0.38
 -16  -6  -4    3.58    0.33
  17   5   4   58.70    1.81
 -17  -5  -4   58.57    1.82
 -17  -5  -4   57.25    1.89
 -17  -5  -4   55.13    1.78
  18   4   4   38.56    1.30
 -18  -4  -4   36.54    1.28
 -18  -4  -4   36.29    1.25
 -18  -4  -4   38.21    1.39
  19   3   4    8.54    0.51
 -19  -3  -4    8.41    0.50
 -19  -3  -4    8.92    0.57
 -19  -3  -4    9.52    0.47
  20   2   4    0.74    0.25
 -20  -2  -4    0.75    0.33
 -20  -2  -4    1.01    0.24
  21   1   4   13.93    0.67
 -21  -1  -4   14.04    0.78
 -21  -1  -4   13.89    0.61
  22   0   4  145.00    4.12
 -22   0  -4  145.03    4.32
  23  -1   4   -0.04    0.24
 -23   1  -4    0.76    0.33
  24  -2   4    3.65    0.38
 -24   2  -4    4.28    0.49
  25  -3   4    0.96    0.31
 -25   3  -4    0.59    0.38
 -27   5  -4    5.48    0.62
 -28   6  -4    0.07    0.38
 -29   7  -4    7.27    0.72
 -30   8  -4   14.53    0.98
 -31   9  -4    2.06    0.55
   1 -21  -4   -0.54    0.48
   1 -21  -4    1.59    0.50
  -1 -19  -4   -0.04    0.37
  -1 -19  -4    0.26    0.41
   2  18   4    3.41    0.46
  -2 -18  -4    3.87    0.50
   3  17   4    6.09    0.52
  -3 -17  -4    5.75    0.55
   4  16   4   12.50    0.72
  -4 -16  -4   12.86    0.74
  -4 -16  -4   13.28    0.82
   5  15   4    9.32    0.59
   5  15   4    9.91    0.53
  -5 -15  -4   10.06    0.65
  -5 -15  -4   10.23    0.65
  -6 -14  -4    2.95    0.38
  -6 -14  -4    2.90    0.38
   7  13   4   37.94    1.36
   7  13   4   38.37    1.29
  -7 -13  -4   37.40    1.38
  -7 -13  -4   37.89    1.41
   8  12   4    3.78    0.37
   8  12   4    4.55    0.36
  -8 -12  -4    4.23    0.41
  -8 -12  -4    4.53    0.40
   9  11   4    2.05    0.31
   9  11   4    1.65    0.26
  -9 -11  -4    1.67    0.30
  -9 -11  -4    1.43    0.22
  -9 -11  -4    1.66    0.31
  10  10   4   40.69    1.37
  10  10   4   41.94    1.41
 -10 -10  -4   40.48    1.34
 -10 -10  -4   41.36    1.43
 -10 -10  -4   42.86    1.44
  11   9   4    1.58    0.28
  11   9   4    1.31    0.26
 -11  -9  -4    0.91    0.26
 -11  -9  -4    1.46    0.24
 -11  -9  -4    0.92    0.25
  12   8   4  105.77    3.00
  12   8   4   99.60    2.97
 -12  -8  -4  103.47    2.97
 -12  -8  -4   99.90    2.99
 -12  -8  -4  102.05    2.98
  13   7   4   35.58    1.23
  13   7   4   35.49    1.25
 -13  -7  -4   37.12    1.25
 -13  -7  -4   36.44    1.24
 -13  -7  -4   34.94    1.23
  14   6   4   56.59    1.78
  14   6   4   54.27    1.81
 -14  -6  -4   59.26    1.84
 -14  -6  -4   57.99    1.79
 -14  -6  -4   57.91    1.79
  15   5   4    7.25    0.42
 -15  -5  -4    7.08    0.42
 -15  -5  -4    7.17    0.41
 -15  -5  -4    7.64    0.47
  16   4   4   11.53    0.57
 -16  -4  -4   11.37    0.60
 -16  -4  -4   11.54    0.54
 -16  -4  -4   12.02    0.57
  17   3   4   50.65    1.61
 -17  -3  -4   50.14    1.69
 -17  -3  -4   51.00    1.61
 -17  -3  -4   50.41    1.58
  18   2   4   20.45    0.81
 -18  -2  -4   20.31    0.90
 -18  -2  -4   20.61    0.78
 -18  -2  -4   20.60    0.81
  19   1   4   29.10    1.03
 -19  -1  -4   27.52    1.01
 -19  -1  -4   26.87    0.97
 -19  -1  -4   27.03    1.12
  20   0   4  235.18    6.41
 -20   0  -4  232.52    8.08
  21  -1   4   15.08    0.70
 -21   1  -4   14.98    0.81
 -22   2  -4    9.67    0.67
  23  -3   4    1.43    0.30
 -23   3  -4    1.15    0.35
  24  -4   4    0.25    0.26
 -24   4  -4    0.29    0.32
 -25   5  -4    1.06    0.42
 -26   6  -4    2.90    0.49
 -27   7  -4   15.50    0.95
 -28   8  -4    8.94    0.75
 -29   9  -4   15.04    0.97
   3 -21  -4    0.79    0.48
   0 -18  -4    1.23    0.40
   1  17   4    5.83    0.53
  -1 -17  -4    5.90    0.55
   2  16   4   35.49    1.36
  -2 -16  -4   36.88    1.40
   3  15   4   26.28    0.99
   3  15   4   27.78    1.11
  -3 -15  -4   27.83    1.16
  -3 -15  -4   27.24    1.13
   4  14   4    2.72    0.29
   4  14   4    2.99    0.37
  -4 -14  -4    2.51    0.38
  -4 -14  -4    2.51    0.40
   5  13   4   26.62    0.95
   5  13   4   26.45    1.03
  -5 -13  -4   24.98    1.04
  -5 -13  -4   27.19    1.09
   6  12   4    0.15    0.24
   6  12   4    0.09    0.18
  -6 -12  -4    0.43    0.26
  -6 -12  -4   -0.18    0.23
   7  11   4   13.17    0.64
   7  11   4   13.05    0.58
  -7 -11  -4   13.26    0.66
  -7 -11  -4   12.55    0.63
  -7 -11  -4   12.16    0.51
   8  10   4   10.37    0.50
   8  10   4   10.01    0.53
  -8 -10  -4    9.56    0.53
  -8 -10  -4    9.75    0.44
  -8 -10  -4    9.33    0.53
   9   9   4    3.09    0.29
   9   9   4    2.96    0.30
  -9  -9  -4    2.62    0.25
  -9  -9  -4    2.21    0.28
  -9  -9  -4    3.11    0.30
  10   8   4   22.90    0.88
  10   8   4   24.50    0.89
 -10  -8  -4   23.60    0.86
 -10  -8  -4   23.51    0.90
 -10  -8  -4   24.73    0.92
  11   7   4   23.15    0.87
  11   7   4   22.85    0.86
 -11  -7  -4   22.45    0.86
 -11  -7  -4   23.68    0.87
 -11  -7  -4   22.83    0.84
  12   6   4    7.39    0.41
  12   6   4    7.00    0.43
 -12  -6  -4    7.12    0.42
 -12  -6  -4    7.23    0.41
 -12  -6  -4    7.69    0.42
  13   5   4    0.98    0.19
 -13  -5  -4    1.21    0.19
 -13  -5  -4    0.83    0.20
 -13  -5  -4    1.10    0.24
  14   4   4   23.61    0.87
 -14  -4  -4   23.88    0.87
 -14  -4  -4   24.91    0.94
 -14  -4  -4   23.80    0.87
  15   3   4   39.72    1.28
 -15  -3  -4   39.00    1.27
 -15  -3  -4   39.50    1.35
 -15  -3  -4   38.20    1.27
  16   2   4   86.76    2.51
 -16  -2  -4   87.31    2.51
 -16  -2  -4   86.80    2.50
 -16  -2  -4   82.59    2.59
  17   1   4   15.03    0.64
 -17  -1  -4   14.45    0.64
 -17  -1  -4   15.38    0.76
 -17  -1  -4   15.47    0.63
  18   0   4  140.54    3.98
 -18   0  -4  137.48    4.39
 -18   0  -4  146.18    4.37
 -18   0  -4  141.76    4.11
  19  -1   4   27.92    1.01
 -19   1  -4   27.46    1.14
 -19   1  -4   28.72    1.01
  20  -2   4    1.30    0.26
 -20   2  -4    1.33    0.33
 -21   3  -4    8.69    0.61
  22  -4   4   12.52    0.63
 -22   4  -4   12.21    0.75
 -23   5  -4    2.42    0.42
 -24   6  -4    0.44    0.36
 -25   7  -4   18.28    0.99
 -26   8  -4    2.62    0.47
 -27   9  -4   13.84    0.91
 -28  10  -4    1.76    0.47
   5 -21  -4    0.54    0.47
   5 -21  -4   -1.06    0.48
   2 -18  -4    0.08    0.34
   2 -18  -4    0.37    0.37
   1  15   4    4.72    0.43
  -1 -15  -4    6.49    0.60
  -1 -15  -4    5.01    0.46
   2  14   4   27.30    1.05
  -2 -14  -4   26.26    1.07
  -2 -14  -4   26.78    1.11
   3  13   4   22.27    0.89
  -3 -13  -4   21.85    0.93
  -3 -13  -4   21.44    0.90
   4  12   4    1.34    0.21
  -4 -12  -4    1.16    0.25
   5  11   4   12.65    0.54
   5  11   4   11.66    0.58
  -5 -11  -4   12.36    0.63
  -5 -11  -4   12.72    0.61
   6  10   4    0.44    0.17
   6  10   4    0.36    0.21
  -6 -10  -4    0.25    0.21
  -6 -10  -4    0.32    0.13
  -6 -10  -4    0.76    0.25
   7   9   4    9.49    0.49
   7   9   4    9.83    0.46
  -7  -9  -4    9.46    0.42
  -7  -9  -4    9.83    0.50
  -7  -9  -4    9.20    0.51
   8   8   4   11.88    0.52
   8   8   4   12.16    0.56
  -8  -8  -4   11.89    0.50
  -8  -8  -4   11.58    0.55
  -8  -8  -4   12.29    0.57
   9   7   4   98.02    2.82
   9   7   4   99.40    2.81
  -9  -7  -4   98.86    2.84
  -9  -7  -4   98.20    2.79
  -9  -7  -4   97.61    2.83
  10   6   4   58.38    1.75
  10   6   4   55.68    1.72
 -10  -6  -4   57.09    1.74
 -10  -6  -4   58.63    1.74
 -10  -6  -4   56.02    1.73
  11   5   4    0.67    0.16
 -11  -5  -4    0.82    0.18
 -11  -5  -4    0.46    0.18
  12   4   4    5.48    0.34
 -12  -4  -4    4.93    0.32
 -12  -4  -4    5.00    0.33
 -12  -4  -4    4.91    0.34
  13   3   4    3.97    0.30
 -13  -3  -4    4.43    0.35
 -13  -3  -4    4.57    0.31
 -13  -3  -4    4.54    0.30
  14   2   4   26.01    0.91
 -14  -2  -4   25.17    0.96
 -14  -2  -4   26.21    0.90
 -14  -2  -4   26.27    0.91
  15   1   4    0.86    0.18
 -15  -1  -4    0.43    0.21
 -15  -1  -4    0.15    0.16
 -15  -1  -4    0.41    0.17
  16   0   4  191.63    5.18
 -16   0  -4  190.88    5.50
 -16   0  -4  183.49    5.28
  17  -1   4   15.55    0.65
 -17   1  -4   15.78    0.65
 -17   1  -4   14.81    0.74
  18  -2   4   22.19    0.85
 -18   2  -4   22.45    0.98
 -18   2  -4   23.18    0.85
  19  -3   4    9.76    0.52
 -19   3  -4   10.09    0.63
 -20   4  -4   25.98    1.12
  21  -5   4   26.31    0.99
 -21   5  -4   25.38    1.12
 -22   6  -4   11.26    0.72
  23  -7   4   20.83    0.86
 -23   7  -4   19.56    1.01
  24  -8   4    4.73    0.40
 -24   8  -4    5.18    0.55
 -25   9  -4    9.12    0.72
 -26  10  -4    0.76    0.39
   7 -21  -4    0.13    0.40
  -1  15   4    9.00    0.56
   1 -15  -4    9.32    0.60
   0  14   4   45.82    1.44
   0  14   4   45.81    1.55
   0 -14  -4   45.58    1.61
   0 -14  -4   46.63    1.59
  -1 -13  -4    1.08    0.29
  -1 -13  -4    1.21    0.31
   2  12   4   35.15    1.22
  -2 -12  -4   36.34    1.26
  -2 -12  -4   35.62    1.28
   3  11   4   11.70    0.56
  -3 -11  -4   10.83    0.55
  -3 -11  -4   11.23    0.59
   4  10   4    6.58    0.34
   4  10   4    6.80    0.40
  -4 -10  -4    7.32    0.46
  -4 -10  -4    6.15    0.29
  -4 -10  -4    6.51    0.42
   5   9   4   12.08    0.49
   5   9   4   11.75    0.53
  -5  -9  -4   11.57    0.56
  -5  -9  -4   12.10    0.54
  -5  -9  -4   11.21    0.44
   6   8   4    2.39    0.23
   6   8   4    2.26    0.21
  -6  -8  -4    2.20    0.23
  -6  -8  -4    2.35    0.26
  -6  -8  -4    2.38    0.19
   7   7   4   68.33    1.96
   7   7   4   66.11    1.98
  -7  -7  -4   67.85    1.94
  -7  -7  -4   66.98    2.01
  -7  -7  -4   67.36    1.99
   8   6   4   19.95    0.73
   8   6   4   20.14    0.74
  -8  -6  -4   20.97    0.76
  -8  -6  -4   20.02    0.72
  -8  -6  -4   21.20    0.76
   9   5   4  239.38    6.34
  -9  -5  -4  230.96    6.37
  -9  -5  -4  234.16    6.33
  10   4   4   86.85    2.51
 -10  -4  -4   87.93    2.54
 -10  -4  -4   89.10    2.53
 -10  -4  -4   89.35    2.52
  11   3   4   37.54    1.19
 -11  -3  -4   37.14    1.18
 -11  -3  -4   37.86    1.23
 -11  -3  -4   36.61    1.18
  12   2   4    1.64    0.20
 -12  -2  -4    1.24    0.18
 -12  -2  -4    1.53    0.19
 -12  -2  -4    1.19    0.21
  13   1   4    0.09    0.15
 -13  -1  -4    0.22    0.14
 -13  -1  -4    0.11    0.20
  14   0   4    5.58    0.33
 -14   0  -4    5.81    0.39
 -14   0  -4    5.04    0.31
  15  -1   4    0.68    0.18
 -15   1  -4    0.39    0.23
 -15   1  -4    0.66    0.16
  16  -2   4   86.21    2.55
 -16   2  -4   89.83    2.55
 -16   2  -4   87.33    2.68
  17  -3   4   53.56    1.66
 -17   3  -4   53.43    1.66
 -17   3  -4   53.50    1.80
  18  -4   4   38.55    1.31
 -18   4  -4   40.69    1.45
  19  -5   4   66.20    2.03
 -19   5  -4   65.71    2.19
 -20   6  -4   35.86    1.41
  21  -7   4   18.88    0.82
 -21   7  -4   19.52    0.96
  22  -8   4   23.93    0.94
 -22   8  -4   22.60    1.09
  23  -9   4   18.68    0.81
 -23   9  -4   18.55    0.97
  24 -10   4    2.31    0.35
 -24  10  -4    2.27    0.43
 -25  11  -4   12.49    0.82
   9 -21  -4    1.76    0.46
   6 -18  -4    0.13    0.33
   6 -18  -4    0.60    0.39
   5 -17  -4    0.66    2.36
   3 -15  -4    0.55    0.28
   3 -15  -4   -0.54    0.28
  -2  14   4  111.88    3.26
   2 -14  -4  112.55    3.29
  -1  13   4    0.48    0.15
  -1  13   4    0.24    0.22
   1 -13  -4    0.34    0.27
   0  12   4   85.75    2.51
   0  12   4   84.82    2.40
   0 -12  -4   86.19    2.53
   0 -12  -4   82.09    2.55
   1  11   4    7.40    0.42
  -1 -11  -4    6.94    0.46
  -1 -11  -4    7.35    0.44
   2  10   4   14.72    0.62
  -2 -10  -4   14.26    0.61
  -2 -10  -4   14.96    0.65
   3   9   4    4.22    0.30
  -3  -9  -4    4.71    0.31
  -3  -9  -4    4.13    0.32
   4   8   4   19.95    0.72
   4   8   4   19.37    0.66
  -4  -8  -4   18.96    0.74
  -4  -8  -4   19.36    0.72
  -4  -8  -4   17.66    0.61
   5   7   4  108.62    3.09
   5   7   4  111.34    3.05
  -5  -7  -4  110.74    3.13
  -5  -7  -4  111.82    3.11
   6   6   4   23.72    0.79
   6   6   4   24.34    0.82
  -6  -6  -4   24.21    0.83
  -6  -6  -4   23.64    0.84
  -6  -6  -4   23.34    0.77
  -7  -5  -4  453.99   13.32
   8   4   4    0.66    0.16
  -8  -4  -4    0.32    0.16
  -8  -4  -4    0.54    0.14
  -8  -4  -4    0.41    0.14
   9   3   4   87.80    2.49
  -9  -3  -4   86.35    2.49
  -9  -3  -4   89.04    2.51
  -9  -3  -4   89.68    2.52
  10   2   4   23.27    0.81
 -10  -2  -4   25.21    0.83
 -10  -2  -4   23.18    0.85
 -10  -2  -4   23.46    0.81
  11   1   4    4.03    0.27
 -11  -1  -4    3.99    0.26
 -11  -1  -4    3.74    0.29
  12   0   4   29.97    0.98
 -12   0  -4   29.81    1.04
 -12   0  -4   29.14    0.97
  13  -1   4   -0.08    0.12
 -13   1  -4   -0.10    0.12
 -13   1  -4    0.14    0.18
  14  -2   4   26.40    0.93
 -14   2  -4   27.96    0.94
 -14   2  -4   28.56    1.04
  15  -3   4   42.00    1.34
 -15   3  -4   43.25    1.34
 -15   3  -4   40.44    1.43
  16  -4   4   12.13    0.57
 -16   4  -4   13.31    0.58
 -16   4  -4   13.33    0.68
  17  -5   4   66.09    1.96
 -17   5  -4   61.24    2.06
  18  -6   4    5.89    0.41
 -18   6  -4    6.08    0.49
  19  -7   4    0.09    0.23
 -19   7  -4    0.09    0.27
  20  -8   4   84.39    2.50
 -20   8  -4   80.91    2.65
  21  -9   4    7.08    0.48
 -21   9  -4    7.92    0.61
  22 -10   4    7.21    0.49
 -22  10  -4    7.14    0.60
 -23  11  -4   24.08    1.14
  10 -20  -4    0.65    0.39
   9 -19  -4    1.70    0.41
   9 -19  -4   -0.22    0.43
   8 -18  -4    0.71    0.35
   8 -18  -4    0.23    0.35
   7 -17  -4    0.12    0.31
   7 -17  -4    1.17    0.36
   5 -15  -4    1.35    2.43
   5 -15  -4    0.46    0.29
  -4  14   4   25.52    0.96
   4 -14  -4   24.65    0.97
  -3  13   4   13.67    0.64
   3 -13  -4   14.40    0.72
   3 -13  -4   14.73    0.67
  -2  12   4  124.65    3.49
   2 -12  -4  121.85    3.54
   2 -12  -4  121.79    3.50
  -1  11   4    5.49    0.35
   1 -11  -4    5.40    0.37
   1 -11  -4    6.06    0.39
   0  10   4   19.31    0.73
   0 -10  -4   20.23    0.76
   0 -10  -4   19.51    0.78
   1   9   4    9.65    0.45
  -1  -9  -4    9.02    0.45
  -1  -9  -4    9.87    0.47
   2   8   4   16.48    0.62
   2   8   4   16.42    0.56
  -2  -8  -4   16.67    0.63
  -2  -8  -4   15.93    0.65
   3   7   4  117.83    3.31
   3   7   4  116.91    3.27
  -3  -7  -4  120.06    3.30
  -3  -7  -4  117.03    3.28
   4   6   4    0.21    0.14
   4   6   4    0.35    0.11
  -4  -6  -4    0.38    0.16
  -4  -6  -4    0.45    0.16
  -4  -6  -4    0.49    0.11
   5   5   4  102.01    2.84
   5   5   4  104.42    2.87
  -5  -5  -4  104.02    2.89
  -5  -5  -4  105.03    2.83
  -5  -5  -4  101.86    2.88
   6   4   4   14.08    0.53
  -6  -4  -4   13.78    0.51
  -6  -4  -4   14.18    0.53
  -6  -4  -4   14.62    0.56
  -7  -3  -4  408.29   11.56
  -7  -3  -4  428.64   11.40
  -7  -3  -4  412.40   11.98
   8   2   4    0.83    0.15
  -8  -2  -4    0.95    0.16
  -8  -2  -4    1.05    0.15
  -8  -2  -4    0.99    0.16
   9   1   4    1.18    0.16
  -9  -1  -4    1.27    0.16
  -9  -1  -4    1.41    0.19
  10   0   4   43.17    1.30
 -10   0  -4   42.83    1.37
 -10   0  -4   42.15    1.29
  11  -1   4    3.64    0.25
 -11   1  -4    4.03    0.31
 -11   1  -4    3.83    0.25
  12  -2   4    1.34    0.18
 -12   2  -4    1.21    0.17
 -12   2  -4    1.15    0.22
  13  -3   4    4.46    0.29
 -13   3  -4    4.52    0.30
 -13   3  -4    4.57    0.35
  14  -4   4   25.36    0.91
 -14   4  -4   25.66    1.01
 -14   4  -4   26.75    0.91
  15  -5   4    8.36    0.45
 -15   5  -4    8.28    0.51
 -15   5  -4    8.92    0.46
  16  -6   4    4.29    0.34
 -16   6  -4    4.29    0.40
 -16   6  -4    4.42    0.34
  17  -7   4    9.56    0.53
 -17   7  -4   10.11    0.61
  18  -8   4   27.69    1.04
 -18   8  -4   27.92    1.16
  19  -9   4    0.62    0.28
 -19   9  -4    0.20    0.27
  20 -10   4   45.36    1.54
 -20  10  -4   45.64    1.69
  21 -11   4    0.14    0.28
 -21  11  -4   -0.01    0.30
  12 -20  -4    0.41    0.36
  11 -19  -4    3.72    0.48
  10 -18  -4   -0.62    0.34
   8 -16  -4    0.67    0.29
  -5  13   4    0.14    0.19
   5 -13  -4   -0.15    0.22
  -4  12   4   13.20    0.58
   4 -12  -4   11.87    0.62
   4 -12  -4   12.55    0.59
  -3  11   4   54.88    1.68
   3 -11  -4   55.68    1.70
   3 -11  -4   54.63    1.74
  -2  10   4    6.03    0.35
   2 -10  -4    6.64    0.37
   2 -10  -4    6.20    0.39
  -1   9   4   20.29    0.67
  -1   9   4   21.96    0.76
   1  -9  -4   21.85    0.77
   1  -9  -4   21.24    0.80
   0   8   4    3.10    0.22
   0  -8  -4    3.29    0.24
   0  -8  -4    2.95    0.25
   1   7   4   67.58    1.92
  -1  -7  -4   67.26    1.93
  -1  -7  -4   65.95    1.95
   2   6   4   30.83    0.91
   2   6   4   30.86    0.97
  -2  -6  -4   30.70    0.88
  -2  -6  -4   31.28    1.00
  -2  -6  -4   30.91    0.97
   3   5   4  203.98    5.47
   3   5   4  203.45    5.97
  -3  -5  -4  198.94    5.49
  -3  -5  -4  209.28    5.48
   4   4   4   43.61    1.27
  -4  -4  -4   42.05    1.23
  -4  -4  -4   42.31    1.28
  -4  -4  -4   42.82    1.27
   5   3   4  234.87    6.18
  -5  -3  -4  227.96    6.62
  -5  -3  -4  226.55    6.86
  -5  -3  -4  236.86    6.19
   6   2   4    2.58    0.18
  -6  -2  -4    2.64    0.18
  -6  -2  -4    2.38    0.19
   7   1   4  131.19    3.48
  -7  -1  -4  125.08    3.50
  -7  -1  -4  125.69    3.47
   8   0   4  176.61    4.80
  -8   0  -4  178.69    4.87
  -8   0  -4  179.20    4.82
   9  -1   4    1.02    0.16
  -9   1  -4    1.29    0.20
  -9   1  -4    1.14    0.15
  10  -2   4   23.72    0.80
 -10   2  -4   23.69    0.80
 -10   2  -4   23.72    0.86
  11  -3   4   40.10    1.26
 -11   3  -4   41.43    1.34
 -11   3  -4   40.61    1.26
  12  -4   4    5.33    0.32
 -12   4  -4    5.42    0.32
 -12   4  -4    4.45    0.36
  13  -5   4    0.85    0.19
 -13   5  -4    1.21    0.19
 -13   5  -4    1.25    0.23
  14  -6   4   63.35    1.92
 -14   6  -4   63.74    1.90
 -14   6  -4   62.44    2.02
  15  -7   4    3.13    0.31
 -15   7  -4    2.89    0.28
 -15   7  -4    2.57    0.33
  16  -8   4    1.18    0.26
 -16   8  -4    1.61    0.30
  17  -9   4    1.49    0.29
  18 -10   4    5.07    0.43
 -18  10  -4    5.20    0.47
  19 -11   4    5.16    0.47
 -19  11  -4    5.23    0.50
  20 -12   4   12.41    0.68
 -20  12  -4   11.64    0.72
  12 -18  -4    1.42    0.38
  11 -17  -4    6.99    0.52
  -6  12   4   42.12    1.38
   6 -12  -4   46.37    1.43
  -5  11   4   68.28    2.04
   5 -11  -4   67.91    2.10
   5 -11  -4   72.77    2.07
  -4  10   4   59.78    1.76
   4 -10  -4   59.73    1.77
   4 -10  -4   58.31    1.81
  -3   9   4    0.49    0.14
   3  -9  -4    0.38    0.17
   3  -9  -4    0.46    0.14
  -2   8   4    8.87    0.39
   2  -8  -4    8.45    0.39
   2  -8  -4    8.87    0.42
  -1   7   4   38.62    1.16
   1  -7  -4   38.32    1.19
   1  -7  -4   37.77    1.16
   0   6   4  196.90    5.33
   0  -6  -4  194.53    5.28
   1   5   4  148.98    4.00
   1   5   4  145.48    5.34
  -1  -5  -4  148.86    4.01
  -1  -5  -4  149.26    4.03
   2   4   4   94.18    2.55
   2   4   4   92.01    2.58
  -2  -4  -4   91.88    2.64
  -2  -4  -4   91.47    2.56
  -2  -4  -4   93.19    2.55
  -3  -3  -4  399.68   13.39
   4   2   4    6.51    0.29
  -4  -2  -4    6.87    0.29
  -4  -2  -4    5.94    0.28
   5   1   4    0.67    0.10
  -5  -1  -4    0.42    0.11
  -5  -1  -4    0.45    0.10
   6   0   4   29.14    0.89
  -6   0  -4   27.26    0.91
  -6   0  -4   29.05    0.89
   7  -1   4  133.93    3.54
  -7   1  -4  120.83    3.73
  -7   1  -4  134.42    3.66
   8  -2   4    0.99    0.16
  -8   2  -4    1.06    0.17
  -8   2  -4    1.26    0.16
   9  -3   4   91.04    2.62
  -9   3  -4   92.66    2.61
  -9   3  -4   96.62    2.71
  10  -4   4   95.73    2.71
 -10   4  -4   93.54    2.78
 -10   4  -4   97.56    2.70
  11  -5   4    0.63    0.17
 -11   5  -4    0.60    0.16
 -11   5  -4    0.61    0.20
  12  -6   4    8.53    0.44
 -12   6  -4    8.40    0.42
 -12   6  -4    8.33    0.48
  13  -7   4   40.40    1.35
 -13   7  -4   41.21    1.44
 -13   7  -4   41.99    1.35
  14  -8   4   14.10    0.65
 -14   8  -4   14.08    0.63
 -14   8  -4   14.18    0.71
  15  -9   4   27.28    1.02
 -15   9  -4   28.33    1.12
  16 -10   4   15.46    0.73
 -16  10  -4   16.87    0.82
  17 -11   4   12.57    0.65
 -17  11  -4   11.52    0.69
  18 -12   4   14.54    0.73
 -18  12  -4   12.91    0.74
  19 -13   4    2.26    0.39
  20 -14   4    1.88    0.39
  14 -18  -4    1.33    0.34
  13 -17  -4   27.88    1.40
  12 -16  -4    4.53    0.41
   8 -12  -4   31.37    1.07
  -7  11   4    3.34    0.25
   7 -11  -4    3.41    0.28
  -6  10   4   32.48    1.02
   6 -10  -4   32.10    1.04
   6 -10  -4   31.16    1.07
  -5   9   4   30.57    0.97
   5  -9  -4   30.69    0.99
   5  -9  -4   31.16    1.03
  -4   8   4    0.70    0.13
   4  -8  -4    0.87    0.16
  -3   7   4    1.30    0.14
   3  -7  -4    1.66    0.16
   3  -7  -4    1.53    0.18
  -2   6   4   50.06    1.41
   2  -6  -4   48.70    1.42
   2  -6  -4   48.68    1.45
  -1   5   4   16.56    0.54
   1  -5  -4   15.59    0.56
   1  -5  -4   16.21    0.54
   0   4   4    3.07    0.13
   0   4   4    3.29    0.18
   0  -4  -4    3.33    0.20
   0  -4  -4    3.13    0.18
   1   3   4   58.78    1.63
  -1  -3  -4   57.62    1.63
  -1  -3  -4   58.54    1.65
   2   2   4    0.21    0.08
  -2  -2  -4    0.12    0.08
   3   1   4    3.45    0.18
  -3  -1  -4    3.29    0.18
   4   0   4   -0.08    0.08
  -4   0  -4   -0.01    0.06
   5  -1   4    0.23    0.08
  -5   1  -4    0.14    0.07
   6  -2   4    2.83    0.20
  -6   2  -4    3.05    0.20
   8  -4   4    0.31    0.13
   9  -5   4  247.46    7.13
  -9   5  -4  259.98    7.43
  10  -6   4   63.83    1.90
 -10   6  -4   62.73    1.88
  11  -7   4   25.95    0.94
 -11   7  -4   26.78    0.93
 -11   7  -4   26.55    1.01
  12  -8   4  116.59    3.35
 -12   8  -4  113.82    3.43
 -12   8  -4  122.24    3.35
  13  -9   4   22.59    0.89
 -13   9  -4   23.88    0.97
 -13   9  -4   23.16    0.88
  14 -10   4   47.32    1.56
 -14  10  -4   46.38    1.62
  15 -11   4   39.66    1.38
 -15  11  -4   37.30    1.43
  16 -12   4   43.41    1.50
 -16  12  -4   42.41    1.57
  17 -13   4   12.80    0.70
  18 -14   4    1.34    0.38
  19 -15   4   -0.16    0.36
  14 -16  -4    1.97    0.30
  13 -15  -4   13.33    0.63
  12 -14  -4    2.58    0.29
   9 -11  -4   -0.50    7.50
  -7   9   4    0.78    0.14
   7  -9  -4    0.61    0.15
  -6   8   4   46.77    1.33
   6  -8  -4   37.80    4.60
   6  -8  -4   46.67    1.34
   6  -8  -4   44.99    1.37
  -5   7   4    5.07    0.24
   5  -7  -4    5.21    0.25
   5  -7  -4    3.91    0.31
   5  -7  -4    4.92    0.28
  -4   6   4   -0.04    0.08
   4  -6  -4    0.01    0.11
   4  -6  -4   -0.10    0.09
   4  -6  -4    0.13    0.14
  -3   5   4   34.69    0.97
   3  -5  -4   33.00    0.99
   3  -5  -4   29.76    2.21
   3  -5  -4   33.01    0.96
  -2   4   4   48.11    1.33
   2  -4  -4   47.01    1.36
   2  -4  -4   47.63    1.34
  -1   3   4   13.22    0.43
   1  -3  -4   12.96    0.54
   1  -3  -4   13.26    0.45
   1  -3  -4   13.53    0.43
   0   2   4   77.99    2.16
   0  -2  -4   79.43    2.16
   0  -2  -4   80.84    2.19
   0  -2  -4   80.21    2.48
   1   1   4  129.84    3.28
  -1  -1  -4  105.60    6.50
  -1  -1  -4  126.25    3.27
  -2   0  -4  230.95    6.34
   3  -1   4    3.48    0.19
  -3   1  -4    3.56    0.19
   4  -2   4    6.68    0.30
  -4   2  -4    7.00    0.30
   5  -3   4  246.72    6.88
  -5   3  -4  252.71    8.15
   6  -4   4   14.22    0.55
  -6   4  -4   15.40    0.56
  -7   5  -4  482.28   13.94
   8  -6   4   22.27    0.81
  -8   6  -4   23.57    0.82
   9  -7   4  110.04    3.13
  -9   7  -4  111.53    3.13
  -9   7  -4  109.96    3.12
  10  -8   4   25.71    0.94
 -10   8  -4   26.45    0.94
  11  -9   4    0.98    0.24
 -11   9  -4    0.83    0.22
 -11   9  -4    0.96    0.24
  12 -10   4   35.87    1.25
 -12  10  -4   34.98    1.23
 -12  10  -4   36.20    1.31
  13 -11   4   12.77    0.65
 -13  11  -4   13.78    0.70
  14 -12   4   48.24    1.61
 -14  12  -4   44.78    1.62
  15 -13   4   17.45    0.82
 -15  13  -4   15.87    0.81
  16 -14   4    4.67    0.51
  17 -15   4    1.16    0.38
  18 -16   4    0.44    0.40
  15 -15  -4   19.20    1.95
  13 -13  -4    0.75    0.21
  10 -10  -4   -0.10    0.79
   9  -9  -4    0.49   22.01
   8  -8  -4    2.81    0.95
  -7   7   4   27.90    0.86
   7  -7  -4   29.52    0.87
   7  -7  -4   28.89    0.92
  -6   6   4   39.37    1.11
   6  -6  -4   39.53    1.11
   6  -6  -4   35.50    1.89
   6  -6  -4   38.92    1.15
  -5   5   4   54.29    1.49
   5  -5  -4   52.52    1.85
   5  -5  -4   56.28    1.50
   5  -5  -4   52.70    1.53
  -4   4   4   54.80    1.45
   4  -4  -4   54.00    1.49
   4  -4  -4   56.01    1.46
   4  -4  -4   42.84    3.61
  -3   3   4   24.31    0.69
   3  -3  -4   23.06    0.71
   3  -3  -4   24.04    0.69
   3  -3  -4   22.88    0.68
  -2   2   4   59.15    1.56
   2  -2  -4   56.51    1.57
   2  -2  -4   57.47    1.55
   2  -2  -4   55.16    1.55
   2  -2  -4   55.50    1.66
  -1   1   4    2.90    0.14
   1  -1  -4    2.76    0.14
   1  -1  -4    2.54    0.13
   1  -1  -4    2.66    0.21
   0   0  -4  331.43   11.55
   1  -1   4  132.21    3.38
  -1   1  -4  116.21    3.45
  -1   1  -4  128.26    3.60
   2  -2   4    0.48    0.09
  -2   2  -4    0.29    0.09
  -2   2  -4    0.37    0.11
   4  -4   4   44.67    1.33
  -4   4  -4   44.54    1.32
   5  -5   4  106.50    3.30
  -5   5  -4  117.58    3.19
   6  -6   4   24.39    0.86
  -6   6  -4   25.63    0.86
   7  -7   4   67.96    2.08
  -7   7  -4   73.94    2.09
   8  -8   4   12.70    0.57
  -8   8  -4   13.46    0.57
   9  -9   4    3.00    0.30
  -9   9  -4    3.12    0.30
  10 -10   4   47.24    1.56
 -10  10  -4   48.33    1.56
  11 -11   4   18.08    0.79
 -11  11  -4   18.47    0.81
 -11  11  -4   16.85    0.76
  12 -12   4   16.39    0.78
 -12  12  -4   18.13    0.82
  13 -13   4    1.71    0.36
 -13  13  -4    1.27    0.28
  14 -14   4   36.02    1.37
  15 -15   4    2.53    0.43
  16 -16   4    5.72    0.56
  17 -17   4    0.60    0.44
  18 -18   4    0.44    0.41
  13 -11  -4   31.08    1.00
  12 -10  -4   -0.29    0.17
  10  -8  -4    0.04    0.11
  -9   7   4   34.75    1.02
  -9   7   4   35.30    1.01
  -8   6   4    2.96    0.15
   8  -6  -4    3.20    0.16
   8  -6  -4    2.41    0.19
   8  -6  -4    3.08    0.19
   7  -5  -4   93.75    2.53
   7  -5  -4   95.00    2.60
   6  -4  -4    0.44    0.09
   6  -4  -4    0.18    0.12
   6  -4  -4    0.42    0.06
   5  -3  -4   11.59    0.38
   4  -2  -4   37.23    1.03
   4  -2  -4   38.11    1.06
  -3   1   4  217.62   12.04
   3  -1  -4  197.51   13.62
   3  -1  -4  171.66   11.20
   3  -1  -4  214.79    8.50
  -2   0   4  201.03   10.08
   2   0  -4  176.72   11.75
   2   0  -4  200.60    5.26
   1   1  -4    2.71    0.15
   1   1  -4    3.03    0.20
   0  -2   4   75.21    2.36
   0   2  -4   72.56    2.04
   0   2  -4   77.34    2.12
   0   2  -4   73.87    2.22
   1  -3   4   58.37    1.95
  -1   3  -4   59.08    1.72
  -1   3  -4   63.59    1.73
  -1   3  -4   58.82    1.69
   2  -4   4   91.57    3.34
  -2   4  -4   96.05    2.65
  -2   4  -4   99.32    2.91
   3  -5   4  214.60    7.01
  -3   5  -4  217.16    6.74
   4  -6   4    0.72    0.15
  -4   6  -4    0.56    0.16
   5  -7   4  118.37    3.51
  -5   7  -4  120.00    3.42
   6  -8   4    2.68    0.27
  -6   8  -4    2.89    0.26
   7  -9   4    9.86    0.52
  -7   9  -4   11.19    0.52
   8 -10   4   10.32    0.53
  -8  10  -4    9.96    0.52
   9 -11   4    1.52    0.31
  -9  11  -4    2.48    0.31
  10 -12   4    9.03    0.57
 -10  12  -4    8.91    0.54
  11 -13   4    0.88    0.34
 -11  13  -4    1.34    0.28
  12 -14   4   39.52    1.46
  13 -15   4    1.21    0.39
  14 -16   4   20.48    1.00
  15 -17   4    1.20    0.42
  16 -18   4    1.71    0.49
  12  -8  -4   32.13   17.49
  11  -7  -4   -0.26    1.28
 -10   6   4    0.27    0.09
  -9   5   4   99.09    2.90
  -8   4   4    6.66    0.27
   8  -4  -4    5.56    0.35
  -7   3   4  227.51    6.77
  -6   2   4  102.53    3.00
   6  -2  -4  103.76    3.04
   6  -2  -4  105.68    2.89
  -5   1   4    0.15    0.06
   5  -1  -4    0.14    0.04
   5  -1  -4    0.27    0.05
  -3  -1   4  187.77   15.39
   3   1  -4  144.99   20.97
  -2  -2   4   51.46    2.33
   2   2  -4   43.17    2.75
   2   2  -4   54.26    1.45
   2   2  -4   55.35    1.53
   1   3  -4   11.61    0.43
   1   3  -4   12.87    0.43
   0  -4   4    3.03    0.19
   0   4  -4    3.20    0.19
   0   4  -4    3.21    0.20
   1  -5   4  151.48    4.58
  -1   5  -4  152.12    4.59
   2  -6   4   34.25    1.09
  -2   6  -4   33.52    1.07
  -2   6  -4   34.49    1.08
   3  -7   4  125.07    3.45
  -3   7  -4  122.01    3.52
   4  -8   4   20.92    0.79
  -4   8  -4   21.53    0.79
   5  -9   4   12.23    0.58
  -5   9  -4   13.62    0.58
   6 -10   4    0.20    0.19
  -6  10  -4    0.59    0.20
   7 -11   4   14.44    0.68
  -7  11  -4   14.78    0.68
   8 -12   4    5.01    0.42
  -8  12  -4    4.20    0.38
   9 -13   4   12.21    0.68
  -9  13  -4   13.07    0.66
  10 -14   4   81.05    2.56
  11 -15   4    7.43    0.58
  12 -16   4   25.28    1.14
  13 -17   4   20.38    1.02
  14 -18   4    0.38    0.44
  15 -19   4    1.03    0.48
 -14   8   4   10.85    0.45
 -13   7   4   65.80    1.90
 -12   6   4   31.15    0.98
 -11   5   4   76.57    2.15
 -10   4   4   18.43    0.62
  -9   3   4   78.36    2.18
  -8   2   4  208.08    5.98
   8  -2  -4  218.44    5.96
  -7   1   4    0.12    0.09
   7  -1  -4   -0.02    0.07
  -6   0   4  590.30   16.67
  -5  -1   4    0.12    0.05
   5   1  -4    0.06    0.05
   5   1  -4    0.16    0.07
   5   1  -4    0.15    0.05
   4   2  -4   34.05    0.99
  -3  -3   4   19.09    0.84
  -2  -4   4   39.44    1.86
   2   4  -4   45.87    1.42
   2   4  -4   49.03    1.33
  -1  -5   4   15.17    0.56
   1   5  -4   16.02    0.56
   1   5  -4   15.45    0.55
   0  -6   4  200.32    6.28
   1  -7   4   70.29    2.08
  -1   7  -4   72.06    2.06
  -1   7  -4   69.41    2.04
   2  -8   4   16.80    0.68
  -2   8  -4   17.71    0.68
  -2   8  -4   18.79    0.69
   3  -9   4    5.27    0.36
  -3   9  -4    4.90    0.35
  -3   9  -4    4.44    0.32
   4 -10   4    7.22    0.43
  -4  10  -4    7.03    0.43
   5 -11   4   14.17    0.67
  -5  11  -4   14.65    0.67
   6 -12   4    0.10    0.26
  -6  12  -4    0.18    0.20
   7 -13   4   39.54    1.46
  -7  13  -4   42.53    1.46
   8 -14   4   51.63    1.78
  -8  14  -4   51.59    1.76
   9 -15   4    4.77    0.48
  10 -16   4   15.64    0.87
  11 -17   4    7.90    0.66
  12 -18   4   -0.32    0.44
  14 -20   4    2.80    0.55
 -16   8   4   22.07    0.80
 -15   7   4   40.49    1.27
 -14   6   4   24.11    0.83
 -13   5   4    5.24    0.30
 -12   4   4   14.10    0.54
 -11   3   4   62.12    1.79
 -10   2   4  229.50    6.32
  10  -2  -4  225.77    6.22
  -9   1   4    5.95    0.28
   9  -1  -4    5.69    0.27
  -8   0   4   81.76    2.29
   8   0  -4   82.82    2.27
  -7  -1   4    0.14    0.10
  -7  -1   4   -0.03    0.05
   7   1  -4    0.06    0.08
   7   1  -4    0.06    0.05
   7   1  -4    0.10    0.06
  -6  -2   4   76.56    8.89
  -6  -2   4   99.08    2.68
   6   2  -4  100.38    3.21
   6   2  -4   99.34    2.66
  -5  -3   4    9.86    0.41
   5   3  -4   11.70    0.42
  -4  -4   4   50.38    2.55
   4   4  -4   56.84    1.57
   4   4  -4   53.46    1.93
  -3  -5   4   33.85    1.07
   3   5  -4   33.69    1.06
   3   5  -4   37.01    1.09
  -2  -6   4   52.48    1.54
   2   6  -4   50.88    1.52
   2   6  -4   50.40    1.52
  -1  -7   4   39.62    1.26
   1   7  -4   40.47    1.24
   1   7  -4   38.90    1.24
   0  -8   4    3.46    0.28
   0   8  -4    3.32    0.26
   0   8  -4    3.04    0.27
   1  -9   4   10.37    0.50
  -1   9  -4    9.85    0.48
  -1   9  -4   10.02    0.49
   2 -10   4   16.52    0.71
  -2  10  -4   15.93    0.68
  -2  10  -4   16.10    0.69
   3 -11   4   11.75    0.60
  -3  11  -4   11.64    0.57
  -3  11  -4   12.02    0.59
   4 -12   4    1.02    0.31
  -4  12  -4    1.74    0.30
   5 -13   4   31.42    1.19
  -5  13  -4   30.15    1.16
   6 -14   4    1.60    0.37
  -6  14  -4    1.96    0.35
   7 -15   4    9.40    0.65
  -7  15  -4    9.77    0.63
   8 -16   4    0.27    0.37
   9 -17   4    8.61    0.66
  10 -18   4    0.65    0.44
  11 -19   4    2.63    0.53
  12 -20   4    2.69    0.58
 -18   8   4   25.93    0.94
 -17   7   4   32.64    1.11
 -16   6   4   20.12    0.76
 -15   5   4    6.15    0.36
 -14   4   4    3.02    0.24
 -13   3   4    3.30    0.25
 -12   2   4   62.53    1.83
 -11   1   4    5.06    0.29
  11  -1  -4    5.21    0.28
 -10   0   4  134.97    3.73
  10   0  -4  137.36    3.71
  -9  -1   4    4.41    0.28
  -9  -1   4    5.27    0.29
   9   1  -4    5.16    0.27
   9   1  -4    5.23    0.20
  -8  -2   4  161.11   17.11
  -8  -2   4  207.44    5.37
   8   2  -4  205.72    5.34
   8   2  -4  198.37    7.23
  -7  -3   4  166.80   16.13
   7   3  -4  220.21    5.51
   7   3  -4  206.62    8.03
   6   4  -4    0.53    0.12
   6   4  -4    0.90    0.15
  -5  -5   4   51.75    2.25
   5   5  -4   55.30    1.60
   5   5  -4   55.27    1.58
  -4  -6   4    0.27    0.13
   4   6  -4    0.27    0.13
   4   6  -4    0.21    0.12
  -3  -7   4    1.70    0.21
   3   7  -4    1.44    0.18
   3   7  -4    1.61    0.19
  -2  -8   4    8.62    0.44
   2   8  -4    8.67    0.43
   2   8  -4    8.06    0.41
  -1  -9   4   24.39    0.90
   1   9  -4   23.29    0.87
   0 -10   4   21.36    0.85
   0  10  -4   21.40    0.82
   0  10  -4   21.76    0.84
   1 -11   4    7.33    0.47
  -1  11  -4    7.77    0.46
  -1  11  -4    7.32    0.44
   2 -12   4   40.25    1.43
  -2  12  -4   40.62    1.40
  -2  12  -4   41.29    1.41
   3 -13   4   23.29    0.99
  -3  13  -4   25.94    1.01
  -3  13  -4   23.60    0.97
   4 -14   4    4.48    0.47
  -4  14  -4    4.95    0.45
   5 -15   4    9.60    0.65
  -5  15  -4   10.02    0.62
   6 -16   4    1.89    0.42
  -6  16  -4    2.03    0.37
   8 -18   4    1.43    0.45
   9 -19   4    0.62    0.46
  10 -20   4   15.51    1.14
  11 -21   4    0.50    0.53
 -20   8   4   31.21    1.12
 -19   7   4   60.04    1.88
 -18   6   4    7.06    0.43
 -17   5   4    0.88    0.20
 -16   4   4    6.02    0.37
 -15   3   4    5.47    0.35
 -14   2   4    3.29    0.27
 -13   1   4    0.48    0.15
  13  -1  -4    0.46    0.14
 -12   0   4  145.60    3.99
  12   0  -4  144.09    3.97
 -11  -1   4    4.76    0.29
  11   1  -4    5.03    0.30
  10   2  -4  218.96    5.85
  10   2  -4  215.90    5.82
  -9  -3   4   71.07    3.56
  -9  -3   4   74.28    2.13
   9   3  -4   75.83    2.13
   9   3  -4   74.44    2.12
  -8  -4   4    6.40    0.34
  -8  -4   4    6.06    0.30
   8   4  -4    6.79    0.30
   8   4  -4    6.25    0.32
  -7  -5   4   89.97    4.25
   7   5  -4   95.49    2.61
   7   5  -4   91.10    2.79
  -6  -6   4   38.66    1.22
   6   6  -4   39.76    1.23
   6   6  -4   38.53    1.20
  -5  -7   4    5.48    0.33
   5   7  -4    5.13    0.32
   5   7  -4    5.32    0.33
  -4  -8   4    1.11    0.21
   4   8  -4    0.71    0.17
   4   8  -4    0.97    0.20
  -3  -9   4   -0.06    0.19
  -3  -9   4   -0.07    0.15
   3   9  -4    0.41    0.19
   3   9  -4    0.39    0.19
  -2 -10   4    5.70    0.41
   2  10  -4    6.79    0.41
   2  10  -4    6.52    0.40
  -1 -11   4    5.80    0.41
   1  11  -4    5.64    0.40
   1  11  -4    5.10    0.39
   0 -12   4   90.52    2.77
   0  12  -4   93.10    2.77
   0  12  -4   93.23    2.75
   1 -13   4    0.27    0.27
  -1  13  -4    0.65    0.28
  -1  13  -4    1.20    0.28
   2 -14   4   29.90    1.20
  -2  14  -4   31.14    1.20
   3 -15   4   30.17    1.23
  -3  15  -4   28.90    1.19
   4 -16   4   14.38    0.82
  -4  16  -4   13.21    0.74
   5 -17   4    3.27    0.51
  -5  17  -4    2.05    0.43
   6 -18   4    0.10    0.40
   7 -19   4    1.55    0.49
   8 -20   4    1.26    0.53
   9 -21   4    0.15    0.50
 -21   7   4   13.02    0.65
 -20   6   4    2.91    0.31
 -19   5   4   29.64    1.08
 -18   4   4    2.76    0.30
 -17   3   4    3.29    0.30
 -16   2   4   -0.18    0.17
  16  -2  -4    0.06    0.17
 -15   1   4    0.34    0.17
  15  -1  -4    0.38    0.17
 -14   0   4   10.14    0.49
  14   0  -4   10.28    0.48
 -13  -1   4    0.07    0.06
  13   1  -4    0.13    0.06
  13   1  -4    0.10    0.14
  13   1  -4    0.20    0.07
 -12  -2   4   53.09    3.34
 -12  -2   4   61.41    1.77
  12   2  -4   59.25    1.74
  12   2  -4   58.17    1.64
 -11  -3   4   62.67    1.81
 -11  -3   4   53.98    3.98
  11   3  -4   60.41    1.70
  11   3  -4   60.62    1.78
 -10  -4   4   17.00    0.66
 -10  -4   4   16.18    0.71
  10   4  -4   17.37    0.60
  10   4  -4   16.99    0.64
  -9  -5   4  103.19    3.29
  -9  -5   4   99.64    2.84
   9   5  -4   98.66    2.78
   9   5  -4   98.25    2.82
  -8  -6   4    3.25    0.26
   8   6  -4    3.79    0.28
   8   6  -4    3.43    0.24
  -7  -7   4   27.72    0.98
   7   7  -4   28.78    0.98
   7   7  -4   29.66    0.97
  -6  -8   4   48.41    1.53
   6   8  -4   49.39    1.52
   6   8  -4   48.47    1.53
  -5  -9   4   30.67    1.09
   5   9  -4   32.90    1.09
   5   9  -4   31.30    1.09
  -4 -10   4   63.63    1.96
   4  10  -4   61.64    1.93
   4  10  -4   63.59    1.94
  -3 -11   4   59.31    1.84
   3  11  -4   55.41    1.79
   3  11  -4   57.03    1.81
  -2 -12   4  132.67    3.84
   2  12  -4  133.65    3.83
   2  12  -4  131.72    3.80
  -1 -13   4   -0.01    0.32
   1  13  -4    0.62    0.30
   1  13  -4    0.23    0.29
   0 -14   4   49.93    1.74
   0  14  -4   51.94    1.71
   0  14  -4   49.43    1.71
   1 -15   4    4.60    0.52
  -1  15  -4    5.28    0.47
  -1  15  -4    5.26    0.47
   2 -16   4   43.51    1.63
  -2  16  -4   42.37    1.58
  -2  16  -4   42.68    1.59
   3 -17   4    6.14    0.60
  -3  17  -4    6.72    0.60
   4 -18   4    3.69    0.54
  -4  18  -4    4.27    0.50
   5 -19   4    4.13    0.62
   6 -20   4    0.71    0.48
 -23   7   4    0.18    0.24
 -22   6   4   19.07    0.85
 -21   5   4    0.28    0.24
 -20   4   4    4.95    0.40
 -19   3   4    6.45    0.44
 -18   2   4   34.31    1.21
  18  -2  -4   33.94    1.18
 -17   1   4    3.95    0.33
  17  -1  -4    3.96    0.33
 -16   0   4    3.36    0.32
  16   0  -4    3.45    0.31
 -15  -1   4    0.19    0.18
  15   1  -4    0.25    0.08
  15   1  -4    0.44    0.10
 -14  -2   4    3.47    0.30
  14   2  -4    3.60    0.30
 -13  -3   4    3.72    0.29
 -13  -3   4    3.03    0.21
  13   3  -4    3.48    0.29
  13   3  -4    3.70    0.22
 -12  -4   4   14.19    0.59
 -12  -4   4   13.22    0.51
  12   4  -4   13.69    0.51
  12   4  -4   13.46    0.58
 -11  -5   4   73.82    2.19
 -11  -5   4   73.22    3.28
  11   5  -4   75.32    2.12
  11   5  -4   74.30    2.19
 -10  -6   4   -0.07   10.54
  10   6  -4    0.35    0.16
  10   6  -4   -0.01    0.13
  -9  -7   4   -0.36   16.78
  -9  -7   4   39.77    1.22
   9   7  -4   35.67    1.18
   9   7  -4   36.57    1.22
  -7  -9   4    0.55    0.22
  -7  -9   4   -0.15   11.09
   7   9  -4    0.64    0.23
   7   9  -4    0.58    0.20
  -6 -10   4   33.38    1.20
   6  10  -4   35.10    1.19
   6  10  -4   33.93    1.18
  -5 -11   4   72.07    2.25
   5  11  -4   72.74    2.22
   5  11  -4   72.79    2.23
  -4 -12   4   12.82    0.66
   4  12  -4   12.16    0.63
   4  12  -4   11.72    0.60
  -3 -13   4   15.88    0.78
   3  13  -4   14.94    0.72
   3  13  -4   13.76    0.74
  -2 -14   4  124.90    3.65
   2  14  -4  121.17    3.59
   2  14  -4  118.97    3.56
  -1 -15   4   11.36    0.70
   1  15  -4   10.21    0.66
   1  15  -4   10.36    0.64
   0 -16   4   46.94    1.73
   0  16  -4   47.72    1.72
   0  16  -4   47.67    1.68
   1 -17   4    5.81    0.57
  -1  17  -4    7.73    0.59
  -1  17  -4    6.40    0.57
   2 -18   4    3.28    0.55
  -2  18  -4    3.07    0.48
   3 -19   4    1.53    0.49
  -3  19  -4    1.49    0.43
   4 -20   4   -0.27    0.47
   5 -21   4    0.75    0.50
   6 -22   4    0.13    0.55
 -25   7   4    3.22    0.40
 -24   6   4    4.44    0.43
 -23   5   4   14.41    0.74
 -22   4   4    1.58    0.31
 -21   3   4   22.80    0.94
  21  -3  -4   21.78    0.92
 -20   2   4   48.99    1.62
  20  -2  -4   47.27    1.59
 -19   1   4   12.37    0.64
  19  -1  -4   13.02    0.63
 -18   0   4   44.60    1.50
  18   0  -4   44.35    1.47
 -17  -1   4    3.87    0.35
  17   1  -4    3.91    0.21
  17   1  -4    4.18    0.35
 -16  -2   4    0.34    0.21
  16   2  -4    0.32    0.11
 -15  -3   4    4.48    0.27
 -15  -3   4    5.36    0.38
  15   3  -4    5.34    0.37
  15   3  -4    5.65    0.28
 -14  -4   4    2.67    0.27
 -14  -4   4    2.64    0.22
  14   4  -4    2.93    0.22
  14   4  -4    3.15    0.30
 -13  -5   4    5.32    0.37
 -13  -5   4    4.81    0.29
  13   5  -4    4.36    0.33
  13   5  -4    5.50    0.30
 -12  -6   4   31.20    1.11
 -12  -6   4   28.87    1.33
  12   6  -4   32.74    1.12
  12   6  -4   34.42    1.06
 -11  -7   4    6.24    0.40
 -11  -7   4    6.12    0.38
  11   7  -4    6.61    0.41
  11   7  -4    5.95    0.36
 -10  -8   4   37.42    1.23
  10   8  -4   35.47    1.20
  10   8  -4   35.27    1.23
  -9  -9   4    1.79    0.28
   9   9  -4    2.26    0.27
   9   9  -4    2.14    0.28
  -8 -10   4   55.33    1.72
   8  10  -4   51.98    1.68
   8  10  -4   52.01    1.70
  -7 -11   4    3.70    0.37
   7  11  -4    2.58    0.33
   7  11  -4    2.92    0.34
  -6 -12   4   47.44    1.63
   6  12  -4   48.98    1.62
  -5 -13   4   -0.05    0.26
  -5 -13   4    0.65    0.27
   5  13  -4    0.32    0.25
  -4 -14   4   27.82    1.14
   4  14  -4   27.76    1.13
   4  14  -4   26.70    1.09
  -3 -15   4    0.42    0.33
   3  15  -4    0.95    0.36
   3  15  -4   -0.29    0.31
  -2 -16   4   14.98    0.82
   2  16  -4   14.94    0.82
  -1 -17   4   13.66    0.82
   1  17  -4   15.26    0.83
   1  17  -4   14.73    0.82
   0 -18   4    2.01    0.49
   0  18  -4    2.12    0.44
   0  18  -4    1.84    0.47
  -1  19  -4    0.25    0.36
  -2  20  -4    1.30    0.45
   3 -21   4    1.26    0.54
   4 -22   4    3.23    0.68
 -27   7   4    0.19    0.31
 -26   6   4   -0.28    0.29
  26  -6  -4   -0.23    0.29
 -25   5   4    8.60    0.59
  25  -5  -4    8.07    0.57
 -24   4   4    4.26    0.44
  24  -4  -4    4.49    0.44
 -23   3   4    6.21    0.50
  23  -3  -4    6.99    0.51
 -22   2   4   51.88    1.74
  22  -2  -4   48.62    1.68
 -21   1   4   -0.20    0.26
  21  -1  -4    0.07    0.24
 -20   0   4   95.20    2.83
  20   0  -4   90.92    2.78
 -19  -1   4   12.02    0.64
  19   1  -4   11.93    0.61
 -18  -2   4   33.69    1.22
  18   2  -4   33.35    1.20
  18   2  -4   32.47    1.02
 -17  -3   4    3.07    0.32
  17   3  -4    3.26    0.32
  17   3  -4    3.33    0.23
 -16  -4   4    5.18    0.30
 -16  -4   4    5.72    0.41
  16   4  -4    5.82    0.40
 -15  -5   4    6.27    0.35
 -15  -5   4    6.66    0.44
  15   5  -4    6.81    0.35
  15   5  -4    5.86    0.43
 -14  -6   4   23.86    0.87
 -14  -6   4   24.36    0.95
  14   6  -4   24.59    0.94
  14   6  -4   24.32    0.86
 -13  -7   4   69.60    2.03
 -13  -7   4   65.98    2.07
  13   7  -4   67.75    2.01
  13   7  -4   65.45    2.06
 -12  -8   4   75.13    2.24
  12   8  -4   72.61    2.25
 -11  -9   4   17.82    0.75
  11   9  -4   17.31    0.73
  11   9  -4   17.32    0.76
 -10 -10   4    0.47    0.23
 -10 -10   4    1.92    3.12
  10  10  -4    0.32    0.24
  10  10  -4    0.78    0.26
  -9 -11   4   10.53    0.59
   9  11  -4   10.55    0.57
   9  11  -4    9.99    0.57
  -8 -12   4   34.24    1.25
   8  12  -4   32.99    1.23
   8  12  -4   30.80    1.19
  -7 -13   4   10.63    0.64
   7  13  -4   10.78    0.63
   7  13  -4   10.99    0.63
  -6 -14   4   24.23    1.07
   6  14  -4   24.17    1.03
   6  14  -4   25.61    1.07
  -5 -15   4    0.48    0.32
   5  15  -4    0.49    0.30
   5  15  -4    0.98    0.31
  -4 -16   4   15.46    0.84
   4  16  -4   15.02    0.82
   4  16  -4   15.31    0.82
  -3 -17   4   13.72    0.85
   3  17  -4   12.66    0.81
  -2 -18   4    0.26    0.40
   2  18  -4    0.07    0.35
   2  18  -4    0.20    0.43
  -1 -19   4    5.92    0.65
   1  19  -4    7.01    0.64
   1  19  -4    6.02    0.63
   0 -20   4    3.43    0.60
   0  20  -4    2.10    0.54
   1 -21   4    2.38    0.62
   2 -22   4   11.57    0.99
 -28   6   4    0.62    0.35
 -27   5   4   -0.16    0.33
  27  -5  -4    0.94    0.33
 -26   4   4    1.56    0.37
  26  -4  -4    1.18    0.35
 -25   3   4   13.85    0.77
  25  -3  -4   13.10    0.73
 -24   2   4   56.56    1.92
  24  -2  -4   54.00    1.86
 -23   1   4    1.90    0.37
  23  -1  -4    2.18    0.35
 -22   0   4  150.51    4.39
  22   0  -4  151.43    4.36
 -21  -1   4   -0.17    0.26
  21   1  -4    0.40    0.29
 -20  -2   4   46.77    1.63
  20   2  -4   47.22    1.61
  20   2  -4   47.89    1.41
 -19  -3   4    6.77    0.49
  19   3  -4    6.79    0.47
  19   3  -4    6.45    0.35
 -18  -4   4    3.13    0.37
  18   4  -4    2.23    0.32
  18   4  -4    2.89    0.24
 -17  -5   4    0.49    0.27
  17   5  -4    0.74    0.25
  17   5  -4    0.45    0.18
 -16  -6   4   19.54    0.76
 -16  -6   4   19.81    0.86
  16   6  -4   19.12    0.83
  16   6  -4   20.94    0.76
 -15  -7   4   40.48    1.45
 -15  -7   4   40.72    1.43
  15   7  -4   40.36    1.42
  15   7  -4   42.90    1.34
 -14  -8   4   11.01    0.61
 -14  -8   4   11.41    0.57
  14   8  -4   11.22    0.59
  14   8  -4   10.70    0.56
 -13  -9   4  104.35    2.97
  13   9  -4   97.46    2.98
  13   9  -4  100.39    2.94
 -12 -10   4   65.65    2.05
  12  10  -4   64.38    2.02
  12  10  -4   63.29    2.05
 -11 -11   4    8.38    0.53
  11  11  -4    7.31    0.49
  11  11  -4    7.38    0.51
 -10 -12   4    4.76    0.43
  10  12  -4    4.43    0.42
  10  12  -4    4.59    0.42
  -9 -13   4   14.69    0.76
   9  13  -4   13.98    0.72
   9  13  -4   14.22    0.74
  -8 -14   4    6.42    0.52
   8  14  -4    6.38    0.50
   8  14  -4    5.88    0.51
  -7 -15   4    7.25    0.58
   7  15  -4    7.90    0.59
   7  15  -4    8.00    0.58
  -6 -16   4    1.29    0.39
   6  16  -4    1.14    0.34
   6  16  -4    1.97    0.42
  -5 -17   4    8.69    0.65
   5  17  -4    7.57    0.63
   5  17  -4    8.96    0.66
  -4 -18   4    2.44    0.52
   4  18  -4    2.77    0.47
   4  18  -4    3.52    0.54
  -3 -19   4    8.86    0.75
   3  19  -4    7.88    0.69
  -2 -20   4    6.71    0.70
   2  20  -4    6.08    0.68
  -1 -21   4    1.51    0.67
   1  21  -4    1.48    0.55
 -30   6   4    1.13    0.39
 -29   5   4    7.32    0.62
  29  -5  -4    5.11    0.53
 -28   4   4    7.01    0.61
  28  -4  -4    6.56    0.57
 -27   3   4   11.83    0.76
  27  -3  -4   12.20    0.74
 -26   2   4   28.22    1.24
  26  -2  -4   29.72    1.23
 -25   1   4    5.62    0.54
  25  -1  -4    6.26    0.53
 -24   0   4   63.02    2.09
  24   0  -4   60.19    2.05
  23   1  -4    1.49    0.34
 -22  -2   4   50.51    1.77
  22   2  -4   50.06    1.50
  22   2  -4   51.13    1.75
 -21  -3   4   21.83    0.97
  21   3  -4   21.82    0.77
  21   3  -4   21.07    0.93
 -20  -4   4    5.01    0.44
  20   4  -4    4.54    0.32
  20   4  -4    5.03    0.46
 -19  -5   4   29.09    1.15
  19   5  -4   28.46    1.12
  19   5  -4   28.67    0.98
 -18  -6   4    6.71    0.50
  18   6  -4    6.25    0.40
  18   6  -4    6.79    0.50
 -17  -7   4   31.94    1.21
 -17  -7   4   30.42    1.10
  17   7  -4   31.54    1.09
  17   7  -4   31.60    1.19
 -16  -8   4   22.71    0.88
 -16  -8   4   21.90    0.95
  16   8  -4   21.94    0.93
  16   8  -4   21.75    0.86
 -15  -9   4   59.00    1.94
 -15  -9   4   58.85    1.90
  15   9  -4   58.98    1.95
  15   9  -4   60.97    1.89
 -14 -10   4    3.54    0.35
  14  10  -4    3.94    0.37
  14  10  -4    2.97    0.37
 -13 -11   4   34.73    1.26
  13  11  -4   33.56    1.25
  13  11  -4   33.99    1.28
 -12 -12   4    3.61    0.41
  12  12  -4    3.71    0.40
  12  12  -4    3.62    0.41
 -11 -13   4    3.81    0.42
  11  13  -4    3.21    0.41
  11  13  -4    3.18    0.41
 -10 -14   4    8.17    0.59
  10  14  -4    6.99    0.55
  10  14  -4    7.03    0.54
   9  15  -4    2.58    0.41
  -8 -16   4    1.63    0.44
   8  16  -4    1.56    0.38
   8  16  -4    1.60    0.41
  -7 -17   4    1.29    0.42
   7  17  -4    0.61    0.40
   7  17  -4    0.22    0.36
  -6 -18   4    0.36    0.39
   6  18  -4   -0.30    0.38
   6  18  -4    0.49    0.39
  -5 -19   4   16.35    0.98
   5  19  -4   14.04    0.91
  -4 -20   4   12.23    0.92
   4  20  -4   13.00    0.90
   3  21  -4    0.68    0.50
  -2 -22   4   24.11    1.70
 -31   5   4    2.96    0.50
 -30   4   4    6.74    0.64
  30  -4  -4    6.51    0.59
 -29   3   4    0.28    0.38
  29  -3  -4    0.16    0.34
 -28   2   4    4.55    0.54
  28  -2  -4    3.71    0.49
 -27   1   4    0.84    0.37
  27  -1  -4    0.07    0.32
 -26   0   4   10.71    0.70
  26   0  -4    9.48    0.66
 -25  -1   4    5.55    0.55
  25   1  -4    5.77    0.53
 -24  -2   4   55.28    1.95
  24   2  -4   57.36    1.95
 -23  -3   4    6.84    0.55
  23   3  -4    6.29    0.37
  23   3  -4    6.59    0.54
 -22  -4   4    1.62    0.36
  22   4  -4    1.41    0.35
  22   4  -4    1.15    0.24
 -21  -5   4   -0.44    0.32
  21   5  -4   -0.23    0.30
  21   5  -4    0.08    0.20
 -20  -6   4    2.91    0.38
  20   6  -4    3.03    0.41
  20   6  -4    2.63    0.30
 -19  -7   4   62.15    2.04
  19   7  -4   60.32    1.89
  19   7  -4   61.10    2.03
 -18  -8   4   25.84    1.08
  18   8  -4   24.02    1.04
  18   8  -4   24.97    0.96
 -17  -9   4   37.77    1.41
 -17  -9   4   36.78    1.33
  17   9  -4   38.28    1.32
  17   9  -4   36.65    1.38
 -16 -10   4    2.45    0.34
  16  10  -4    1.88    0.36
  16  10  -4    2.30    0.36
 -15 -11   4   29.92    1.14
  15  11  -4   27.82    1.14
  15  11  -4   27.23    1.10
 -14 -12   4    0.94    0.28
 -14 -12   4    0.40    0.32
  14  12  -4    0.29    0.31
  14  12  -4    0.32    0.32
 -13 -13   4    1.09    3.56
 -13 -13   4    1.18    0.35
  13  13  -4    1.44    0.38
  13  13  -4    1.03    0.37
 -12 -14   4    3.83    0.45
  12  14  -4    3.52    0.45
  12  14  -4    3.26    0.42
 -11 -15   4    4.82    0.51
  11  15  -4    6.05    0.56
  11  15  -4    3.95    0.51
 -10 -16   4    9.42    0.68
  10  16  -4    8.75    0.66
  10  16  -4    8.12    0.66
  -9 -17   4   21.13    1.07
   9  17  -4   21.80    1.06
   9  17  -4   20.97    1.06
  -8 -18   4    0.44    0.40
   8  18  -4    0.50    0.38
   8  18  -4    0.54    0.42
  -7 -19   4    4.72    0.62
   7  19  -4    6.29    0.68
   7  19  -4    6.53    0.65
  -6 -20   4    3.40    0.60
   6  20  -4    3.81    0.60
   6  20  -4    4.27    0.58
  -5 -21   4    0.96    0.55
   5  21  -4    0.49    0.49
   5  21  -4   -0.60    0.51
  -4 -22   4    7.01    0.79
 -33   5   4    5.49    0.63
 -32   4   4    2.87    0.51
 -31   3   4    8.06    0.71
  31  -3  -4    8.26    0.67
 -30   2   4    0.18    0.38
  30  -2  -4   -0.37    0.37
 -29   1   4    3.21    0.49
  29  -1  -4    3.25    0.49
 -28   0   4    1.51    0.42
  28   0  -4    0.95    0.38
 -27  -1   4    1.22    0.37
  27   1  -4   -0.24    0.35
 -26  -2   4   29.09    1.28
  26   2  -4   29.48    1.26
 -25  -3   4   14.34    0.83
  25   3  -4   12.86    0.57
  25   3  -4   12.94    0.76
 -24  -4   4    5.03    0.51
  24   4  -4    4.87    0.34
  24   4  -4    4.93    0.50
 -23  -5   4   13.46    0.77
  23   5  -4   12.79    0.60
  23   5  -4   13.35    0.77
 -22  -6   4   19.40    0.96
  22   6  -4   20.02    0.96
  22   6  -4   19.12    0.79
 -21  -7   4   12.24    0.73
  21   7  -4   13.61    0.77
  21   7  -4   12.26    0.62
 -20  -8   4   31.73    1.30
  20   8  -4   31.71    1.17
  20   8  -4   31.99    1.29
  19   9  -4    0.54    0.28
 -18 -10   4    5.29    0.49
  18  10  -4    5.44    0.46
  18  10  -4    4.72    0.51
 -17 -11   4   21.37    0.94
  17  11  -4   20.17    0.97
  17  11  -4   20.64    0.91
 -16 -12   4    5.87    0.51
  16  12  -4    5.52    0.51
  16  12  -4    5.56    0.51
 -15 -13   4    0.55    0.30
 -15 -13   4    0.19    0.32
  15  13  -4    0.22    0.34
  15  13  -4    0.29    0.35
 -14 -14   4    0.29    0.32
 -14 -14   4    0.91    0.33
  14  14  -4    0.75    0.40
  14  14  -4    0.11    0.31
 -13 -15   4   15.32    0.84
  13  15  -4   15.60    0.87
  13  15  -4   14.58    0.84
 -12 -16   4    4.57    0.53
  12  16  -4    5.14    0.55
  12  16  -4    5.97    0.58
 -11 -17   4    8.55    0.70
  11  17  -4    7.50    0.65
  11  17  -4    8.56    0.71
 -10 -18   4    0.50    0.43
  10  18  -4   -0.65    0.45
  10  18  -4    0.22    0.37
  -9 -19   4    4.08    0.60
   9  19  -4    3.94    0.62
  -8 -20   4    4.26    0.65
   8  20  -4    4.97    0.64
   8  20  -4    5.10    0.66
  -7 -21   4    0.60    0.50
   7  21  -4   -0.03    0.43
   7  21  -4    1.50    0.55
  -6 -22   4    3.12    0.64
   6  22  -4    3.03    0.63
 -33   3   4    9.08    0.79
  33  -3  -4   10.24    0.76
 -32   2   4    0.40    0.43
  32  -2  -4    1.13    0.45
 -31   1   4    2.31    0.49
  31  -1  -4    1.79    0.47
 -30   0   4    0.42    0.38
  30   0  -4   -0.04    0.35
 -29  -1   4    3.35    0.55
  29   1  -4    3.68    0.52
 -28  -2   4    4.41    0.56
  28   2  -4    4.55    0.54
 -27  -3   4   12.49    0.83
  27   3  -4   12.46    0.80
 -26  -4   4    1.52    0.43
  26   4  -4    1.09    0.25
  26   4  -4    1.27    0.39
 -25  -5   4    8.31    0.66
  25   5  -4    8.09    0.47
  25   5  -4    8.31    0.66
 -24  -6   4    4.49    0.50
  24   6  -4    3.21    0.35
  24   6  -4    3.97    0.51
 -23  -7   4    0.16    0.39
  23   7  -4    0.04    0.25
  23   7  -4   -0.39    0.33
 -22  -8   4   33.08    1.37
  22   8  -4   31.82    1.32
  22   8  -4   32.17    1.19
 -21  -9   4    1.58    0.43
  21   9  -4    2.38    0.37
  21   9  -4    2.08    0.47
 -20 -10   4   34.71    1.41
  20  10  -4   36.54    1.33
  20  10  -4   35.21    1.42
  19  11  -4   16.00    0.88
  19  11  -4   17.52    0.84
  18  12  -4    3.72    0.48
  18  12  -4    4.69    0.49
 -17 -13   4    0.14    0.30
 -17 -13   4    0.42    0.35
  17  13  -4    1.10    0.38
 -16 -14   4   -0.08    0.33
 -16 -14   4   -0.19    0.36
  16  14  -4    1.01    0.39
  16  14  -4    1.05    0.44
 -15 -15   4   28.44    1.23
  15  15  -4   27.58    1.23
  15  15  -4   24.64    1.16
 -14 -16   4    2.62    0.51
  14  16  -4    3.30    0.52
  14  16  -4    3.92    0.55
 -13 -17   4   38.14    1.55
  13  17  -4   35.68    1.51
  13  17  -4   34.96    1.47
 -12 -18   4    1.65    0.48
  12  18  -4    1.57    0.48
  12  18  -4    1.00    0.48
 -11 -19   4    4.72    0.64
  11  19  -4    5.95    0.69
  10  20  -4    2.45    0.55
  10  20  -4    1.55    0.49
  -9 -21   4    2.08    0.60
   9  21  -4    2.84    0.57
 -33   1   4    0.15    0.44
  33  -1  -4    0.27    0.42
 -32   0   4   -0.80    0.45
  32   0  -4   -0.25    0.41
  31   1  -4    0.49    0.43
 -30  -2   4   -0.16    0.41
  30   2  -4    0.25    0.40
 -29  -3   4    0.18    0.42
  29   3  -4    0.35    0.37
 -28  -4   4    5.54    0.61
  28   4  -4    5.44    0.61
 -27  -5   4   -0.26    0.40
  27   5  -4   -0.14    0.34
 -26  -6   4    0.33    0.38
  26   6  -4    0.03    0.25
  26   6  -4   -0.18    0.40
 -25  -7   4    2.78    0.47
  25   7  -4    2.73    0.47
  25   7  -4    2.71    0.36
 -24  -8   4   19.51    1.05
  24   8  -4   18.59    0.84
  24   8  -4   18.88    1.01
 -23  -9   4    1.31    0.42
  23   9  -4   -0.14    0.30
  23   9  -4    0.41    0.40
 -22 -10   4   39.18    1.60
  22  10  -4   40.17    1.46
  22  10  -4   39.23    1.56
  21  11  -4    0.61    0.35
  21  11  -4    0.44    0.40
  20  12  -4    8.21    0.61
  20  12  -4    6.79    0.63
 -18 -14   4   -0.17    0.34
  18  14  -4   -0.59    0.41
  18  14  -4   -0.28    0.36
 -17 -15   4    6.52    0.61
  17  15  -4    6.40    0.63
  17  15  -4    6.19    0.62
 -16 -16   4    0.67    0.41
  16  16  -4    0.09    0.45
  16  16  -4    0.07    0.40
 -15 -17   4   45.87    1.80
  15  17  -4   45.30    1.80
  15  17  -4   44.42    1.77
 -14 -18   4    1.79    0.56
  14  18  -4    0.52    0.50
  14  18  -4    1.15    0.54
 -13 -19   4   34.82    1.55
  13  19  -4   35.48    1.56
  13  19  -4   37.33    1.59
 -12 -20   4   -0.49    0.46
  12  20  -4    0.25    0.47
  12  20  -4    0.74    0.49
 -11 -21   4    2.06    0.58
  11  21  -4    1.89    0.58
 -34   0   4   -0.28    0.51
  34   0  -4   -0.16    0.40
 -33  -1   4    0.31    0.49
  33   1  -4   -0.37    0.46
 -32  -2   4    1.43    0.52
  32   2  -4    0.59    0.46
 -31  -3   4    8.44    0.77
  31   3  -4    8.39    0.73
 -30  -4   4    6.77    0.73
  30   4  -4    7.81    0.70
 -29  -5   4    6.52    0.67
  29   5  -4    6.23    0.67
  28   6  -4    0.19    0.27
  28   6  -4    0.42    0.40
 -27  -7   4   -0.36    0.39
  27   7  -4   -0.28    0.42
 -26  -8   4    3.75    0.55
  26   8  -4    4.60    0.57
  26   8  -4    4.34    0.45
 -25  -9   4   -0.27    0.45
  25   9  -4    0.36    0.35
  25   9  -4    0.09    0.39
 -24 -10   4   29.15    1.35
  24  10  -4   29.81    1.33
  24  10  -4   30.18    1.20
 -23 -11   4    5.45    0.61
  23  11  -4    4.13    0.58
  23  11  -4    5.33    0.53
  22  12  -4    2.79    0.52
  22  12  -4    2.99    0.47
  21  13  -4    0.12    0.42
  21  13  -4    0.69    0.41
 -20 -14   4   -0.30    0.34
  20  14  -4   -0.06    0.41
  20  14  -4   -0.03    0.41
  19  15  -4   11.46    0.84
  19  15  -4   12.51    0.82
  18  16  -4    5.48    0.65
  18  16  -4    5.31    0.64
 -17 -17   4   14.12    0.91
  17  17  -4   15.71    0.97
  17  17  -4   13.21    0.90
 -16 -18   4    1.82    0.51
  16  18  -4    1.12    0.54
  16  18  -4    1.05    0.54
 -15 -19   4   60.72    2.30
  15  19  -4   59.30    2.26
  15  19  -4   60.80    2.25
 -14 -20   4    1.80    0.61
  14  20  -4    3.33    0.65
  14  20  -4    2.88    0.62
 -33  -3   4   10.57    0.87
  33   3  -4   10.00    0.83
 -32  -4   4    2.21    0.54
  32   4  -4    2.17    0.53
 -31  -5   4    2.90    0.56
  31   5  -4    2.09    0.55
 -30  -6   4    0.97    0.49
  30   6  -4    0.85    0.47
 -29  -7   4    1.66    0.51
  29   7  -4    2.35    0.52
 -28  -8   4    1.20    0.48
  28   8  -4    1.92    0.38
 -27  -9   4    4.32    0.65
  27   9  -4    3.93    0.58
  27   9  -4    4.95    0.50
 -26 -10   4   20.56    1.14
  26  10  -4   20.52    1.13
  26  10  -4   22.40    1.02
 -25 -11   4   16.25    1.03
  25  11  -4   17.70    0.92
  25  11  -4   18.37    1.05
  24  12  -4    1.37    0.51
  24  12  -4    2.01    0.46
  23  13  -4    1.01    0.44
  23  13  -4   -0.24    0.45
  22  14  -4    0.83    0.46
  22  14  -4    0.86    0.46
  21  15  -4    0.18    0.43
  21  15  -4   -0.05    0.45
  20  16  -4    1.78    0.48
  20  16  -4    1.94    0.55
  19  17  -4    6.62    0.72
  19  17  -4    8.23    0.75
  18  18  -4    0.89    0.51
  18  18  -4    0.20    0.47
 -17 -19   4   18.90    1.15
  17  19  -4   20.58    1.19
  17  19  -4   21.37    1.21
 -33  -5   4    5.37    0.74
  33   5  -4    6.47    0.70
 -32  -6   4    3.28    0.64
  32   6  -4    3.98    0.64
 -31  -7   4    6.49    0.75
  31   7  -4    7.17    0.73
 -30  -8   4    5.01    0.72
  30   8  -4    4.14    0.63
 -29  -9   4    6.24    0.72
  29   9  -4    5.45    0.67
  29   9  -4    5.57    0.54
 -28 -10   4    4.42    0.71
  28  10  -4    5.59    0.65
  28  10  -4    5.40    0.54
 -27 -11   4    7.02    0.77
  27  11  -4    8.27    0.76
  27  11  -4    7.26    0.62
  26  12  -4    6.87    0.62
  26  12  -4    4.44    0.60
  25  13  -4   -0.86    0.45
  25  13  -4    0.99    0.53
  24  14  -4    4.13    0.61
  24  14  -4    3.59    0.57
  23  15  -4    0.65    0.48
  23  15  -4    1.86    0.57
  22  16  -4    3.93    0.62
  22  16  -4    3.59    0.59
  21  17  -4    0.30    0.50
  21  17  -4   -0.48    0.53
  20  18  -4    0.00    0.57
 -31  -9   4    5.34    0.75
  31   9  -4    3.47    0.66
  29  11  -4    1.00    0.42
  29  11  -4    1.91    0.65
  28  12  -4    9.77    0.74
  28  12  -4    8.20    0.82
  27  13  -4    0.72    0.59
  27  13  -4    1.13    0.47
  26  14  -4    7.96    0.78
  26  14  -4    8.88    0.77
  25  15  -4    0.20    0.55
  25  15  -4    0.33    0.49
  24  16  -4    0.11    0.54
  24  16  -4    1.24    0.62
  25  15   5    0.14    0.51
  25  15   5    0.10    0.51
  26  14   5    0.20    0.53
  26  14   5    1.40    0.61
  27  13   5    0.54    0.53
  27  13   5    1.86    0.63
 -27 -13  -5    0.51    0.47
  28  12   5    1.94    0.57
  28  12   5    2.23    0.66
  29  11   5    3.03    0.68
  29  11   5    2.38    0.56
  30  10   5    3.02    0.59
 -30 -10  -5    3.32    0.66
  31   9   5    7.91    0.91
  31   9   5    5.84    0.67
 -31  -9  -5    5.34    0.80
  20  18   5    0.33    0.53
 -20 -18  -5   -0.75    0.52
  21  17   5    3.78    0.59
  21  17   5    3.69    0.65
 -21 -17  -5    4.71    0.65
 -21 -17  -5    5.41    0.70
  22  16   5   10.15    0.79
  22  16   5   10.88    0.89
 -22 -16  -5    8.64    0.82
 -22 -16  -5   11.30    0.87
 -23 -15  -5    1.04    0.49
  24  14   5    1.41    0.55
  24  14   5    2.02    0.57
 -24 -14  -5    2.61    0.52
 -24 -14  -5    2.07    0.50
  25  13   5   15.18    0.96
  25  13   5   14.31    0.98
  26  12   5    3.22    0.61
  26  12   5    2.71    0.60
 -26 -12  -5    2.63    0.54
  27  11   5    1.71    0.52
 -27 -11  -5    1.35    0.54
  28  10   5    7.93    0.73
  28  10   5    7.59    0.78
 -28 -10  -5    7.76    0.80
  29   9   5    6.82    0.78
  29   9   5    8.11    0.71
 -29  -9  -5    6.38    0.77
  30   8   5    7.56    0.70
  30   8   5    8.54    0.83
 -30  -8  -5    6.35    0.78
  31   7   5   10.79    0.82
  31   7   5   10.78    0.96
 -31  -7  -5   12.16    0.98
  32   6   5   13.27    0.88
  32   6   5   11.86    1.05
 -32  -6  -5   14.70    1.10
  33   5   5    1.82    0.71
 -33  -5  -5    0.80    0.64
  17  19   5    0.50    0.56
 -17 -19  -5   -0.18    0.57
 -17 -19  -5   -0.03    0.49
  18  18   5   27.16    1.28
  18  18   5   26.86    1.34
 -18 -18  -5   26.91    1.36
  19  17   5   -1.04    0.54
  19  17   5   -0.34    0.43
 -19 -17  -5   -0.36    0.47
 -19 -17  -5   -0.21    0.48
  20  16   5   -0.01    0.40
  20  16   5   -0.98    0.51
 -20 -16  -5    0.32    0.45
  21  15   5    2.23    0.49
  21  15   5    2.60    0.55
 -21 -15  -5    1.46    0.49
 -21 -15  -5    2.72    0.54
  22  14   5    7.09    0.72
  22  14   5    7.70    0.70
 -22 -14  -5    7.64    0.70
 -22 -14  -5    7.35    0.67
  23  13   5    0.75    0.43
  23  13   5    1.08    0.48
 -23 -13  -5   -0.09    0.41
  24  12   5    3.97    0.60
  24  12   5    3.95    0.58
 -24 -12  -5    4.10    0.52
 -24 -12  -5    3.70    0.55
  25  11   5    9.38    0.78
  25  11   5    9.36    0.76
 -25 -11  -5    8.71    0.77
  26  10   5   19.25    1.04
  26  10   5   19.05    1.11
 -26 -10  -5   18.67    1.10
  27   9   5    2.69    0.58
  27   9   5    3.53    0.56
  28   8   5   21.14    1.09
  28   8   5   24.44    1.31
 -28  -8  -5   22.38    1.24
  29   7   5    2.10    0.49
  29   7   5    2.70    0.62
 -29  -7  -5    1.66    0.55
  30   6   5    6.53    0.62
  30   6   5    4.52    0.68
 -30  -6  -5    6.23    0.78
  31   5   5    2.52    0.60
  31   5   5    2.68    0.55
 -31  -5  -5    2.41    0.56
  32   4   5    2.80    0.68
  32   4   5    3.28    0.52
 -32  -4  -5    2.82    0.64
  33   3   5    0.17    0.61
 -33  -3  -5   -0.51    0.60
  14  20   5    5.89    0.73
 -14 -20  -5    5.66    0.69
  16  18   5    4.59    0.55
  16  18   5    4.83    0.61
 -16 -18  -5    3.32    0.60
  17  17   5   -0.87    0.49
  17  17   5   -0.05    0.39
 -17 -17  -5    0.06    0.46
 -17 -17  -5    0.70    0.50
  18  16   5    7.04    0.68
  18  16   5    7.69    0.65
 -18 -16  -5    6.75    0.69
 -18 -16  -5    7.17    0.69
  19  15   5    2.94    0.52
  19  15   5    3.06    0.55
 -19 -15  -5    3.87    0.56
 -19 -15  -5    3.81    0.58
  20  14   5    0.22    0.38
 -20 -14  -5    0.46    0.41
 -20 -14  -5    0.02    0.35
 -20 -14  -5    0.35    0.39
  21  13   5    3.39    0.51
  21  13   5    2.57    0.50
 -21 -13  -5    1.67    0.44
 -21 -13  -5    2.28    0.47
 -21 -13  -5    2.07    0.44
  22  12   5   -0.04    0.39
  22  12   5    0.16    0.40
 -22 -12  -5   -0.45    0.41
 -22 -12  -5   -0.36    0.39
 -22 -12  -5   -0.35    0.38
  23  11   5   -0.50    0.43
  23  11   5    0.24    0.42
 -23 -11  -5    0.88    0.36
 -23 -11  -5    0.27    0.43
  24  10   5   10.94    0.75
  24  10   5   10.71    0.80
 -24 -10  -5    9.75    0.67
 -24 -10  -5   11.19    0.81
  25   9   5    5.98    0.60
  25   9   5    7.66    0.71
 -25  -9  -5    7.84    0.71
  26   8   5    3.60    0.56
  26   8   5    3.78    0.53
 -26  -8  -5    2.91    0.57
  27   7   5    3.56    0.61
  27   7   5    2.83    0.51
 -27  -7  -5    4.29    0.63
  28   6   5    1.19    0.51
  28   6   5    1.67    0.45
 -28  -6  -5    2.26    0.55
  29   5   5    4.68    0.55
  29   5   5    4.27    0.67
 -29  -5  -5    4.43    0.66
  30   4   5    2.11    0.60
  30   4   5    0.83    0.44
 -30  -4  -5    0.34    0.46
  31   3   5    0.46    0.41
  31   3   5    1.07    0.55
 -31  -3  -5    1.43    0.56
  32   2   5    3.89    0.52
  32   2   5    3.27    0.67
 -32  -2  -5    2.58    0.60
  33   1   5   15.28    1.09
 -33  -1  -5   14.25    1.11
 -11 -21  -5    3.05    0.61
  12  20   5   11.07    0.87
 -12 -20  -5   11.06    0.89
  13  19   5    0.75    0.50
 -13 -19  -5    0.12    0.46
 -13 -19  -5    0.53    0.46
  14  18   5   22.71    1.18
 -14 -18  -5   21.42    1.19
 -14 -18  -5   21.71    1.17
  15  17   5    0.58    0.38
  15  17   5    0.64    0.46
 -15 -17  -5   -0.43    0.41
 -15 -17  -5   -0.30    0.46
  16  16   5    9.60    0.74
  16  16   5    7.69    0.65
 -16 -16  -5    7.83    0.72
 -16 -16  -5    9.43    0.76
  17  15   5   -0.23    0.37
  17  15   5   -0.48    0.37
 -17 -15  -5    1.01    0.44
 -17 -15  -5    0.08    0.42
  18  14   5    0.55    0.45
 -18 -14  -5    1.13    0.45
 -18 -14  -5    0.47    0.31
 -18 -14  -5    1.18    0.44
  19  13   5    1.51    0.40
 -19 -13  -5    1.37    0.41
 -19 -13  -5    1.10    0.38
 -19 -13  -5    1.89    0.45
  20  12   5   11.90    0.78
  20  12   5   12.69    0.82
 -20 -12  -5   12.74    0.81
 -20 -12  -5   12.49    0.77
 -20 -12  -5   12.17    0.77
  21  11   5   30.67    1.33
  21  11   5   30.90    1.30
 -21 -11  -5   29.74    1.28
 -21 -11  -5   30.21    1.32
 -21 -11  -5   29.02    1.26
  22  10   5    5.13    0.56
  22  10   5    5.28    0.55
 -22 -10  -5    4.50    0.56
 -22 -10  -5    5.08    0.51
 -22 -10  -5    4.46    0.48
  23   9   5   18.82    1.03
  23   9   5   17.94    0.96
 -23  -9  -5   20.46    1.04
 -23  -9  -5   18.06    0.89
  24   8   5    8.87    0.66
  24   8   5    8.87    0.70
 -24  -8  -5    8.07    0.71
  25   7   5   18.74    1.03
  25   7   5   16.64    0.89
 -25  -7  -5   16.32    0.99
  26   6   5    2.88    0.46
  26   6   5    3.39    0.55
 -26  -6  -5    2.80    0.52
  27   5   5   12.44    0.76
  27   5   5   13.01    0.90
 -27  -5  -5   14.56    0.97
  28   4   5    0.34    0.38
  28   4   5    0.41    0.51
 -28  -4  -5    1.35    0.48
  29   3   5    2.74    0.46
  29   3   5    1.91    0.57
 -29  -3  -5    2.92    0.57
  30   2   5    0.13    0.40
 -30  -2  -5    0.09    0.45
 -31  -1  -5   12.95    0.98
 -32   0  -5   -0.47    0.52
 -33   1  -5   14.08    1.08
   9  21   5    8.07    0.76
  -9 -21  -5    7.24    0.76
  10  20   5    5.34    0.63
 -10 -20  -5    4.64    0.69
  11  19   5    1.97    0.51
 -11 -19  -5    2.82    0.57
  12  18   5   34.89    1.50
 -12 -18  -5   32.77    1.55
 -12 -18  -5   36.11    1.52
  13  17   5    0.19    0.38
  13  17   5    0.08    0.34
 -13 -17  -5    0.43    0.39
 -13 -17  -5    0.45    0.44
  14  16   5   27.80    1.26
  14  16   5   28.33    1.20
 -14 -16  -5   28.44    1.28
 -14 -16  -5   28.00    1.32
  15  15   5   11.87    0.73
  15  15   5   12.33    0.79
 -15 -15  -5   12.10    0.82
 -15 -15  -5   12.55    0.81
  16  14   5    2.81    0.41
  16  14   5    2.30    0.46
 -16 -14  -5    2.77    0.47
 -16 -14  -5    3.49    0.47
 -16 -14  -5    2.42    0.36
  17  13   5   10.36    0.68
  17  13   5    9.26    0.65
 -17 -13  -5    9.41    0.70
 -17 -13  -5    9.08    0.65
 -17 -13  -5    7.75    0.58
  18  12   5    5.42    0.54
  18  12   5    5.62    0.57
 -18 -12  -5    5.24    0.55
 -18 -12  -5    6.39    0.56
 -18 -12  -5    5.73    0.53
  19  11   5   35.94    1.41
  19  11   5   35.60    1.43
 -19 -11  -5   34.27    1.40
 -19 -11  -5   36.02    1.41
 -19 -11  -5   35.85    1.41
  20  10   5    5.45    0.52
  20  10   5    6.02    0.57
 -20 -10  -5    4.93    0.48
 -20 -10  -5    5.76    0.53
 -20 -10  -5    5.38    0.54
  21   9   5   28.83    1.28
  21   9   5   30.40    1.23
 -21  -9  -5   29.95    1.21
 -21  -9  -5   30.99    1.30
 -21  -9  -5   30.16    1.24
  22   8   5    4.50    0.51
  22   8   5    4.17    0.54
 -22  -8  -5    4.86    0.49
 -22  -8  -5    3.68    0.43
 -22  -8  -5    5.03    0.55
  23   7   5   15.11    0.80
  23   7   5   13.56    0.86
 -23  -7  -5   14.52    0.89
 -23  -7  -5   13.85    0.72
[truncated: 904,252 more chars]
