# Supplementary material for: Stabilization of intermediate spin states in mixed-valent diiron dichalcogenide complexes
Source: Nat Chem. 2022 Jan 20;14(3):328–33. doi: 10.1038/s41557-021-00853-5 (PMC8898764; doi:10.1038/s41557-021-00853-5)
Supplement: Supplementary file 4 — Crystal structure of complex 3′, CCDC 2077199. [file 41557_2021_853_MOESM4_ESM.cif]

 
data_CEC0019
 
_audit_creation_method            'APEX3 v2019.11-0'
_audit_creation_date               2021-03-04
_chemical_name_systematic         ?
_chemical_name_common             ?
_chemical_melting_point           ?
_chemical_formula_moiety          
 'C58 H82 Fe2 N4 Te2, C24 H48 K O6, 2(C4 H8 O)' 
_chemical_formula_sum
 'C90 H146 Fe2 K N4 O8 Te2' 
_chemical_formula_weight          1818.10

loop_
 _atom_type_symbol
 _atom_type_description
 _atom_type_scat_dispersion_real
 _atom_type_scat_dispersion_imag
 _atom_type_scat_source
 'C'  'C'   0.0033   0.0016
 'International Tables Vol C Tables 4.2.6.8 and 6.1.1.4'
 'H'  'H'   0.0000   0.0000
 'International Tables Vol C Tables 4.2.6.8 and 6.1.1.4'
 'N'  'N'   0.0061   0.0033
 'International Tables Vol C Tables 4.2.6.8 and 6.1.1.4'
 'O'  'O'   0.0106   0.0060
 'International Tables Vol C Tables 4.2.6.8 and 6.1.1.4'
 'K'  'K'   0.2009   0.2494
 'International Tables Vol C Tables 4.2.6.8 and 6.1.1.4'
 'Fe'  'Fe'   0.3463   0.8444
 'International Tables Vol C Tables 4.2.6.8 and 6.1.1.4'
 'Te'  'Te'  -0.5308   1.6751
 'International Tables Vol C Tables 4.2.6.8 and 6.1.1.4'
 
_space_group_crystal_system       triclinic
_space_group_IT_number            2
_space_group_name_H-M_alt         'P -1'
_space_group_name_Hall            '-P 1'
 
_shelx_space_group_comment
;
The symmetry employed for this shelxl refinement is uniquely defined
by the following loop, which should always be used as a source of
symmetry information in preference to the above space-group names.
They are only intended as comments.
;
 
loop_
 _space_group_symop_operation_xyz
 'x, y, z'
 '-x, -y, -z'
 
_cell_length_a                    13.1253(13)
_cell_length_b                    17.983(2)
_cell_length_c                    19.525(2)
_cell_angle_alpha                 91.581(4)
_cell_angle_beta                  90.544(4)
_cell_angle_gamma                 92.274(4)
_cell_volume                      4602.9(8)
_cell_formula_units_Z             2
_cell_measurement_temperature     100(2)
_cell_measurement_reflns_used     9982
_cell_measurement_theta_min       2.403
_cell_measurement_theta_max       30.364
 
_exptl_crystal_description        'opaque fragment'
_exptl_crystal_colour             'dark brown'
_exptl_crystal_density_meas       ?
_exptl_crystal_density_method     ?
_exptl_crystal_density_diffrn     1.312          
_exptl_crystal_F_000              1906
_exptl_transmission_factor_min    ?
_exptl_transmission_factor_max    ?
_exptl_crystal_size_max           0.150
_exptl_crystal_size_mid           0.100
_exptl_crystal_size_min           0.040
_exptl_absorpt_coefficient_mu     1.035
_shelx_estimated_absorpt_T_min    0.860
_shelx_estimated_absorpt_T_max    0.960
_exptl_absorpt_correction_type    Multi-Scan
_exptl_absorpt_correction_T_min   0.7570
_exptl_absorpt_correction_T_max   0.8017
_exptl_absorpt_process_details    
;
SADABS-2016/2 - Bruker AXS area detector scaling and absorption correction
;

_diffrn_ambient_temperature             100(2)

_diffrn_source                          'microfocus sealed tube'
_diffrn_source_type                     'INCOATEC I\mS DIAMOND'
_diffrn_source_power                    0.07
_diffrn_source_current                  1.4
_diffrn_source_voltage                  50

_diffrn_radiation_probe                 ?
_diffrn_radiation_type                  'Mo K\a'
_diffrn_radiation_wavelength            0.71073
_diffrn_radiation_monochromator         'multilayer mirror'

_diffrn_measurement_device              'KAPPA diffractometer'
_diffrn_measurement_device_type         'Bruker D8 VENTURE'
_diffrn_measurement_method              '\w and \f scans'

_diffrn_detector_area_resol_mean        7.3910
_diffrn_reflns_number             280406
_diffrn_reflns_av_unetI/netI      0.0367
_diffrn_reflns_av_R_equivalents   0.0704
_diffrn_reflns_limit_h_min        -18
_diffrn_reflns_limit_h_max        18
_diffrn_reflns_limit_k_min        -25
_diffrn_reflns_limit_k_max        25
_diffrn_reflns_limit_l_min        -27
_diffrn_reflns_limit_l_max        27
_diffrn_reflns_theta_min          1.862
_diffrn_reflns_theta_max          30.000
_diffrn_reflns_theta_full         25.242
_diffrn_measured_fraction_theta_max   1.000
_diffrn_measured_fraction_theta_full  1.000
_diffrn_reflns_Laue_measured_fraction_max    1.000
_diffrn_reflns_Laue_measured_fraction_full   1.000
_diffrn_reflns_point_group_measured_fraction_max   1.000
_diffrn_reflns_point_group_measured_fraction_full  1.000
_reflns_number_total              26859
_reflns_number_gt                 21758
_reflns_threshold_expression      'I > 2\s(I)'
_reflns_Friedel_coverage          0.000
_reflns_Friedel_fraction_max      .
_reflns_Friedel_fraction_full     .
 
_reflns_special_details
;
 Reflections were merged by SHELXL according to the crystal
 class for the calculation of statistics and refinement.
 
 _reflns_Friedel_fraction is defined as the number of unique
 Friedel pairs measured divided by the number that would be
 possible theoretically, ignoring centric projections and
 systematic absences.
;
 
_computing_data_collection        'Bruker Instrument Service vV6.2.14'
_computing_cell_refinement        'SAINT V8.40B (Bruker Nano, Inc., 2019)'
_computing_data_reduction         'SAINT V8.40B (Bruker Nano, Inc., 2019)'
_computing_structure_solution     'SHELXT 2018/2 (Sheldrick, 2018)'
_computing_structure_refinement   'SHELXL-2018/3 (Sheldrick, 2018)'
_computing_molecular_graphics     ?
_computing_publication_material   ?
_refine_special_details           ?
_refine_ls_structure_factor_coef  Fsqd
_refine_ls_matrix_type            full
_refine_ls_weighting_scheme       calc
_refine_ls_weighting_details
'w=1/[\s^2^(Fo^2^)+(0.0538P)^2^+12.5373P] where P=(Fo^2^+2Fc^2^)/3'
_atom_sites_solution_primary      direct
_atom_sites_solution_secondary    difmap
_atom_sites_solution_hydrogens    geom
_refine_ls_hydrogen_treatment     constr
_refine_ls_extinction_method      none
_refine_ls_extinction_coef        .
_refine_ls_number_reflns          26859
_refine_ls_number_parameters      1327
_refine_ls_number_restraints      3240
_refine_ls_R_factor_all           0.0764
_refine_ls_R_factor_gt            0.0584
_refine_ls_wR_factor_ref          0.1443
_refine_ls_wR_factor_gt           0.1333
_refine_ls_goodness_of_fit_ref    1.086
_refine_ls_restrained_S_all       1.189
_refine_ls_shift/su_max           0.001
_refine_ls_shift/su_mean          0.000
 
loop_
 _atom_site_label
 _atom_site_type_symbol
 _atom_site_fract_x
 _atom_site_fract_y
 _atom_site_fract_z
 _atom_site_U_iso_or_equiv
 _atom_site_adp_type
 _atom_site_occupancy
 _atom_site_site_symmetry_order  
 _atom_site_calc_flag
 _atom_site_refinement_flags_posn
 _atom_site_refinement_flags_adp
 _atom_site_refinement_flags_occupancy
 _atom_site_disorder_assembly
 _atom_site_disorder_group
Fe1 Fe 0.38666(3) 0.47325(2) 0.48083(2) 0.01726(9) Uani 1 1 d . . . . .
Te1 Te 0.44861(2) 0.59295(2) 0.54587(2) 0.02196(6) Uani 1 1 d . . . . .
N1 N 0.28980(19) 0.49134(14) 0.39984(13) 0.0177(5) Uani 1 1 d . . . . .
C2 C 0.1890(2) 0.48717(17) 0.40507(16) 0.0212(6) Uani 1 1 d . . . . .
C3 C 0.1369(2) 0.4604(2) 0.46220(17) 0.0256(6) Uani 1 1 d . . . . .
H3 H 0.066485 0.470614 0.464224 0.031 Uiso 1 1 calc R U . . .
C4 C 0.1753(2) 0.42037(19) 0.51684(16) 0.0238(6) Uani 1 1 d . . . . .
N5 N 0.2740(2) 0.41224(15) 0.52958(13) 0.0215(5) Uani 1 1 d . . . . .
C6 C 0.2979(3) 0.36038(19) 0.58161(17) 0.0255(6) Uani 1 1 d . . . . .
C7 C 0.2986(3) 0.3827(2) 0.65128(17) 0.0274(7) Uani 1 1 d . . . . .
C8 C 0.3137(3) 0.3281(2) 0.69974(19) 0.0351(8) Uani 1 1 d . . . . .
H8 H 0.313925 0.341924 0.747060 0.042 Uiso 1 1 calc R U . . .
C9 C 0.3281(4) 0.2551(2) 0.6807(2) 0.0420(10) Uani 1 1 d . . . . .
H9 H 0.336181 0.218866 0.714666 0.050 Uiso 1 1 calc R U . . .
C10 C 0.3308(4) 0.2347(2) 0.6119(2) 0.0403(9) Uani 1 1 d . . . . .
H10 H 0.342360 0.184368 0.599081 0.048 Uiso 1 1 calc R U . . .
C11 C 0.3169(3) 0.2861(2) 0.56096(19) 0.0315(7) Uani 1 1 d . . . . .
C12 C 0.3193(4) 0.2618(2) 0.4860(2) 0.0385(9) Uani 1 1 d . . . . .
H12 H 0.332130 0.307494 0.458762 0.046 Uiso 1 1 calc R U . . .
C13 C 0.4052(4) 0.2087(2) 0.4703(2) 0.0470(11) Uani 1 1 d . . . . .
H13A H 0.391643 0.161640 0.493212 0.071 Uiso 1 1 calc R U . . .
H13B H 0.470292 0.231357 0.486868 0.071 Uiso 1 1 calc R U . . .
H13C H 0.408531 0.199326 0.420678 0.071 Uiso 1 1 calc R U . . .
C14 C 0.2172(5) 0.2264(3) 0.4621(3) 0.0647(15) Uani 1 1 d . . . . .
H14A H 0.199705 0.183723 0.490451 0.097 Uiso 1 1 calc R U . . .
H14B H 0.222117 0.209574 0.414094 0.097 Uiso 1 1 calc R U . . .
H14C H 0.164233 0.263079 0.466312 0.097 Uiso 1 1 calc R U . . .
C15 C 0.2837(3) 0.4623(2) 0.67501(17) 0.0291(7) Uani 1 1 d . . . . .
H15 H 0.275257 0.492914 0.633498 0.035 Uiso 1 1 calc R U . . .
C16 C 0.1887(3) 0.4705(3) 0.7196(2) 0.0480(11) Uani 1 1 d . . . . .
H16A H 0.127699 0.455036 0.692692 0.072 Uiso 1 1 calc R U . . .
H16B H 0.184006 0.522552 0.734886 0.072 Uiso 1 1 calc R U . . .
H16C H 0.193910 0.438986 0.759536 0.072 Uiso 1 1 calc R U . . .
C17 C 0.3768(3) 0.4936(2) 0.71497(19) 0.0357(8) Uani 1 1 d . . . . .
H17A H 0.384169 0.466328 0.757389 0.054 Uiso 1 1 calc R U . . .
H17B H 0.368204 0.546421 0.726126 0.054 Uiso 1 1 calc R U . . .
H17C H 0.437897 0.488144 0.687095 0.054 Uiso 1 1 calc R U . . .
C18 C 0.3289(2) 0.50886(17) 0.33323(15) 0.0195(6) Uani 1 1 d . . . . .
C19 C 0.3508(2) 0.44877(18) 0.28803(16) 0.0222(6) Uani 1 1 d . . . . .
C20 C 0.3801(3) 0.4649(2) 0.22137(17) 0.0300(7) Uani 1 1 d . . . . .
H20 H 0.393576 0.425340 0.189938 0.036 Uiso 1 1 calc R U . . .
C21 C 0.3897(3) 0.5377(2) 0.20037(18) 0.0344(8) Uani 1 1 d . . . . .
H21 H 0.408673 0.547729 0.154613 0.041 Uiso 1 1 calc R U . . .
C22 C 0.3717(3) 0.5957(2) 0.24571(18) 0.0324(8) Uani 1 1 d . . . . .
H22 H 0.379780 0.645432 0.230882 0.039 Uiso 1 1 calc R U . . .
C23 C 0.3419(3) 0.58291(19) 0.31302(17) 0.0249(6) Uani 1 1 d . . . . .
C24 C 0.3257(3) 0.64862(19) 0.36195(19) 0.0303(7) Uani 1 1 d . . . . .
H24 H 0.305433 0.628611 0.407332 0.036 Uiso 1 1 calc R U . . .
C25 C 0.4243(3) 0.6952(2) 0.3721(2) 0.0392(9) Uani 1 1 d . . . . .
H25A H 0.477978 0.663746 0.388736 0.059 Uiso 1 1 calc R U . . .
H25B H 0.413615 0.735605 0.405657 0.059 Uiso 1 1 calc R U . . .
H25C H 0.444796 0.716371 0.328325 0.059 Uiso 1 1 calc R U . . .
C26 C 0.2416(4) 0.6985(2) 0.3376(3) 0.0466(11) Uani 1 1 d . . . . .
H26A H 0.232828 0.738941 0.371462 0.070 Uiso 1 1 calc R U . . .
H26B H 0.177471 0.668997 0.332209 0.070 Uiso 1 1 calc R U . . .
H26C H 0.260530 0.719566 0.293516 0.070 Uiso 1 1 calc R U . . .
C27 C 0.3395(3) 0.36892(18) 0.31065(17) 0.0249(6) Uani 1 1 d . . . . .
H27 H 0.343265 0.369932 0.361846 0.030 Uiso 1 1 calc R U . . .
C28 C 0.4246(3) 0.3207(2) 0.28461(19) 0.0315(7) Uani 1 1 d . . . . .
H28A H 0.417391 0.312833 0.234907 0.047 Uiso 1 1 calc R U . . .
H28B H 0.420339 0.272504 0.306905 0.047 Uiso 1 1 calc R U . . .
H28C H 0.490768 0.345670 0.295289 0.047 Uiso 1 1 calc R U . . .
C29 C 0.2351(3) 0.3337(2) 0.2896(2) 0.0377(9) Uani 1 1 d . . . . .
H29A H 0.181191 0.360945 0.312477 0.056 Uiso 1 1 calc R U . . .
H29B H 0.231126 0.281591 0.303177 0.056 Uiso 1 1 calc R U . . .
H29C H 0.226201 0.336041 0.239871 0.056 Uiso 1 1 calc R U . . .
C30 C 0.1199(3) 0.5093(2) 0.34643(17) 0.0284(7) Uani 1 1 d . . . . .
H30A H 0.111822 0.563287 0.348722 0.043 Uiso 1 1 calc R U . . .
H30B H 0.053068 0.483665 0.350298 0.043 Uiso 1 1 calc R U . . .
H30C H 0.150557 0.495318 0.302589 0.043 Uiso 1 1 calc R U . . .
C31 C 0.0937(3) 0.3814(3) 0.5595(2) 0.0373(9) Uani 1 1 d . . . . .
H31A H 0.085487 0.329124 0.544353 0.056 Uiso 1 1 calc R U . . .
H31B H 0.028886 0.405881 0.553786 0.056 Uiso 1 1 calc R U . . .
H31C H 0.114280 0.384246 0.607957 0.056 Uiso 1 1 calc R U . . .
Fe2 Fe 0.53454(3) 0.94024(2) 0.94534(2) 0.01579(8) Uani 1 1 d D . . . .
Te2 Te 0.35163(3) 0.98397(2) 0.97002(2) 0.01942(7) Uani 0.5 1 d . . P A 1
N51 N 0.5830(5) 0.9457(3) 0.8450(3) 0.0149(13) Uani 0.5 1 d D . P A 1
C52 C 0.6450(7) 0.8959(5) 0.8181(4) 0.0149(18) Uani 0.5 1 d D . P A 1
C53 C 0.667(2) 0.8283(14) 0.8488(11) 0.020(2) Uani 0.5 1 d D . P A 1
H53 H 0.719968 0.801521 0.828198 0.024 Uiso 0.5 1 calc R U P A 1
C54 C 0.6214(5) 0.7952(3) 0.9054(3) 0.0179(10) Uani 0.5 1 d D . P A 1
N55 N 0.5543(4) 0.8277(2) 0.9455(3) 0.0168(8) Uani 0.5 1 d D . P A 1
C56 C 0.4980(3) 0.7793(2) 0.99093(18) 0.0205(8) Uani 0.5 1 d DG . P A 1
C57 C 0.5362(3) 0.7638(2) 1.0554(2) 0.0246(11) Uani 0.5 1 d DG . P A 1
C58 C 0.4821(3) 0.7154(2) 1.09729(17) 0.0280(10) Uani 0.5 1 d DG . P A 1
H58 H 0.508192 0.704827 1.141341 0.034 Uiso 0.5 1 calc R U P A 1
C59 C 0.3896(3) 0.6826(2) 1.0747(2) 0.0315(11) Uani 0.5 1 d DG . P A 1
H59 H 0.352615 0.649576 1.103392 0.038 Uiso 0.5 1 calc R U P A 1
C60 C 0.3514(3) 0.6981(2) 1.0103(2) 0.0289(10) Uani 0.5 1 d DG . P A 1
H60 H 0.288224 0.675710 0.994892 0.035 Uiso 0.5 1 calc R U P A 1
C61 C 0.4056(3) 0.7465(3) 0.96839(17) 0.0220(10) Uani 0.5 1 d DG . P A 1
C62 C 0.3617(5) 0.7598(4) 0.8960(3) 0.0290(11) Uani 0.5 1 d D . P A 1
H62 H 0.403978 0.800596 0.875194 0.035 Uiso 0.5 1 calc R U P A 1
C63 C 0.3701(7) 0.6899(5) 0.8508(4) 0.0418(13) Uani 0.5 1 d D . P A 1
H63A H 0.327253 0.649472 0.869281 0.063 Uiso 0.5 1 calc R U P A 1
H63B H 0.441188 0.675275 0.849844 0.063 Uiso 0.5 1 calc R U P A 1
H63C H 0.347147 0.699974 0.804155 0.063 Uiso 0.5 1 calc R U P A 1
C64 C 0.2520(5) 0.7840(5) 0.8984(5) 0.0412(13) Uani 0.5 1 d D . P A 1
H64A H 0.227230 0.791687 0.851745 0.062 Uiso 0.5 1 calc R U P A 1
H64B H 0.248894 0.830575 0.925437 0.062 Uiso 0.5 1 calc R U P A 1
H64C H 0.209233 0.745305 0.919657 0.062 Uiso 0.5 1 calc R U P A 1
C65 C 0.6387(5) 0.8006(4) 1.0834(4) 0.0234(10) Uani 0.5 1 d D . P A 1
H65 H 0.668871 0.832820 1.047276 0.028 Uiso 0.5 1 calc R U P A 1
C66 C 0.6179(6) 0.8494(4) 1.1470(3) 0.0322(11) Uani 0.5 1 d D . P A 1
H66A H 0.587942 0.818413 1.182676 0.048 Uiso 0.5 1 calc R U P A 1
H66B H 0.570476 0.887765 1.134896 0.048 Uiso 0.5 1 calc R U P A 1
H66C H 0.682110 0.873116 1.163946 0.048 Uiso 0.5 1 calc R U P A 1
C67 C 0.7153(6) 0.7426(4) 1.1021(4) 0.0353(11) Uani 0.5 1 d D . P A 1
H67A H 0.781171 0.767586 1.113728 0.053 Uiso 0.5 1 calc R U P A 1
H67B H 0.723614 0.708092 1.062959 0.053 Uiso 0.5 1 calc R U P A 1
H67C H 0.690437 0.714880 1.141472 0.053 Uiso 0.5 1 calc R U P A 1
C68 C 0.5572(3) 1.0044(2) 0.79985(19) 0.0202(8) Uani 0.5 1 d DG . P A 1
C69 C 0.4690(3) 0.9960(2) 0.7599(2) 0.0248(10) Uani 0.5 1 d DG . P A 1
C70 C 0.4476(3) 1.0486(2) 0.7115(2) 0.0301(10) Uani 0.5 1 d DG . P A 1
H70 H 0.387396 1.042861 0.684164 0.036 Uiso 0.5 1 calc R U P A 1
C71 C 0.5144(4) 1.1095(2) 0.7030(2) 0.0342(12) Uani 0.5 1 d DG . P A 1
H71 H 0.499729 1.145455 0.669897 0.041 Uiso 0.5 1 calc R U P A 1
C72 C 0.6025(3) 1.1179(2) 0.7429(2) 0.0320(11) Uani 0.5 1 d DG . P A 1
H72 H 0.648110 1.159551 0.737153 0.038 Uiso 0.5 1 calc R U P A 1
C73 C 0.6239(3) 1.0653(2) 0.7914(2) 0.0246(10) Uani 0.5 1 d DG . P A 1
C74 C 0.7203(5) 1.0788(3) 0.8363(3) 0.0271(10) Uani 0.5 1 d D . P A 1
H74 H 0.727026 1.035052 0.866297 0.033 Uiso 0.5 1 calc R U P A 1
C75 C 0.8179(6) 1.0873(5) 0.7939(5) 0.0407(13) Uani 0.5 1 d D . P A 1
H75A H 0.816911 1.133613 0.768650 0.061 Uiso 0.5 1 calc R U P A 1
H75B H 0.821551 1.044953 0.761421 0.061 Uiso 0.5 1 calc R U P A 1
H75C H 0.877602 1.088676 0.824527 0.061 Uiso 0.5 1 calc R U P A 1
C76 C 0.7112(6) 1.1483(4) 0.8825(4) 0.0336(11) Uani 0.5 1 d D . P A 1
H76A H 0.707008 1.192248 0.854119 0.050 Uiso 0.5 1 calc R U P A 1
H76B H 0.771261 1.154109 0.912707 0.050 Uiso 0.5 1 calc R U P A 1
H76C H 0.649665 1.143215 0.910242 0.050 Uiso 0.5 1 calc R U P A 1
C77 C 0.3927(5) 0.9302(4) 0.7702(4) 0.0250(10) Uani 0.5 1 d D . P A 1
H77 H 0.401379 0.913955 0.818385 0.030 Uiso 0.5 1 calc R U P A 1
C78 C 0.2823(5) 0.9497(5) 0.7612(5) 0.0442(14) Uani 0.5 1 d D . P A 1
H78A H 0.270737 0.965054 0.714070 0.066 Uiso 0.5 1 calc R U P A 1
H78B H 0.266721 0.990507 0.793154 0.066 Uiso 0.5 1 calc R U P A 1
H78C H 0.238067 0.906008 0.770463 0.066 Uiso 0.5 1 calc R U P A 1
C79 C 0.4157(7) 0.8640(4) 0.7230(5) 0.0486(16) Uani 0.5 1 d D . P A 1
H79A H 0.413498 0.879175 0.675224 0.073 Uiso 0.5 1 calc R U P A 1
H79B H 0.364643 0.823623 0.729695 0.073 Uiso 0.5 1 calc R U P A 1
H79C H 0.483642 0.846578 0.733844 0.073 Uiso 0.5 1 calc R U P A 1
C80 C 0.6881(7) 0.9043(5) 0.7465(4) 0.0282(17) Uani 0.5 1 d D . P A 1
H80A H 0.631891 0.906375 0.713324 0.042 Uiso 0.5 1 calc R U P A 1
H80B H 0.729605 0.861715 0.735112 0.042 Uiso 0.5 1 calc R U P A 1
H80C H 0.730460 0.950366 0.745102 0.042 Uiso 0.5 1 calc R U P A 1
C81 C 0.6485(6) 0.7144(3) 0.9165(4) 0.0273(14) Uani 0.5 1 d D . P A 1
H81A H 0.680081 0.710471 0.961850 0.041 Uiso 0.5 1 calc R U P A 1
H81B H 0.696263 0.698654 0.881205 0.041 Uiso 0.5 1 calc R U P A 1
H81C H 0.586320 0.682379 0.913559 0.041 Uiso 0.5 1 calc R U P A 1
Te2' Te 0.35574(3) 0.95368(2) 0.99283(2) 0.01942(7) Uani 0.5 1 d . . P A 2
N51' N 0.5558(5) 0.9345(3) 0.8412(2) 0.0149(13) Uani 0.5 1 d D . P A 2
C52' C 0.6211(7) 0.8900(5) 0.8106(4) 0.0149(18) Uani 0.5 1 d D . P A 2
C53' C 0.677(2) 0.8369(14) 0.8448(11) 0.020(2) Uani 0.5 1 d D . P A 2
H53' H 0.733334 0.818123 0.820707 0.024 Uiso 0.5 1 calc R U P A 2
C54' C 0.6602(5) 0.8080(3) 0.9097(3) 0.0179(10) Uani 0.5 1 d D . P A 2
N55' N 0.5994(4) 0.8379(2) 0.9563(2) 0.0168(8) Uani 0.5 1 d D . P A 2
C56' C 0.5790(3) 0.7935(2) 1.01631(17) 0.0205(8) Uani 0.5 1 d DG . P A 2
C57' C 0.6463(3) 0.7958(2) 1.0718(2) 0.0246(11) Uani 0.5 1 d DG . P A 2
C58' C 0.6295(3) 0.7486(3) 1.12609(18) 0.0280(10) Uani 0.5 1 d DG . P A 2
H58' H 0.675546 0.750170 1.163996 0.034 Uiso 0.5 1 calc R U P A 2
C59' C 0.5454(4) 0.6992(2) 1.12496(19) 0.0315(11) Uani 0.5 1 d DG . P A 2
H59' H 0.533862 0.666921 1.162083 0.038 Uiso 0.5 1 calc R U P A 2
C60' C 0.4780(3) 0.6969(2) 1.0695(2) 0.0289(10) Uani 0.5 1 d DG . P A 2
H60' H 0.420482 0.663062 1.068723 0.035 Uiso 0.5 1 calc R U P A 2
C61' C 0.4948(3) 0.7440(2) 1.01518(18) 0.0220(10) Uani 0.5 1 d DG . P A 2
C62' C 0.4195(5) 0.7392(4) 0.9535(4) 0.0290(11) Uani 0.5 1 d D . P A 2
H62' H 0.428035 0.786746 0.928500 0.035 Uiso 0.5 1 calc R U P A 2
C63' C 0.4474(7) 0.6763(5) 0.9042(4) 0.0418(13) Uani 0.5 1 d D . P A 2
H63D H 0.447940 0.629474 0.928655 0.063 Uiso 0.5 1 calc R U P A 2
H63E H 0.515088 0.687228 0.885329 0.063 Uiso 0.5 1 calc R U P A 2
H63F H 0.396989 0.671753 0.866769 0.063 Uiso 0.5 1 calc R U P A 2
C64' C 0.3089(5) 0.7318(5) 0.9751(5) 0.0412(13) Uani 0.5 1 d D . P A 2
H64D H 0.264497 0.733318 0.934598 0.062 Uiso 0.5 1 calc R U P A 2
H64E H 0.293822 0.772886 1.006922 0.062 Uiso 0.5 1 calc R U P A 2
H64F H 0.296994 0.684300 0.997789 0.062 Uiso 0.5 1 calc R U P A 2
C65' C 0.7398(4) 0.8510(3) 1.0774(3) 0.0234(10) Uani 0.5 1 d D . P A 2
H65' H 0.741592 0.880960 1.035078 0.028 Uiso 0.5 1 calc R U P A 2
C66' C 0.7305(6) 0.9047(4) 1.1390(3) 0.0322(11) Uani 0.5 1 d D . P A 2
H66D H 0.728405 0.876582 1.181255 0.048 Uiso 0.5 1 calc R U P A 2
H66E H 0.667662 0.932007 1.134522 0.048 Uiso 0.5 1 calc R U P A 2
H66F H 0.789300 0.940046 1.140601 0.048 Uiso 0.5 1 calc R U P A 2
C67' C 0.8403(5) 0.8117(4) 1.0827(4) 0.0353(11) Uani 0.5 1 d D . P A 2
H67D H 0.896652 0.848944 1.088143 0.053 Uiso 0.5 1 calc R U P A 2
H67E H 0.850194 0.781528 1.040910 0.053 Uiso 0.5 1 calc R U P A 2
H67F H 0.838828 0.779541 1.122380 0.053 Uiso 0.5 1 calc R U P A 2
C68' C 0.4974(3) 0.9796(2) 0.7971(2) 0.0202(8) Uani 0.5 1 d DG . P A 2
C69' C 0.4050(3) 0.95023(19) 0.7711(2) 0.0248(10) Uani 0.5 1 d DG . P A 2
C70' C 0.3523(3) 0.9883(2) 0.7218(2) 0.0301(10) Uani 0.5 1 d DG . P A 2
H70' H 0.289177 0.968203 0.703993 0.036 Uiso 0.5 1 calc R U P A 2
C71' C 0.3920(3) 1.0557(2) 0.6987(2) 0.0342(12) Uani 0.5 1 d DG . P A 2
H71' H 0.356040 1.081757 0.665015 0.041 Uiso 0.5 1 calc R U P A 2
C72' C 0.4844(4) 1.0851(2) 0.7247(2) 0.0320(11) Uani 0.5 1 d DG . P A 2
H72' H 0.511590 1.131236 0.708925 0.038 Uiso 0.5 1 calc R U P A 2
C73' C 0.5371(3) 1.0471(2) 0.7740(2) 0.0246(10) Uani 0.5 1 d DG . P A 2
C74' C 0.6369(5) 1.0834(4) 0.8038(4) 0.0271(10) Uani 0.5 1 d D . P A 2
H74' H 0.665572 1.049127 0.837909 0.033 Uiso 0.5 1 calc R U P A 2
C75' C 0.7177(6) 1.0981(5) 0.7484(4) 0.0407(13) Uani 0.5 1 d D . P A 2
H75D H 0.692466 1.134058 0.716126 0.061 Uiso 0.5 1 calc R U P A 2
H75E H 0.730985 1.051321 0.723627 0.061 Uiso 0.5 1 calc R U P A 2
H75F H 0.780957 1.118099 0.770081 0.061 Uiso 0.5 1 calc R U P A 2
C76' C 0.6158(6) 1.1574(4) 0.8406(4) 0.0336(11) Uani 0.5 1 d D . P A 2
H76D H 0.589736 1.192232 0.807566 0.050 Uiso 0.5 1 calc R U P A 2
H76E H 0.679089 1.178504 0.861546 0.050 Uiso 0.5 1 calc R U P A 2
H76F H 0.565019 1.148970 0.876368 0.050 Uiso 0.5 1 calc R U P A 2
C77' C 0.3578(5) 0.8766(3) 0.7977(3) 0.0250(10) Uani 0.5 1 d D . P A 2
H77' H 0.384834 0.870476 0.845212 0.030 Uiso 0.5 1 calc R U P A 2
C78' C 0.2425(5) 0.8757(5) 0.8017(5) 0.0442(14) Uani 0.5 1 d D . P A 2
H78D H 0.213428 0.878870 0.755528 0.066 Uiso 0.5 1 calc R U P A 2
H78E H 0.221699 0.918211 0.830006 0.066 Uiso 0.5 1 calc R U P A 2
H78F H 0.217682 0.829315 0.822250 0.066 Uiso 0.5 1 calc R U P A 2
C79' C 0.3904(7) 0.8102(4) 0.7543(5) 0.0486(16) Uani 0.5 1 d D . P A 2
H79D H 0.373395 0.817944 0.706096 0.073 Uiso 0.5 1 calc R U P A 2
H79E H 0.354567 0.764839 0.769564 0.073 Uiso 0.5 1 calc R U P A 2
H79F H 0.464105 0.805040 0.759272 0.073 Uiso 0.5 1 calc R U P A 2
C80' C 0.6419(7) 0.8958(4) 0.7346(3) 0.0227(15) Uani 0.5 1 d D . P A 2
H80D H 0.577440 0.890405 0.708889 0.034 Uiso 0.5 1 calc R U P A 2
H80E H 0.686922 0.856253 0.720051 0.034 Uiso 0.5 1 calc R U P A 2
H80F H 0.674820 0.944402 0.725774 0.034 Uiso 0.5 1 calc R U P A 2
C81' C 0.7168(6) 0.7373(4) 0.9237(3) 0.0272(14) Uani 0.5 1 d D . P A 2
H81D H 0.782933 0.750652 0.945388 0.041 Uiso 0.5 1 calc R U P A 2
H81E H 0.727555 0.709924 0.880456 0.041 Uiso 0.5 1 calc R U P A 2
H81F H 0.676319 0.705851 0.954377 0.041 Uiso 0.5 1 calc R U P A 2
K100 K 0.9947(8) 0.9937(6) 0.4921(4) 0.0506(15) Uani 0.5 1 d D . P B -1
O111 O 0.9716(9) 0.9099(6) 0.6001(4) 0.0605(17) Uani 0.5 1 d D U P B -1
C112 C 0.9194(14) 0.9359(10) 0.6593(6) 0.075(3) Uani 0.5 1 d D U P B -1
H11A H 0.846602 0.919176 0.656826 0.090 Uiso 0.5 1 calc R U P B -1
H11B H 0.923379 0.990985 0.662332 0.090 Uiso 0.5 1 calc R U P B -1
C113 C 0.9687(11) 0.9051(8) 0.7197(5) 0.083(3) Uani 0.5 1 d D U P B -1
H11C H 1.018246 0.941885 0.740992 0.099 Uiso 0.5 1 calc R U P B -1
H11D H 0.917388 0.890552 0.754194 0.099 Uiso 0.5 1 calc R U P B -1
C114 C 1.0201(11) 0.8403(7) 0.6933(6) 0.076(3) Uani 0.5 1 d D U P B -1
H11E H 0.974936 0.794985 0.695006 0.091 Uiso 0.5 1 calc R U P B -1
H11F H 1.083024 0.832342 0.720061 0.091 Uiso 0.5 1 calc R U P B -1
C115 C 1.0443(10) 0.8585(8) 0.6220(6) 0.059(3) Uani 0.5 1 d D U P B -1
H11G H 1.114192 0.880928 0.619347 0.071 Uiso 0.5 1 calc R U P B -1
H11H H 1.040074 0.812847 0.592358 0.071 Uiso 0.5 1 calc R U P B -1
O121 O 0.9499(10) 0.8961(6) 0.3885(5) 0.0653(16) Uani 0.5 1 d D U P B -1
C122 C 0.9752(12) 0.8204(6) 0.3903(6) 0.076(3) Uani 0.5 1 d D U P B -1
H12A H 0.928822 0.793278 0.421561 0.091 Uiso 0.5 1 calc R U P B -1
H12B H 1.045966 0.816462 0.407397 0.091 Uiso 0.5 1 calc R U P B -1
C123 C 0.9653(13) 0.7881(6) 0.3211(7) 0.079(3) Uani 0.5 1 d D U P B -1
H12C H 0.915345 0.745327 0.319881 0.095 Uiso 0.5 1 calc R U P B -1
H12D H 1.031775 0.770713 0.304932 0.095 Uiso 0.5 1 calc R U P B -1
C124 C 0.9299(14) 0.8479(8) 0.2781(5) 0.068(3) Uani 0.5 1 d D U P B -1
H12E H 0.873346 0.829202 0.247623 0.082 Uiso 0.5 1 calc R U P B -1
H12F H 0.986194 0.867636 0.249589 0.082 Uiso 0.5 1 calc R U P B -1
C125 C 0.8950(10) 0.9062(6) 0.3261(5) 0.057(2) Uani 0.5 1 d D U P B -1
H12G H 0.910426 0.956332 0.308153 0.069 Uiso 0.5 1 calc R U P B -1
H12H H 0.820572 0.900308 0.333358 0.069 Uiso 0.5 1 calc R U P B -1
O131 O 0.8046(7) 1.0503(7) 0.5069(6) 0.074(2) Uani 0.5 1 d D U P B -1
C132 C 0.7341(10) 1.0326(9) 0.4525(6) 0.082(3) Uani 0.5 1 d D U P B -1
H13D H 0.725844 0.977832 0.446112 0.098 Uiso 0.5 1 calc R U P B -1
H13E H 0.760307 1.053275 0.409307 0.098 Uiso 0.5 1 calc R U P B -1
C133 C 0.6357(9) 1.0637(9) 0.4684(6) 0.089(3) Uani 0.5 1 d D U P B -1
H13F H 0.622845 1.107111 0.439937 0.107 Uiso 0.5 1 calc R U P B -1
H13G H 0.579355 1.025938 0.461144 0.107 Uiso 0.5 1 calc R U P B -1
C134 C 0.6461(7) 1.0858(7) 0.5404(5) 0.068(3) Uani 0.5 1 d D U P B -1
H13H H 0.616335 1.046476 0.569529 0.081 Uiso 0.5 1 calc R U P B -1
H13I H 0.610428 1.132423 0.549768 0.081 Uiso 0.5 1 calc R U P B -1
C135 C 0.7555(8) 1.0969(9) 0.5546(7) 0.089(3) Uani 0.5 1 d D U P B -1
H13J H 0.777393 1.149650 0.548653 0.106 Uiso 0.5 1 calc R U P B -1
H13K H 0.771699 1.083093 0.602068 0.106 Uiso 0.5 1 calc R U P B -1
O141 O 1.0104(9) 1.0777(5) 0.3837(5) 0.0605(17) Uani 0.5 1 d D U P B -1
C142 C 0.9765(11) 1.1517(7) 0.3890(6) 0.056(3) Uani 0.5 1 d D U P B -1
H14D H 1.013233 1.179467 0.426767 0.067 Uiso 0.5 1 calc R U P B -1
H14E H 0.902567 1.151157 0.398711 0.067 Uiso 0.5 1 calc R U P B -1
C143 C 0.9968(9) 1.1875(5) 0.3237(5) 0.053(2) Uani 0.5 1 d D U P B -1
H14F H 1.032933 1.236433 0.331570 0.063 Uiso 0.5 1 calc R U P B -1
H14G H 0.932357 1.195040 0.298620 0.063 Uiso 0.5 1 calc R U P B -1
C144 C 1.0608(9) 1.1366(5) 0.2850(4) 0.054(2) Uani 0.5 1 d D U P B -1
H14H H 1.122696 1.163477 0.268491 0.065 Uiso 0.5 1 calc R U P B -1
H14I H 1.022732 1.114319 0.245017 0.065 Uiso 0.5 1 calc R U P B -1
C145 C 1.0887(11) 1.0782(7) 0.3328(7) 0.062(3) Uani 0.5 1 d D U P B -1
H14J H 1.090697 1.029219 0.308603 0.074 Uiso 0.5 1 calc R U P B -1
H14K H 1.156382 1.090228 0.354096 0.074 Uiso 0.5 1 calc R U P B -1
O151 O 1.0366(10) 1.1025(6) 0.5884(5) 0.0653(16) Uani 0.5 1 d D U P B -1
C152 C 1.1085(10) 1.0962(8) 0.6430(6) 0.074(3) Uani 0.5 1 d D U P B -1
H15A H 1.176800 1.115240 0.629106 0.089 Uiso 0.5 1 calc R U P B -1
H15B H 1.113249 1.043605 0.655791 0.089 Uiso 0.5 1 calc R U P B -1
C153 C 1.0710(16) 1.1412(10) 0.7010(6) 0.086(4) Uani 0.5 1 d D U P B -1
H15C H 1.029819 1.110000 0.732222 0.103 Uiso 0.5 1 calc R U P B -1
H15D H 1.128375 1.165857 0.727224 0.103 Uiso 0.5 1 calc R U P B -1
C154 C 1.0079(12) 1.1966(8) 0.6686(7) 0.083(4) Uani 0.5 1 d D U P B -1
H15E H 0.944557 1.203163 0.694846 0.099 Uiso 0.5 1 calc R U P B -1
H15F H 1.045704 1.245278 0.667262 0.099 Uiso 0.5 1 calc R U P B -1
C155 C 0.9834(10) 1.1691(6) 0.5992(7) 0.071(3) Uani 0.5 1 d D U P B -1
H15G H 0.909004 1.158898 0.593974 0.086 Uiso 0.5 1 calc R U P B -1
H15H H 1.004965 1.206500 0.565460 0.086 Uiso 0.5 1 calc R U P B -1
O161 O 1.1979(7) 0.9703(8) 0.4837(6) 0.074(2) Uani 0.5 1 d D U P B -1
C162 C 1.2676(10) 0.9929(10) 0.5376(6) 0.085(4) Uani 0.5 1 d D U P B -1
H16D H 1.251808 0.965203 0.579535 0.102 Uiso 0.5 1 calc R U P B -1
H16E H 1.263136 1.046794 0.548136 0.102 Uiso 0.5 1 calc R U P B -1
C163 C 1.3705(9) 0.9763(10) 0.5133(6) 0.092(3) Uani 0.5 1 d D U P B -1
H16F H 1.422957 1.011935 0.533115 0.111 Uiso 0.5 1 calc R U P B -1
H16G H 1.388577 0.924896 0.523761 0.111 Uiso 0.5 1 calc R U P B -1
C164 C 1.3569(8) 0.9858(9) 0.4395(6) 0.090(3) Uani 0.5 1 d D U P B -1
H16H H 1.360584 1.039201 0.428237 0.107 Uiso 0.5 1 calc R U P B -1
H16I H 1.409481 0.959644 0.413273 0.107 Uiso 0.5 1 calc R U P B -1
C165 C 1.2562(9) 0.9531(10) 0.4248(6) 0.088(3) Uani 0.5 1 d D U P B -1
H16J H 1.226487 0.974818 0.383508 0.106 Uiso 0.5 1 calc R U P B -1
H16K H 1.259080 0.898551 0.417389 0.106 Uiso 0.5 1 calc R U P B -1
K200 K 1.0002(9) 0.5022(7) 1.0019(6) 0.0511(6) Uani 0.5 1 d D . P C -1
O211 O 1.0174(8) 0.6012(5) 0.9067(4) 0.0828(18) Uani 0.5 1 d D U P C -1
C212 C 0.9884(6) 0.6782(4) 0.9120(3) 0.0367(15) Uani 0.5 1 d D U P C -1
H21A H 1.037719 0.707995 0.941265 0.044 Uiso 0.5 1 calc R U P C -1
H21B H 0.919699 0.681561 0.932134 0.044 Uiso 0.5 1 calc R U P C -1
C213 C 0.9887(5) 0.7054(3) 0.8415(3) 0.0268(13) Uani 0.5 1 d D U P C -1
H21C H 1.039497 0.747100 0.836662 0.032 Uiso 0.5 1 calc R U P C -1
H21D H 0.920606 0.722071 0.828022 0.032 Uiso 0.5 1 calc R U P C -1
C214 C 1.0173(9) 0.6385(5) 0.7997(4) 0.047(2) Uani 0.5 1 d D U P C -1
H21E H 0.956041 0.608118 0.784822 0.056 Uiso 0.5 1 calc R U P C -1
H21F H 1.056482 0.653092 0.758780 0.056 Uiso 0.5 1 calc R U P C -1
C215 C 1.0810(8) 0.5974(6) 0.8478(5) 0.067(2) Uani 0.5 1 d D U P C -1
H21G H 1.090234 0.545426 0.831774 0.080 Uiso 0.5 1 calc R U P C -1
H21H H 1.148456 0.622800 0.856227 0.080 Uiso 0.5 1 calc R U P C -1
O221 O 1.0689(7) 0.6019(5) 1.0986(4) 0.0733(17) Uani 0.5 1 d D U P C -1
C222 C 1.0731(11) 0.5855(5) 1.1705(5) 0.067(3) Uani 0.5 1 d D U P C -1
H22A H 1.144552 0.582089 1.186376 0.080 Uiso 0.5 1 calc R U P C -1
H22B H 1.035553 0.538008 1.179461 0.080 Uiso 0.5 1 calc R U P C -1
C223 C 1.0242(10) 0.6485(5) 1.2052(5) 0.075(3) Uani 0.5 1 d D U P C -1
H22C H 1.045241 0.653718 1.254018 0.090 Uiso 0.5 1 calc R U P C -1
H22D H 0.948943 0.643368 1.201969 0.090 Uiso 0.5 1 calc R U P C -1
C224 C 1.0646(11) 0.7113(5) 1.1651(5) 0.068(3) Uani 0.5 1 d D U P C -1
H22E H 1.017892 0.753169 1.167119 0.082 Uiso 0.5 1 calc R U P C -1
H22F H 1.132436 0.729090 1.182824 0.082 Uiso 0.5 1 calc R U P C -1
C225 C 1.0721(12) 0.6813(5) 1.0943(5) 0.076(3) Uani 0.5 1 d D U P C -1
H22G H 1.014566 0.697427 1.065994 0.092 Uiso 0.5 1 calc R U P C -1
H22H H 1.136763 0.699010 1.073459 0.092 Uiso 0.5 1 calc R U P C -1
O231 O 0.8140(5) 0.5556(4) 1.0086(3) 0.0518(11) Uani 0.5 1 d D U P C -1
C232 C 0.7356(8) 0.5245(10) 0.9638(5) 0.052(3) Uani 0.5 1 d D U P C -1
H23A H 0.750111 0.472568 0.950320 0.062 Uiso 0.5 1 calc R U P C -1
H23B H 0.730870 0.553999 0.921941 0.062 Uiso 0.5 1 calc R U P C -1
C233 C 0.6388(7) 0.5268(14) 1.0028(6) 0.051(3) Uani 0.5 1 d D U P C -1
H23C H 0.594150 0.482277 0.992171 0.061 Uiso 0.5 1 calc R U P C -1
H23D H 0.601446 0.572063 0.992664 0.061 Uiso 0.5 1 calc R U P C -1
C234 C 0.6752(7) 0.5281(7) 1.0756(5) 0.048(2) Uani 0.5 1 d D U P C -1
H23E H 0.625205 0.550787 1.106655 0.058 Uiso 0.5 1 calc R U P C -1
H23F H 0.688969 0.477386 1.090939 0.058 Uiso 0.5 1 calc R U P C -1
C235 C 0.7700(7) 0.5748(6) 1.0721(4) 0.055(2) Uani 0.5 1 d D U P C -1
H23G H 0.754814 0.628259 1.074303 0.066 Uiso 0.5 1 calc R U P C -1
H23H H 0.816688 0.564273 1.110505 0.066 Uiso 0.5 1 calc R U P C -1
O241 O 1.0266(7) 0.4063(6) 1.0982(5) 0.0828(18) Uani 0.5 1 d D U P C -1
C242 C 1.0406(12) 0.4130(8) 1.1701(5) 0.101(3) Uani 0.5 1 d D U P C -1
H24A H 1.004699 0.456225 1.189078 0.122 Uiso 0.5 1 calc R U P C -1
H24B H 1.113874 0.418951 1.182262 0.122 Uiso 0.5 1 calc R U P C -1
C243 C 0.9963(13) 0.3427(10) 1.1962(8) 0.112(4) Uani 0.5 1 d D U P C -1
H24C H 1.042996 0.301285 1.189500 0.134 Uiso 0.5 1 calc R U P C -1
H24D H 0.979253 0.347703 1.245335 0.134 Uiso 0.5 1 calc R U P C -1
C244 C 0.9042(10) 0.3317(9) 1.1534(6) 0.105(4) Uani 0.5 1 d D U P C -1
H24E H 0.845487 0.355172 1.175483 0.126 Uiso 0.5 1 calc R U P C -1
H24F H 0.887328 0.278015 1.145468 0.126 Uiso 0.5 1 calc R U P C -1
C245 C 0.9295(7) 0.3682(6) 1.0874(5) 0.056(2) Uani 0.5 1 d D U P C -1
H24G H 0.933181 0.330532 1.049685 0.067 Uiso 0.5 1 calc R U P C -1
H24H H 0.876994 0.403920 1.075559 0.067 Uiso 0.5 1 calc R U P C -1
O251 O 1.2003(5) 0.5027(4) 0.9798(3) 0.0518(11) Uani 0.5 1 d D U P C -1
C252 C 1.2517(7) 0.4923(8) 0.9164(4) 0.075(3) Uani 0.5 1 d D U P C -1
H25D H 1.250245 0.538163 0.889617 0.090 Uiso 0.5 1 calc R U P C -1
H25E H 1.217737 0.451074 0.889009 0.090 Uiso 0.5 1 calc R U P C -1
C253 C 1.3580(8) 0.4744(11) 0.9322(6) 0.069(3) Uani 0.5 1 d D U P C -1
H25F H 1.406255 0.511934 0.913093 0.082 Uiso 0.5 1 calc R U P C -1
H25G H 1.373566 0.424681 0.912858 0.082 Uiso 0.5 1 calc R U P C -1
C254 C 1.3650(8) 0.4754(16) 1.0077(7) 0.056(3) Uani 0.5 1 d D U P C -1
H25H H 1.398246 0.522673 1.025220 0.067 Uiso 0.5 1 calc R U P C -1
H25I H 1.404866 0.433463 1.023569 0.067 Uiso 0.5 1 calc R U P C -1
C255 C 1.2583(8) 0.4683(11) 1.0318(5) 0.054(3) Uani 0.5 1 d D U P C -1
H25J H 1.236361 0.415332 1.036041 0.065 Uiso 0.5 1 calc R U P C -1
H25K H 1.250755 0.494306 1.076704 0.065 Uiso 0.5 1 calc R U P C -1
O261 O 0.9778(7) 0.4025(5) 0.8970(5) 0.0733(17) Uani 0.5 1 d D U P C -1
C262 C 0.8939(10) 0.3892(6) 0.8498(8) 0.088(3) Uani 0.5 1 d D U P C -1
H26D H 0.915067 0.401877 0.802880 0.106 Uiso 0.5 1 calc R U P C -1
H26E H 0.836453 0.420527 0.862916 0.106 Uiso 0.5 1 calc R U P C -1
C263 C 0.8624(9) 0.3106(6) 0.8520(8) 0.090(3) Uani 0.5 1 d D U P C -1
H26F H 0.849462 0.289419 0.805256 0.108 Uiso 0.5 1 calc R U P C -1
H26G H 0.799866 0.303606 0.879405 0.108 Uiso 0.5 1 calc R U P C -1
C264 C 0.9489(10) 0.2755(5) 0.8845(9) 0.096(3) Uani 0.5 1 d D U P C -1
H26H H 0.974254 0.235448 0.854127 0.116 Uiso 0.5 1 calc R U P C -1
H26I H 0.927788 0.253502 0.928345 0.116 Uiso 0.5 1 calc R U P C -1
C265 C 1.0293(8) 0.3343(6) 0.8967(8) 0.088(3) Uani 0.5 1 d D U P C -1
H26J H 1.064106 0.327715 0.941248 0.106 Uiso 0.5 1 calc R U P C -1
H26K H 1.080605 0.333129 0.859912 0.106 Uiso 0.5 1 calc R U P C -1
O301 O 0.1586(6) 0.6694(5) 0.5279(4) 0.0723(17) Uani 0.5 1 d D U P D 1
C302 C 0.1358(8) 0.6403(5) 0.5950(4) 0.0501(16) Uani 0.5 1 d D U P D 1
H30D H 0.142087 0.585638 0.594972 0.060 Uiso 0.5 1 calc R U P D 1
H30E H 0.065864 0.652294 0.609060 0.060 Uiso 0.5 1 calc R U P D 1
C303 C 0.2115(10) 0.6774(7) 0.6407(5) 0.065(2) Uani 0.5 1 d D U P D 1
H30F H 0.271210 0.646056 0.646280 0.078 Uiso 0.5 1 calc R U P D 1
H30G H 0.182052 0.687446 0.686306 0.078 Uiso 0.5 1 calc R U P D 1
C304 C 0.2417(18) 0.7474(9) 0.6081(6) 0.093(3) Uani 0.5 1 d D U P D 1
H30H H 0.316121 0.757235 0.613190 0.111 Uiso 0.5 1 calc R U P D 1
H30I H 0.206387 0.789333 0.630016 0.111 Uiso 0.5 1 calc R U P D 1
C305 C 0.2132(10) 0.7401(6) 0.5349(5) 0.061(2) Uani 0.5 1 d D U P D 1
H30J H 0.169378 0.781015 0.521601 0.074 Uiso 0.5 1 calc R U P D 1
H30K H 0.274658 0.741097 0.505910 0.074 Uiso 0.5 1 calc R U P D 1
O351 O 0.2535(9) 0.7433(6) 0.5956(5) 0.0723(17) Uani 0.5 1 d D U P E 2
C352 C 0.2342(7) 0.6965(6) 0.6528(5) 0.0501(16) Uani 0.5 1 d D U P E 2
H35A H 0.247412 0.725171 0.696222 0.060 Uiso 0.5 1 calc R U P E 2
H35B H 0.280142 0.654162 0.651235 0.060 Uiso 0.5 1 calc R U P E 2
C353 C 0.1292(7) 0.6692(7) 0.6499(5) 0.065(2) Uani 0.5 1 d D U P E 2
H35C H 0.081271 0.707305 0.664998 0.078 Uiso 0.5 1 calc R U P E 2
H35D H 0.117780 0.623340 0.676148 0.078 Uiso 0.5 1 calc R U P E 2
C354 C 0.1246(12) 0.6545(8) 0.5751(5) 0.093(3) Uani 0.5 1 d D U P E 2
H35E H 0.052986 0.652617 0.558658 0.111 Uiso 0.5 1 calc R U P E 2
H35F H 0.155002 0.606339 0.563455 0.111 Uiso 0.5 1 calc R U P E 2
C355 C 0.1842(9) 0.7175(7) 0.5425(5) 0.061(2) Uani 0.5 1 d D U P E 2
H35G H 0.221247 0.699540 0.501696 0.074 Uiso 0.5 1 calc R U P E 2
H35H H 0.138772 0.757300 0.528811 0.074 Uiso 0.5 1 calc R U P E 2
O401 O 0.9073(9) 0.9209(9) 0.9236(10) 0.104(2) Uani 0.5 1 d D U P F 1
C402 C 0.8810(7) 0.8615(7) 0.9679(8) 0.083(2) Uani 0.5 1 d D U P F 1
H40A H 0.834427 0.824641 0.943837 0.100 Uiso 0.5 1 calc R U P F 1
H40B H 0.845835 0.881072 1.008843 0.100 Uiso 0.5 1 calc R U P F 1
C403 C 0.9731(8) 0.8265(7) 0.9884(8) 0.090(2) Uani 0.5 1 d D U P F 1
H40C H 0.975117 0.775696 0.967673 0.108 Uiso 0.5 1 calc R U P F 1
H40D H 0.976366 0.822843 1.038867 0.108 Uiso 0.5 1 calc R U P F 1
C404 C 1.0582(7) 0.8728(7) 0.9644(7) 0.083(2) Uani 0.5 1 d D U P F 1
H40E H 1.108440 0.841757 0.940804 0.100 Uiso 0.5 1 calc R U P F 1
H40F H 1.092757 0.899881 1.003489 0.100 Uiso 0.5 1 calc R U P F 1
C405 C 1.0162(10) 0.9253(14) 0.9171(14) 0.091(3) Uani 0.5 1 d D U P F 1
H40G H 1.042758 0.976521 0.928545 0.109 Uiso 0.5 1 calc R U P F 1
H40H H 1.035663 0.912434 0.869498 0.109 Uiso 0.5 1 calc R U P F 1
O451 O 0.8784(6) 0.9903(6) 0.8729(6) 0.104(2) Uani 0.5 1 d D U P G 2
C452 C 0.9626(8) 1.0153(8) 0.8328(6) 0.083(2) Uani 0.5 1 d D U P G 2
H45A H 0.958130 1.068824 0.823239 0.100 Uiso 0.5 1 calc R U P G 2
H45B H 0.964055 0.986839 0.788699 0.100 Uiso 0.5 1 calc R U P G 2
C453 C 1.0532(7) 1.0025(8) 0.8736(8) 0.090(2) Uani 0.5 1 d D U P G 2
H45C H 1.070077 1.045620 0.904785 0.108 Uiso 0.5 1 calc R U P G 2
H45D H 1.112360 0.993427 0.843848 0.108 Uiso 0.5 1 calc R U P G 2
C454 C 1.0252(10) 0.9360(11) 0.9125(13) 0.083(2) Uani 0.5 1 d D U P G 2
H45E H 1.058189 0.938630 0.958334 0.100 Uiso 0.5 1 calc R U P G 2
H45F H 1.046330 0.890332 0.887866 0.100 Uiso 0.5 1 calc R U P G 2
C455 C 0.9127(10) 0.9358(13) 0.9186(13) 0.091(3) Uani 0.5 1 d D U P G 2
H45G H 0.882127 0.886104 0.905852 0.109 Uiso 0.5 1 calc R U P G 2
H45H H 0.893325 0.948636 0.966241 0.109 Uiso 0.5 1 calc R U P G 2
 
loop_
 _atom_site_aniso_label
 _atom_site_aniso_U_11
 _atom_site_aniso_U_22
 _atom_site_aniso_U_33
 _atom_site_aniso_U_23
 _atom_site_aniso_U_13
 _atom_site_aniso_U_12
Fe1 0.01760(19) 0.0196(2) 0.01481(19) 0.00269(15) 0.00030(15) 0.00263(15)
Te1 0.02295(10) 0.02143(10) 0.02174(10) -0.00234(7) 0.00033(7) 0.00591(7)
N1 0.0196(11) 0.0185(11) 0.0154(11) 0.0019(9) 0.0001(9) 0.0046(9)
C2 0.0224(14) 0.0230(14) 0.0184(14) -0.0001(11) -0.0025(11) 0.0043(11)
C3 0.0201(14) 0.0341(17) 0.0230(15) 0.0021(13) 0.0015(12) 0.0039(12)
C4 0.0221(14) 0.0289(16) 0.0203(14) 0.0021(12) 0.0037(11) -0.0018(12)
N5 0.0233(12) 0.0249(13) 0.0168(12) 0.0071(10) 0.0012(10) 0.0011(10)
C6 0.0271(16) 0.0286(16) 0.0213(15) 0.0090(12) 0.0006(12) 0.0006(12)
C7 0.0262(16) 0.0368(18) 0.0198(15) 0.0084(13) 0.0024(12) 0.0032(13)
C8 0.042(2) 0.043(2) 0.0208(16) 0.0107(15) 0.0030(15) 0.0059(17)
C9 0.053(2) 0.041(2) 0.033(2) 0.0206(17) 0.0032(18) 0.0064(19)
C10 0.056(3) 0.0295(19) 0.036(2) 0.0100(16) 0.0022(18) 0.0032(17)
C11 0.0394(19) 0.0274(17) 0.0281(17) 0.0087(14) 0.0009(15) -0.0013(14)
C12 0.061(3) 0.0273(18) 0.0273(18) 0.0019(14) -0.0017(17) 0.0011(17)
C13 0.069(3) 0.033(2) 0.039(2) 0.0004(17) 0.007(2) 0.002(2)
C14 0.068(4) 0.071(4) 0.053(3) -0.019(3) -0.012(3) -0.002(3)
C15 0.0311(17) 0.0382(19) 0.0192(15) 0.0056(13) 0.0043(13) 0.0120(14)
C16 0.037(2) 0.066(3) 0.042(2) -0.002(2) 0.0136(18) 0.015(2)
C17 0.040(2) 0.043(2) 0.0248(17) 0.0016(15) 0.0015(15) 0.0063(16)
C18 0.0205(13) 0.0234(14) 0.0149(13) 0.0025(11) -0.0012(10) 0.0021(11)
C19 0.0228(14) 0.0267(15) 0.0172(14) -0.0005(11) 0.0006(11) 0.0021(12)
C20 0.0346(18) 0.0374(19) 0.0176(15) -0.0032(13) 0.0017(13) 0.0012(15)
C21 0.042(2) 0.044(2) 0.0172(15) 0.0078(14) 0.0043(14) -0.0001(16)
C22 0.041(2) 0.0320(18) 0.0250(17) 0.0120(14) 0.0024(15) 0.0026(15)
C23 0.0282(16) 0.0257(16) 0.0214(15) 0.0057(12) 0.0005(12) 0.0045(12)
C24 0.044(2) 0.0210(15) 0.0269(17) 0.0060(13) 0.0032(15) 0.0059(14)
C25 0.056(3) 0.0272(18) 0.035(2) 0.0050(15) -0.0034(18) 0.0022(17)
C26 0.047(2) 0.029(2) 0.066(3) 0.0099(19) 0.003(2) 0.0156(17)
C27 0.0310(16) 0.0237(15) 0.0198(15) -0.0040(12) -0.0002(12) 0.0006(12)
C28 0.0374(19) 0.0276(17) 0.0293(18) -0.0048(14) -0.0002(14) 0.0058(14)
C29 0.0330(19) 0.035(2) 0.044(2) -0.0114(17) 0.0036(16) -0.0041(15)
C30 0.0205(15) 0.0412(19) 0.0241(16) 0.0057(14) -0.0007(12) 0.0066(13)
C31 0.0261(17) 0.054(2) 0.0316(19) 0.0150(17) 0.0019(14) -0.0067(16)
Fe2 0.01661(18) 0.01450(18) 0.01645(19) 0.00085(14) 0.00297(15) 0.00207(14)
Te2 0.01454(11) 0.02102(18) 0.02263(19) -0.00216(11) 0.00061(12) 0.00169(13)
N51 0.018(3) 0.011(2) 0.0157(13) -0.0004(13) -0.0021(16) -0.003(2)
C52 0.012(4) 0.0153(17) 0.017(2) -0.0031(16) -0.003(2) -0.008(3)
C53 0.016(5) 0.021(5) 0.023(2) -0.0006(14) 0.0057(13) 0.003(5)
C54 0.017(3) 0.016(2) 0.0210(18) -0.0013(16) -0.004(2) 0.001(2)
N55 0.019(2) 0.0133(16) 0.0181(18) 0.0030(13) 0.0019(18) 0.0009(18)
C56 0.026(2) 0.0183(19) 0.018(2) 0.0034(16) 0.0054(16) 0.0064(16)
C57 0.034(3) 0.022(2) 0.019(2) 0.0016(18) 0.0035(19) 0.0120(19)
C58 0.038(3) 0.027(2) 0.020(2) 0.0093(18) 0.0024(19) 0.010(2)
C59 0.048(3) 0.022(2) 0.026(2) 0.0089(18) 0.012(2) 0.004(2)
C60 0.038(3) 0.019(2) 0.030(3) 0.0040(19) 0.007(2) 0.0007(19)
C61 0.027(2) 0.020(2) 0.019(2) 0.0063(18) 0.0040(18) 0.0039(18)
C62 0.031(3) 0.027(3) 0.028(3) 0.006(2) 0.000(2) -0.008(2)
C63 0.045(3) 0.048(3) 0.032(3) -0.002(2) 0.002(2) -0.003(3)
C64 0.032(3) 0.035(3) 0.056(4) 0.007(3) -0.008(3) -0.005(2)
C65 0.026(2) 0.025(2) 0.019(2) 0.0006(18) -0.0029(18) 0.0079(18)
C66 0.043(3) 0.030(2) 0.024(2) -0.0019(19) -0.004(2) 0.008(2)
C67 0.035(3) 0.037(3) 0.035(3) 0.001(2) -0.004(2) 0.013(2)
C68 0.028(2) 0.018(2) 0.0155(18) 0.0032(16) 0.0048(19) 0.0054(16)
C69 0.036(3) 0.019(2) 0.020(2) 0.0038(18) 0.0039(19) 0.0056(18)
C70 0.039(3) 0.028(2) 0.024(2) 0.0049(19) 0.000(2) 0.011(2)
C71 0.052(3) 0.026(2) 0.026(2) 0.008(2) 0.002(2) 0.015(2)
C72 0.044(3) 0.022(2) 0.031(3) 0.013(2) 0.011(2) 0.002(2)
C73 0.032(2) 0.021(2) 0.021(2) 0.0015(18) 0.0072(19) 0.0035(19)
C74 0.027(2) 0.021(2) 0.033(3) -0.0008(19) 0.0122(19) -0.0040(18)
C75 0.036(3) 0.037(3) 0.048(3) -0.003(3) 0.016(3) -0.004(2)
C76 0.041(3) 0.025(2) 0.035(3) -0.002(2) 0.008(2) -0.003(2)
C77 0.024(2) 0.024(2) 0.028(2) 0.0054(18) -0.0096(18) -0.0015(17)
C78 0.033(3) 0.038(3) 0.062(4) 0.001(3) -0.002(3) -0.002(2)
C79 0.045(3) 0.032(3) 0.068(5) -0.011(3) 0.000(3) 0.002(3)
C80 0.037(5) 0.022(3) 0.025(4) -0.003(3) 0.013(4) 0.000(4)
C81 0.036(4) 0.024(3) 0.023(3) 0.001(2) 0.001(3) 0.010(3)
Te2' 0.01454(11) 0.02102(18) 0.02263(19) -0.00216(11) 0.00061(12) 0.00169(13)
N51' 0.018(3) 0.011(2) 0.0157(13) -0.0004(13) -0.0021(16) -0.003(2)
C52' 0.012(4) 0.0153(17) 0.017(2) -0.0031(16) -0.003(2) -0.008(3)
C53' 0.016(5) 0.021(5) 0.023(2) -0.0006(14) 0.0057(13) 0.003(5)
C54' 0.017(3) 0.016(2) 0.0210(18) -0.0013(16) -0.004(2) 0.001(2)
N55' 0.019(2) 0.0133(16) 0.0181(18) 0.0030(13) 0.0019(18) 0.0009(18)
C56' 0.026(2) 0.0183(19) 0.018(2) 0.0034(16) 0.0054(16) 0.0064(16)
C57' 0.034(3) 0.022(2) 0.019(2) 0.0016(18) 0.0035(19) 0.0120(19)
C58' 0.038(3) 0.027(2) 0.020(2) 0.0093(18) 0.0024(19) 0.010(2)
C59' 0.048(3) 0.022(2) 0.026(2) 0.0089(18) 0.012(2) 0.004(2)
C60' 0.038(3) 0.019(2) 0.030(3) 0.0040(19) 0.007(2) 0.0007(19)
C61' 0.027(2) 0.020(2) 0.019(2) 0.0063(18) 0.0040(18) 0.0039(18)
C62' 0.031(3) 0.027(3) 0.028(3) 0.006(2) 0.000(2) -0.008(2)
C63' 0.045(3) 0.048(3) 0.032(3) -0.002(2) 0.002(2) -0.003(3)
C64' 0.032(3) 0.035(3) 0.056(4) 0.007(3) -0.008(3) -0.005(2)
C65' 0.026(2) 0.025(2) 0.019(2) 0.0006(18) -0.0029(18) 0.0079(18)
C66' 0.043(3) 0.030(2) 0.024(2) -0.0019(19) -0.004(2) 0.008(2)
C67' 0.035(3) 0.037(3) 0.035(3) 0.001(2) -0.004(2) 0.013(2)
C68' 0.028(2) 0.018(2) 0.0155(18) 0.0032(16) 0.0048(19) 0.0054(16)
C69' 0.036(3) 0.019(2) 0.020(2) 0.0038(18) 0.0039(19) 0.0056(18)
C70' 0.039(3) 0.028(2) 0.024(2) 0.0049(19) 0.000(2) 0.011(2)
C71' 0.052(3) 0.026(2) 0.026(2) 0.008(2) 0.002(2) 0.015(2)
C72' 0.044(3) 0.022(2) 0.031(3) 0.013(2) 0.011(2) 0.002(2)
C73' 0.032(2) 0.021(2) 0.021(2) 0.0015(18) 0.0072(19) 0.0035(19)
C74' 0.027(2) 0.021(2) 0.033(3) -0.0008(19) 0.0122(19) -0.0040(18)
C75' 0.036(3) 0.037(3) 0.048(3) -0.003(3) 0.016(3) -0.004(2)
C76' 0.041(3) 0.025(2) 0.035(3) -0.002(2) 0.008(2) -0.003(2)
C77' 0.024(2) 0.024(2) 0.028(2) 0.0054(18) -0.0096(18) -0.0015(17)
C78' 0.033(3) 0.038(3) 0.062(4) 0.001(3) -0.002(3) -0.002(2)
C79' 0.045(3) 0.032(3) 0.068(5) -0.011(3) 0.000(3) 0.002(3)
C80' 0.031(4) 0.021(3) 0.017(3) 0.003(2) 0.006(3) 0.006(3)
C81' 0.039(4) 0.021(3) 0.023(3) 0.005(2) 0.006(3) 0.016(3)
K100 0.048(2) 0.061(3) 0.045(3) 0.015(2) 0.017(2) 0.017(2)
O111 0.073(3) 0.049(3) 0.062(3) 0.013(3) 0.017(3) 0.014(2)
C112 0.078(6) 0.072(6) 0.077(6) 0.007(5) 0.007(5) 0.018(5)
C113 0.080(6) 0.092(6) 0.076(5) -0.006(5) -0.005(5) 0.015(5)
C114 0.077(6) 0.072(6) 0.080(6) 0.018(5) -0.003(5) 0.017(5)
C115 0.058(5) 0.054(5) 0.068(5) 0.011(4) 0.012(4) 0.016(4)
O121 0.068(3) 0.056(2) 0.073(4) 0.015(3) -0.016(3) 0.007(2)
C122 0.083(6) 0.060(5) 0.086(6) 0.022(5) -0.010(5) 0.003(5)
C123 0.080(6) 0.062(5) 0.094(6) 0.005(5) -0.010(5) -0.004(5)
C124 0.056(5) 0.074(5) 0.075(5) -0.001(5) 0.000(5) 0.007(4)
C125 0.050(4) 0.063(5) 0.060(5) 0.015(4) -0.008(4) 0.009(4)
O131 0.058(2) 0.099(5) 0.065(3) -0.011(3) 0.011(2) 0.015(3)
C132 0.069(5) 0.103(6) 0.074(5) 0.005(5) 0.005(5) 0.012(5)
C133 0.075(5) 0.096(6) 0.097(6) 0.006(5) 0.005(5) 0.015(5)
C134 0.055(4) 0.077(5) 0.072(5) -0.011(4) 0.010(4) 0.021(4)
C135 0.082(5) 0.101(6) 0.083(5) -0.019(5) 0.008(5) 0.018(5)
O141 0.073(3) 0.049(3) 0.062(3) 0.013(3) 0.017(3) 0.014(2)
C142 0.056(5) 0.054(5) 0.059(5) 0.007(4) 0.013(4) 0.014(4)
C143 0.060(5) 0.043(4) 0.055(5) 0.008(4) 0.007(4) -0.002(4)
C144 0.082(5) 0.038(4) 0.042(4) 0.001(3) 0.017(4) 0.008(4)
C145 0.072(5) 0.050(5) 0.063(5) 0.000(4) 0.016(4) 0.012(4)
O151 0.068(3) 0.056(2) 0.073(4) 0.015(3) -0.016(3) 0.007(2)
C152 0.057(5) 0.076(5) 0.090(6) 0.011(5) -0.014(5) 0.010(4)
C153 0.075(6) 0.087(6) 0.095(6) 0.005(6) -0.018(6) 0.002(5)
C154 0.082(6) 0.071(6) 0.096(6) 0.004(5) -0.016(5) 0.008(5)
C155 0.066(5) 0.053(5) 0.095(6) 0.009(5) -0.025(5) 0.002(4)
O161 0.058(2) 0.099(5) 0.065(3) -0.011(3) 0.011(2) 0.015(3)
C162 0.071(5) 0.095(6) 0.089(6) -0.016(5) 0.015(5) -0.001(5)
C163 0.073(5) 0.103(6) 0.100(6) 0.001(5) 0.015(5) 0.001(5)
C164 0.082(5) 0.100(6) 0.087(6) -0.003(5) 0.025(5) 0.004(5)
C165 0.084(5) 0.108(6) 0.073(5) -0.003(5) 0.020(5) 0.013(5)
K200 0.0653(9) 0.0590(14) 0.0311(11) -0.0034(9) -0.0149(8) 0.0354(9)
O211 0.092(4) 0.086(3) 0.070(3) 0.020(2) 0.002(3) -0.008(3)
C212 0.042(3) 0.038(3) 0.031(3) 0.005(3) 0.002(3) 0.010(3)
C213 0.033(3) 0.024(3) 0.024(3) 0.003(2) -0.002(2) 0.002(2)
C214 0.066(5) 0.047(4) 0.029(3) -0.003(3) -0.003(3) 0.019(4)
C215 0.074(5) 0.061(5) 0.067(5) 0.003(4) 0.020(4) 0.004(4)
O221 0.080(4) 0.070(3) 0.069(3) -0.017(2) -0.014(3) 0.012(3)
C222 0.086(5) 0.067(5) 0.048(4) 0.000(4) -0.009(4) 0.003(5)
C223 0.089(5) 0.075(5) 0.060(5) -0.003(4) 0.001(5) -0.009(5)
C224 0.086(5) 0.060(5) 0.060(5) 0.000(4) 0.005(5) 0.004(4)
C225 0.085(5) 0.073(5) 0.073(5) 0.011(5) 0.013(5) 0.017(5)
O231 0.048(2) 0.061(2) 0.047(2) -0.001(2) -0.0109(19) 0.009(2)
C232 0.043(5) 0.060(5) 0.053(5) 0.009(5) -0.011(4) -0.002(4)
C233 0.042(5) 0.052(5) 0.060(5) 0.015(5) 0.001(4) 0.006(4)
C234 0.052(5) 0.038(4) 0.056(5) -0.001(4) -0.002(4) 0.011(4)
C235 0.057(4) 0.061(4) 0.049(4) -0.006(4) -0.008(4) 0.013(4)
O241 0.092(4) 0.086(3) 0.070(3) 0.020(2) 0.002(3) -0.008(3)
C242 0.107(6) 0.112(6) 0.084(5) 0.031(5) -0.017(5) -0.019(5)
C243 0.108(7) 0.126(7) 0.102(6) 0.030(6) -0.017(6) -0.005(6)
C244 0.101(6) 0.109(6) 0.105(6) 0.012(5) -0.008(5) -0.010(5)
C245 0.058(4) 0.058(4) 0.050(4) 0.009(4) -0.016(4) -0.009(4)
O251 0.048(2) 0.061(2) 0.047(2) -0.001(2) -0.0109(19) 0.009(2)
C252 0.068(5) 0.102(5) 0.054(5) -0.003(5) -0.001(4) -0.018(5)
C253 0.062(5) 0.074(6) 0.070(6) -0.001(5) 0.017(5) -0.004(5)
C254 0.049(5) 0.062(6) 0.056(5) 0.017(5) 0.009(4) 0.001(5)
C255 0.041(5) 0.061(5) 0.062(5) 0.025(5) 0.003(4) -0.003(4)
O261 0.080(4) 0.070(3) 0.069(3) -0.017(2) -0.014(3) 0.012(3)
C262 0.075(5) 0.092(6) 0.097(6) -0.024(5) -0.026(5) 0.009(5)
C263 0.083(6) 0.096(6) 0.089(6) -0.023(5) -0.010(5) -0.004(5)
C264 0.105(6) 0.092(6) 0.091(6) -0.016(5) -0.019(5) 0.003(5)
C265 0.088(6) 0.083(5) 0.093(5) -0.013(5) -0.024(5) 0.014(5)
O301 0.061(3) 0.078(3) 0.077(3) 0.006(3) -0.002(3) -0.014(3)
C302 0.049(3) 0.051(3) 0.051(3) 0.004(3) 0.000(3) 0.005(3)
C303 0.051(3) 0.070(4) 0.074(4) -0.010(3) -0.002(3) -0.001(3)
C304 0.078(5) 0.098(5) 0.100(5) -0.020(4) -0.009(4) -0.006(4)
C305 0.060(4) 0.068(5) 0.055(3) -0.007(3) 0.005(3) -0.003(4)
O351 0.061(3) 0.078(3) 0.077(3) 0.006(3) -0.002(3) -0.014(3)
C352 0.049(3) 0.051(3) 0.051(3) 0.004(3) 0.000(3) 0.005(3)
C353 0.051(3) 0.070(4) 0.074(4) -0.010(3) -0.002(3) -0.001(3)
C354 0.078(5) 0.098(5) 0.100(5) -0.020(4) -0.009(4) -0.006(4)
C355 0.060(4) 0.068(5) 0.055(3) -0.007(3) 0.005(3) -0.003(4)
O401 0.091(4) 0.112(4) 0.109(4) 0.013(4) -0.003(3) -0.002(4)
C402 0.063(4) 0.093(4) 0.093(4) 0.016(4) 0.006(4) -0.012(4)
C403 0.069(4) 0.096(5) 0.105(5) 0.010(4) 0.000(4) -0.003(4)
C404 0.063(4) 0.089(5) 0.096(4) -0.009(4) -0.011(4) -0.001(4)
C405 0.081(4) 0.098(5) 0.094(5) 0.007(4) -0.015(4) 0.003(4)
O451 0.091(4) 0.112(4) 0.109(4) 0.013(4) -0.003(3) -0.002(4)
C452 0.063(4) 0.093(4) 0.093(4) 0.016(4) 0.006(4) -0.012(4)
C453 0.069(4) 0.096(5) 0.105(5) 0.010(4) 0.000(4) -0.003(4)
C454 0.063(4) 0.089(5) 0.096(4) -0.009(4) -0.011(4) -0.001(4)
C455 0.081(4) 0.098(5) 0.094(5) 0.007(4) -0.015(4) 0.003(4)
 
_geom_special_details
;
 All esds (except the esd in the dihedral angle between two l.s. planes)
 are estimated using the full covariance matrix.  The cell esds are taken
 into account individually in the estimation of esds in distances, angles
 and torsion angles; correlations between esds in cell parameters are only
 used when they are defined by crystal symmetry.  An approximate (isotropic)
 treatment of cell esds is used for estimating esds involving l.s. planes.
;
 
loop_
 _geom_bond_atom_site_label_1
 _geom_bond_atom_site_label_2
 _geom_bond_distance
 _geom_bond_site_symmetry_2
 _geom_bond_publ_flag
Fe1 N1 2.060(2) . ?
Fe1 N5 2.062(3) . ?
Fe1 Te1 2.5603(5) 2_666 ?
Fe1 Te1 2.5686(5) . ?
N1 C2 1.327(4) . ?
N1 C18 1.441(4) . ?
C2 C3 1.401(4) . ?
C2 C30 1.525(4) . ?
C3 C4 1.404(5) . ?
C4 N5 1.331(4) . ?
C4 C31 1.524(5) . ?
N5 C6 1.439(4) . ?
C6 C7 1.407(5) . ?
C6 C11 1.417(5) . ?
C7 C8 1.400(5) . ?
C7 C15 1.514(5) . ?
C8 C9 1.376(6) . ?
C9 C10 1.385(6) . ?
C10 C11 1.392(5) . ?
C11 C12 1.517(5) . ?
C12 C14 1.524(7) . ?
C12 C13 1.534(6) . ?
C15 C17 1.523(5) . ?
C15 C16 1.537(5) . ?
C18 C23 1.404(4) . ?
C18 C19 1.416(4) . ?
C19 C20 1.395(5) . ?
C19 C27 1.516(5) . ?
C20 C21 1.384(5) . ?
C21 C22 1.378(5) . ?
C22 C23 1.397(5) . ?
C23 C24 1.522(5) . ?
C24 C25 1.522(6) . ?
C24 C26 1.531(5) . ?
C27 C28 1.524(5) . ?
C27 C29 1.534(5) . ?
Fe2 N55 2.051(4) . ?
Fe2 N51' 2.056(5) . ?
Fe2 N51 2.069(5) . ?
Fe2 N55' 2.074(4) . ?
Fe2 Te2 2.5470(6) 2_677 ?
Fe2 Te2' 2.5495(6) . ?
Fe2 Te2 2.6010(6) . ?
Fe2 Te2' 2.6061(6) 2_677 ?
N51 C52 1.335(6) . ?
N51 C68 1.442(5) . ?
C52 C53 1.408(9) . ?
C52 C80 1.522(7) . ?
C53 C54 1.396(9) . ?
C54 N55 1.327(6) . ?
C54 C81 1.530(7) . ?
N55 C56 1.447(5) . ?
C56 C57 1.3900 . ?
C56 C61 1.3900 . ?
C57 C58 1.3900 . ?
C57 C65 1.562(7) . ?
C58 C59 1.3900 . ?
C59 C60 1.3900 . ?
C60 C61 1.3900 . ?
C61 C62 1.550(7) . ?
C62 C64 1.521(9) . ?
C62 C63 1.524(9) . ?
C65 C67 1.527(8) . ?
C65 C66 1.533(8) . ?
C68 C69 1.3900 . ?
C68 C73 1.3900 . ?
C69 C70 1.3900 . ?
C69 C77 1.538(7) . ?
C70 C71 1.3900 . ?
C71 C72 1.3900 . ?
C72 C73 1.3900 . ?
C73 C74 1.541(7) . ?
C74 C76 1.530(8) . ?
C74 C75 1.538(8) . ?
C77 C78 1.513(9) . ?
C77 C79 1.527(9) . ?
N51' C52' 1.330(6) . ?
N51' C68' 1.435(5) . ?
C52' C53' 1.406(10) . ?
C52' C80' 1.517(7) . ?
C53' C54' 1.398(8) . ?
C54' N55' 1.332(6) . ?
C54' C81' 1.529(7) . ?
N55' C56' 1.457(5) . ?
C56' C57' 1.3900 . ?
C56' C61' 1.3900 . ?
C57' C58' 1.3900 . ?
C57' C65' 1.548(7) . ?
C58' C59' 1.3900 . ?
C59' C60' 1.3900 . ?
C60' C61' 1.3900 . ?
C61' C62' 1.549(7) . ?
C62' C64' 1.517(9) . ?
C62' C63' 1.523(9) . ?
C65' C67' 1.525(8) . ?
C65' C66' 1.530(8) . ?
C68' C69' 1.3900 . ?
C68' C73' 1.3900 . ?
C69' C70' 1.3900 . ?
C69' C77' 1.545(6) . ?
C70' C71' 1.3900 . ?
C71' C72' 1.3900 . ?
C72' C73' 1.3900 . ?
C73' C74' 1.542(7) . ?
C74' C76' 1.533(8) . ?
C74' C75' 1.543(8) . ?
C77' C78' 1.516(8) . ?
C77' C79' 1.523(9) . ?
K100 O111 2.638(10) . ?
K100 O141 2.639(10) . ?
K100 O121 2.688(9) . ?
K100 O151 2.711(9) . ?
K100 O161 2.723(10) . ?
K100 O131 2.746(10) . ?
O111 C115 1.425(7) . ?
O111 C112 1.428(7) . ?
C112 C113 1.471(7) . ?
C113 C114 1.453(7) . ?
C114 C115 1.475(7) . ?
O121 C122 1.415(7) . ?
O121 C125 1.429(7) . ?
C122 C123 1.459(7) . ?
C123 C124 1.468(7) . ?
C124 C125 1.477(7) . ?
O131 C135 1.413(7) . ?
O131 C132 1.425(7) . ?
C132 C133 1.461(7) . ?
C133 C134 1.453(7) . ?
C134 C135 1.465(7) . ?
O141 C142 1.422(7) . ?
O141 C145 1.437(7) . ?
C142 C143 1.465(7) . ?
C143 C144 1.466(7) . ?
C144 C145 1.478(7) . ?
O151 C155 1.422(7) . ?
O151 C152 1.427(7) . ?
C152 C153 1.474(7) . ?
C153 C154 1.473(7) . ?
C154 C155 1.458(7) . ?
O161 C165 1.420(7) . ?
O161 C162 1.428(7) . ?
C162 C163 1.474(7) . ?
C163 C164 1.466(7) . ?
C164 C165 1.448(7) . ?
K200 O211 2.613(11) . ?
K200 O241 2.617(11) . ?
K200 O231 2.664(11) . ?
K200 O251 2.665(11) . ?
K200 O261 2.691(11) . ?
K200 O221 2.692(11) . ?
O211 C215 1.429(7) . ?
O211 C212 1.453(7) . ?
C212 C213 1.474(6) . ?
C213 C214 1.499(6) . ?
C214 C215 1.484(7) . ?
O221 C225 1.431(7) . ?
O221 C222 1.443(7) . ?
C222 C223 1.475(7) . ?
C223 C224 1.476(7) . ?
C224 C225 1.475(7) . ?
O231 C235 1.413(6) . ?
O231 C232 1.431(7) . ?
C232 C233 1.487(7) . ?
C233 C234 1.495(7) . ?
C234 C235 1.477(7) . ?
O241 C242 1.415(7) . ?
O241 C245 1.433(7) . ?
C242 C243 1.476(7) . ?
C243 C244 1.466(7) . ?
C244 C245 1.496(7) . ?
O251 C252 1.427(7) . ?
O251 C255 1.431(7) . ?
C252 C253 1.476(7) . ?
C253 C254 1.477(7) . ?
C254 C255 1.484(7) . ?
O261 C265 1.424(7) . ?
O261 C262 1.437(7) . ?
C262 C263 1.459(7) . ?
C263 C264 1.467(7) . ?
C264 C265 1.477(7) . ?
O301 C305 1.436(7) . ?
O301 C302 1.454(7) . ?
C302 C303 1.458(7) . ?
C303 C304 1.467(7) . ?
C304 C305 1.474(7) . ?
O351 C355 1.429(7) . ?
O351 C352 1.435(7) . ?
C352 C353 1.445(7) . ?
C353 C354 1.476(7) . ?
C354 C355 1.510(7) . ?
O401 C402 1.426(7) . ?
O401 C405 1.436(7) . ?
C402 C403 1.443(7) . ?
C403 C404 1.456(7) . ?
C404 C405 1.459(7) . ?
O451 C452 1.425(7) . ?
O451 C455 1.427(7) . ?
C452 C453 1.453(7) . ?
C453 C454 1.471(7) . ?
C454 C455 1.482(7) . ?
 
loop_
 _geom_angle_atom_site_label_1
 _geom_angle_atom_site_label_2
 _geom_angle_atom_site_label_3
 _geom_angle
 _geom_angle_site_symmetry_1
 _geom_angle_site_symmetry_3
 _geom_angle_publ_flag
N1 Fe1 N5 91.15(10) . . ?
N1 Fe1 Te1 117.31(7) . 2_666 ?
N5 Fe1 Te1 116.73(8) . 2_666 ?
N1 Fe1 Te1 113.77(7) . . ?
N5 Fe1 Te1 114.55(8) . . ?
Te1 Fe1 Te1 103.742(17) 2_666 . ?
Fe1 Te1 Fe1 76.258(17) 2_666 . ?
C2 N1 C18 116.0(2) . . ?
C2 N1 Fe1 122.9(2) . . ?
C18 N1 Fe1 121.07(19) . . ?
N1 C2 C3 124.3(3) . . ?
N1 C2 C30 121.4(3) . . ?
C3 C2 C30 114.3(3) . . ?
C2 C3 C4 128.3(3) . . ?
N5 C4 C3 124.5(3) . . ?
N5 C4 C31 121.1(3) . . ?
C3 C4 C31 114.3(3) . . ?
C4 N5 C6 116.1(3) . . ?
C4 N5 Fe1 122.3(2) . . ?
C6 N5 Fe1 121.5(2) . . ?
C7 C6 C11 121.2(3) . . ?
C7 C6 N5 120.4(3) . . ?
C11 C6 N5 118.3(3) . . ?
C8 C7 C6 117.7(3) . . ?
C8 C7 C15 119.6(3) . . ?
C6 C7 C15 122.6(3) . . ?
C9 C8 C7 121.8(4) . . ?
C8 C9 C10 119.7(4) . . ?
C9 C10 C11 121.5(4) . . ?
C10 C11 C6 117.9(3) . . ?
C10 C11 C12 120.3(4) . . ?
C6 C11 C12 121.8(3) . . ?
C11 C12 C14 111.5(4) . . ?
C11 C12 C13 112.6(4) . . ?
C14 C12 C13 109.9(4) . . ?
C7 C15 C17 110.9(3) . . ?
C7 C15 C16 112.7(3) . . ?
C17 C15 C16 108.9(3) . . ?
C23 C18 C19 121.1(3) . . ?
C23 C18 N1 121.2(3) . . ?
C19 C18 N1 117.7(3) . . ?
C20 C19 C18 118.2(3) . . ?
C20 C19 C27 120.8(3) . . ?
C18 C19 C27 121.0(3) . . ?
C21 C20 C19 121.0(3) . . ?
C22 C21 C20 120.1(3) . . ?
C21 C22 C23 121.4(3) . . ?
C22 C23 C18 118.1(3) . . ?
C22 C23 C24 119.7(3) . . ?
C18 C23 C24 122.2(3) . . ?
C23 C24 C25 110.5(3) . . ?
C23 C24 C26 112.8(3) . . ?
C25 C24 C26 109.2(3) . . ?
C19 C27 C28 112.9(3) . . ?
C19 C27 C29 111.4(3) . . ?
C28 C27 C29 110.4(3) . . ?
N55 Fe2 N51 91.3(2) . . ?
N51' Fe2 N55' 90.9(2) . . ?
N55 Fe2 Te2 114.56(16) . 2_677 ?
N51 Fe2 Te2 113.56(18) . 2_677 ?
N51' Fe2 Te2' 119.85(17) . . ?
N55' Fe2 Te2' 116.76(14) . . ?
N55 Fe2 Te2 116.59(15) . . ?
N51 Fe2 Te2 116.60(16) . . ?
Te2 Fe2 Te2 104.500(19) 2_677 . ?
N55 Fe2 Te2' 128.44(16) . 2_677 ?
N51' Fe2 Te2' 113.45(18) . 2_677 ?
N51 Fe2 Te2' 102.81(18) . 2_677 ?
N55' Fe2 Te2' 111.15(16) . 2_677 ?
Te2 Fe2 Te2' 15.929(12) 2_677 2_677 ?
Te2' Fe2 Te2' 104.631(19) . 2_677 ?
Te2 Fe2 Te2' 100.79(2) . 2_677 ?
Fe2 Te2 Fe2 75.502(19) 2_677 . ?
C52 N51 C68 114.7(5) . . ?
C52 N51 Fe2 121.7(4) . . ?
C68 N51 Fe2 123.6(4) . . ?
N51 C52 C53 124.0(6) . . ?
N51 C52 C80 121.3(6) . . ?
C53 C52 C80 114.4(6) . . ?
C54 C53 C52 129.1(7) . . ?
N55 C54 C53 124.3(6) . . ?
N55 C54 C81 120.2(5) . . ?
C53 C54 C81 115.3(7) . . ?
C54 N55 C56 116.0(4) . . ?
C54 N55 Fe2 122.0(4) . . ?
C56 N55 Fe2 121.9(3) . . ?
C57 C56 C61 120.0 . . ?
C57 C56 N55 121.1(3) . . ?
C61 C56 N55 118.9(3) . . ?
C56 C57 C58 120.0 . . ?
C56 C57 C65 121.7(4) . . ?
C58 C57 C65 118.2(4) . . ?
C59 C58 C57 120.0 . . ?
C58 C59 C60 120.0 . . ?
C59 C60 C61 120.0 . . ?
C60 C61 C56 120.0 . . ?
C60 C61 C62 118.0(3) . . ?
C56 C61 C62 121.9(3) . . ?
C64 C62 C63 110.7(6) . . ?
C64 C62 C61 112.1(5) . . ?
C63 C62 C61 110.0(6) . . ?
C67 C65 C66 109.1(6) . . ?
C67 C65 C57 111.9(6) . . ?
C66 C65 C57 109.6(5) . . ?
C69 C68 C73 120.0 . . ?
C69 C68 N51 119.1(4) . . ?
C73 C68 N51 120.7(4) . . ?
C68 C69 C70 120.0 . . ?
C68 C69 C77 120.7(4) . . ?
C70 C69 C77 119.3(4) . . ?
C71 C70 C69 120.0 . . ?
C70 C71 C72 120.0 . . ?
C73 C72 C71 120.0 . . ?
C72 C73 C68 120.0 . . ?
C72 C73 C74 118.0(4) . . ?
C68 C73 C74 122.0(4) . . ?
C76 C74 C75 108.8(5) . . ?
C76 C74 C73 110.8(5) . . ?
C75 C74 C73 112.6(6) . . ?
C78 C77 C79 109.5(6) . . ?
C78 C77 C69 113.9(6) . . ?
C79 C77 C69 111.4(6) . . ?
Fe2 Te2' Fe2 75.370(19) . 2_677 ?
C52' N51' C68' 116.3(5) . . ?
C52' N51' Fe2 123.8(4) . . ?
C68' N51' Fe2 119.9(4) . . ?
N51' C52' C53' 124.0(7) . . ?
N51' C52' C80' 120.6(6) . . ?
C53' C52' C80' 115.4(6) . . ?
C54' C53' C52' 128.5(8) . . ?
N55' C54' C53' 124.1(6) . . ?
N55' C54' C81' 121.4(5) . . ?
C53' C54' C81' 114.6(5) . . ?
C54' N55' C56' 115.8(4) . . ?
C54' N55' Fe2 123.2(4) . . ?
C56' N55' Fe2 121.0(3) . . ?
C57' C56' C61' 120.0 . . ?
C57' C56' N55' 121.0(3) . . ?
C61' C56' N55' 118.8(3) . . ?
C56' C57' C58' 120.0 . . ?
C56' C57' C65' 122.8(3) . . ?
C58' C57' C65' 117.2(3) . . ?
C57' C58' C59' 120.0 . . ?
C60' C59' C58' 120.0 . . ?
C61' C60' C59' 120.0 . . ?
C60' C61' C56' 120.0 . . ?
C60' C61' C62' 118.8(4) . . ?
C56' C61' C62' 121.2(4) . . ?
C64' C62' C63' 111.7(6) . . ?
C64' C62' C61' 112.8(6) . . ?
C63' C62' C61' 110.1(6) . . ?
C67' C65' C66' 109.3(5) . . ?
C67' C65' C57' 112.7(5) . . ?
C66' C65' C57' 111.0(5) . . ?
C69' C68' C73' 120.0 . . ?
C69' C68' N51' 118.3(4) . . ?
C73' C68' N51' 121.2(4) . . ?
C70' C69' C68' 120.0 . . ?
C70' C69' C77' 119.1(3) . . ?
C68' C69' C77' 120.8(3) . . ?
C69' C70' C71' 120.0 . . ?
C72' C71' C70' 120.0 . . ?
C71' C72' C73' 120.0 . . ?
C72' C73' C68' 120.0 . . ?
C72' C73' C74' 118.3(4) . . ?
C68' C73' C74' 121.7(4) . . ?
C76' C74' C73' 110.3(6) . . ?
C76' C74' C75' 108.5(6) . . ?
C73' C74' C75' 112.5(6) . . ?
C78' C77' C79' 109.6(6) . . ?
C78' C77' C69' 113.4(5) . . ?
C79' C77' C69' 111.1(6) . . ?
O111 K100 O141 177.9(7) . . ?
O111 K100 O121 102.0(5) . . ?
O141 K100 O121 77.5(4) . . ?
O111 K100 O151 83.1(4) . . ?
O141 K100 O151 97.4(5) . . ?
O121 K100 O151 174.6(6) . . ?
O111 K100 O161 93.2(5) . . ?
O141 K100 O161 88.9(5) . . ?
O121 K100 O161 92.3(5) . . ?
O151 K100 O161 89.1(5) . . ?
O111 K100 O131 92.4(5) . . ?
O141 K100 O131 85.7(5) . . ?
O121 K100 O131 98.0(5) . . ?
O151 K100 O131 79.9(5) . . ?
O161 K100 O131 166.9(7) . . ?
C115 O111 C112 107.7(6) . . ?
C115 O111 K100 124.1(8) . . ?
C112 O111 K100 121.1(8) . . ?
O111 C112 C113 107.6(6) . . ?
C114 C113 C112 104.8(5) . . ?
C113 C114 C115 104.2(5) . . ?
O111 C115 C114 107.2(5) . . ?
C122 O121 C125 107.7(6) . . ?
C122 O121 K100 122.5(6) . . ?
C125 O121 K100 129.7(6) . . ?
O121 C122 C123 108.5(6) . . ?
C122 C123 C124 105.8(6) . . ?
C123 C124 C125 105.8(7) . . ?
O121 C125 C124 105.2(6) . . ?
C135 O131 C132 107.4(6) . . ?
C135 O131 K100 136.9(7) . . ?
C132 O131 K100 115.7(7) . . ?
O131 C132 C133 109.6(6) . . ?
C134 C133 C132 103.4(6) . . ?
C133 C134 C135 106.7(7) . . ?
O131 C135 C134 105.9(6) . . ?
C142 O141 C145 106.2(7) . . ?
C142 O141 K100 118.3(6) . . ?
C145 O141 K100 128.0(7) . . ?
O141 C142 C143 108.0(6) . . ?
C142 C143 C144 105.7(6) . . ?
C143 C144 C145 106.3(6) . . ?
O141 C145 C144 105.1(6) . . ?
C155 O151 C152 108.5(6) . . ?
C155 O151 K100 127.0(7) . . ?
C152 O151 K100 123.9(7) . . ?
O151 C152 C153 106.4(7) . . ?
C154 C153 C152 104.2(7) . . ?
C155 C154 C153 107.4(7) . . ?
O151 C155 C154 107.2(6) . . ?
C165 O161 C162 107.5(6) . . ?
C165 O161 K100 128.8(8) . . ?
C162 O161 K100 122.0(7) . . ?
O161 C162 C163 106.9(6) . . ?
C164 C163 C162 100.3(7) . . ?
C165 C164 C163 104.0(7) . . ?
O161 C165 C164 105.0(7) . . ?
O211 K200 O241 167.4(6) . . ?
O211 K200 O231 81.1(4) . . ?
O241 K200 O231 110.5(5) . . ?
O211 K200 O251 79.3(4) . . ?
O241 K200 O251 88.4(4) . . ?
O231 K200 O251 157.7(6) . . ?
O211 K200 O261 85.2(5) . . ?
O241 K200 O261 96.9(5) . . ?
O231 K200 O261 101.4(5) . . ?
O251 K200 O261 87.5(4) . . ?
O211 K200 O221 91.5(5) . . ?
O241 K200 O221 83.6(5) . . ?
O231 K200 O221 90.9(4) . . ?
O251 K200 O221 79.1(4) . . ?
O261 K200 O221 166.6(6) . . ?
C215 O211 C212 105.0(6) . . ?
C215 O211 K200 126.4(6) . . ?
C212 O211 K200 126.6(6) . . ?
O211 C212 C213 105.9(5) . . ?
C212 C213 C214 103.1(5) . . ?
C215 C214 C213 103.1(6) . . ?
O211 C215 C214 98.9(6) . . ?
C225 O221 C222 106.7(6) . . ?
C225 O221 K200 126.9(7) . . ?
C222 O221 K200 122.9(7) . . ?
O221 C222 C223 104.8(6) . . ?
C222 C223 C224 100.8(7) . . ?
C225 C224 C223 105.2(6) . . ?
O221 C225 C224 106.6(6) . . ?
C235 O231 C232 108.7(6) . . ?
C235 O231 K200 121.3(6) . . ?
C232 O231 K200 119.1(7) . . ?
O231 C232 C233 106.4(7) . . ?
C232 C233 C234 102.7(6) . . ?
C235 C234 C233 101.8(7) . . ?
O231 C235 C234 105.4(6) . . ?
C242 O241 C245 105.9(7) . . ?
C242 O241 K200 133.7(9) . . ?
C245 O241 K200 94.8(6) . . ?
O241 C242 C243 104.5(8) . . ?
C244 C243 C242 101.6(7) . . ?
C243 C244 C245 105.2(7) . . ?
O241 C245 C244 106.1(6) . . ?
C252 O251 C255 107.6(6) . . ?
C252 O251 K200 128.2(6) . . ?
C255 O251 K200 114.7(6) . . ?
O251 C252 C253 107.8(6) . . ?
C252 C253 C254 105.2(7) . . ?
C253 C254 C255 105.5(7) . . ?
O251 C255 C254 104.2(7) . . ?
C265 O261 C262 104.7(6) . . ?
C265 O261 K200 121.3(8) . . ?
C262 O261 K200 129.8(8) . . ?
O261 C262 C263 108.0(7) . . ?
C262 C263 C264 104.4(6) . . ?
C263 C264 C265 107.1(6) . . ?
O261 C265 C264 105.3(7) . . ?
C305 O301 C302 110.3(6) . . ?
O301 C302 C303 104.4(6) . . ?
C302 C303 C304 106.0(7) . . ?
C303 C304 C305 108.0(7) . . ?
O301 C305 C304 104.9(6) . . ?
C355 O351 C352 106.3(6) . . ?
O351 C352 C353 109.0(7) . . ?
C352 C353 C354 96.5(7) . . ?
C353 C354 C355 106.9(7) . . ?
O351 C355 C354 103.2(6) . . ?
C402 O401 C405 108.3(7) . . ?
O401 C402 C403 108.8(6) . . ?
C402 C403 C404 106.9(6) . . ?
C403 C404 C405 107.0(7) . . ?
O401 C405 C404 107.5(7) . . ?
C452 O451 C455 108.5(7) . . ?
O451 C452 C453 105.7(7) . . ?
C452 C453 C454 104.1(7) . . ?
C453 C454 C455 105.5(7) . . ?
O451 C455 C454 106.4(7) . . ?
 
_refine_diff_density_max    1.996
_refine_diff_density_min   -1.713
_refine_diff_density_rms    0.111

_shelx_res_file
;
TITL CEC0019 Justin Henthorn / Serena DeBeer in P-1 ; SDB-JH-418-43
    anis.res
    created by SHELXL-2018/3 at 13:38:12 on 04-Mar-2021
TITL [K(thf)6][L2Fe2(mu-Te)2] * 2 thf
    anis.res
    created by SHELXL-2018/3 at 13:38:12 on 04-Mar-2021
CELL 0.71073 13.1253 17.983 19.525 91.581 90.544 92.274
ZERR 2.00     0.0013  0.002  0.002  0.004  0.004  0.004
LATT 1
SFAC C H N O K FE TE
UNIT 180 292 8 16 2 4 4
LIST 4
OMIT -3 60
TEMP -173
SIZE 0.040 0.100 0.150
L.S. 8
FMAP 2
PLAN 20
BOND
EADP TE2 TE2'
EADP N51 N51'
EADP C52 C52'
EADP C53 C53'
EADP C54 C54'
EADP N55 N55'
EADP C56 C56'
EADP C57 C57'
EADP C58 C58'
EADP C59 C59'
EADP C60 C60'
EADP C61 C61'
EADP C62 C62'
EADP C63 C63'
EADP C64 C64'
EADP C65 C65'
EADP C66 C66'
EADP C67 C67'
EADP C68 C68'
EADP C69 C69'
EADP C70 C70'
EADP C71 C71'
EADP C72 C72'
EADP C73 C73'
EADP C74 C74'
EADP C75 C75'
EADP C76 C76'
EADP C77 C77'
EADP C78 C78'
EADP C79 C79'

SADI 0.01 Fe2 N51 Fe2 N55 Fe2 N51' FE2 N55'

EADP O111 O141
EADP O121 O151
EADP O131 O161

EADP O211 O241
EADP O221 O261
EADP O231 O251

EADP O301 O351
EADP C302 C352
EADP C303 C353
EADP C304 C354
EADP C305 C355

EADP O401 O451
EADP C402 C452
EADP C403 C453
EADP C404 C454
EADP C405 C455

SIMU 0.01 O111 > C115
SIMU 0.01 O121 > C125
SIMU 0.01 O131 > C135
SIMU 0.01 O141 > C145
SIMU 0.01 O151 > C155
SIMU 0.01 O161 > C165

ISOR 0.01 O111 > C115
ISOR 0.01 O121 > C125
ISOR 0.01 O131 > C135
ISOR 0.01 O141 > C145
ISOR 0.01 O151 > C155
ISOR 0.01 O161 > C165

SIMU 0.01 O211 > C215
SIMU 0.01 O221 > C225
SIMU 0.01 O231 > C235
SIMU 0.01 O241 > C245
SIMU 0.01 O251 > C255
SIMU 0.01 O261 > C265

ISOR 0.01 O211 > C215
ISOR 0.01 O221 > C225
ISOR 0.01 O231 > C235
ISOR 0.01 O241 > C245
ISOR 0.01 O251 > C255
ISOR 0.01 O261 > C265

SIMU 0.01 O301 > C305

ISOR 0.01 O301 > C305
ISOR 0.01 O351 > C355

SIMU 0.01 O401 > C405

ISOR 0.01 O401 > C405
ISOR 0.01 O451 > C455

SADI 0.01 O111 C112 O111 C115
SADI 0.01 C112 C113 C113 C114 C114 C115
SADI 0.01 O111 C113 O111 C114
SADI 0.01 C112 C114 C113 C115

SADI 0.02 K100 O111 K100 O121 K100 O131 K100 O141 K100 O151 K100 O161
SADI 0.02 K200 O211 K200 O221 K200 O231 K200 O241 K200 O251 K200 O261

FREE K100 C122
FREE K200 C245
FREE K200 C255
FREE K200 H24H

ACTA

WGHT    0.053800   12.537300
FVAR       0.23892
MOLE 1
FE1   6    0.386662    0.473250    0.480828    11.00000    0.01760    0.01964 =
         0.01481    0.00269    0.00030    0.00263
TE1   7    0.448607    0.592946    0.545873    11.00000    0.02295    0.02143 =
         0.02174   -0.00234    0.00033    0.00591
N1    3    0.289804    0.491336    0.399842    11.00000    0.01960    0.01847 =
         0.01535    0.00189    0.00007    0.00459
C2    1    0.189023    0.487167    0.405069    11.00000    0.02239    0.02296 =
         0.01839   -0.00014   -0.00246    0.00428
C3    1    0.136866    0.460388    0.462198    11.00000    0.02006    0.03409 =
         0.02298    0.00207    0.00147    0.00392
AFIX  43
H3    2    0.066485    0.470614    0.464224    11.00000   -1.20000
AFIX   0
C4    1    0.175287    0.420372    0.516845    11.00000    0.02209    0.02892 =
         0.02035    0.00209    0.00367   -0.00182
N5    3    0.273992    0.412237    0.529580    11.00000    0.02326    0.02489 =
         0.01676    0.00709    0.00124    0.00106
C6    1    0.297930    0.360382    0.581606    11.00000    0.02707    0.02857 =
         0.02131    0.00899    0.00063    0.00065
C7    1    0.298605    0.382661    0.651283    11.00000    0.02618    0.03681 =
         0.01984    0.00840    0.00243    0.00321
C8    1    0.313663    0.328125    0.699739    11.00000    0.04214    0.04337 =
         0.02078    0.01075    0.00296    0.00586
AFIX  43
H8    2    0.313925    0.341924    0.747060    11.00000   -1.20000
AFIX   0
C9    1    0.328093    0.255094    0.680738    11.00000    0.05333    0.04122 =
         0.03287    0.02060    0.00323    0.00637
AFIX  43
H9    2    0.336181    0.218866    0.714666    11.00000   -1.20000
AFIX   0
C10   1    0.330768    0.234658    0.611866    11.00000    0.05589    0.02955 =
         0.03599    0.01004    0.00219    0.00322
AFIX  43
H10   2    0.342360    0.184368    0.599081    11.00000   -1.20000
AFIX   0
C11   1    0.316863    0.286113    0.560958    11.00000    0.03936    0.02744 =
         0.02806    0.00869    0.00091   -0.00134
C12   1    0.319261    0.261838    0.485989    11.00000    0.06073    0.02732 =
         0.02734    0.00189   -0.00172    0.00112
AFIX  13
H12   2    0.332130    0.307494    0.458762    11.00000   -1.20000
AFIX   0
C13   1    0.405192    0.208745    0.470267    11.00000    0.06936    0.03288 =
         0.03897    0.00039    0.00738    0.00248
AFIX 137
H13A  2    0.391643    0.161640    0.493212    11.00000   -1.50000
H13B  2    0.470292    0.231357    0.486868    11.00000   -1.50000
H13C  2    0.408531    0.199326    0.420678    11.00000   -1.50000
AFIX   0
C14   1    0.217226    0.226391    0.462078    11.00000    0.06773    0.07145 =
         0.05316   -0.01942   -0.01159   -0.00209
AFIX 137
H14A  2    0.199705    0.183723    0.490451    11.00000   -1.50000
H14B  2    0.222117    0.209574    0.414094    11.00000   -1.50000
H14C  2    0.164233    0.263079    0.466312    11.00000   -1.50000
AFIX   0
C15   1    0.283746    0.462309    0.675009    11.00000    0.03107    0.03822 =
         0.01919    0.00561    0.00435    0.01200
AFIX  13
H15   2    0.275257    0.492914    0.633498    11.00000   -1.20000
AFIX   0
C16   1    0.188735    0.470459    0.719566    11.00000    0.03743    0.06563 =
         0.04212   -0.00172    0.01356    0.01532
AFIX 137
H16A  2    0.127699    0.455036    0.692692    11.00000   -1.50000
H16B  2    0.184006    0.522552    0.734886    11.00000   -1.50000
H16C  2    0.193910    0.438986    0.759536    11.00000   -1.50000
AFIX   0
C17   1    0.376800    0.493589    0.714967    11.00000    0.03998    0.04285 =
         0.02478    0.00157    0.00150    0.00629
AFIX 137
H17A  2    0.384169    0.466328    0.757389    11.00000   -1.50000
H17B  2    0.368204    0.546421    0.726126    11.00000   -1.50000
H17C  2    0.437897    0.488144    0.687095    11.00000   -1.50000
AFIX   0
C18   1    0.328940    0.508862    0.333232    11.00000    0.02047    0.02343 =
         0.01486    0.00253   -0.00117    0.00206
C19   1    0.350836    0.448773    0.288029    11.00000    0.02280    0.02669 =
         0.01719   -0.00048    0.00058    0.00212
C20   1    0.380066    0.464910    0.221374    11.00000    0.03463    0.03743 =
         0.01759   -0.00323    0.00173    0.00120
AFIX  43
H20   2    0.393576    0.425340    0.189938    11.00000   -1.20000
AFIX   0
C21   1    0.389669    0.537711    0.200373    11.00000    0.04232    0.04406 =
         0.01716    0.00781    0.00426   -0.00006
AFIX  43
H21   2    0.408673    0.547729    0.154613    11.00000   -1.20000
AFIX   0
C22   1    0.371718    0.595691    0.245710    11.00000    0.04099    0.03197 =
         0.02502    0.01201    0.00243    0.00262
AFIX  43
H22   2    0.379780    0.645432    0.230882    11.00000   -1.20000
AFIX   0
C23   1    0.341917    0.582911    0.313016    11.00000    0.02817    0.02575 =
         0.02143    0.00572    0.00055    0.00449
C24   1    0.325707    0.648616    0.361946    11.00000    0.04375    0.02103 =
         0.02690    0.00596    0.00323    0.00593
AFIX  13
H24   2    0.305433    0.628611    0.407332    11.00000   -1.20000
AFIX   0
C25   1    0.424301    0.695235    0.372067    11.00000    0.05561    0.02725 =
         0.03500    0.00501   -0.00345    0.00216
AFIX 137
H25A  2    0.477978    0.663746    0.388736    11.00000   -1.50000
H25B  2    0.413615    0.735605    0.405657    11.00000   -1.50000
H25C  2    0.444796    0.716371    0.328325    11.00000   -1.50000
AFIX   0
C26   1    0.241565    0.698519    0.337593    11.00000    0.04707    0.02902 =
         0.06550    0.00991    0.00346    0.01565
AFIX 137
H26A  2    0.232828    0.738941    0.371462    11.00000   -1.50000
H26B  2    0.177471    0.668997    0.332209    11.00000   -1.50000
H26C  2    0.260530    0.719566    0.293516    11.00000   -1.50000
AFIX   0
C27   1    0.339470    0.368915    0.310650    11.00000    0.03097    0.02368 =
         0.01979   -0.00399   -0.00015    0.00061
AFIX  13
H27   2    0.343265    0.369932    0.361846    11.00000   -1.20000
AFIX   0
C28   1    0.424587    0.320676    0.284615    11.00000    0.03741    0.02765 =
         0.02934   -0.00481   -0.00024    0.00582
AFIX 137
H28A  2    0.417391    0.312833    0.234907    11.00000   -1.50000
H28B  2    0.420339    0.272504    0.306905    11.00000   -1.50000
H28C  2    0.490768    0.345670    0.295289    11.00000   -1.50000
AFIX   0
C29   1    0.235071    0.333693    0.289648    11.00000    0.03297    0.03467 =
         0.04427   -0.01140    0.00363   -0.00414
AFIX 137
H29A  2    0.181191    0.360945    0.312477    11.00000   -1.50000
H29B  2    0.231126    0.281591    0.303177    11.00000   -1.50000
H29C  2    0.226201    0.336041    0.239871    11.00000   -1.50000
AFIX   0
C30   1    0.119945    0.509341    0.346429    11.00000    0.02053    0.04125 =
         0.02412    0.00574   -0.00066    0.00661
AFIX 137
H30A  2    0.111822    0.563287    0.348722    11.00000   -1.50000
H30B  2    0.053068    0.483665    0.350298    11.00000   -1.50000
H30C  2    0.150557    0.495318    0.302589    11.00000   -1.50000
AFIX   0
C31   1    0.093708    0.381432    0.559544    11.00000    0.02609    0.05438 =
         0.03163    0.01496    0.00187   -0.00665
AFIX 137
H31A  2    0.085487    0.329124    0.544353    11.00000   -1.50000
H31B  2    0.028886    0.405881    0.553786    11.00000   -1.50000
H31C  2    0.114280    0.384246    0.607957    11.00000   -1.50000
AFIX   0
MOLE 2
FE2   6    0.534545    0.940242    0.945344    11.00000    0.01661    0.01450 =
         0.01645    0.00085    0.00297    0.00207
PART 1
TE2   7    0.351633    0.983970    0.970023    10.50000    0.01454    0.02102 =
         0.02263   -0.00216    0.00061    0.00169
N51   3    0.582976    0.945713    0.845035    10.50000    0.01783    0.01091 =
         0.01569   -0.00040   -0.00209   -0.00290
C52   1    0.645048    0.895885    0.818127    10.50000    0.01164    0.01529 =
         0.01684   -0.00306   -0.00269   -0.00760
C53   1    0.666855    0.828347    0.848845    10.50000    0.01645    0.02088 =
         0.02343   -0.00061    0.00567    0.00344
AFIX  43
H53   2    0.719968    0.801521    0.828198    10.50000   -1.20000
AFIX   0
C54   1    0.621448    0.795234    0.905359    10.50000    0.01675    0.01585 =
         0.02100   -0.00131   -0.00379    0.00066
N55   3    0.554304    0.827699    0.945522    10.50000    0.01925    0.01330 =
         0.01805    0.00297    0.00188    0.00085
AFIX  66
C56   1    0.497968    0.779306    0.990930    10.50000    0.02558    0.01830 =
         0.01838    0.00341    0.00541    0.00638
C57   1    0.536217    0.763781    1.055382    10.50000    0.03367    0.02239 =
         0.01887    0.00159    0.00350    0.01196
C58   1    0.482050    0.715437    1.097291    10.50000    0.03802    0.02696 =
         0.02013    0.00933    0.00244    0.00998
AFIX  43
H58   2    0.508192    0.704827    1.141341    10.50000   -1.20000
AFIX  65
C59   1    0.389635    0.682617    1.074749    10.50000    0.04753    0.02157 =
         0.02624    0.00888    0.01215    0.00362
AFIX  43
H59   2    0.352615    0.649576    1.103392    10.50000   -1.20000
AFIX  65
C60   1    0.351385    0.698141    1.010298    10.50000    0.03816    0.01871 =
         0.03022    0.00398    0.00718    0.00067
AFIX  43
H60   2    0.288224    0.675710    0.994892    10.50000   -1.20000
AFIX  65
C61   1    0.405550    0.746485    0.968388    10.50000    0.02712    0.02041 =
         0.01923    0.00633    0.00401    0.00388
AFIX   0
C62   1    0.361672    0.759788    0.895982    10.50000    0.03126    0.02741 =
         0.02787    0.00573    0.00033   -0.00778
AFIX  13
H62   2    0.403978    0.800596    0.875194    10.50000   -1.20000
AFIX   0
C63   1    0.370064    0.689890    0.850782    10.50000    0.04505    0.04796 =
         0.03202   -0.00211    0.00209   -0.00267
AFIX 137
H63A  2    0.327253    0.649472    0.869281    10.50000   -1.50000
H63B  2    0.441188    0.675275    0.849844    10.50000   -1.50000
H63C  2    0.347147    0.699974    0.804155    10.50000   -1.50000
AFIX   0
C64   1    0.252005    0.783991    0.898422    10.50000    0.03167    0.03547 =
         0.05611    0.00664   -0.00804   -0.00516
AFIX 137
H64A  2    0.227230    0.791687    0.851745    10.50000   -1.50000
H64B  2    0.248894    0.830575    0.925437    10.50000   -1.50000
H64C  2    0.209233    0.745305    0.919657    10.50000   -1.50000
AFIX   0
C65   1    0.638651    0.800594    1.083391    10.50000    0.02638    0.02496 =
         0.01926    0.00058   -0.00289    0.00787
AFIX  13
H65   2    0.668871    0.832820    1.047276    10.50000   -1.20000
AFIX   0
C66   1    0.617927    0.849369    1.146958    10.50000    0.04291    0.02963 =
         0.02425   -0.00185   -0.00439    0.00821
AFIX 137
H66A  2    0.587942    0.818413    1.182676    10.50000   -1.50000
H66B  2    0.570476    0.887765    1.134896    10.50000   -1.50000
H66C  2    0.682110    0.873116    1.163946    10.50000   -1.50000
AFIX   0
C67   1    0.715334    0.742595    1.102059    10.50000    0.03480    0.03687 =
         0.03496    0.00122   -0.00405    0.01256
AFIX 137
H67A  2    0.781171    0.767586    1.113728    10.50000   -1.50000
H67B  2    0.723614    0.708092    1.062959    10.50000   -1.50000
H67C  2    0.690437    0.714880    1.141472    10.50000   -1.50000
AFIX  66
C68   1    0.557190    1.004387    0.799849    10.50000    0.02752    0.01816 =
         0.01545    0.00318    0.00480    0.00536
C69   1    0.469049    0.996015    0.759897    10.50000    0.03616    0.01885 =
         0.01988    0.00378    0.00387    0.00555
C70   1    0.447636    1.048584    0.711470    10.50000    0.03868    0.02803 =
         0.02448    0.00485   -0.00030    0.01091
AFIX  43
H70   2    0.387396    1.042861    0.684164    10.50000   -1.20000
AFIX  65
C71   1    0.514364    1.109526    0.702995    10.50000    0.05193    0.02608 =
         0.02601    0.00823    0.00199    0.01475
AFIX  43
H71   2    0.499729    1.145455    0.669897    10.50000   -1.20000
AFIX  65
C72   1    0.602505    1.117900    0.742946    10.50000    0.04352    0.02237 =
         0.03114    0.01256    0.01127    0.00204
AFIX  43
H72   2    0.648110    1.159551    0.737153    10.50000   -1.20000
AFIX  65
C73   1    0.623919    1.065331    0.791373    10.50000    0.03226    0.02078 =
         0.02126    0.00153    0.00721    0.00346
AFIX   0
C74   1    0.720311    1.078843    0.836340    10.50000    0.02695    0.02147 =
         0.03267   -0.00082    0.01225   -0.00399
AFIX  13
H74   2    0.727026    1.035052    0.866297    10.50000   -1.20000
AFIX   0
C75   1    0.817945    1.087287    0.793886    10.50000    0.03636    0.03732 =
         0.04800   -0.00321    0.01614   -0.00418
AFIX 137
H75A  2    0.816911    1.133613    0.768650    10.50000   -1.50000
H75B  2    0.821551    1.044953    0.761421    10.50000   -1.50000
H75C  2    0.877602    1.088676    0.824527    10.50000   -1.50000
AFIX   0
C76   1    0.711247    1.148349    0.882500    10.50000    0.04067    0.02505 =
         0.03463   -0.00187    0.00797   -0.00259
AFIX 137
H76A  2    0.707008    1.192248    0.854119    10.50000   -1.50000
H76B  2    0.771261    1.154109    0.912707    10.50000   -1.50000
H76C  2    0.649665    1.143215    0.910242    10.50000   -1.50000
AFIX   0
C77   1    0.392701    0.930237    0.770190    10.50000    0.02352    0.02367 =
         0.02778    0.00539   -0.00958   -0.00154
AFIX  13
H77   2    0.401379    0.913955    0.818385    10.50000   -1.20000
AFIX   0
C78   1    0.282332    0.949663    0.761175    10.50000    0.03259    0.03764 =
         0.06215    0.00147   -0.00196   -0.00190
AFIX 137
H78A  2    0.270737    0.965054    0.714070    10.50000   -1.50000
H78B  2    0.266721    0.990507    0.793154    10.50000   -1.50000
H78C  2    0.238067    0.906008    0.770463    10.50000   -1.50000
AFIX   0
C79   1    0.415680    0.863966    0.723011    10.50000    0.04534    0.03196 =
         0.06772   -0.01149   -0.00037    0.00151
AFIX 137
H79A  2    0.413498    0.879175    0.675224    10.50000   -1.50000
H79B  2    0.364643    0.823623    0.729695    10.50000   -1.50000
H79C  2    0.483642    0.846578    0.733844    10.50000   -1.50000
AFIX   0
C80   1    0.688080    0.904338    0.746547    10.50000    0.03723    0.02184 =
         0.02539   -0.00303    0.01286    0.00030
AFIX 137
H80A  2    0.631891    0.906375    0.713324    10.50000   -1.50000
H80B  2    0.729605    0.861715    0.735112    10.50000   -1.50000
H80C  2    0.730460    0.950366    0.745102    10.50000   -1.50000
AFIX   0
C81   1    0.648456    0.714419    0.916495    10.50000    0.03580    0.02399 =
         0.02277    0.00072    0.00060    0.01021
AFIX 137
H81A  2    0.680081    0.710471    0.961850    10.50000   -1.50000
H81B  2    0.696263    0.698654    0.881205    10.50000   -1.50000
H81C  2    0.586320    0.682379    0.913559    10.50000   -1.50000
AFIX   0
PART 2
TE2'  7    0.355737    0.953682    0.992835    10.50000    0.01454    0.02102 =
         0.02263   -0.00216    0.00061    0.00169
SAME 0.01 N51 > C81
N51'  3    0.555761    0.934474    0.841180    10.50000    0.01783    0.01091 =
         0.01569   -0.00040   -0.00209   -0.00290
C52'  1    0.621133    0.890046    0.810590    10.50000    0.01164    0.01529 =
         0.01684   -0.00306   -0.00269   -0.00760
C53'  1    0.676875    0.836878    0.844833    10.50000    0.01645    0.02088 =
         0.02343   -0.00061    0.00567    0.00344
AFIX  43
H53'  2    0.733334    0.818123    0.820707    10.50000   -1.20000
AFIX   0
C54'  1    0.660160    0.807993    0.909685    10.50000    0.01675    0.01585 =
         0.02100   -0.00131   -0.00379    0.00066
N55'  3    0.599406    0.837856    0.956289    10.50000    0.01925    0.01330 =
         0.01805    0.00297    0.00188    0.00085
AFIX  66
C56'  1    0.578981    0.793471    1.016313    10.50000    0.02558    0.01830 =
         0.01838    0.00341    0.00541    0.00638
C57'  1    0.646330    0.795763    1.071771    10.50000    0.03367    0.02239 =
         0.01887    0.00159    0.00350    0.01196
C58'  1    0.629516    0.748604    1.126093    10.50000    0.03802    0.02696 =
         0.02013    0.00933    0.00244    0.00998
AFIX  43
H58'  2    0.675546    0.750170    1.163996    10.50000   -1.20000
AFIX  65
C59'  1    0.545353    0.699152    1.124957    10.50000    0.04753    0.02157 =
         0.02624    0.00888    0.01215    0.00362
AFIX  43
H59'  2    0.533862    0.666921    1.162083    10.50000   -1.20000
AFIX  65
C60'  1    0.478003    0.696860    1.069499    10.50000    0.03816    0.01871 =
         0.03022    0.00398    0.00718    0.00067
AFIX  43
H60'  2    0.420482    0.663062    1.068723    10.50000   -1.20000
AFIX  65
C61'  1    0.494816    0.744019    1.015177    10.50000    0.02712    0.02041 =
         0.01923    0.00633    0.00401    0.00388
AFIX   0
C62'  1    0.419514    0.739158    0.953519    10.50000    0.03126    0.02741 =
         0.02787    0.00573    0.00033   -0.00778
AFIX  13
H62'  2    0.428035    0.786746    0.928500    10.50000   -1.20000
AFIX   0
C63'  1    0.447365    0.676301    0.904170    10.50000    0.04505    0.04796 =
         0.03202   -0.00211    0.00209   -0.00267
AFIX 137
H63D  2    0.447940    0.629474    0.928655    10.50000   -1.50000
H63E  2    0.515088    0.687228    0.885329    10.50000   -1.50000
H63F  2    0.396989    0.671753    0.866769    10.50000   -1.50000
AFIX   0
C64'  1    0.308916    0.731760    0.975119    10.50000    0.03167    0.03547 =
         0.05611    0.00664   -0.00804   -0.00516
AFIX 137
H64D  2    0.264497    0.733318    0.934598    10.50000   -1.50000
H64E  2    0.293822    0.772886    1.006922    10.50000   -1.50000
H64F  2    0.296994    0.684300    0.997789    10.50000   -1.50000
AFIX   0
C65'  1    0.739796    0.850961    1.077449    10.50000    0.02638    0.02496 =
         0.01926    0.00058   -0.00289    0.00787
AFIX  13
H65'  2    0.741592    0.880960    1.035078    10.50000   -1.20000
AFIX   0
C66'  1    0.730451    0.904733    1.138990    10.50000    0.04291    0.02963 =
         0.02425   -0.00185   -0.00439    0.00821
AFIX 137
H66D  2    0.728405    0.876582    1.181255    10.50000   -1.50000
H66E  2    0.667662    0.932007    1.134522    10.50000   -1.50000
H66F  2    0.789300    0.940046    1.140601    10.50000   -1.50000
AFIX   0
C67'  1    0.840350    0.811740    1.082689    10.50000    0.03480    0.03687 =
         0.03496    0.00122   -0.00405    0.01256
AFIX 137
H67D  2    0.896652    0.848944    1.088143    10.50000   -1.50000
H67E  2    0.850194    0.781528    1.040910    10.50000   -1.50000
H67F  2    0.838828    0.779541    1.122380    10.50000   -1.50000
AFIX  66
C68'  1    0.497409    0.979618    0.797142    10.50000    0.02752    0.01816 =
         0.01545    0.00318    0.00480    0.00536
C69'  1    0.405010    0.950228    0.771058    10.50000    0.03616    0.01885 =
         0.01988    0.00378    0.00387    0.00555
C70'  1    0.352328    0.988290    0.721820    10.50000    0.03868    0.02803 =
         0.02448    0.00485   -0.00030    0.01091
AFIX  43
H70'  2    0.289177    0.968203    0.703993    10.50000   -1.20000
AFIX  65
C71'  1    0.392046    1.055743    0.698666    10.50000    0.05193    0.02608 =
         0.02601    0.00823    0.00199    0.01475
AFIX  43
H71'  2    0.356040    1.081757    0.665015    10.50000   -1.20000
AFIX  65
C72'  1    0.484445    1.085135    0.724750    10.50000    0.04352    0.02237 =
         0.03114    0.01256    0.01127    0.00204
AFIX  43
H72'  2    0.511590    1.131236    0.708925    10.50000   -1.20000
AFIX  65
C73'  1    0.537128    1.047073    0.773987    10.50000    0.03226    0.02078 =
         0.02126    0.00153    0.00721    0.00346
AFIX   0
C74'  1    0.636916    1.083362    0.803811    10.50000    0.02695    0.02147 =
         0.03267   -0.00082    0.01225   -0.00399
AFIX  13
H74'  2    0.665572    1.049127    0.837909    10.50000   -1.20000
AFIX   0
C75'  1    0.717704    1.098051    0.748350    10.50000    0.03636    0.03732 =
         0.04800   -0.00321    0.01614   -0.00418
AFIX 137
H75D  2    0.692466    1.134058    0.716126    10.50000   -1.50000
H75E  2    0.730985    1.051321    0.723627    10.50000   -1.50000
H75F  2    0.780957    1.118099    0.770081    10.50000   -1.50000
AFIX   0
C76'  1    0.615785    1.157446    0.840643    10.50000    0.04067    0.02505 =
         0.03463   -0.00187    0.00797   -0.00259
AFIX 137
H76D  2    0.589736    1.192232    0.807566    10.50000   -1.50000
H76E  2    0.679089    1.178504    0.861546    10.50000   -1.50000
H76F  2    0.565019    1.148970    0.876368    10.50000   -1.50000
AFIX   0
C77'  1    0.357811    0.876601    0.797727    10.50000    0.02352    0.02367 =
         0.02778    0.00539   -0.00958   -0.00154
AFIX  13
H77'  2    0.384834    0.870476    0.845212    10.50000   -1.20000
AFIX   0
C78'  1    0.242455    0.875667    0.801732    10.50000    0.03259    0.03764 =
         0.06215    0.00147   -0.00196   -0.00190
AFIX 137
H78D  2    0.213428    0.878870    0.755528    10.50000   -1.50000
H78E  2    0.221699    0.918211    0.830006    10.50000   -1.50000
H78F  2    0.217682    0.829315    0.822250    10.50000   -1.50000
AFIX   0
C79'  1    0.390372    0.810186    0.754293    10.50000    0.04534    0.03196 =
         0.06772   -0.01149   -0.00037    0.00151
AFIX 137
H79D  2    0.373395    0.817944    0.706096    10.50000   -1.50000
H79E  2    0.354567    0.764839    0.769564    10.50000   -1.50000
H79F  2    0.464105    0.805040    0.759272    10.50000   -1.50000
AFIX   0
C80'  1    0.641917    0.895784    0.734605    10.50000    0.03062    0.02104 =
         0.01724    0.00305    0.00561    0.00641
AFIX 137
H80D  2    0.577440    0.890405    0.708889    10.50000   -1.50000
H80E  2    0.686922    0.856253    0.720051    10.50000   -1.50000
H80F  2    0.674820    0.944402    0.725774    10.50000   -1.50000
AFIX   0
C81'  1    0.716827    0.737258    0.923737    10.50000    0.03884    0.02136 =
         0.02287    0.00547    0.00571    0.01569
AFIX 137
H81D  2    0.782933    0.750652    0.945388    10.50000   -1.50000
H81E  2    0.727555    0.709924    0.880456    10.50000   -1.50000
H81F  2    0.676319    0.705851    0.954377    10.50000   -1.50000
AFIX   0

MOLE 3

PART -1
K100  5    0.994690    0.993716    0.492133    10.50000    0.04780    0.06124 =
         0.04490    0.01510    0.01672    0.01652
O111  4    0.971643    0.909899    0.600102    10.50000    0.07284    0.04868 =
         0.06176    0.01306    0.01741    0.01410
C112  1    0.919351    0.935899    0.659342    10.50000    0.07833    0.07202 =
         0.07732    0.00746    0.00714    0.01838
AFIX  23
H11A  2    0.846602    0.919176    0.656826    10.50000   -1.20000
H11B  2    0.923379    0.990985    0.662332    10.50000   -1.20000
AFIX   0
C113  1    0.968686    0.905070    0.719677    10.50000    0.08040    0.09235 =
         0.07620   -0.00555   -0.00514    0.01533
AFIX  23
H11C  2    1.018246    0.941885    0.740992    10.50000   -1.20000
H11D  2    0.917388    0.890552    0.754194    10.50000   -1.20000
AFIX   0
C114  1    1.020093    0.840307    0.693350    10.50000    0.07706    0.07243 =
         0.08004    0.01781   -0.00331    0.01684
AFIX  23
H11E  2    0.974936    0.794985    0.695006    10.50000   -1.20000
H11F  2    1.083024    0.832342    0.720061    10.50000   -1.20000
AFIX   0
C115  1    1.044289    0.858474    0.621965    10.50000    0.05815    0.05356 =
         0.06807    0.01102    0.01222    0.01631
AFIX  23
H11G  2    1.114192    0.880928    0.619347    10.50000   -1.20000
H11H  2    1.040074    0.812847    0.592358    10.50000   -1.20000
AFIX   0
SAME 0.01 O111 > C115
O121  4    0.949894    0.896057    0.388454    10.50000    0.06755    0.05606 =
         0.07314    0.01530   -0.01633    0.00651
C122  1    0.975179    0.820396    0.390317    10.50000    0.08315    0.05999 =
         0.08619    0.02234   -0.00956    0.00281
AFIX  23
H12A  2    0.928822    0.793278    0.421561    10.50000   -1.20000
H12B  2    1.045966    0.816462    0.407397    10.50000   -1.20000
AFIX   0
C123  1    0.965291    0.788080    0.321102    10.50000    0.07988    0.06172 =
         0.09438    0.00545   -0.00956   -0.00399
AFIX  23
H12C  2    0.915345    0.745327    0.319881    10.50000   -1.20000
H12D  2    1.031775    0.770713    0.304932    10.50000   -1.20000
AFIX   0
C124  1    0.929948    0.847854    0.278133    10.50000    0.05639    0.07362 =
         0.07548   -0.00077    0.00014    0.00668
AFIX  23
H12E  2    0.873346    0.829202    0.247623    10.50000   -1.20000
H12F  2    0.986194    0.867636    0.249589    10.50000   -1.20000
AFIX   0
C125  1    0.894960    0.906210    0.326061    10.50000    0.05045    0.06306 =
         0.05995    0.01488   -0.00774    0.00858
AFIX  23
H12G  2    0.910426    0.956332    0.308153    10.50000   -1.20000
H12H  2    0.820572    0.900308    0.333358    10.50000   -1.20000
AFIX   0
SAME 0.01 O111 > C115
O131  4    0.804649    1.050291    0.506941    10.50000    0.05813    0.09942 =
         0.06474   -0.01142    0.01102    0.01469
C132  1    0.734092    1.032555    0.452469    10.50000    0.06939    0.10259 =
         0.07359    0.00503    0.00518    0.01239
AFIX  23
H13D  2    0.725844    0.977832    0.446112    10.50000   -1.20000
H13E  2    0.760307    1.053275    0.409307    10.50000   -1.20000
AFIX   0
C133  1    0.635653    1.063693    0.468435    10.50000    0.07454    0.09641 =
         0.09678    0.00572    0.00486    0.01512
AFIX  23
H13F  2    0.622845    1.107111    0.439937    10.50000   -1.20000
H13G  2    0.579355    1.025938    0.461144    10.50000   -1.20000
AFIX   0
C134  1    0.646054    1.085779    0.540382    10.50000    0.05479    0.07712 =
         0.07180   -0.01099    0.00999    0.02121
AFIX  23
H13H  2    0.616335    1.046476    0.569529    10.50000   -1.20000
H13I  2    0.610428    1.132423    0.549768    10.50000   -1.20000
AFIX   0
C135  1    0.755459    1.096932    0.554585    10.50000    0.08188    0.10150 =
         0.08271   -0.01897    0.00843    0.01813
AFIX  23
H13J  2    0.777393    1.149650    0.548653    10.50000   -1.20000
H13K  2    0.771699    1.083093    0.602068    10.50000   -1.20000
AFIX   0
SAME 0.01 O111 > C115
O141  4    1.010357    1.077653    0.383708    10.50000    0.07284    0.04868 =
         0.06176    0.01306    0.01741    0.01410
C142  1    0.976477    1.151701    0.388983    10.50000    0.05619    0.05422 =
         0.05935    0.00686    0.01309    0.01392
AFIX  23
H14D  2    1.013233    1.179467    0.426767    10.50000   -1.20000
H14E  2    0.902567    1.151157    0.398711    10.50000   -1.20000
AFIX   0
C143  1    0.996837    1.187505    0.323742    10.50000    0.05994    0.04258 =
         0.05525    0.00768    0.00718   -0.00244
AFIX  23
H14F  2    1.032933    1.236433    0.331570    10.50000   -1.20000
H14G  2    0.932357    1.195040    0.298620    10.50000   -1.20000
AFIX   0
C144  1    1.060807    1.136603    0.285030    10.50000    0.08226    0.03763 =
         0.04225    0.00086    0.01655    0.00814
AFIX  23
H14H  2    1.122696    1.163477    0.268491    10.50000   -1.20000
H14I  2    1.022732    1.114319    0.245017    10.50000   -1.20000
AFIX   0
C145  1    1.088748    1.078236    0.332811    10.50000    0.07217    0.05017 =
         0.06322    0.00009    0.01592    0.01196
AFIX  23
H14J  2    1.090697    1.029219    0.308603    10.50000   -1.20000
H14K  2    1.156382    1.090228    0.354096    10.50000   -1.20000
AFIX   0
SAME 0.01 O111 > C115
O151  4    1.036557    1.102460    0.588385    10.50000    0.06755    0.05606 =
         0.07314    0.01530   -0.01633    0.00651
C152  1    1.108457    1.096244    0.642978    10.50000    0.05730    0.07584 =
         0.09011    0.01145   -0.01407    0.01027
AFIX  23
H15A  2    1.176800    1.115240    0.629106    10.50000   -1.20000
H15B  2    1.113249    1.043605    0.655791    10.50000   -1.20000
AFIX   0
C153  1    1.070954    1.141239    0.700988    10.50000    0.07517    0.08738 =
         0.09488    0.00492   -0.01790    0.00208
AFIX  23
H15C  2    1.029819    1.110000    0.732222    10.50000   -1.20000
H15D  2    1.128375    1.165857    0.727224    10.50000   -1.20000
AFIX   0
C154  1    1.007861    1.196617    0.668563    10.50000    0.08161    0.07096 =
         0.09568    0.00417   -0.01553    0.00757
AFIX  23
H15E  2    0.944557    1.203163    0.694846    10.50000   -1.20000
H15F  2    1.045704    1.245278    0.667262    10.50000   -1.20000
AFIX   0
C155  1    0.983392    1.169074    0.599203    10.50000    0.06606    0.05281 =
         0.09492    0.00908   -0.02538    0.00163
AFIX  23
H15G  2    0.909004    1.158898    0.593974    10.50000   -1.20000
H15H  2    1.004965    1.206500    0.565460    10.50000   -1.20000
AFIX   0
SAME 0.01 O111 > C115
O161  4    1.197911    0.970270    0.483679    10.50000    0.05813    0.09942 =
         0.06474   -0.01142    0.01102    0.01469
C162  1    1.267636    0.992873    0.537556    10.50000    0.07069    0.09543 =
         0.08874   -0.01555    0.01524   -0.00119
AFIX  23
H16D  2    1.251808    0.965203    0.579535    10.50000   -1.20000
H16E  2    1.263136    1.046794    0.548136    10.50000   -1.20000
AFIX   0
C163  1    1.370491    0.976322    0.513316    10.50000    0.07338    0.10285 =
         0.10013    0.00094    0.01457    0.00115
AFIX  23
H16F  2    1.422957    1.011935    0.533115    10.50000   -1.20000
H16G  2    1.388577    0.924896    0.523761    10.50000   -1.20000
AFIX   0
C164  1    1.356900    0.985836    0.439528    10.50000    0.08210    0.10016 =
         0.08663   -0.00336    0.02472    0.00410
AFIX  23
H16H  2    1.360584    1.039201    0.428237    10.50000   -1.20000
H16I  2    1.409481    0.959644    0.413273    10.50000   -1.20000
AFIX   0
C165  1    1.256247    0.953104    0.424849    10.50000    0.08396    0.10815 =
         0.07330   -0.00278    0.02041    0.01273
AFIX  23
H16J  2    1.226487    0.974818    0.383508    10.50000   -1.20000
H16K  2    1.259080    0.898551    0.417389    10.50000   -1.20000
AFIX   0

PART 0

MOLE 4
PART -1
K200  5    1.000217    0.502209    1.001898    10.50000    0.06527    0.05898 =
         0.03114   -0.00340   -0.01487    0.03539
SAME 0.01 O111 > C115
O211  4    1.017410    0.601172    0.906741    10.50000    0.09189    0.08628 =
         0.07025    0.02020    0.00197   -0.00809
C212  1    0.988389    0.678220    0.912041    10.50000    0.04193    0.03828 =
         0.03076    0.00507    0.00228    0.00973
AFIX  23
H21A  2    1.037719    0.707995    0.941265    10.50000   -1.20000
H21B  2    0.919699    0.681561    0.932134    10.50000   -1.20000
AFIX   0
C213  1    0.988740    0.705425    0.841538    10.50000    0.03270    0.02449 =
         0.02350    0.00267   -0.00170    0.00220
AFIX  23
H21C  2    1.039497    0.747100    0.836662    10.50000   -1.20000
H21D  2    0.920606    0.722071    0.828022    10.50000   -1.20000
AFIX   0
C214  1    1.017291    0.638457    0.799675    10.50000    0.06603    0.04687 =
         0.02927   -0.00288   -0.00261    0.01888
AFIX  23
H21E  2    0.956041    0.608118    0.784822    10.50000   -1.20000
H21F  2    1.056482    0.653092    0.758780    10.50000   -1.20000
AFIX   0
C215  1    1.081013    0.597400    0.847838    10.50000    0.07404    0.06089 =
         0.06671    0.00271    0.02033    0.00421
AFIX  23
H21G  2    1.090234    0.545426    0.831774    10.50000   -1.20000
H21H  2    1.148456    0.622800    0.856227    10.50000   -1.20000
AFIX   0

SAME 0.01 O111 > C115
O221  4    1.068949    0.601897    1.098645    10.50000    0.07973    0.07019 =
         0.06934   -0.01726   -0.01399    0.01197
C222  1    1.073073    0.585540    1.170517    10.50000    0.08578    0.06672 =
         0.04825    0.00018   -0.00914    0.00258
AFIX  23
H22A  2    1.144552    0.582089    1.186376    10.50000   -1.20000
H22B  2    1.035553    0.538008    1.179461    10.50000   -1.20000
AFIX   0
C223  1    1.024223    0.648483    1.205237    10.50000    0.08944    0.07483 =
         0.05990   -0.00322    0.00126   -0.00898
AFIX  23
H22C  2    1.045241    0.653718    1.254018    10.50000   -1.20000
H22D  2    0.948943    0.643368    1.201969    10.50000   -1.20000
AFIX   0
C224  1    1.064607    0.711292    1.165108    10.50000    0.08590    0.05960 =
         0.05974   -0.00039    0.00498    0.00424
AFIX  23
H22E  2    1.017892    0.753169    1.167119    10.50000   -1.20000
H22F  2    1.132436    0.729090    1.182824    10.50000   -1.20000
AFIX   0
C225  1    1.072129    0.681264    1.094345    10.50000    0.08507    0.07278 =
         0.07331    0.01136    0.01276    0.01729
AFIX  23
H22G  2    1.014566    0.697427    1.065994    10.50000   -1.20000
H22H  2    1.136763    0.699010    1.073459    10.50000   -1.20000
AFIX   0

SAME 0.01 O111 > C115
O231  4    0.813990    0.555571    1.008639    10.50000    0.04790    0.06071 =
         0.04699   -0.00138   -0.01092    0.00871
C232  1    0.735563    0.524507    0.963846    10.50000    0.04268    0.06032 =
         0.05293    0.00934   -0.01063   -0.00168
AFIX  23
H23A  2    0.750111    0.472568    0.950320    10.50000   -1.20000
H23B  2    0.730870    0.553999    0.921941    10.50000   -1.20000
AFIX   0
C233  1    0.638838    0.526832    1.002771    10.50000    0.04214    0.05158 =
         0.06002    0.01479    0.00085    0.00646
AFIX  23
H23C  2    0.594150    0.482277    0.992171    10.50000   -1.20000
H23D  2    0.601446    0.572063    0.992664    10.50000   -1.20000
AFIX   0
C234  1    0.675201    0.528070    1.075610    10.50000    0.05163    0.03800 =
         0.05583   -0.00119   -0.00203    0.01055
AFIX  23
H23E  2    0.625205    0.550787    1.106655    10.50000   -1.20000
H23F  2    0.688969    0.477386    1.090939    10.50000   -1.20000
AFIX   0
C235  1    0.770019    0.574767    1.072143    10.50000    0.05655    0.06071 =
         0.04926   -0.00567   -0.00807    0.01313
AFIX  23
H23G  2    0.754814    0.628259    1.074303    10.50000   -1.20000
H23H  2    0.816688    0.564273    1.110505    10.50000   -1.20000
AFIX   0

SAME 0.01 O111 > C115
O241  4    1.026604    0.406252    1.098191    10.50000    0.09189    0.08628 =
         0.07025    0.02020    0.00197   -0.00809
C242  1    1.040553    0.412975    1.170102    10.50000    0.10733    0.11249 =
         0.08401    0.03145   -0.01708   -0.01898
AFIX  23
H24A  2    1.004699    0.456225    1.189078    10.50000   -1.20000
H24B  2    1.113874    0.418951    1.182262    10.50000   -1.20000
AFIX   0
C243  1    0.996267    0.342694    1.196177    10.50000    0.10760    0.12614 =
         0.10150    0.03000   -0.01652   -0.00549
AFIX  23
H24C  2    1.042996    0.301285    1.189500    10.50000   -1.20000
H24D  2    0.979253    0.347703    1.245335    10.50000   -1.20000
AFIX   0
C244  1    0.904219    0.331725    1.153395    10.50000    0.10073    0.10927 =
         0.10503    0.01200   -0.00831   -0.00994
AFIX  23
H24E  2    0.845487    0.355172    1.175483    10.50000   -1.20000
H24F  2    0.887328    0.278015    1.145468    10.50000   -1.20000
AFIX   0
C245  1    0.929493    0.368242    1.087396    10.50000    0.05849    0.05785 =
         0.04970    0.00932   -0.01634   -0.00880
AFIX  23
H24G  2    0.933181    0.330532    1.049685    10.50000   -1.20000
H24H  2    0.876994    0.403920    1.075559    10.50000   -1.20000
AFIX   0

SAME 0.01 O111 > C115
O251  4    1.200290    0.502652    0.979829    10.50000    0.04790    0.06071 =
         0.04699   -0.00138   -0.01092    0.00871
C252  1    1.251685    0.492252    0.916388    10.50000    0.06760    0.10187 =
         0.05413   -0.00324   -0.00114   -0.01835
AFIX  23
H25D  2    1.250245    0.538163    0.889617    10.50000   -1.20000
H25E  2    1.217737    0.451074    0.889009    10.50000   -1.20000
AFIX   0
C253  1    1.358006    0.474385    0.932165    10.50000    0.06201    0.07353 =
         0.07018   -0.00082    0.01748   -0.00434
AFIX  23
H25F  2    1.406255    0.511934    0.913093    10.50000   -1.20000
H25G  2    1.373566    0.424681    0.912858    10.50000   -1.20000
AFIX   0
C254  1    1.365012    0.475438    1.007738    10.50000    0.04943    0.06175 =
         0.05627    0.01661    0.00863    0.00124
AFIX  23
H25H  2    1.398246    0.522673    1.025220    10.50000   -1.20000
H25I  2    1.404866    0.433463    1.023569    10.50000   -1.20000
AFIX   0
C255  1    1.258265    0.468305    1.031788    10.50000    0.04092    0.06068 =
         0.06159    0.02507    0.00269   -0.00349
AFIX  23
H25J  2    1.236361    0.415332    1.036041    10.50000   -1.20000
H25K  2    1.250755    0.494306    1.076704    10.50000   -1.20000
AFIX   0

SAME 0.01 O111 > C115
O261  4    0.977761    0.402484    0.897012    10.50000    0.07973    0.07019 =
         0.06934   -0.01726   -0.01399    0.01197
C262  1    0.893881    0.389215    0.849810    10.50000    0.07505    0.09185 =
         0.09676   -0.02401   -0.02550    0.00865
AFIX  23
H26D  2    0.915067    0.401877    0.802880    10.50000   -1.20000
H26E  2    0.836453    0.420527    0.862916    10.50000   -1.20000
AFIX   0
C263  1    0.862439    0.310581    0.852016    10.50000    0.08285    0.09602 =
         0.08920   -0.02265   -0.00994   -0.00384
AFIX  23
H26F  2    0.849462    0.289419    0.805256    10.50000   -1.20000
H26G  2    0.799866    0.303606    0.879405    10.50000   -1.20000
AFIX   0
C264  1    0.948858    0.275476    0.884496    10.50000    0.10466    0.09213 =
         0.09121   -0.01607   -0.01898    0.00309
AFIX  23
H26H  2    0.974254    0.235448    0.854127    10.50000   -1.20000
H26I  2    0.927788    0.253502    0.928345    10.50000   -1.20000
AFIX   0
C265  1    1.029313    0.334269    0.896738    10.50000    0.08808    0.08284 =
         0.09290   -0.01306   -0.02447    0.01432
AFIX  23
H26J  2    1.064106    0.327715    0.941248    10.50000   -1.20000
H26K  2    1.080605    0.333129    0.859912    10.50000   -1.20000
AFIX   0

PART 1

SAME 0.01 O111 > C115
O301  4    0.158613    0.669448    0.527913    10.50000    0.06087    0.07821 =
         0.07650    0.00567   -0.00171   -0.01401
C302  1    0.135756    0.640315    0.595037    10.50000    0.04865    0.05075 =
         0.05139    0.00437   -0.00007    0.00481
AFIX  23
H30D  2    0.142087    0.585638    0.594972    10.50000   -1.20000
H30E  2    0.065864    0.652294    0.609060    10.50000   -1.20000
AFIX   0
C303  1    0.211546    0.677413    0.640656    10.50000    0.05056    0.07036 =
         0.07386   -0.01035   -0.00237   -0.00129
AFIX  23
H30F  2    0.271210    0.646056    0.646280    10.50000   -1.20000
H30G  2    0.182052    0.687446    0.686306    10.50000   -1.20000
AFIX   0
C304  1    0.241651    0.747386    0.608094    10.50000    0.07821    0.09782 =
         0.10038   -0.01990   -0.00904   -0.00649
AFIX  23
H30H  2    0.316121    0.757235    0.613190    10.50000   -1.20000
H30I  2    0.206387    0.789333    0.630016    10.50000   -1.20000
AFIX   0
C305  1    0.213186    0.740126    0.534913    10.50000    0.06017    0.06793 =
         0.05537   -0.00705    0.00514   -0.00306
AFIX  23
H30J  2    0.169378    0.781015    0.521601    10.50000   -1.20000
H30K  2    0.274658    0.741097    0.505910    10.50000   -1.20000
AFIX   0

PART 2
SAME 0.01 O111 > C115
O351  4    0.253479    0.743339    0.595646    10.50000    0.06087    0.07821 =
         0.07650    0.00567   -0.00171   -0.01401
C352  1    0.234196    0.696511    0.652812    10.50000    0.04865    0.05075 =
         0.05139    0.00437   -0.00007    0.00481
AFIX  23
H35A  2    0.247412    0.725171    0.696222    10.50000   -1.20000
H35B  2    0.280142    0.654162    0.651235    10.50000   -1.20000
AFIX   0
C353  1    0.129195    0.669164    0.649854    10.50000    0.05056    0.07036 =
         0.07386   -0.01035   -0.00237   -0.00129
AFIX  23
H35C  2    0.081271    0.707305    0.664998    10.50000   -1.20000
H35D  2    0.117780    0.623340    0.676148    10.50000   -1.20000
AFIX   0
C354  1    0.124636    0.654531    0.575130    10.50000    0.07821    0.09782 =
         0.10038   -0.01990   -0.00904   -0.00649
AFIX  23
H35E  2    0.052986    0.652617    0.558658    10.50000   -1.20000
H35F  2    0.155002    0.606339    0.563455    10.50000   -1.20000
AFIX   0
C355  1    0.184184    0.717494    0.542463    10.50000    0.06017    0.06793 =
         0.05537   -0.00705    0.00514   -0.00306
AFIX  23
H35G  2    0.221247    0.699540    0.501696    10.50000   -1.20000
H35H  2    0.138772    0.757300    0.528811    10.50000   -1.20000
AFIX   0

PART 1

SAME 0.01 O111 > C115
O401  4    0.907254    0.920856    0.923601    10.50000    0.09084    0.11178 =
         0.10896    0.01284   -0.00307   -0.00150
C402  1    0.881048    0.861495    0.967930    10.50000    0.06296    0.09340 =
         0.09305    0.01597    0.00552   -0.01175
AFIX  23
H40A  2    0.834427    0.824641    0.943837    10.50000   -1.20000
H40B  2    0.845835    0.881072    1.008843    10.50000   -1.20000
AFIX   0
C403  1    0.973136    0.826479    0.988398    10.50000    0.06864    0.09628 =
         0.10486    0.01014    0.00022   -0.00339
AFIX  23
H40C  2    0.975117    0.775696    0.967673    10.50000   -1.20000
H40D  2    0.976366    0.822843    1.038867    10.50000   -1.20000
AFIX   0
C404  1    1.058208    0.872834    0.964402    10.50000    0.06320    0.08898 =
         0.09628   -0.00853   -0.01109   -0.00101
AFIX  23
H40E  2    1.108440    0.841757    0.940804    10.50000   -1.20000
H40F  2    1.092757    0.899881    1.003489    10.50000   -1.20000
AFIX   0
C405  1    1.016194    0.925349    0.917092    10.50000    0.08061    0.09796 =
         0.09417    0.00691   -0.01468    0.00313
AFIX  23
H40G  2    1.042758    0.976521    0.928545    10.50000   -1.20000
H40H  2    1.035663    0.912434    0.869498    10.50000   -1.20000
AFIX   0

PART 2
SAME 0.01 O111 > C115
O451  4    0.878422    0.990328    0.872894    10.50000    0.09084    0.11178 =
         0.10896    0.01284   -0.00307   -0.00150
C452  1    0.962631    1.015269    0.832805    10.50000    0.06296    0.09340 =
         0.09305    0.01597    0.00552   -0.01175
AFIX  23
H45A  2    0.958130    1.068824    0.823239    10.50000   -1.20000
H45B  2    0.964055    0.986839    0.788699    10.50000   -1.20000
AFIX   0
C453  1    1.053176    1.002483    0.873570    10.50000    0.06864    0.09628 =
         0.10486    0.01014    0.00022   -0.00339
AFIX  23
H45C  2    1.070077    1.045620    0.904785    10.50000   -1.20000
H45D  2    1.112360    0.993427    0.843848    10.50000   -1.20000
AFIX   0
C454  1    1.025194    0.935963    0.912478    10.50000    0.06320    0.08898 =
         0.09628   -0.00853   -0.01109   -0.00101
AFIX  23
H45E  2    1.058189    0.938630    0.958334    10.50000   -1.20000
H45F  2    1.046330    0.890332    0.887866    10.50000   -1.20000
AFIX   0
C455  1    0.912717    0.935827    0.918608    10.50000    0.08061    0.09796 =
         0.09417    0.00691   -0.01468    0.00313
AFIX  23
H45G  2    0.882127    0.886104    0.905852    10.50000   -1.20000
H45H  2    0.893325    0.948636    0.966241    10.50000   -1.20000
AFIX   0
HKLF 4 1 1 0 0 0 1 0 0 0 1


REM  [K(thf)6][L2Fe2(mu-Te)2] * 2 thf
REM wR2 = 0.144268, GooF = S = 1.08604, Restrained GooF = 1.18900 for all data
REM R1 = 0.058432 for 21758 Fo > 4sig(Fo) and 0.076382 for all 26859 data
REM 1327 parameters refined using 3240 restraints

END

WGHT      0.0538     12.5268

REM Highest difference peak  1.996,  deepest hole -1.713,  1-sigma level  0.111
Q1    1   0.3390  0.9523  0.9797  11.00000  0.05    2.00
Q2    1   0.3761  0.9583  1.0078  11.00000  0.05    1.73
Q3    1   1.0650  0.3739  1.1414  11.00000  0.05    1.67
Q4    1   0.3754  0.9952  0.9525  11.00000  0.05    1.34
Q5    1   0.4223  0.5622  0.5761  11.00000  0.05    1.18
Q6    1   0.4786  0.6170  0.5073  11.00000  0.05    1.16
Q7    1   0.9955  0.8125  0.9413  11.00000  0.05    1.11
Q8    1   1.2545  1.0040  0.4240  11.00000  0.05    1.04
Q9    1   0.1066  0.7020  0.5394  11.00000  0.05    0.96
Q10   1   0.4199  0.5635  0.5195  11.00000  0.05    0.96
Q11   1   0.9506  1.0729  0.3692  11.00000  0.05    0.96
Q12   1   1.1228  0.6239  1.1112  11.00000  0.05    0.93
Q13   1   1.2329  0.5252  0.9187  11.00000  0.05    0.91
Q14   1   0.4663  0.6242  0.5725  11.00000  0.05    0.90
Q15   1   0.3738  1.0141  1.0008  11.00000  0.05    0.89
Q16   1   1.0139  0.4247  1.1674  11.00000  0.05    0.81
Q17   1   1.1185  0.6095  0.8803  11.00000  0.05    0.80
Q18   1   0.9943  0.6970  0.9171  11.00000  0.05    0.80
Q19   1   1.0017  0.9414  0.6934  11.00000  0.05    0.77
Q20   1   0.3946  0.5823  0.5525  11.00000  0.05    0.77
;
_shelx_res_checksum   47288

_shelx_hkl_file
;
  -2   0   0  689.23   20.30
  -2   0   0  681.63   20.60
  -2   0   0  674.33   21.50
  -2   0   0  695.83   20.80
  -2   0   0  682.73   20.70
  -2   0   0  708.43   23.10
  -2   0   0  661.43   20.30
  -2   0   0  665.13   20.80
  -2   0   0  692.43   20.70
  -2   0   0  688.83   20.50
   2   0   0  660.93   20.30
   2   0   0  691.33   20.70
   2   0   0  678.63   21.30
   2   0   0  693.43   20.70
   2   0   0  689.73   23.30
   2   0   0  708.43   22.90
   2   0   0  676.53   20.30
   2   0   0  664.33   20.80
   2   0   0  714.63   20.50
  -3   0   0 6590.74  184.98
  -3   0   0 6636.34  181.38
  -3   0   0 6260.87  180.78
  -3   0   0 6249.07  182.58
  -3   0   0 6371.26  181.48
  -3   0   0 6581.44  181.58
  -3   0   0 6666.33  181.28
  -3   0   0 6208.88  180.78
   3   0   0 6459.25  180.88
   3   0   0 6377.26  180.78
   3   0   0 6310.57  181.28
   3   0   0 6229.58  182.08
   3   0   0 6417.86  181.28
   3   0   0 6551.54  181.08
   3   0   0 6445.76  185.18
   3   0   0 6659.03  184.58
   3   0   0 6512.95  181.58
  -4   0   0  340.57   12.30
  -4   0   0  351.56   14.70
  -4   0   0  344.97   12.90
  -4   0   0  340.57   12.10
  -4   0   0  333.07   12.10
  -4   0   0  336.47   12.70
  -4   0   0  328.17   17.00
  -4   0   0  349.07   13.10
  -4   0   0  347.97   12.90
  -4   0   0  348.57   13.10
   4   0   0  338.87   12.80
   4   0   0  332.27   13.10
   4   0   0  337.57   17.20
   4   0   0  359.86   16.90
   4   0   0  337.77   12.20
   4   0   0  335.87   12.10
   4   0   0  342.17   13.80
   4   0   0  337.07   12.80
   4   0   0  347.37   12.50
  -5   0   0  587.04   19.20
  -5   0   0  523.95   21.50
  -5   0   0  575.34   20.00
  -5   0   0  555.24   18.60
  -5   0   0  592.74   25.50
  -5   0   0  537.95   18.70
  -5   0   0  568.44   19.50
  -5   0   0  570.34   19.90
  -5   0   0  563.34   19.80
   5   0   0  566.14   20.10
   5   0   0  512.05   20.40
   5   0   0  554.44   19.60
   5   0   0  565.74   19.60
   5   0   0  574.64   18.70
   5   0   0  547.35   18.80
   5   0   0  581.94   19.40
   5   0   0  532.75   25.00
   5   0   0  562.54   24.10
  -6   0   0  259.87   12.30
  -6   0   0  254.77   18.10
  -6   0   0  259.07   12.70
  -6   0   0  269.77   12.00
  -6   0   0  283.77   12.70
  -6   0   0  269.47   12.40
  -6   0   0  249.58   11.00
  -6   0   0  260.57   11.70
  -6   0   0  268.37   14.90
   6   0   0  283.87   17.60
   6   0   0  275.57   12.10
   6   0   0  253.47   11.10
   6   0   0  245.58   12.10
   6   0   0  259.47   12.70
   6   0   0  275.57   12.50
   6   0   0  267.97   11.10
  -7   0   0  117.59   15.80
  -7   0   0   88.69    6.60
  -7   0   0   92.39    8.10
  -7   0   0   96.59    7.50
  -7   0   0   97.99   10.80
  -7   0   0   93.69    8.50
  -7   0   0   90.99   10.40
  -7   0   0   93.09    8.10
  -7   0   0   79.29    8.10
  -7   0   0   88.69    7.50
   7   0   0   87.99    8.10
   7   0   0   81.59    6.60
   7   0   0   89.09    7.80
   7   0   0   79.69    7.60
   7   0   0   96.09    8.40
   7   0   0   76.59    6.40
   7   0   0  130.09   16.10
  -8   0   0  157.98   21.10
  -8   0   0  100.89    8.50
  -8   0   0   87.49    8.00
  -8   0   0   88.19    8.60
  -8   0   0  128.29    9.80
  -8   0   0  122.29   11.60
  -8   0   0  104.89    7.30
  -8   0   0   77.09    7.40
  -8   0   0   87.19    7.60
  -8   0   0   91.49    7.20
   8   0   0  108.69   12.90
   8   0   0   92.19    8.10
   8   0   0   90.89    8.80
   8   0   0   92.59    7.20
   8   0   0   90.79    6.90
   8   0   0  110.59    8.60
   8   0   0   79.09    8.40
  -9   0   0  305.27   13.60
  -9   0   0  285.47   14.70
  -9   0   0  296.27   15.40
  -9   0   0  300.37   14.20
  -9   0   0  316.67   16.10
  -9   0   0  277.97   13.80
  -9   0   0  290.07   14.70
  -9   0   0  289.07   13.40
  -9   0   0  320.07   19.20
   9   0   0  304.57   15.90
   9   0   0  302.67   14.70
   9   0   0  303.07   20.10
   9   0   0  273.47   13.30
   9   0   0  284.27   14.60
   9   0   0  284.27   15.00
   9   0   0  299.67   13.80
 -10   0   0  387.66   23.30
 -10   0   0  404.96   17.20
 -10   0   0  412.06   18.00
 -10   0   0  431.66   20.40
 -10   0   0  401.46   19.30
 -10   0   0  414.46   17.90
 -10   0   0  427.26   17.50
 -10   0   0  387.16   18.70
 -10   0   0  372.06   18.40
  10   0   0  417.96   19.20
  10   0   0  404.06   19.80
  10   0   0  403.36   17.50
  10   0   0  400.16   18.80
  10   0   0  392.46   26.20
  10   0   0  392.46   17.00
  10   0   0  384.96   18.80
 -11   0   0  841.12   36.70
 -11   0   0  792.52   28.20
 -11   0   0  760.82   28.40
 -11   0   0  775.42   31.70
 -11   0   0  771.42   31.00
  11   0   0  745.23   36.80
  11   0   0  779.92   28.30
  11   0   0  744.23   29.60
  11   0   0  756.02   30.30
  11   0   0  765.02   31.30
  11   0   0  739.83   32.40
  11   0   0  777.22   28.60
 -12   0   0  136.59   14.20
 -12   0   0  145.99   15.70
 -12   0   0  168.28   11.20
 -12   0   0  176.78   19.00
 -12   0   0  161.18   11.20
 -12   0   0  157.28   12.00
  12   0   0  168.98   11.50
  12   0   0  164.68   14.30
  12   0   0  165.48   11.40
  12   0   0  154.98   13.20
  12   0   0  173.38   13.30
  12   0   0  194.68   14.10
 -13   0   0    4.10    9.70
 -13   0   0   -2.40    6.30
 -13   0   0   10.80    5.30
 -13   0   0    9.80    4.90
  13   0   0    0.10    6.00
  13   0   0   11.00    7.10
  13   0   0    2.40    6.60
  13   0   0   11.30    5.30
  13   0   0    1.60    6.20
  13   0   0   15.90    4.80
 -14   0   0   -0.60    4.50
 -14   0   0    9.60   10.60
 -14   0   0    4.60    6.70
 -14   0   0    1.80    4.90
 -14   0   0   -9.20    6.10
  14   0   0   -0.20    6.00
  14   0   0    7.90    8.10
  14   0   0   -7.00    6.50
  14   0   0   -1.00    4.00
  14   0   0   -1.10    5.80
  14   0   0  -12.00    5.40
 -15   0   0    0.80   10.70
 -15   0   0   -6.10    7.30
 -15   0   0   -2.40    4.80
 -15   0   0   -3.20    5.80
 -15   0   0    1.40    4.40
  15   0   0   -0.40    4.50
  15   0   0  -11.80    5.20
  15   0   0   10.40    5.40
  15   0   0   -2.10    5.90
  15   0   0   -5.70    5.40
  15   0   0   -4.40    6.10
 -16   0   0    2.60    5.10
 -16   0   0   23.90   10.10
 -16   0   0   15.40   11.10
 -16   0   0    6.50    5.60
  16   0   0    0.00    5.40
  16   0   0   -2.10    7.30
  16   0   0    3.00    7.30
  16   0   0   -4.30    5.20
  16   0   0    4.20    7.00
  16   0   0   -4.10    6.60
 -17   0   0    8.10    5.90
 -17   0   0   33.20   10.50
 -17   0   0   34.70   21.20
 -17   0   0   25.30    8.00
  17   0   0   10.80    7.50
  17   0   0   24.10    9.50
  17   0   0   25.50    9.00
  17   0   0   20.90    8.40
 -18   0   0   -8.00   11.90
 -18   0   0    1.60    9.20
  18   0   0   11.80    9.30
  18   0   0   15.90    9.30
  18   0   0    9.30   10.80
  18   0   0    9.80    6.30
  18  -1   0  185.48   18.80
  18  -1   0  154.48   14.80
  18  -1   0  114.09   17.70
  18  -1   0  169.58   26.90
 -18   1   0  132.89   18.90
 -18   1   0  191.58   26.20
  17  -1   0  150.38   15.70
  17  -1   0  147.49   15.90
  17  -1   0  143.89   17.00
  17  -1   0  133.39   15.20
 -17   1   0  184.68   19.00
 -17   1   0  145.19   13.10
 -17   1   0  152.08   16.20
 -17   1   0  186.88   26.10
  16  -1   0  110.49   15.00
  16  -1   0  104.99   11.50
  16  -1   0  119.49   13.20
  16  -1   0  131.29   17.20
  16  -1   0  117.99   16.50
 -16   1   0  140.09   22.10
 -16   1   0   90.19   11.40
 -16   1   0  122.99   17.40
 -16   1   0   98.19   10.40
  15  -1   0   -4.30    6.10
  15  -1   0   -0.50    6.90
  15  -1   0    7.30    5.50
  15  -1   0    0.80    6.70
  15  -1   0    3.40    4.60
  15  -1   0   -0.60    4.60
 -15   1   0    1.40    4.80
 -15   1   0   11.80    5.50
 -15   1   0    4.70    6.90
 -15   1   0   -0.50    6.30
  14  -1   0   44.00    8.90
  14  -1   0   45.30    7.60
  14  -1   0   45.90   11.70
  14  -1   0   46.20    9.40
  14  -1   0   57.89    8.30
  14  -1   0   47.50   11.00
 -14   1   0   41.10   13.00
 -14   1   0   40.90    8.20
 -14   1   0   19.80    7.30
 -14   1   0   42.50   10.60
 -14   1   0   37.20    7.90
  13  -1   0   42.30    9.70
  13  -1   0   38.30    9.60
  13  -1   0   57.59   10.90
  13  -1   0   45.00    7.70
  13  -1   0   38.60    8.90
 -13   1   0   43.10   10.10
 -13   1   0   17.20   11.70
 -13   1   0   38.20    7.50
 -13   1   0   41.10    7.10
  12  -1   0   -3.70    3.50
  12  -1   0    0.20    5.50
  12  -1   0    2.90    5.50
  12  -1   0    1.30    4.40
  12  -1   0    8.60    6.40
  12  -1   0   -3.10    4.90
 -12   1   0   -0.80    7.90
 -12   1   0    0.50    4.50
 -12   1   0    3.20    4.40
 -12   1   0   -4.20    6.50
 -12   1   0    3.30    4.50
  11  -1   0  126.79   14.60
  11  -1   0   99.39    8.90
  11  -1   0   96.89   12.10
  11  -1   0  108.89   12.10
  11  -1   0   90.79    8.90
  11  -1   0   86.89   10.40
  11  -1   0  113.79   17.60
 -11   1   0   75.79    8.60
 -11   1   0   95.29   11.30
 -11   1   0   88.79   11.20
 -11   1   0   74.19    8.50
 -11   1   0   85.39    9.80
 -11   1   0   96.49   15.00
  10  -1   0  130.29    9.20
  10  -1   0  122.19   11.80
  10  -1   0  131.49    9.70
  10  -1   0  137.99   11.30
  10  -1   0  138.49   16.80
  10  -1   0  128.39   11.00
 -10   1   0  126.09   11.10
 -10   1   0  134.39    9.40
 -10   1   0  151.78   12.40
 -10   1   0  143.39   10.80
 -10   1   0  136.99   10.70
 -10   1   0  150.18   15.30
 -10   1   0  132.49    9.40
 -10   1   0  147.09   10.20
 -10   1   0  128.69    9.60
   9  -1   0   14.90    4.20
   9  -1   0   15.30    4.60
   9  -1   0   15.00    5.40
   9  -1   0   26.80    6.80
   9  -1   0   13.60    5.60
   9  -1   0   12.40    5.40
   9  -1   0   11.90    7.80
  -9   1   0   21.50    5.20
  -9   1   0   20.30    4.90
  -9   1   0    4.40    4.90
  -9   1   0    6.30    4.30
  -9   1   0   17.80    5.50
  -9   1   0    7.70    4.90
  -9   1   0   16.60    7.00
  -9   1   0   27.00   12.70
  -9   1   0   13.80    4.40
  -9   1   0   17.70    4.90
   8  -1   0  246.68   13.40
   8  -1   0  272.17   14.30
   8  -1   0  256.77   13.00
   8  -1   0  258.27   12.10
   8  -1   0  260.77   18.30
   8  -1   0  270.37   12.40
   8  -1   0  238.38   13.20
  -8   1   0  257.77   12.30
  -8   1   0  272.67   13.20
  -8   1   0  277.57   13.90
  -8   1   0  288.17   14.50
  -8   1   0  240.78   13.00
  -8   1   0  267.27   12.20
  -8   1   0  276.07   21.20
  -8   1   0  258.77   13.70
  -8   1   0  285.97   12.60
   7  -1   0  473.05   19.20
   7  -1   0  463.85   17.50
   7  -1   0  460.55   18.50
   7  -1   0  454.75   18.40
   7  -1   0  468.15   24.20
   7  -1   0  439.46   17.10
   7  -1   0  446.26   18.00
  -7   1   0  463.05   18.80
  -7   1   0  483.15   19.10
  -7   1   0  461.65   17.40
  -7   1   0  462.65   18.20
  -7   1   0  452.15   18.80
  -7   1   0  473.05   18.50
  -7   1   0  452.25   25.60
  -7   1   0  436.06   17.30
  -7   1   0  468.85   21.40
  -7   1   0  444.26   17.10
   6  -1   0  168.98   10.20
   6  -1   0  174.08    8.60
   6  -1   0  176.98    8.90
   6  -1   0  166.48    9.40
   6  -1   0  155.68    9.50
   6  -1   0  185.08   15.00
   6  -1   0  167.48    9.70
  -6   1   0  163.78    9.90
  -6   1   0  166.08    8.70
  -6   1   0  159.28    9.40
  -6   1   0  170.68    8.70
  -6   1   0  177.78   10.20
  -6   1   0  186.28   15.90
  -6   1   0  174.08    9.60
  -6   1   0  170.48   11.90
   5  -1   0  306.97   13.60
   5  -1   0  322.47   12.20
   5  -1   0  312.17   12.80
   5  -1   0  299.27   12.70
   5  -1   0  310.17   11.90
   5  -1   0  311.87   13.20
   5  -1   0  302.07   12.30
  -5   1   0  332.37   13.90
  -5   1   0  318.47   12.10
  -5   1   0  294.77   12.80
  -5   1   0  308.77   12.10
  -5   1   0  313.17   11.90
  -5   1   0  312.57   12.80
  -5   1   0  307.37   12.90
  -5   1   0  291.37   14.40
  -5   1   0  301.77   17.20
  -5   1   0  324.37   18.60
   4  -1   0  768.32   24.30
   4  -1   0  747.33   24.50
   4  -1   0  784.12   24.20
   4  -1   0  809.72   29.30
   4  -1   0  746.73   24.60
   4  -1   0  749.62   23.90
   4  -1   0  773.82   25.10
  -4   1   0  780.72   24.80
  -4   1   0  741.63   29.50
  -4   1   0  741.13   26.00
  -4   1   0  775.82   24.60
  -4   1   0  736.43   23.90
  -4   1   0  783.02   24.90
  -4   1   0  779.32   25.10
  -4   1   0  783.62   24.10
  -4   1   0  775.92   24.60
   3  -1   0  118.69    5.70
   3  -1   0  122.39    6.00
   3  -1   0  119.59    6.30
   3  -1   0  117.59    9.70
   3  -1   0  122.39    6.60
   3  -1   0  118.99    5.60
   3  -1   0  108.59    6.90
   3  -1   0  117.09    6.20
  -3   1   0  105.59   10.20
  -3   1   0  117.69    6.50
  -3   1   0  112.69    6.10
  -3   1   0  120.29    5.80
  -3   1   0  112.49    5.60
  -3   1   0  112.09    7.20
  -3   1   0  132.59    6.30
  -3   1   0  119.49    6.20
  -3   1   0  112.89    5.60
  -3   1   0  111.29    6.10
   2  -1   0   96.89    4.70
   2  -1   0  102.09    7.40
   2  -1   0   96.89    5.30
   2  -1   0   97.69    4.80
   2  -1   0  103.89    4.40
   2  -1   0   94.29    4.40
   2  -1   0   97.39    4.60
   2  -1   0  103.79    5.10
  -2   1   0  102.59    4.70
  -2   1   0   96.49    4.40
  -2   1   0  100.49    4.80
  -2   1   0  103.99    7.70
  -2   1   0   95.39    5.00
  -2   1   0  101.09    5.40
  -2   1   0   95.39    4.60
  -2   1   0   92.69    4.40
  -2   1   0  100.99    4.90
  -2   1   0   99.09    4.70
  -1  -1   0   56.79    3.90
  -1  -1   0   65.79    3.30
  -1  -1   0   65.69    4.60
  -1  -1   0   66.39    2.80
   1   1   0   72.39    2.90
   1   1   0   63.79    3.30
   1   1   0   75.49    3.50
  -2  -1   0  709.03   21.90
  -2  -1   0  705.53   21.40
  -2  -1   0  735.43   21.30
  -2  -1   0  738.23   25.00
  -2  -1   0  723.63   22.00
  -2  -1   0  747.03   22.00
  -2  -1   0  720.53   21.70
  -2  -1   0  706.03   22.90
  -2  -1   0  687.13   23.50
  -2  -1   0  750.32   22.00
  -2  -1   0  763.02   22.30
   2   1   0  711.13   23.40
   2   1   0  711.63   21.50
   2   1   0  748.73   22.10
   2   1   0  698.63   24.70
   2   1   0  740.13   21.40
   2   1   0  733.83   21.40
   2   1   0  714.73   21.80
   2   1   0  746.33   22.00
   2   1   0  769.12   22.00
  -3  -1   0  712.43   25.50
  -3  -1   0  729.23   22.40
  -3  -1   0  688.83   22.70
  -3  -1   0  756.12   27.20
  -3  -1   0  720.63   24.20
  -3  -1   0  688.13   22.60
  -3  -1   0  741.23   22.90
  -3  -1   0  724.93   22.50
  -3  -1   0  692.23   21.90
  -3  -1   0  730.73   22.80
  -3  -1   0  765.32   22.80
   3   1   0  728.43   22.10
   3   1   0  706.93   23.60
   3   1   0  687.83   21.90
   3   1   0  735.63   25.20
   3   1   0  729.63   22.80
   3   1   0  732.13   26.70
   3   1   0  738.33   22.80
   3   1   0  735.33   22.50
   3   1   0  747.33   22.60
  -4  -1   0  348.17   18.10
  -4  -1   0  359.66   15.10
  -4  -1   0  347.87   13.30
  -4  -1   0  328.77   12.20
  -4  -1   0  332.27   12.70
  -4  -1   0  366.86   13.30
  -4  -1   0  358.26   12.80
  -4  -1   0  370.96   17.20
  -4  -1   0  362.86   13.40
  -4  -1   0  325.27   12.10
  -4  -1   0  375.86   13.40
   4   1   0  356.76   13.00
   4   1   0  349.37   12.90
   4   1   0  343.87   14.00
   4   1   0  348.57   16.50
   4   1   0  361.26   12.40
   4   1   0  350.06   17.70
   4   1   0  351.76   13.40
   4   1   0  342.27   13.20
   4   1   0  353.36   12.20
  -5  -1   0   16.90    8.80
  -5  -1   0   31.80    4.60
  -5  -1   0   25.10    4.70
  -5  -1   0   25.20    4.00
  -5  -1   0   22.60    5.80
  -5  -1   0   39.70   10.00
  -5  -1   0   18.90    4.30
  -5  -1   0   20.30    4.50
  -5  -1   0   26.50    4.40
  -5  -1   0   29.30    4.80
  -5  -1   0   26.90    3.80
   5   1   0   23.70    4.50
   5   1   0   28.10    8.10
   5   1   0   23.30    8.60
   5   1   0   24.20    4.50
   5   1   0   22.60    4.30
   5   1   0   29.20    3.90
   5   1   0   28.60    4.80
   5   1   0   24.80    3.80
  -6  -1   0  264.27   15.50
  -6  -1   0  265.67   11.40
  -6  -1   0  268.77   15.30
  -6  -1   0  274.27   12.70
  -6  -1   0  265.57   12.00
  -6  -1   0  287.67   13.00
  -6  -1   0  281.87   11.50
  -6  -1   0  275.47   13.20
  -6  -1   0  278.57   12.30
  -6  -1   0  263.07   18.20
   6   1   0  302.47   13.30
   6   1   0  277.37   12.50
   6   1   0  270.37   11.60
   6   1   0  300.97   11.60
   6   1   0  268.67   17.00
   6   1   0  286.47   13.00
   6   1   0  291.87   12.70
  -7  -1   0  815.92   27.60
  -7  -1   0  850.61   32.50
  -7  -1   0  874.91   28.50
  -7  -1   0  823.12   29.40
  -7  -1   0  814.22   27.30
  -7  -1   0  847.42   29.20
  -7  -1   0  843.92   28.20
  -7  -1   0  843.72   29.00
  -7  -1   0  820.02   35.60
  -7  -1   0  839.72   29.40
   7   1   0  842.02   29.50
   7   1   0  839.32   28.50
   7   1   0  879.41   29.10
   7   1   0  828.12   34.00
   7   1   0  802.22   27.40
   7   1   0  810.92   27.60
   7   1   0  837.62   29.00
  -8  -1   0   78.99    7.80
  -8  -1   0   86.79   11.90
  -8  -1   0   75.99    7.30
  -8  -1   0   69.29    7.30
  -8  -1   0   69.19    8.30
  -8  -1   0   71.59    7.90
  -8  -1   0   80.29    6.60
  -8  -1   0   78.49   15.00
  -8  -1   0   75.69    6.40
  -8  -1   0   69.99    6.90
   8   1   0   78.99    8.40
   8   1   0   68.79    8.10
   8   1   0   73.29    6.10
   8   1   0   74.89    7.60
   8   1   0   67.79    7.50
   8   1   0  115.29   15.80
   8   1   0   82.39    6.70
  -9  -1   0   82.39    9.60
  -9  -1   0  112.89   17.50
  -9  -1   0   93.09    8.00
  -9  -1   0   86.29    7.40
  -9  -1   0   71.09    7.10
  -9  -1   0   72.79    7.00
  -9  -1   0   71.89    8.00
  -9  -1   0   83.09    8.90
  -9  -1   0   61.19   10.70
  -9  -1   0   82.99    7.90
   9   1   0   74.69    6.60
   9   1   0   79.29    6.90
   9   1   0   75.79    8.30
   9   1   0  103.09   21.40
   9   1   0   81.09    8.80
   9   1   0  112.09   15.70
   9   1   0   76.59    8.20
   9   1   0   88.09    9.70
 -10  -1   0  127.79   14.90
 -10  -1   0  147.49   13.70
 -10  -1   0  118.49   10.50
 -10  -1   0  134.39   10.50
 -10  -1   0  161.28   11.90
 -10  -1   0  148.99    9.40
 -10  -1   0  134.09   12.00
 -10  -1   0  131.49    9.60
 -10  -1   0  133.79   10.20
  10   1   0  121.29   11.60
  10   1   0  134.49   10.80
  10   1   0  172.58   23.40
  10   1   0  131.39   11.00
  10   1   0  149.19   15.00
  10   1   0  127.39    9.30
  10   1   0  119.89    8.90
  10   1   0  129.29   11.00
 -11  -1   0  -13.00    5.90
 -11  -1   0    8.70    5.10
 -11  -1   0   -1.10    4.10
 -11  -1   0    2.50    6.10
 -11  -1   0   -0.50    4.90
  11   1   0    5.90    6.10
  11   1   0   -0.40    4.00
  11   1   0   -9.30    4.70
  11   1   0   -3.10    4.90
  11   1   0   13.30    8.90
 -12  -1   0  110.79   12.70
 -12  -1   0  109.69   16.80
 -12  -1   0   99.39   10.10
 -12  -1   0  104.69    9.20
 -12  -1   0  108.29   12.80
  12   1   0  133.29   12.30
  12   1   0  105.29   11.20
  12   1   0  114.09   12.30
  12   1   0  118.09   11.60
  12   1   0  103.69    9.30
  12   1   0  130.09    9.70
 -13  -1   0  318.37   25.60
 -13  -1   0  307.97   24.80
 -13  -1   0  358.06   16.70
 -13  -1   0  287.67   19.10
  13   1   0  313.57   18.60
  13   1   0  351.66   19.00
  13   1   0  349.07   16.60
  13   1   0  314.97   19.10
  13   1   0  307.17   19.40
  13   1   0  322.47   16.50
 -14  -1   0  119.29   11.40
 -14  -1   0  106.69   13.90
 -14  -1   0   86.79   12.90
 -14  -1   0   95.39    9.70
 -14  -1   0   98.59   18.20
  14   1   0  120.99   10.00
  14   1   0  100.09   12.20
  14   1   0  112.69   15.20
  14   1   0  119.49   16.20
  14   1   0  116.39   10.20
 -15  -1   0   -6.00    6.40
 -15  -1   0    8.10    5.40
 -15  -1   0   -0.80    4.40
 -15  -1   0   -9.80   10.20
 -15  -1   0    2.00    6.50
  15   1   0    6.30    7.40
  15   1   0    0.70    6.70
  15   1   0   11.50    6.50
  15   1   0   -2.80    6.30
  15   1   0    4.60    5.60
  15   1   0    6.70    5.40
 -16  -1   0  104.29   15.70
 -16  -1   0  152.78   24.20
 -16  -1   0  111.69   10.20
 -16  -1   0   78.79    9.70
  16   1   0   91.79   15.00
  16   1   0   82.29   12.70
  16   1   0  124.39   11.80
  16   1   0   86.99   10.50
  16   1   0  119.49   16.40
 -17  -1   0  204.08   30.40
 -17  -1   0  169.88   16.20
 -17  -1   0  174.28   18.10
 -17  -1   0  144.09   12.90
  17   1   0  153.08   14.70
  17   1   0  165.88   16.10
  17   1   0  151.88   16.40
  17   1   0  147.59   17.10
 -18  -1   0   88.39   20.70
 -18  -1   0   66.49   13.90
  18   1   0   90.99   15.60
  18   1   0   98.09   23.40
  18   1   0   91.09   13.90
  18  -2   0    1.50    7.70
  18  -2   0    4.70    8.00
  18  -2   0   11.90    6.90
  18  -2   0   16.30   12.00
 -18   2   0    3.20    6.50
 -18   2   0   -6.90    6.90
 -18   2   0    1.90   10.90
  17  -2   0   -3.10    6.60
  17  -2   0    6.60    6.30
  17  -2   0    0.80    8.10
  17  -2   0   -5.50    6.40
 -17   2   0   -8.60   10.50
 -17   2   0    9.70    6.00
 -17   2   0   -3.50    8.00
 -17   2   0    7.60    7.80
 -17   2   0   -0.10    5.30
  16  -2   0   36.20   10.90
  16  -2   0   44.40    8.60
  16  -2   0   30.10   10.50
  16  -2   0   48.40   10.80
  16  -2   0   46.00    9.80
  16  -2   0   45.10    9.70
 -16   2   0   30.90    7.70
 -16   2   0   29.40    7.40
 -16   2   0   33.50   14.10
 -16   2   0   52.49   11.60
  15  -2   0   33.20    7.50
  15  -2   0   36.80    8.90
  15  -2   0   39.60    9.70
  15  -2   0   42.80   11.10
  15  -2   0   53.29    8.40
  15  -2   0   39.90   10.60
 -15   2   0   39.30   13.80
 -15   2   0   44.60    8.30
 -15   2   0   44.10    8.10
 -15   2   0   35.50    9.80
 -15   2   0   43.60   11.40
  14  -2   0   81.39   16.00
  14  -2   0   72.79   10.80
  14  -2   0   72.59   10.20
  14  -2   0   97.49   13.30
  14  -2   0   99.39   13.90
  14  -2   0   76.69    8.70
 -14   2   0   80.29   12.40
 -14   2   0  101.79   17.50
 -14   2   0   74.29   12.90
 -14   2   0   84.39   10.10
 -14   2   0   76.59    9.10
  13  -2   0   17.60    5.10
  13  -2   0   25.10    8.50
  13  -2   0   22.00    8.20
  13  -2   0   18.10    7.60
  13  -2   0   24.80    9.30
  13  -2   0   23.50    6.40
 -13   2   0   10.30    5.20
 -13   2   0    9.50    5.00
 -13   2   0   16.00   10.50
 -13   2   0    9.90    6.40
  12  -2   0  130.09   12.70
  12  -2   0  158.48   11.10
  12  -2   0  116.69   12.00
  12  -2   0  140.89   13.40
  12  -2   0  147.89   12.90
 -12   2   0  159.48   19.00
 -12   2   0  132.89   10.80
 -12   2   0  128.29   10.70
 -12   2   0  135.89   14.10
 -12   2   0  153.58   11.00
  11  -2   0  479.95   21.10
  11  -2   0  435.66   21.50
  11  -2   0  453.75   28.50
  11  -2   0  436.66   19.20
  11  -2   0  467.75   26.30
  11  -2   0  478.05   22.80
  11  -2   0  460.65   19.80
 -11   2   0  424.86   22.20
 -11   2   0  449.56   19.60
 -11   2   0  447.76   26.00
 -11   2   0  420.96   19.20
 -11   2   0  458.45   21.90
 -11   2   0  421.16   19.30
  10  -2   0   65.99    9.10
  10  -2   0   56.49    6.90
  10  -2   0   58.79    9.40
  10  -2   0   51.69    8.70
  10  -2   0   75.39   10.90
  10  -2   0   84.49   16.30
  10  -2   0   60.59    7.20
 -10   2   0   65.89    7.80
 -10   2   0   85.19    9.50
 -10   2   0   79.49   10.10
 -10   2   0   59.79    7.10
 -10   2   0   80.29   10.20
 -10   2   0   64.29    8.50
 -10   2   0   64.39   11.40
 -10   2   0   80.39   10.60
 -10   2   0   73.69    9.50
   9  -2   0   46.70    8.10
   9  -2   0   42.20    7.10
   9  -2   0   44.60    6.50
   9  -2   0   41.20    6.90
   9  -2   0   51.29   11.50
   9  -2   0   39.00    7.50
  -9   2   0   45.20    7.30
  -9   2   0   45.60    7.90
  -9   2   0   43.10    6.80
  -9   2   0   47.90    8.00
  -9   2   0   33.60    6.10
  -9   2   0   54.29    7.30
  -9   2   0   40.90    6.40
  -9   2   0   39.80    6.20
  -9   2   0   44.50    9.20
  -9   2   0   46.10   15.70
   8  -2   0    6.60    7.80
   8  -2   0   -2.60    3.90
   8  -2   0    2.10    2.70
   8  -2   0    0.00    3.70
   8  -2   0    5.80    4.00
   8  -2   0   -1.60    3.70
   8  -2   0    0.00    3.00
  -8   2   0   -0.80    3.50
  -8   2   0    3.10    4.50
  -8   2   0    4.10    8.90
  -8   2   0    1.30    4.00
  -8   2   0    2.00    3.30
  -8   2   0   -3.60    3.70
  -8   2   0   -0.30    3.60
  -8   2   0    1.60    3.20
  -8   2   0   -5.30    4.30
  -8   2   0   -0.20    3.10
   7  -2   0   61.29    7.00
   7  -2   0   54.69    6.30
   7  -2   0   81.59   13.90
   7  -2   0   61.49    7.60
   7  -2   0   60.19    6.60
   7  -2   0   55.99    7.00
   7  -2   0   49.10    7.00
  -7   2   0   76.29    8.60
  -7   2   0   62.29   13.40
  -7   2   0   54.49    7.50
  -7   2   0   66.39    7.40
  -7   2   0   47.80    5.90
  -7   2   0   48.10    5.70
  -7   2   0   62.19    7.80
  -7   2   0   52.69    8.70
  -7   2   0   53.79    7.20
  -7   2   0   68.49    7.10
   6  -2   0  290.67   13.80
   6  -2   0  289.27   12.10
   6  -2   0  271.57   12.60
   6  -2   0  268.87   18.40
   6  -2   0  301.07   13.40
   6  -2   0  292.17   12.40
   6  -2   0  282.27   13.10
  -6   2   0  287.77   15.10
  -6   2   0  300.87   20.10
  -6   2   0  300.87   13.10
  -6   2   0  280.57   12.80
  -6   2   0  300.27   12.50
  -6   2   0  286.07   12.20
  -6   2   0  307.17   13.60
  -6   2   0  283.27   13.50
   5  -2   0 2052.39   60.29
   5  -2   0 2013.30   60.39
   5  -2   0 2016.50   60.79
   5  -2   0 2090.59   61.69
   5  -2   0 2050.09   60.09
   5  -2   0 1924.11   61.39
   5  -2   0 1955.10   60.89
   5  -2   0 2090.09   66.69
  -5   2   0 2097.89   60.99
  -5   2   0 1983.70   60.89
  -5   2   0 2015.80   60.09
  -5   2   0 2004.30   59.99
  -5   2   0 1998.00   60.19
  -5   2   0 2086.79   63.49
  -5   2   0 2156.28   68.19
  -5   2   0 2063.39   60.99
  -5   2   0 2045.90   60.69
  -5   2   0 2047.10   62.49
   4  -2   0 2281.57   66.39
   4  -2   0 2306.67   66.59
   4  -2   0 2259.67   67.39
   4  -2   0 2320.67   71.79
   4  -2   0 2347.57   67.09
   4  -2   0 2300.37   66.89
   4  -2   0 2200.88   66.19
   4  -2   0 2182.38   67.29
  -4   2   0 2324.57   67.39
  -4   2   0 2362.86   66.89
  -4   2   0 2297.67   66.69
  -4   2   0 2271.97   66.19
  -4   2   0 2194.88   66.19
  -4   2   0 2327.77   72.59
  -4   2   0 2225.38   66.89
  -4   2   0 2197.88   67.79
  -4   2   0 2395.76   66.99
  -4   2   0 2287.97   66.39
   3  -2   0 4131.59  118.39
   3  -2   0 4194.18  118.59
   3  -2   0 4183.48  118.69
   3  -2   0 4207.58  119.09
   3  -2   0 3947.30  118.09
   3  -2   0 4052.59  118.89
   3  -2   0 4280.57  118.29
   3  -2   0 4342.27  122.79
  -3   2   0 4372.26  123.39
  -3   2   0 4172.48  118.39
  -3   2   0 4273.87  118.39
  -3   2   0 4116.59  118.99
  -3   2   0 4138.79  118.19
  -3   2   0 4289.97  118.49
  -3   2   0 4174.48  118.19
  -3   2   0 3992.70  118.19
  -3   2   0 4113.89  118.59
  -3   2   0 4115.99  119.09
   2  -2   0  468.25   14.70
   2  -2   0  433.56   14.80
   2  -2   0  457.45   15.00
   2  -2   0  450.05   14.90
   2  -2   0  440.66   15.20
   2  -2   0  451.75   14.50
  -2   2   0  461.35   15.00
  -2   2   0  463.35   14.60
  -2   2   0  488.05   18.40
  -2   2   0  454.35   14.60
  -2   2   0  460.85   14.90
  -2   2   0  460.35   14.30
  -2   2   0  484.05   14.60
  -2   2   0  456.15   14.70
  -2   2   0  461.95   14.90
  -2   2   0  484.35   15.40
  -2   2   0  445.96   14.80
   1  -2   0  875.61   25.50
   1  -2   0  867.51   25.70
   1  -2   0  858.01   25.90
   1  -2   0  831.82   24.80
   1  -2   0  896.21   27.20
   1  -2   0  863.31   25.20
   1  -2   0  861.81   25.30
   1  -2   0  847.42   25.10
   1  -2   0  874.81   25.60
  -1   2   0  891.71   25.10
  -1   2   0  837.12   25.30
  -1   2   0  897.41   25.60
  -1   2   0  849.41   25.30
  -1   2   0  837.62   25.20
  -1   2   0  858.41   24.70
  -1   2   0  847.72   24.70
  -1   2   0  869.81   25.60
  -1   2   0  852.01   27.30
   0  -2   0 4016.70  109.09
   0  -2   0 3799.22  108.79
   0  -2   0 3919.51  109.39
   0  -2   0 3876.51  109.19
   0  -2   0 4125.39  108.99
   0  -2   0 3470.15  108.99
   0   2   0 3918.41  109.19
   0   2   0 3927.31  109.29
   0   2   0 4353.96  108.99
   0   2   0 3826.72  109.19
   0   2   0 3549.34  108.99
   0   2   0 3823.52  108.79
  -1  -2   0  364.66   12.70
  -1  -2   0  365.66   11.60
  -1  -2   0  352.56   10.80
  -1  -2   0  355.76   12.90
  -1  -2   0  343.27   10.80
  -1  -2   0  356.66   11.30
  -1  -2   0  351.26   11.10
  -1  -2   0  357.76   10.90
  -1  -2   0  342.57   11.50
   1   2   0  376.06   10.80
   1   2   0  350.46   12.60
   1   2   0  356.06   10.80
   1   2   0  361.26   11.60
   1   2   0  368.26   11.00
   1   2   0  358.06   11.10
   1   2   0  346.07   11.30
   1   2   0  323.67   13.90
  -2  -2   0   22.20    3.50
  -2  -2   0   25.30    2.60
  -2  -2   0   28.00    3.00
  -2  -2   0   28.80    3.00
  -2  -2   0   36.20    3.30
  -2  -2   0   32.00    3.70
  -2  -2   0   25.80    3.10
  -2  -2   0   26.70    5.10
  -2  -2   0   30.90    3.30
  -2  -2   0   25.20    5.50
   2   2   0   20.60    2.40
   2   2   0   25.40    3.30
   2   2   0   29.00    5.60
   2   2   0   26.70    4.10
   2   2   0   28.50    3.20
   2   2   0   25.90    3.10
   2   2   0   34.80    3.60
   2   2   0   22.30    2.40
   2   2   0   30.00    3.60
   2   2   0   24.20    7.80
  -3  -2   0 1203.78   37.60
  -3  -2   0 1257.47   35.60
  -3  -2   0 1154.28   38.10
  -3  -2   0 1186.98   36.00
  -3  -2   0 1170.08   36.00
  -3  -2   0 1239.78   40.80
  -3  -2   0 1184.68   35.80
  -3  -2   0 1196.48   35.20
  -3  -2   0 1232.18   35.20
  -3  -2   0 1274.27   36.20
   3   2   0 1085.29   43.00
   3   2   0 1157.78   39.80
   3   2   0 1194.18   36.00
   3   2   0 1240.58   35.20
   3   2   0 1244.48   36.10
   3   2   0 1187.78   35.20
   3   2   0 1245.78   36.40
   3   2   0 1202.78   35.40
   3   2   0 1206.88   35.70
   3   2   0 1151.68   37.60
  -4  -2   0    2.80    2.00
  -4  -2   0    2.60    3.00
  -4  -2   0    4.30    3.00
  -4  -2   0    2.20    2.70
  -4  -2   0    0.30    2.70
  -4  -2   0    2.60    6.70
  -4  -2   0   -0.20    2.50
  -4  -2   0    3.50    1.90
  -4  -2   0    5.90    3.00
  -4  -2   0   -1.70    3.50
  -4  -2   0    1.70    5.70
   4   2   0    6.90    6.10
   4   2   0    2.90    3.00
   4   2   0   -0.30    2.50
   4   2   0    5.10    3.10
   4   2   0    4.50    5.10
   4   2   0   -0.60    2.70
   4   2   0    3.70    2.10
   4   2   0    2.80    2.10
   4   2   0    7.60    2.50
   4   2   0    2.40    2.80
  -5  -2   0  240.58   10.10
  -5  -2   0  274.47    9.80
  -5  -2   0  260.07   11.10
  -5  -2   0  242.18   15.50
  -5  -2   0  257.77   11.60
  -5  -2   0  245.28   13.60
  -5  -2   0  249.97   11.70
  -5  -2   0  258.87   11.30
  -5  -2   0  252.37   11.80
  -5  -2   0  264.57   11.40
  -5  -2   0  273.27   17.70
  -5  -2   0  259.47   10.80
   5   2   0  258.87   10.20
   5   2   0  261.07   14.70
   5   2   0  259.07   10.20
   5   2   0  271.57   11.80
   5   2   0  258.67   11.30
   5   2   0  263.37   11.70
   5   2   0  251.67   10.30
   5   2   0  277.47   11.40
  -6  -2   0 1355.56   41.90
  -6  -2   0 1344.57   40.10
  -6  -2   0 1357.76   42.20
  -6  -2   0 1348.67   42.30
  -6  -2   0 1292.07   41.70
  -6  -2   0 1330.17   48.20
  -6  -2   0 1381.26   50.69
  -6  -2   0 1446.16   45.20
  -6  -2   0 1331.67   43.00
  -6  -2   0 1378.46   46.00
  -6  -2   0 1369.26   43.10
  -6  -2   0 1344.87   41.30
   6   2   0 1379.76   42.40
   6   2   0 1357.26   42.80
   6   2   0 1314.97   41.30
   6   2   0 1343.27   42.40
   6   2   0 1364.56   43.00
   6   2   0 1307.17   41.10
  -7  -2   0  725.73   25.20
  -7  -2   0  701.53   25.60
  -7  -2   0  742.93   32.30
  -7  -2   0  744.43   26.70
  -7  -2   0  733.23   29.80
  -7  -2   0  763.42   26.70
  -7  -2   0  756.82   26.60
  -7  -2   0  730.73   25.50
  -7  -2   0  756.52   34.70
  -7  -2   0  732.93   24.50
  -7  -2   0  689.43   24.20
   7   2   0  727.33   26.20
   7   2   0  733.33   39.40
   7   2   0  729.03   30.40
   7   2   0  728.63   25.70
   7   2   0  697.93   24.50
   7   2   0  731.63   26.50
   7   2   0  752.42   25.90
   7   2   0  707.13   24.40
  -8  -2   0  657.73   23.60
  -8  -2   0  596.24   22.00
  -8  -2   0  643.44   24.60
  -8  -2   0  629.24   24.50
  -8  -2   0  624.04   22.40
  -8  -2   0  631.44   28.20
  -8  -2   0  638.34   31.20
  -8  -2   0  682.53   24.10
  -8  -2   0  630.04   24.80
  -8  -2   0  629.34   23.10
   8   2   0  643.74   28.60
   8   2   0  667.23   24.00
   8   2   0  619.34   22.30
   8   2   0  603.64   38.00
   8   2   0  648.84   26.40
   8   2   0  634.44   22.60
   8   2   0  634.24   24.60
   8   2   0  611.54   25.40
  -9  -2   0    7.90    3.70
  -9  -2   0   13.80    4.40
  -9  -2   0    9.30    4.70
  -9  -2   0   10.20    3.40
  -9  -2   0    9.80    5.50
  -9  -2   0    6.70    4.60
  -9  -2   0   13.60    5.00
  -9  -2   0   20.30    7.80
  -9  -2   0   12.20    5.30
   9   2   0   20.60    4.50
   9   2   0   13.60    8.10
   9   2   0   11.50    5.70
   9   2   0   13.60    5.10
   9   2   0   15.40    4.20
   9   2   0   22.40   15.40
   9   2   0   15.90    5.70
   9   2   0   15.70    5.80
 -10  -2   0  267.77   19.60
 -10  -2   0  236.28   12.50
 -10  -2   0  266.87   14.10
 -10  -2   0  239.28   14.00
 -10  -2   0  245.28   14.50
 -10  -2   0  263.07   13.30
 -10  -2   0  270.37   13.10
 -10  -2   0  252.57   15.10
 -10  -2   0  260.77   15.80
  10   2   0  262.67   27.80
  10   2   0  248.08   15.50
  10   2   0  244.48   14.70
  10   2   0  286.47   19.30
  10   2   0  241.98   12.80
  10   2   0  247.88   14.40
  10   2   0  267.77   14.90
  10   2   0  250.67   12.60
 -11  -2   0  698.83   29.10
 -11  -2   0  651.33   26.30
 -11  -2   0  683.83   33.40
 -11  -2   0  689.43   25.30
 -11  -2   0  682.63   25.10
 -11  -2   0  634.04   27.70
  11   2   0  655.43   27.50
  11   2   0  634.04   24.90
  11   2   0  646.54   32.80
  11   2   0  717.63   29.30
  11   2   0  634.44   25.20
  11   2   0  681.83   27.20
  11   2   0  668.23   27.40
 -12  -2   0  147.29   13.30
 -12  -2   0  114.89   11.40
 -12  -2   0  127.69   10.00
 -12  -2   0  135.79   10.00
 -12  -2   0  148.29   18.40
 -12  -2   0  151.58   14.30
  12   2   0  133.09   12.70
  12   2   0  183.38   19.50
  12   2   0  140.29   12.40
  12   2   0  128.89   13.20
  12   2   0  137.59   12.80
  12   2   0  157.18   10.40
  12   2   0  137.39   10.50
 -13  -2   0    5.50    8.40
 -13  -2   0   -1.30    3.20
 -13  -2   0   -0.40    9.70
 -13  -2   0   -6.20    4.80
 -13  -2   0    1.60    4.20
  13   2   0   -0.20    5.50
  13   2   0    2.30    7.00
  13   2   0   -1.20    4.30
  13   2   0    1.10    5.60
  13   2   0    1.60    5.80
  13   2   0   -3.20    3.80
 -14  -2   0   18.00    5.80
 -14  -2   0   26.50   13.30
 -14  -2   0    3.00    7.60
 -14  -2   0   13.20    5.30
 -14  -2   0    8.60    6.40
  14   2   0   24.50    5.80
  14   2   0   16.40    7.90
  14   2   0   19.90    5.50
  14   2   0   22.80    8.80
 -15  -2   0  145.39   22.30
 -15  -2   0  112.99   10.10
 -15  -2   0  114.79   16.40
 -15  -2   0  128.19   15.10
  15   2   0  120.39   10.60
  15   2   0  122.49   13.20
  15   2   0   94.49   13.80
  15   2   0  104.79   13.50
  15   2   0  114.59   10.70
  15   2   0   99.29   14.60
 -16  -2   0  142.39   23.10
 -16  -2   0  113.79   10.80
 -16  -2   0  118.49   17.60
  16   2   0  107.19   10.90
  16   2   0  139.29   15.50
  16   2   0  117.39   11.50
  16   2   0  142.99   14.60
  16   2   0  128.19   13.70
  16   2   0  153.88   14.70
 -17  -2   0   84.89   20.20
 -17  -2   0   73.19   14.40
 -17  -2   0   67.09   12.30
 -17  -2   0   67.89    9.90
  17   2   0   83.89   14.00
  17   2   0   72.09   13.10
  17   2   0   78.79   14.10
  17   2   0  112.59   12.40
 -18  -2   0    4.90    8.30
 -18  -2   0    6.50   14.30
  18   2   0   -1.80    6.60
  18   2   0   -4.20    7.40
  18  -3   0   95.39   15.50
  18  -3   0   63.69   13.10
  18  -3   0   74.29   12.40
 -18   3   0   69.69   18.10
 -18   3   0   55.39   13.70
  17  -3   0  103.09   16.10
  17  -3   0  133.49   17.30
  17  -3   0  109.59   15.30
  17  -3   0   96.19   13.80
 -17   3   0  120.79   11.70
 -17   3   0  160.28   23.20
 -17   3   0   98.79   12.00
 -17   3   0  101.39   15.30
 -17   3   0   94.69   14.00
  16  -3   0   43.90    9.20
  16  -3   0   36.80   10.00
  16  -3   0   47.00   11.50
  16  -3   0   33.80   11.30
  16  -3   0   67.19    9.90
  16  -3   0   27.50    7.70
 -16   3   0   41.40    8.00
 -16   3   0   55.69   16.50
 -16   3   0   35.10    8.10
 -16   3   0   38.00   11.10
 -16   3   0   40.60   13.30
  15  -3   0   15.60    7.60
  15  -3   0    8.50    7.40
  15  -3   0   -2.80    7.30
  15  -3   0    9.70    6.80
  15  -3   0    7.70    5.70
 -15   3   0    2.30    5.40
 -15   3   0    4.30    9.80
 -15   3   0    6.30    8.00
 -15   3   0   12.50    8.10
 -15   3   0   10.00    5.70
  14  -3   0   32.80    9.60
  14  -3   0   10.00    4.50
  14  -3   0   19.70    6.80
  14  -3   0   11.10    6.70
  14  -3   0   16.20    7.10
 -14   3   0   14.60    5.60
 -14   3   0   19.80    6.00
 -14   3   0   -0.40    6.20
 -14   3   0    2.70    9.90
 -14   3   0   12.10    7.30
  13  -3   0   72.09   11.90
  13  -3   0   49.10    9.90
  13  -3   0   49.50    8.10
  13  -3   0   65.39    9.20
  13  -3   0   60.49   11.60
 -13   3   0   58.09   13.30
 -13   3   0   44.10    9.00
 -13   3   0   38.50    7.50
 -13   3   0   64.69    9.20
  12  -3   0  153.98   11.40
  12  -3   0  142.49   13.00
  12  -3   0  131.29   12.70
  12  -3   0  137.39   12.50
  12  -3   0  137.49   10.70
  12  -3   0  128.29   13.70
 -12   3   0  137.59   11.00
 -12   3   0  125.39   17.10
 -12   3   0  134.39   10.70
 -12   3   0  127.89   10.60
 -12   3   0  169.38   14.50
  11  -3   0  463.85   19.90
  11  -3   0  488.85   23.50
  11  -3   0  452.45   23.00
  11  -3   0  490.65   27.60
  11  -3   0  465.95   22.50
  11  -3   0  440.56   21.40
 -11   3   0  494.55   20.70
 -11   3   0  487.65   20.70
 -11   3   0  462.45   22.40
 -11   3   0  490.15   26.40
 -11   3   0  466.05   20.20
  10  -3   0  627.44   24.20
  10  -3   0  605.44   25.50
  10  -3   0  613.94   27.30
  10  -3   0  630.24   23.80
  10  -3   0  593.14   31.90
  10  -3   0  663.53   26.00
  10  -3   0  615.54   26.30
 -10   3   0  589.64   28.80
 -10   3   0  647.64   24.00
 -10   3   0  629.44   26.00
 -10   3   0  591.74   24.60
 -10   3   0  632.54   25.90
 -10   3   0  590.14   24.70
 -10   3   0  631.84   24.10
 -10   3   0  577.14   23.30
 -10   3   0  599.14   26.00
   9  -3   0  232.38   12.10
   9  -3   0  241.78   19.20
   9  -3   0  220.08   11.50
   9  -3   0  222.78   13.30
   9  -3   0  242.38   13.10
   9  -3   0  214.68   13.10
   9  -3   0  203.88   13.40
  -9   3   0  209.98   11.50
  -9   3   0  208.38   11.70
  -9   3   0  218.28   11.80
  -9   3   0  220.18   13.70
  -9   3   0  205.28   15.40
  -9   3   0  211.08   20.70
  -9   3   0  215.48   13.20
  -9   3   0  219.68   13.60
  -9   3   0  198.48   12.20
  -9   3   0  227.88   13.40
   8  -3   0   32.50   10.80
   8  -3   0   11.80    4.70
   8  -3   0   14.80    5.50
   8  -3   0   17.30    7.00
   8  -3   0   24.50    6.00
   8  -3   0   20.30    4.50
  -8   3   0   16.50    4.40
  -8   3   0   21.40    4.70
  -8   3   0   20.40    4.50
  -8   3   0   28.20    5.90
  -8   3   0   30.70    6.90
  -8   3   0   22.20    5.80
  -8   3   0   16.40    5.80
  -8   3   0   21.10   11.30
  -8   3   0   25.30    5.20
  -8   3   0   19.40    6.60
   7  -3   0  371.56   22.40
   7  -3   0  388.46   15.70
   7  -3   0  383.66   15.40
   7  -3   0  386.76   17.30
   7  -3   0  383.76   16.70
   7  -3   0  379.86   16.20
   7  -3   0  384.46   16.70
  -7   3   0  365.56   23.70
  -7   3   0  392.86   16.90
  -7   3   0  386.66   17.00
  -7   3   0  383.06   16.60
  -7   3   0  383.26   18.60
  -7   3   0  387.16   15.60
  -7   3   0  387.26   15.50
  -7   3   0  379.66   16.10
  -7   3   0  374.26   16.40
  -7   3   0  394.36   15.60
   6  -3   0  152.98    8.50
   6  -3   0  156.28    8.80
   6  -3   0  141.59   10.00
   6  -3   0  169.98   15.20
   6  -3   0  156.68    9.60
   6  -3   0  158.18    9.70
   6  -3   0  155.98   10.80
   6  -3   0  160.78    9.50
  -6   3   0  141.99   15.70
  -6   3   0  154.48    9.90
  -6   3   0  166.68   10.30
  -6   3   0  161.58    9.40
  -6   3   0  137.99    9.30
  -6   3   0  157.98    8.70
  -6   3   0  171.98   12.30
  -6   3   0  144.79    9.80
  -6   3   0  160.88    8.90
  -6   3   0  169.48   11.40
   5  -3   0  172.18    9.20
   5  -3   0  160.88   13.90
   5  -3   0  161.58    8.30
   5  -3   0  161.28    9.10
   5  -3   0  159.18    9.10
   5  -3   0  157.88    9.50
   5  -3   0  162.68    8.90
   5  -3   0  156.88    8.00
  -5   3   0  159.78   10.70
  -5   3   0  152.68    7.00
  -5   3   0  158.28    8.30
  -5   3   0  161.08   14.90
  -5   3   0  156.58    8.30
  -5   3   0  147.09    8.10
  -5   3   0  162.18   10.10
  -5   3   0  157.38    8.70
  -5   3   0  173.68    9.20
  -5   3   0  160.18    9.00
  -5   3   0  155.18    8.70
   4  -3   0  122.29    7.10
   4  -3   0  115.09    7.30
   4  -3   0  115.89    6.60
   4  -3   0  110.49    7.50
   4  -3   0  124.99   11.70
   4  -3   0  127.49    6.80
   4  -3   0  111.99    7.30
   4  -3   0  125.49    7.40
  -4   3   0  123.09    5.90
  -4   3   0  137.39    7.20
  -4   3   0  123.79   12.30
  -4   3   0  122.89    6.70
  -4   3   0  122.49    7.80
  -4   3   0  127.19    6.80
  -4   3   0  117.59    7.20
  -4   3   0  130.99    7.00
  -4   3   0  130.09    7.80
  -4   3   0  128.19    6.80
  -4   3   0  123.49    7.00
   3  -3   0  374.46   12.70
   3  -3   0  360.16   13.20
   3  -3   0  331.27   12.40
   3  -3   0  365.26   17.10
   3  -3   0  358.56   12.90
   3  -3   0  336.87   13.30
   3  -3   0  345.97   13.00
  -3   3   0  343.37   13.00
  -3   3   0  346.67   12.70
  -3   3   0  347.97   12.50
  -3   3   0  334.27   12.90
  -3   3   0  344.97   12.80
  -3   3   0  365.16   17.70
  -3   3   0  356.76   12.50
  -3   3   0  376.96   12.50
  -3   3   0  371.76   13.60
  -3   3   0  344.97   12.00
  -3   3   0  357.46   12.60
   2  -3   0 2086.69   62.79
   2  -3   0 1933.81   58.99
   2  -3   0 2095.79   59.19
   2  -3   0 2064.59   59.29
   2  -3   0 2056.69   59.89
   2  -3   0 2084.79   60.09
   2  -3   0 2057.29   59.29
   2  -3   0 2075.59   59.39
   2  -3   0 2004.90   59.59
  -2   3   0 2041.90   58.89
  -2   3   0 2063.79   58.89
  -2   3   0 2135.09   60.09
  -2   3   0 2065.59   59.29
  -2   3   0 2083.39   59.79
  -2   3   0 2020.70   59.69
  -2   3   0 2187.28   63.49
  -2   3   0 2052.49   59.29
  -2   3   0 1988.50   58.89
   1  -3   0  264.07    9.30
   1  -3   0  261.57    9.30
   1  -3   0  251.57    9.00
   1  -3   0  254.87    8.90
   1  -3   0  260.47    8.90
   1  -3   0  259.97    9.10
   1  -3   0  250.27    9.20
   1  -3   0  236.88   11.00
  -1   3   0  260.87    9.00
  -1   3   0  259.67    9.00
  -1   3   0  281.17    9.90
  -1   3   0  268.87    9.20
  -1   3   0  231.78   11.10
  -1   3   0  251.77    9.20
  -1   3   0  254.67    8.90
  -1   3   0  264.67    9.40
   0  -3   0  290.17   10.40
   0  -3   0  263.67    8.90
   0  -3   0  272.87    9.70
   0  -3   0  264.37    9.10
   0  -3   0  264.87    9.10
   0  -3   0  281.37    9.70
   0  -3   0  259.07    9.00
   0  -3   0  231.68    9.50
   0  -3   0  266.17   10.10
   0   3   0  304.67    9.30
   0   3   0  277.47    9.10
   0   3   0  276.67    9.70
   0   3   0  271.57    9.80
   0   3   0  269.27    9.20
   0   3   0  270.47    9.10
   0   3   0  267.97    9.10
  -1  -3   0   18.70    3.10
  -1  -3   0   16.40    2.20
  -1  -3   0   18.10    3.60
  -1  -3   0   17.50    2.60
  -1  -3   0   13.90    2.40
  -1  -3   0   12.10    2.50
  -1  -3   0   12.30    1.80
  -1  -3   0   13.80    2.20
  -1  -3   0   16.10    5.70
  -1  -3   0   16.30    4.10
   1   3   0   12.70    3.00
   1   3   0   15.90    2.60
   1   3   0   14.70    5.20
   1   3   0   13.40    3.10
   1   3   0   18.00    3.70
   1   3   0   15.50    2.20
   1   3   0   10.50    2.20
   1   3   0   14.30    2.40
   1   3   0   18.60    2.20
  -2  -3   0  696.73   21.40
  -2  -3   0  677.33   20.30
  -2  -3   0  650.73   20.40
  -2  -3   0  655.83   24.30
  -2  -3   0  655.23   20.40
  -2  -3   0  641.54   20.10
  -2  -3   0  645.14   21.80
  -2  -3   0  668.63   20.80
  -2  -3   0  685.43   20.60
   2   3   0  689.13   20.80
   2   3   0  688.03   20.10
   2   3   0  670.83   20.10
   2   3   0  658.23   23.20
   2   3   0  627.24   23.20
   2   3   0  702.73   20.60
   2   3   0  702.03   21.40
   2   3   0  626.24   26.30
   2   3   0  667.13   20.90
  -3  -3   0   40.60    4.30
  -3  -3   0   41.50    3.40
  -3  -3   0   44.60    6.30
  -3  -3   0   44.60    4.10
  -3  -3   0   41.60    8.10
  -3  -3   0   48.00    5.50
  -3  -3   0   36.90    4.30
  -3  -3   0   52.19    5.30
  -3  -3   0   43.40    4.10
  -3  -3   0   37.80    4.30
   3   3   0   33.30    9.30
   3   3   0   45.30    5.70
   3   3   0   49.90    4.30
   3   3   0   44.90    4.90
   3   3   0   44.30    5.00
   3   3   0   47.20    3.50
   3   3   0   50.39    7.70
   3   3   0   38.40    3.40
   3   3   0   44.00    5.10
   3   3   0   40.20    4.40
   3   3   0   43.90    4.40
  -4  -3   0   71.39    5.80
  -4  -3   0   67.69    5.30
  -4  -3   0   62.79    7.20
  -4  -3   0   70.39    4.80
  -4  -3   0   77.19    9.20
  -4  -3   0   68.09    5.70
  -4  -3   0   71.79    4.60
  -4  -3   0   66.49    5.60
  -4  -3   0   74.89    5.10
  -4  -3   0   89.69   11.90
   4   3   0   75.49    5.60
   4   3   0   64.69    6.10
   4   3   0   72.59    5.90
   4   3   0   68.19    4.50
   4   3   0   73.49    5.50
   4   3   0   70.69    5.90
   4   3   0   75.49    4.70
   4   3   0   64.59    6.20
   4   3   0   73.59    9.30
   4   3   0   73.89    7.60
   4   3   0   84.99   14.20
  -5  -3   0  662.23   23.20
  -5  -3   0  674.73   22.60
  -5  -3   0  671.63   21.40
  -5  -3   0  647.44   23.10
  -5  -3   0  660.33   21.50
  -5  -3   0  653.63   22.10
  -5  -3   0  668.53   26.90
  -5  -3   0  643.04   29.60
  -5  -3   0  676.33   25.80
  -5  -3   0  689.73   23.10
   5   3   0  666.03   22.60
   5   3   0  688.53   23.40
   5   3   0  673.23   21.70
   5   3   0  683.53   23.20
   5   3   0  664.03   33.90
   5   3   0  709.03   23.10
   5   3   0  676.33   21.90
   5   3   0  651.03   25.40
   5   3   0  670.63   21.60
  -6  -3   0  126.59   13.20
  -6  -3   0  115.99   15.50
  -6  -3   0  126.89   11.60
  -6  -3   0  127.69    8.30
  -6  -3   0  116.49    7.00
  -6  -3   0  125.29    9.20
  -6  -3   0  123.09    8.90
  -6  -3   0  144.29    8.00
  -6  -3   0  127.39    9.30
  -6  -3   0  123.69    6.90
   6   3   0  125.49    9.10
   6   3   0  138.29    7.40
   6   3   0  148.49   20.50
   6   3   0  122.69    7.20
   6   3   0  122.89    8.40
   6   3   0  127.69    9.00
   6   3   0  141.69    9.20
   6   3   0  136.09    8.60
   6   3   0  107.49   11.40
  -7  -3   0   72.59   14.50
  -7  -3   0   50.39    6.00
  -7  -3   0   71.29    7.70
  -7  -3   0   51.19   10.00
  -7  -3   0   46.60    4.90
  -7  -3   0   68.29    7.50
  -7  -3   0   65.39   13.10
  -7  -3   0   69.59    8.10
  -7  -3   0   47.60    7.60
  -7  -3   0   64.69    8.40
  -7  -3   0   80.69    9.20
   7   3   0   65.19    6.90
   7   3   0   76.29   11.60
   7   3   0   44.80   14.10
   7   3   0   44.40    5.10
   7   3   0   49.80    5.50
   7   3   0   67.79    7.50
   7   3   0   67.19    7.50
   7   3   0   50.69    6.90
  -8  -3   0  308.77   15.50
  -8  -3   0  326.47   14.00
  -8  -3   0  318.17   16.00
  -8  -3   0  313.57   14.60
  -8  -3   0  297.67   14.20
  -8  -3   0  311.37   15.50
  -8  -3   0  310.37   13.20
  -8  -3   0  292.87   18.60
  -8  -3   0  302.67   17.50
  -8  -3   0  325.47   23.50
  -8  -3   0  309.67   20.80
   8   3   0  313.67   13.50
   8   3   0  327.57   15.10
   8   3   0  292.97   27.60
   8   3   0  319.87   13.40
   8   3   0  330.37   18.90
   8   3   0  308.17   16.70
   8   3   0  322.47   16.60
  -9  -3   0  570.04   23.70
  -9  -3   0  563.74   22.60
  -9  -3   0  585.54   28.10
  -9  -3   0  629.34   28.50
  -9  -3   0  555.14   20.70
  -9  -3   0  595.44   22.80
   9   3   0  550.04   22.60
   9   3   0  548.05   21.00
   9   3   0  574.24   23.30
   9   3   0  571.74   23.60
   9   3   0  586.24   27.90
   9   3   0  547.65   29.10
   9   3   0  556.34   21.20
 -10  -3   0   85.99   10.50
 -10  -3   0   79.59    9.40
 -10  -3   0   64.89    9.00
 -10  -3   0   84.79   10.80
 -10  -3   0  105.19    8.70
 -10  -3   0   72.19    7.10
 -10  -3   0   79.49    8.10
 -10  -3   0   81.19    8.70
 -10  -3   0   76.29   12.80
  10   3   0   75.79    7.20
  10   3   0   80.59    7.70
  10   3   0  110.69   22.40
  10   3   0   81.89    9.90
  10   3   0   89.09    9.50
  10   3   0   85.09    9.90
  10   3   0   75.79    9.70
  10   3   0   95.99   13.20
 -11  -3   0   23.10   10.40
 -11  -3   0   18.90    5.50
 -11  -3   0   20.00    6.60
 -11  -3   0   10.80    5.70
 -11  -3   0    3.70    5.20
 -11  -3   0   14.20    6.50
  11   3   0   19.00    7.00
  11   3   0   14.30    4.80
  11   3   0   10.10    6.30
  11   3   0   20.70    7.60
  11   3   0   16.70    4.70
  11   3   0   37.00   18.60
  11   3   0   13.40    6.70
 -12  -3   0  219.38   16.90
 -12  -3   0  209.68   12.00
 -12  -3   0  196.68   20.30
 -12  -3   0  195.58   15.10
  12   3   0  180.48   14.70
  12   3   0  222.08   16.00
  12   3   0  234.68   19.70
  12   3   0  214.48   12.50
  12   3   0  222.48   15.10
  12   3   0  217.98   16.10
  12   3   0  205.28   14.50
 -13  -3   0  244.88   18.80
 -13  -3   0  288.47   14.20
 -13  -3   0  237.28   17.50
 -13  -3   0  274.47   24.70
  13   3   0  239.18   16.80
  13   3   0  278.67   17.10
  13   3   0  261.47   14.80
  13   3   0  258.07   16.90
  13   3   0  271.17   14.60
  13   3   0  267.67   18.10
 -14  -3   0  207.18   17.80
 -14  -3   0  155.28   14.90
 -14  -3   0  183.28   11.80
  14   3   0  188.28   12.60
  14   3   0  174.88   14.60
  14   3   0  178.98   14.80
  14   3   0  161.68   11.50
  14   3   0  168.28   15.70
 -15  -3   0   14.10    7.70
 -15  -3   0   24.40    6.90
 -15  -3   0   13.50    8.40
 -15  -3   0   30.20   13.30
  15   3   0   27.30    8.30
  15   3   0   17.00    8.00
  15   3   0   22.70    9.00
  15   3   0   19.00    6.10
  15   3   0   24.40    6.10
  15   3   0   25.20    7.80
 -16  -3   0   16.60   12.20
 -16  -3   0    9.40    5.50
 -16  -3   0   25.10   10.00
 -16  -3   0   16.90    5.70
 -16  -3   0    2.50   12.30
  16   3   0   22.70    7.90
  16   3   0   16.00    6.20
  16   3   0   20.80    7.10
  16   3   0   18.70    8.60
  16   3   0   16.10    8.50
  16   3   0   29.70    8.40
 -17  -3   0   37.80   17.60
 -17  -3   0   39.00   11.60
 -17  -3   0   44.60   11.70
  17   3   0   39.10    9.40
  17   3   0   31.50    9.20
  17   3   0   34.20   10.20
  17   3   0   29.70    8.80
 -18  -3   0   -7.50   13.70
 -18  -3   0   11.70    9.50
  18   3   0    6.40    7.80
  18   3   0    7.60    7.70
  18   3   0    8.30    7.70
  18  -4   0   14.20    9.20
  18  -4   0   12.00    8.10
 -18   4   0   19.40   12.80
 -18   4   0   -5.70    7.30
  17  -4   0   17.30    8.50
  17  -4   0    4.70    6.40
  17  -4   0   -1.20    7.80
 -17   4   0   11.40   12.20
 -17   4   0   -3.70    5.70
 -17   4   0    4.00    7.10
 -17   4   0   -7.20    6.80
 -17   4   0    4.10    8.60
  16  -4   0   36.20   11.20
  16  -4   0   34.80    8.80
  16  -4   0   44.80    9.80
  16  -4   0   25.90    9.60
  16  -4   0   49.00   11.90
 -16   4   0   33.30   11.10
 -16   4   0   59.59    9.80
 -16   4   0   59.39   14.60
 -16   4   0   44.90    9.10
  15  -4   0   26.50   10.30
  15  -4   0   27.50    6.80
  15  -4   0   29.70   10.00
  15  -4   0   36.90    9.50
  15  -4   0   27.60    7.40
  15  -4   0   39.00   10.60
 -15   4   0   18.30    6.60
 -15   4   0   27.40    9.30
 -15   4   0   31.20    8.10
 -15   4   0   33.80    9.60
 -15   4   0   24.90   11.00
  14  -4   0  175.48   12.40
  14  -4   0  160.88   12.60
  14  -4   0  176.18   16.50
  14  -4   0  163.18   14.20
  14  -4   0  148.29   19.80
  14  -4   0  141.39   14.20
 -14   4   0  162.78   18.80
 -14   4   0  173.48   12.60
 -14   4   0  153.18   12.70
 -14   4   0  177.48   15.10
 -14   4   0  165.78   16.10
  13  -4   0   13.20    7.90
  13  -4   0    8.50    7.40
  13  -4   0   15.40    5.00
  13  -4   0   17.00    5.60
  13  -4   0    9.50    7.10
 -13   4   0   14.30    7.00
 -13   4   0   10.60    9.00
 -13   4   0    9.50    5.40
 -13   4   0   15.10    5.50
  12  -4   0   -2.80    6.00
  12  -4   0   -0.80    3.60
  12  -4   0   -3.00    4.90
  12  -4   0   -5.00    5.00
  12  -4   0    1.40    4.50
  12  -4   0   -7.80    5.30
 -12   4   0   -1.00    4.30
 -12   4   0   -4.10    7.80
 -12   4   0    4.90    4.00
 -12   4   0    6.10    4.10
 -12   4   0    1.10    6.10
  11  -4   0    9.20    6.80
  11  -4   0   15.90    7.30
  11  -4   0   18.60    7.80
  11  -4   0   18.20    5.60
  11  -4   0   15.90    8.10
  11  -4   0   26.80    6.20
 -11   4   0   25.50    7.40
 -11   4   0   17.00    5.90
 -11   4   0   10.60    6.70
 -11   4   0   12.00    5.10
 -11   4   0   12.10    5.10
 -11   4   0   16.60    8.80
  10  -4   0  165.98   11.20
  10  -4   0  158.98   12.50
  10  -4   0  181.48   10.90
  10  -4   0  175.68   18.30
  10  -4   0  168.88   13.40
  10  -4   0  147.09   12.20
 -10   4   0  168.38   11.10
 -10   4   0  209.58   13.80
 -10   4   0  150.68   11.00
 -10   4   0  180.18   15.00
 -10   4   0  178.68   12.60
 -10   4   0  168.08   10.80
 -10   4   0  172.08   11.80
 -10   4   0  178.58   12.80
 -10   4   0  160.48   11.60
   9  -4   0  112.39   10.10
   9  -4   0   98.39    8.00
   9  -4   0   84.29    9.40
   9  -4   0   96.49    8.10
   9  -4   0   93.59   10.20
   9  -4   0   96.69    9.20
  -9   4   0  109.89    9.70
  -9   4   0  102.99    9.60
  -9   4   0  101.09    8.40
  -9   4   0  108.99    8.20
  -9   4   0  126.39   17.80
  -9   4   0  113.89   11.70
  -9   4   0  119.49    9.30
  -9   4   0   97.29    8.40
  -9   4   0  133.09   10.50
   8  -4   0  188.18   12.50
   8  -4   0  173.18   10.00
   8  -4   0  161.88   16.00
   8  -4   0  180.48   11.90
   8  -4   0  164.08    9.60
   8  -4   0  151.18   10.90
   8  -4   0  155.48   10.40
  -8   4   0  160.28   10.50
  -8   4   0  166.98   11.40
  -8   4   0  162.58    9.80
  -8   4   0  167.38    9.70
  -8   4   0  165.68    9.90
  -8   4   0  160.18   19.00
  -8   4   0  149.59   12.20
  -8   4   0  157.08   11.10
  -8   4   0  170.68   10.30
  -8   4   0  161.08   10.80
   7  -4   0   26.10    5.60
   7  -4   0    9.90    4.80
   7  -4   0   16.40    5.10
   7  -4   0   13.70    4.00
   7  -4   0    9.40    7.90
   7  -4   0   11.40    4.80
  -7   4   0   12.70    9.50
  -7   4   0    8.60    3.70
  -7   4   0   18.60    5.50
  -7   4   0   10.30    4.40
  -7   4   0   10.10    4.30
  -7   4   0   12.90    4.80
  -7   4   0   16.50    4.60
  -7   4   0   12.80    4.30
  -7   4   0    8.60    5.20
  -7   4   0   20.40    5.20
   6  -4   0  390.86   17.00
   6  -4   0  407.46   16.20
   6  -4   0  434.66   23.50
   6  -4   0  433.26   17.50
   6  -4   0  425.96   17.10
   6  -4   0  443.46   17.60
   6  -4   0  442.86   18.20
   6  -4   0  404.56   16.40
  -6   4   0  425.76   16.40
  -6   4   0  400.26   17.90
  -6   4   0  434.16   15.00
  -6   4   0  420.26   17.20
  -6   4   0  426.46   16.60
  -6   4   0  429.66   24.80
  -6   4   0  432.06   18.00
  -6   4   0  427.96   18.70
  -6   4   0  445.06   17.50
  -6   4   0  421.66   16.80
  -6   4   0  435.06   16.60
   5  -4   0 3689.33  108.59
   5  -4   0 3665.43  108.09
   5  -4   0 3738.23  108.09
   5  -4   0 3692.23  107.29
   5  -4   0 3748.72  107.19
   5  -4   0 3783.42  114.49
   5  -4   0 3514.55  107.69
  -5   4   0 3661.53  107.49
  -5   4   0 3787.72  107.49
  -5   4   0 3767.32  107.39
  -5   4   0 3673.83  105.99
  -5   4   0 3708.73  108.29
  -5   4   0 3751.82  107.29
  -5   4   0 3660.73  107.99
  -5   4   0 3718.13  107.09
  -5   4   0 3812.32  115.99
  -5   4   0 3739.33  107.19
   4  -4   0  734.23   24.90
   4  -4   0  773.22   32.40
   4  -4   0  739.03   24.20
   4  -4   0  713.43   25.10
   4  -4   0  731.63   24.50
   4  -4   0  728.13   24.00
   4  -4   0  749.13   24.70
  -4   4   0  766.62   24.10
  -4   4   0  765.92   24.20
  -4   4   0  715.13   24.20
  -4   4   0  781.12   25.60
  -4   4   0  810.22   31.30
  -4   4   0  732.93   24.10
  -4   4   0  727.13   23.50
  -4   4   0  723.93   24.20
  -4   4   0  706.13   24.40
  -4   4   0  760.02   24.90
   3  -4   0 1124.09   34.90
   3  -4   0 1160.08   35.50
   3  -4   0 1179.68   34.80
   3  -4   0 1162.58   39.80
   3  -4   0 1145.89   35.90
   3  -4   0 1106.49   34.80
   3  -4   0 1129.99   35.80
   3  -4   0 1144.99   35.00
  -3   4   0 1177.28   34.60
  -3   4   0 1119.89   34.60
  -3   4   0 1174.98   34.90
  -3   4   0 1146.69   40.30
  -3   4   0 1155.78   35.50
  -3   4   0 1194.28   34.60
  -3   4   0 1188.88   35.10
  -3   4   0 1160.18   35.10
  -3   4   0 1146.69   36.00
  -3   4   0 1149.69   35.60
   2  -4   0  415.66   18.10
   2  -4   0  446.66   15.20
   2  -4   0  448.86   15.00
   2  -4   0  420.56   14.10
   2  -4   0  436.26   14.70
   2  -4   0  430.36   14.70
   2  -4   0  456.45   15.60
   2  -4   0  442.16   14.80
  -2   4   0  441.56   14.50
  -2   4   0  442.46   15.50
  -2   4   0  447.56   15.50
  -2   4   0  460.55   15.10
  -2   4   0  423.86   15.10
  -2   4   0  441.36   14.80
  -2   4   0  449.06   14.00
  -2   4   0  438.66   14.00
  -2   4   0  445.16   14.80
  -2   4   0  423.76   18.70
   1  -4   0 5396.46  153.18
   1  -4   0 5298.47  153.28
   1  -4   0 5621.74  153.18
   1  -4   0 5500.95  153.68
   1  -4   0 5504.85  153.78
   1  -4   0 5530.35  154.78
   1  -4   0 4880.31  154.88
  -1   4   0 5418.76  153.18
  -1   4   0 5455.35  153.48
  -1   4   0 5720.23  153.78
  -1   4   0 5476.65  153.28
  -1   4   0 5626.84  153.58
  -1   4   0 5625.44  154.48
  -1   4   0 5498.45  153.78
  -1   4   0 5081.09  155.38
   0  -4   0  413.66   15.30
   0  -4   0  361.46   14.00
   0  -4   0  413.06   13.60
   0  -4   0  390.36   14.80
   0  -4   0  408.56   13.50
   0  -4   0  407.76   13.40
   0  -4   0  422.66   15.20
   0  -4   0  399.46   13.30
   0  -4   0  429.36   14.30
   0   4   0  422.96   13.70
   0   4   0  422.66   13.70
   0   4   0  415.96   14.50
   0   4   0  446.66   13.70
   0   4   0  409.46   14.20
   0   4   0  433.56   13.70
   0   4   0  416.36   13.50
  -1  -4   0  328.87   13.80
  -1  -4   0  350.96   11.10
  -1  -4   0  330.97   12.00
  -1  -4   0  343.87   14.10
  -1  -4   0  291.17   14.90
  -1  -4   0  325.17   11.10
   1   4   0  340.97   11.20
   1   4   0  326.57   13.00
   1   4   0  325.17   14.10
   1   4   0  338.57   12.40
   1   4   0  333.37   12.10
   1   4   0  333.77   11.60
   1   4   0  317.57   11.20
   1   4   0  338.77   13.20
   1   4   0  323.17   11.10
  -2  -4   0 1645.14   50.29
  -2  -4   0 1623.24   48.40
  -2  -4   0 1708.43   49.00
  -2  -4   0 1512.85   54.59
  -2  -4   0 1680.43   48.70
  -2  -4   0 1763.52   50.19
  -2  -4   0 1603.64   48.60
  -2  -4   0 1710.43   53.09
  -2  -4   0 1650.23   48.60
  -2  -4   0 1710.83   49.60
   2   4   0 1737.83   48.70
   2   4   0 1709.73   50.09
   2   4   0 1693.03   49.30
   2   4   0 1657.53   51.79
   2   4   0 1684.33   49.60
   2   4   0 1744.83   48.60
   2   4   0 1751.22   53.59
   2   4   0 1679.53   54.49
   2   4   0 1720.33   49.00
  -3  -4   0   40.00    4.40
  -3  -4   0   43.50    4.00
  -3  -4   0   35.50    3.40
  -3  -4   0   39.80    4.90
  -3  -4   0   43.00    5.50
  -3  -4   0   31.30    4.20
  -3  -4   0   43.30    5.80
  -3  -4   0   36.10    3.90
  -3  -4   0   46.90    8.20
  -3  -4   0   40.30    4.30
   3   4   0   35.60    4.60
   3   4   0   36.10    4.30
   3   4   0   41.30    4.80
   3   4   0   43.10    5.30
   3   4   0   43.80   11.20
   3   4   0   39.60    4.60
   3   4   0   39.00    6.00
   3   4   0   36.90    3.40
   3   4   0   37.60    3.40
   3   4   0   50.59    7.60
  -4  -4   0   -9.20    4.30
  -4  -4   0    2.20    6.30
  -4  -4   0    1.20    2.70
  -4  -4   0    1.40    3.90
  -4  -4   0    4.50    2.20
  -4  -4   0    2.40    2.80
  -4  -4   0    7.20    3.00
  -4  -4   0    2.70    2.30
  -4  -4   0    4.30    3.10
   4   4   0    1.50    2.20
   4   4   0   -2.30    4.70
   4   4   0    0.80    2.90
   4   4   0   -0.30    4.00
   4   4   0   -2.10    3.10
   4   4   0    4.60    3.20
   4   4   0   -6.30    2.80
   4   4   0    2.10    2.00
   4   4   0    2.20    2.60
   4   4   0   -1.50    8.40
  -5  -4   0  603.14   28.40
  -5  -4   0  585.34   19.40
  -5  -4   0  586.64   20.90
  -5  -4   0  569.54   20.60
  -5  -4   0  530.45   23.10
  -5  -4   0  584.24   19.00
  -5  -4   0  568.84   20.70
  -5  -4   0  575.14   19.90
  -5  -4   0  543.25   23.10
  -5  -4   0  593.54   19.50
   5   4   0  586.04   19.20
   5   4   0  563.74   19.00
   5   4   0  540.85   22.10
   5   4   0  590.94   21.30
   5   4   0  572.44   20.00
   5   4   0  601.74   21.00
   5   4   0  535.15   31.40
   5   4   0  557.54   20.50
   5   4   0  571.84   20.00
  -6  -4   0 2749.72   81.09
  -6  -4   0 2719.23   85.09
  -6  -4   0 2823.62   81.19
  -6  -4   0 2691.83   84.49
  -6  -4   0 2681.83   78.99
  -6  -4   0 2799.32   79.09
  -6  -4   0 2684.93   79.59
  -6  -4   0 2726.43   81.09
  -6  -4   0 2613.24   89.79
  -6  -4   0 2793.92   80.29
   6   4   0 2482.25   93.89
   6   4   0 2819.82   80.49
   6   4   0 2891.01   81.29
   6   4   0 2611.44   82.99
   6   4   0 2597.24   79.39
   6   4   0 2696.43   79.09
   6   4   0 2821.62   81.49
   6   4   0 2671.73   79.19
   6   4   0 2785.92   80.99
  -7  -4   0 1259.27   44.10
  -7  -4   0 1238.98   40.10
  -7  -4   0 1260.47   40.40
  -7  -4   0 1227.38   37.40
  -7  -4   0 1217.88   39.70
  -7  -4   0 1215.18   39.00
  -7  -4   0 1185.88   37.70
  -7  -4   0 1168.98   38.20
   7   4   0 1235.78   39.80
   7   4   0 1194.48   37.90
   7   4   0 1252.37   40.10
   7   4   0 1189.08   38.00
   7   4   0 1165.28   42.40
   7   4   0 1177.18   37.70
   7   4   0 1255.77   39.40
   7   4   0 1119.99   53.39
   7   4   0 1215.88   40.10
  -8  -4   0  743.43   26.90
  -8  -4   0  742.93   25.60
  -8  -4   0  726.43   24.00
  -8  -4   0  740.73   27.50
  -8  -4   0  750.92   28.00
  -8  -4   0  708.43   26.10
  -8  -4   0  698.03   30.90
  -8  -4   0  757.62   37.40
   8   4   0  715.13   41.70
   8   4   0  716.63   24.90
   8   4   0  732.83   30.40
   8   4   0  747.53   27.50
   8   4   0  737.43   24.90
   8   4   0  721.33   27.40
   8   4   0  696.03   25.00
   8   4   0  740.73   27.10
   8   4   0  749.92   26.80
  -9  -4   0    2.10    3.50
  -9  -4   0   -0.80    4.30
  -9  -4   0    2.00    3.60
  -9  -4   0    9.50    4.00
  -9  -4   0    2.30    6.40
  -9  -4   0   -4.80    4.80
  -9  -4   0    7.30    5.00
  -9  -4   0    8.20    9.90
   9   4   0    3.30    6.60
   9   4   0    0.40    3.10
   9   4   0   -0.30    4.60
   9   4   0   -5.10    3.60
   9   4   0    6.90    5.10
   9   4   0    4.60   11.90
   9   4   0    5.40    3.40
   9   4   0   -3.40    4.50
 -10  -4   0    7.60    4.70
 -10  -4   0    8.40    5.20
 -10  -4   0    7.60    4.30
 -10  -4   0    0.10    4.40
 -10  -4   0   13.60    6.80
 -10  -4   0    1.90    8.10
 -10  -4   0   11.90    5.50
  10   4   0   -3.20   10.90
  10   4   0    5.70    3.70
  10   4   0   20.40    7.80
  10   4   0   -0.80    4.80
  10   4   0    3.40    3.50
  10   4   0    4.10    5.60
  10   4   0    8.00    5.60
  10   4   0    3.10    5.00
 -11  -4   0    7.10    7.80
 -11  -4   0   12.00    4.60
 -11  -4   0    0.20    5.30
 -11  -4   0   11.80    6.00
 -11  -4   0   -2.80    6.00
  11   4   0   -0.30    5.60
  11   4   0    4.70    3.80
  11   4   0    2.60    4.40
  11   4   0   -1.90    5.40
  11   4   0   -0.70    5.80
  11   4   0    0.50    4.90
  11   4   0   19.40    8.70
 -12  -4   0   51.99    9.50
 -12  -4   0   44.50   12.90
 -12  -4   0   46.40    9.70
 -12  -4   0   63.79    8.20
  12   4   0   55.29   10.10
  12   4   0   62.89    8.00
  12   4   0   48.90    6.90
  12   4   0   65.39   10.70
  12   4   0   68.69   11.00
  12   4   0   41.80    9.80
  12   4   0   67.09   13.00
 -13  -4   0   40.20    9.30
 -13  -4   0   34.60    9.30
 -13  -4   0   41.60    7.00
 -13  -4   0   35.80   13.70
  13   4   0   42.40    7.90
  13   4   0   29.30    8.80
  13   4   0   59.19   10.70
  13   4   0   42.10    9.70
  13   4   0   45.70    7.00
  13   4   0   62.49   10.60
 -14  -4   0   10.00    4.50
 -14  -4   0    9.00    7.60
 -14  -4   0   23.00   12.20
 -14  -4   0   14.80    8.40
 -14  -4   0   16.90    5.20
  14   4   0   12.60    6.70
  14   4   0    9.30    6.90
  14   4   0    8.70    6.80
  14   4   0    5.70    7.70
  14   4   0    8.20    4.90
  14   4   0    9.70    5.10
 -15  -4   0  117.39   16.30
 -15  -4   0  118.89   13.60
 -15  -4   0   93.39    8.90
 -15  -4   0   97.99    9.50
 -15  -4   0  122.59   21.20
  15   4   0  112.69   10.70
  15   4   0  118.69   15.50
  15   4   0   96.19    9.90
  15   4   0  115.29   14.80
  15   4   0   82.99   12.90
  15   4   0   77.09   12.30
 -16  -4   0   62.69   11.40
 -16  -4   0   39.50   16.10
 -16  -4   0   53.29    8.50
 -16  -4   0   49.50    8.30
  16   4   0   47.40    8.90
  16   4   0   71.09   10.00
  16   4   0   59.49   11.00
  16   4   0   47.10   11.90
  16   4   0   56.99   11.00
  16   4   0   63.49   12.10
 -17  -4   0   39.00   10.70
 -17  -4   0   75.49   20.50
 -17  -4   0   70.79   14.80
  17   4   0   41.50   10.40
  17   4   0   61.59   11.40
  17   4   0   65.59   10.80
  17   4   0   45.90   10.60
 -18  -4   0   13.40    8.90
 -18  -4   0    9.90   15.50
  18   4   0   11.90    8.40
  18   4   0   27.50    9.40
  18   4   0   10.30    9.40
  18   4   0   10.40    7.40
  18  -5   0    4.90    9.30
  18  -5   0   10.20   10.20
  18  -5   0   22.40    8.90
 -18   5   0   -0.50    7.90
 -18   5   0    7.60   11.60
 -18   5   0    0.80    8.70
  17  -5   0   21.20   10.20
  17  -5   0   -7.40    6.60
  17  -5   0   14.80    8.80
 -17   5   0    7.50    7.10
 -17   5   0   -0.10    8.30
 -17   5   0    1.50    8.40
 -17   5   0   15.80    8.00
 -17   5   0   15.70   10.40
  16  -5   0   18.60    7.10
  16  -5   0   15.90    9.30
  16  -5   0   20.90    9.60
  16  -5   0   23.90    8.90
 -16   5   0   11.60    9.10
 -16   5   0   26.50   11.10
 -16   5   0    9.60    6.30
  15  -5   0   78.19   10.60
  15  -5   0   68.19   12.60
  15  -5   0   45.30    7.80
  15  -5   0   83.59   14.50
  15  -5   0   69.79   12.90
 -15   5   0   72.79   10.70
 -15   5   0   62.19   13.10
 -15   5   0   85.99   15.90
 -15   5   0   82.69   12.70
 -15   5   0   70.29   10.40
  14  -5   0   66.09   13.00
  14  -5   0   66.19   10.20
  14  -5   0   79.19   12.10
  14  -5   0   63.29    9.10
  14  -5   0   28.70    9.00
 -14   5   0   56.19   10.90
 -14   5   0   52.69   12.60
 -14   5   0   56.79   11.70
 -14   5   0   59.49    9.20
 -14   5   0   49.10    9.20
  13  -5   0   -1.10    6.30
  13  -5   0   15.50    4.60
  13  -5   0    9.10    6.70
  13  -5   0    0.30    5.60
  13  -5   0   11.90    5.70
 -13   5   0    8.70    5.10
 -13   5   0    4.20    6.50
 -13   5   0    7.60    9.40
 -13   5   0   10.00    5.60
  12  -5   0  159.98   11.60
  12  -5   0  142.79   14.20
  12  -5   0  141.49   11.30
  12  -5   0  150.48   13.30
  12  -5   0  162.68   14.10
 -12   5   0  150.08   10.80
 -12   5   0  143.69   11.60
 -12   5   0  164.08   16.40
 -12   5   0  146.49   14.40
 -12   5   0  153.48   11.70
  11  -5   0  665.63   28.70
  11  -5   0  664.53   28.60
  11  -5   0  705.93   29.90
  11  -5   0  646.14   26.10
  11  -5   0  655.43   26.70
  11  -5   0  653.73   27.70
 -11   5   0  680.43   28.20
 -11   5   0  642.44   25.80
 -11   5   0  690.33   29.00
 -11   5   0  676.33   26.80
 -11   5   0  693.33   26.70
 -11   5   0  693.13   31.30
  10  -5   0  686.23   27.60
  10  -5   0  724.93   29.00
  10  -5   0  640.74   34.60
  10  -5   0  672.83   27.50
  10  -5   0  617.94   25.50
  10  -5   0  678.13   25.50
 -10   5   0  675.13   25.80
 -10   5   0  614.74   26.00
 -10   5   0  656.03   26.90
 -10   5   0  660.23   25.80
 -10   5   0  669.03   29.40
 -10   5   0  682.73   27.70
 -10   5   0  665.63   25.10
 -10   5   0  599.54   26.20
 -10   5   0  682.73   28.10
   9  -5   0  250.27   15.70
   9  -5   0  267.27   13.70
   9  -5   0  232.18   19.20
   9  -5   0  279.67   13.40
   9  -5   0  254.47   14.60
   9  -5   0  273.37   14.80
  -9   5   0  254.07   14.40
  -9   5   0  263.57   13.50
  -9   5   0  279.97   14.10
  -9   5   0  249.18   12.90
  -9   5   0  253.47   13.20
  -9   5   0  269.57   15.10
  -9   5   0  197.58   21.80
  -9   5   0  249.18   14.60
   8  -5   0   27.60    5.30
   8  -5   0   27.60    6.40
   8  -5   0   21.50    6.10
   8  -5   0   21.10    5.60
   8  -5   0   39.60   11.20
  -8   5   0   25.20    5.50
  -8   5   0   25.50   11.70
  -8   5   0   33.00    6.50
  -8   5   0   31.90    6.30
  -8   5   0   34.20    6.70
  -8   5   0   24.30    5.90
  -8   5   0   28.20    6.50
  -8   5   0   25.70    5.60
  -8   5   0   21.10    6.40
  -8   5   0   25.00    5.50
   7  -5   0   24.50    4.60
   7  -5   0   35.40   11.60
   7  -5   0   35.60    5.50
   7  -5   0   18.90    5.50
   7  -5   0   36.00    6.40
   7  -5   0   34.70    6.50
  -7   5   0   30.80    6.30
  -7   5   0   32.40    6.40
  -7   5   0   20.40   10.30
  -7   5   0   29.60    5.40
  -7   5   0   34.50    5.40
  -7   5   0   21.20    3.50
  -7   5   0   28.10    6.10
  -7   5   0   29.40    6.00
  -7   5   0   23.30    5.50
  -7   5   0   28.00    5.00
  -7   5   0   23.90    5.30
   6  -5   0   37.10    5.60
   6  -5   0   61.69   13.00
   6  -5   0   43.60    6.70
   6  -5   0   33.10    5.50
   6  -5   0   35.80    6.50
   6  -5   0   38.20    5.40
   6  -5   0   43.80    6.70
  -6   5   0   46.00    6.30
  -6   5   0   48.00    6.00
  -6   5   0   40.80   11.70
  -6   5   0   35.90    5.90
  -6   5   0   41.30    6.00
  -6   5   0   38.80    5.70
  -6   5   0   46.30    7.30
  -6   5   0   40.40    4.90
  -6   5   0   42.80    5.70
  -6   5   0   58.99    7.90
  -6   5   0   30.70    5.90
   5  -5   0   30.80    4.70
   5  -5   0   36.80    6.40
   5  -5   0   30.20    5.90
   5  -5   0   35.50    5.20
   5  -5   0   27.20    4.00
   5  -5   0   30.70   10.20
   5  -5   0   30.70    5.00
   5  -5   0   30.70    5.90
  -5   5   0   30.40    5.60
  -5   5   0   25.50    4.80
  -5   5   0   33.20   10.70
  -5   5   0   26.00    5.10
  -5   5   0   24.80    3.90
  -5   5   0   31.80    5.10
  -5   5   0   25.70    5.00
  -5   5   0   34.20    5.10
  -5   5   0   26.60    4.80
  -5   5   0   33.90    5.50
   4  -5   0  107.99    6.80
   4  -5   0  110.39    6.90
   4  -5   0  107.99   12.00
   4  -5   0  118.59    6.90
   4  -5   0  106.79    8.00
   4  -5   0  116.79    8.10
   4  -5   0  111.59    7.00
   4  -5   0  115.49    7.70
  -4   5   0  109.99    8.00
  -4   5   0  110.99    6.80
  -4   5   0  117.39    7.20
  -4   5   0  116.59    7.60
  -4   5   0  114.19    6.70
  -4   5   0  119.49    7.20
  -4   5   0  106.79    6.80
  -4   5   0  102.29    7.30
  -4   5   0  124.79    7.80
  -4   5   0  109.49    6.90
  -4   5   0  116.69   14.50
   3  -5   0   25.10    3.80
   3  -5   0   25.70    4.70
   3  -5   0   18.30    4.00
   3  -5   0   20.30    7.80
   3  -5   0   21.10    3.60
   3  -5   0   22.70    3.20
   3  -5   0   26.90    3.70
   3  -5   0   18.50    3.20
   3  -5   0   24.10    3.90
  -3   5   0   20.30    3.50
  -3   5   0   20.70    3.10
  -3   5   0   15.20    7.40
  -3   5   0   14.30    3.80
  -3   5   0   18.80    3.60
  -3   5   0   21.30    3.40
  -3   5   0   17.70    4.00
  -3   5   0   21.10    2.80
  -3   5   0   27.30    4.70
  -3   5   0   20.60    3.20
   2  -5   0  815.92   25.60
   2  -5   0  820.02   26.10
   2  -5   0  793.72   25.90
   2  -5   0  807.22   26.00
   2  -5   0  817.62   26.30
   2  -5   0  821.32   25.60
   2  -5   0  787.82   24.60
   2  -5   0  831.92   25.90
   2  -5   0  848.32   27.40
   2  -5   0  758.92   29.00
  -2   5   0  855.81   26.80
  -2   5   0  815.42   26.10
  -2   5   0  816.42   24.40
  -2   5   0  826.02   25.80
  -2   5   0  834.32   26.10
  -2   5   0  834.82   25.50
  -2   5   0  819.12   25.70
  -2   5   0  821.82   30.10
  -2   5   0  831.22   24.40
  -2   5   0  823.12   26.40
   1  -5   0   42.70    4.00
   1  -5   0   49.60    4.00
   1  -5   0   55.69    4.80
   1  -5   0   50.59    4.20
   1  -5   0   47.60    4.40
   1  -5   0   49.70    4.50
   1  -5   0   51.69    5.00
   1  -5   0   53.29    7.50
  -1   5   0   50.79    4.80
  -1   5   0   47.00    4.30
  -1   5   0   44.30    4.60
  -1   5   0   47.30    4.20
  -1   5   0   52.79    5.80
  -1   5   0   57.39    4.60
  -1   5   0   54.69    4.60
  -1   5   0   52.99    7.30
   0  -5   0   85.69    6.60
   0  -5   0  100.19    7.00
   0  -5   0   80.89    4.80
   0  -5   0   88.89    6.80
   0  -5   0   92.39    5.90
   0  -5   0   86.39    5.20
   0  -5   0   91.49    5.00
   0  -5   0   79.99    6.20
   0   5   0   81.79    5.10
   0   5   0   97.29    5.30
   0   5   0   86.79    6.20
   0   5   0   88.79    5.20
   0   5   0   77.19    5.10
   0   5   0   82.59    5.20
   0   5   0   91.29    5.90
  -1  -5   0  137.49   11.40
  -1  -5   0  141.39    7.10
  -1  -5   0  147.09    9.60
  -1  -5   0  137.49    6.30
  -1  -5   0  142.89    6.50
  -1  -5   0  142.59    7.40
  -1  -5   0  141.79    6.40
  -1  -5   0  140.59    9.00
   1   5   0  141.99    7.10
   1   5   0  144.39    9.00
   1   5   0  143.79    6.60
   1   5   0  145.09    8.40
   1   5   0  138.99    7.40
   1   5   0  139.29    8.40
   1   5   0  151.18    7.80
   1   5   0  144.59    6.60
   1   5   0  148.89    6.70
  -2  -5   0   89.09    6.40
  -2  -5   0   84.69    4.60
  -2  -5   0   75.99    5.30
  -2  -5   0   75.79    4.60
  -2  -5   0   82.89   11.60
  -2  -5   0   70.09    8.30
  -2  -5   0   79.09    4.60
  -2  -5   0   86.09    4.90
  -2  -5   0   73.09    6.40
  -2  -5   0  104.29    9.50
  -2  -5   0   82.39    5.90
   2   5   0   86.69    5.40
   2   5   0   87.89    5.90
   2   5   0   86.99    6.30
   2   5   0   81.99    7.60
   2   5   0   88.99    4.90
   2   5   0   93.39    6.10
   2   5   0   79.89    6.90
   2   5   0   72.09   10.40
   2   5   0   81.49    4.80
  -3  -5   0   72.29    5.00
  -3  -5   0   68.59    4.40
  -3  -5   0   76.59    9.80
  -3  -5   0   68.89    5.30
  -3  -5   0   74.09    5.60
  -3  -5   0   69.49    7.30
  -3  -5   0   80.39    5.30
  -3  -5   0   68.69    7.30
   3   5   0   79.79    6.50
   3   5   0   72.69    5.90
   3   5   0   79.49    4.70
   3   5   0   75.09    5.60
   3   5   0   61.99    7.60
   3   5   0   82.39    6.10
   3   5   0   70.89    4.60
   3   5   0   67.49    8.20
   3   5   0   85.49   13.10
  -4  -5   0  242.58   16.60
  -4  -5   0  211.08    9.70
  -4  -5   0  225.48   11.10
  -4  -5   0  224.18    8.90
  -4  -5   0  232.68   10.20
  -4  -5   0  215.38    9.30
  -4  -5   0  219.88   10.10
  -4  -5   0  226.68   12.60
  -4  -5   0  219.38   10.10
   4   5   0  219.08    9.00
   4   5   0  188.78   18.60
   4   5   0  233.18   10.00
   4   5   0  218.88    9.00
   4   5   0  228.28   10.40
   4   5   0  208.18   11.10
   4   5   0  213.08   10.00
   4   5   0  226.18   10.40
  -5  -5   0   90.79    6.40
  -5  -5   0   75.29    7.30
  -5  -5   0   72.49    6.60
  -5  -5   0   84.39    7.30
  -5  -5   0   76.89    6.30
  -5  -5   0   91.39   13.90
  -5  -5   0   84.19    5.50
  -5  -5   0   74.79    9.10
  -5  -5   0   75.89    7.60
   5   5   0   90.19    7.70
   5   5   0   71.19    5.40
   5   5   0   74.59    7.90
   5   5   0   72.29    6.80
   5   5   0   84.59    7.20
   5   5   0   93.09   16.30
   5   5   0   85.39    8.30
   5   5   0   80.69    8.20
   5   5   0   72.79    5.60
  -6  -5   0  236.38   15.50
  -6  -5   0  197.58   10.70
  -6  -5   0  230.58   19.60
  -6  -5   0  218.98   10.50
  -6  -5   0  221.18   10.30
  -6  -5   0  219.68   11.80
  -6  -5   0  230.08   11.80
  -6  -5   0  210.98    9.80
  -6  -5   0  230.88   12.20
   6   5   0  226.08    9.90
   6   5   0  231.78   11.80
   6   5   0  223.28   22.70
   6   5   0  211.28   12.90
   6   5   0  219.28   12.00
   6   5   0  212.58    9.90
   6   5   0  215.28   12.00
   6   5   0  237.38   12.60
   6   5   0  225.88   11.60
   6   5   0  242.58   11.40
  -7  -5   0    3.80    3.00
  -7  -5   0    4.90    2.90
  -7  -5   0   -0.90    3.20
  -7  -5   0    4.10    4.10
  -7  -5   0   -1.00    4.30
  -7  -5   0   -4.10    4.80
  -7  -5   0    1.90    4.10
  -7  -5   0    5.70    9.40
  -7  -5   0   -2.20    1.50
  -7  -5   0    4.20    3.40
   7   5   0    0.90    3.90
   7   5   0   -2.10    3.80
   7   5   0   -3.60    8.50
   7   5   0    1.60    4.20
   7   5   0   -2.60    2.70
   7   5   0    0.70    3.90
   7   5   0    3.20    3.20
   7   5   0   -2.30    5.70
   7   5   0    1.80    4.20
  -8  -5   0  335.67   13.90
  -8  -5   0  337.27   16.30
  -8  -5   0  328.77   25.30
  -8  -5   0  341.77   20.30
  -8  -5   0  351.16   15.20
  -8  -5   0  346.17   16.90
  -8  -5   0  338.67   16.20
  -8  -5   0  308.37   14.30
   8   5   0  360.36   14.30
   8   5   0  362.76   16.00
   8   5   0  363.86   18.80
   8   5   0  347.87   16.60
   8   5   0  340.77   28.30
   8   5   0  332.07   14.30
   8   5   0  338.97   15.10
   8   5   0  353.16   16.40
  -9  -5   0  379.86   18.90
  -9  -5   0  404.86   18.40
  -9  -5   0  378.96   16.20
  -9  -5   0  395.66   23.10
  -9  -5   0  392.56   18.20
  -9  -5   0  378.76   15.90
  -9  -5   0  367.66   17.80
  -9  -5   0  360.46   16.70
  -9  -5   0  428.76   29.30
   9   5   0  390.26   17.80
   9   5   0  419.26   21.30
   9   5   0  395.36   15.90
   9   5   0  368.66   18.20
   9   5   0  362.26   15.80
   9   5   0  385.26   18.20
   9   5   0  357.36   16.10
   9   5   0  410.06   33.00
 -10  -5   0  170.38   12.80
 -10  -5   0  124.69    8.90
 -10  -5   0  181.28   13.80
 -10  -5   0  153.18    8.80
 -10  -5   0  161.08   22.00
 -10  -5   0  150.18   10.70
 -10  -5   0  176.58   17.30
 -10  -5   0  158.18   11.80
  10   5   0  158.68   24.30
  10   5   0  158.48   10.80
  10   5   0  206.98   15.90
  10   5   0  154.48   10.00
  10   5   0  186.28   10.20
  10   5   0  153.08   12.30
 -11  -5   0   -3.20    9.20
 -11  -5   0    3.10    3.70
 -11  -5   0    3.30    3.90
 -11  -5   0   -3.20    6.70
 -11  -5   0   -3.10    4.90
 -11  -5   0    7.40    5.70
  11   5   0   -1.10    4.90
  11   5   0   -0.40    3.90
  11   5   0    8.20    8.40
  11   5   0   -0.60    4.90
  11   5   0    1.90    3.70
  11   5   0    1.30    5.60
 -12  -5   0  127.19   14.10
 -12  -5   0  141.09    9.60
 -12  -5   0  164.38   20.90
 -12  -5   0  123.89   12.90
 -12  -5   0  125.49    9.50
  12   5   0  121.69   10.00
  12   5   0  123.59   12.50
  12   5   0  137.39   13.20
  12   5   0  125.89   12.90
  12   5   0  144.09   13.20
  12   5   0  148.49   10.20
  12   5   0  159.78   15.90
 -13  -5   0  103.09   13.90
 -13  -5   0   96.69    8.50
 -13  -5   0   89.59   17.40
 -13  -5   0  108.09   14.10
 -13  -5   0   92.89    8.80
  13   5   0  102.19   13.50
  13   5   0   99.29   11.50
  13   5   0   95.69   12.10
  13   5   0   97.19   12.90
  13   5   0   78.19    9.10
 -14  -5   0   30.80    6.70
 -14  -5   0   48.00   14.90
 -14  -5   0   38.90    6.60
 -14  -5   0   24.00    9.80
 -14  -5   0   34.20    9.50
  14   5   0   21.90    7.40
  14   5   0   23.20    5.70
  14   5   0   27.90    9.80
  14   5   0   30.10    9.30
  14   5   0   28.70    6.70
 -15  -5   0   22.40   13.60
 -15  -5   0   10.70    8.40
 -15  -5   0   35.70    9.40
 -15  -5   0   15.00    5.30
 -15  -5   0   23.50    6.20
  15   5   0   15.50    7.80
  15   5   0   24.20    9.30
  15   5   0   25.50    7.40
  15   5   0   17.00    5.70
  15   5   0   20.50    7.50
  15   5   0   29.30   10.20
 -16  -5   0   69.39   29.50
 -16  -5   0   56.39   18.60
 -16  -5   0   49.70    8.30
 -16  -5   0   56.59   11.70
  16   5   0   69.59   11.00
  16   5   0   72.79   12.90
  16   5   0   74.69   12.60
  16   5   0   63.59   10.20
  16   5   0   51.89   10.60
  16   5   0   83.49   13.50
 -17  -5   0    2.60   13.10
 -17  -5   0    1.80    9.70
  17   5   0    3.40    6.70
  17   5   0   20.50    7.40
  17   5   0   10.50    9.30
  17   5   0    8.40    8.00
 -18  -5   0   32.90   19.10
 -18  -5   0   10.50    9.50
  18   5   0   28.70   11.10
  18   5   0   27.30    9.10
  18   5   0   18.90    7.90
  18   5   0    6.20    8.80
  18  -6   0   26.80   17.80
  18  -6   0   13.40    9.90
  18  -6   0   14.30    8.40
 -18   6   0    8.00    9.00
 -18   6   0   14.00    8.50
  17  -6   0    5.40    8.30
  17  -6   0   10.80    8.10
  17  -6   0   27.70    9.20
 -17   6   0    6.10    7.70
 -17   6   0   -3.40    8.30
 -17   6   0   18.80   10.30
 -17   6   0   16.40    9.40
 -17   6   0   -0.20    7.70
  16  -6   0   11.10    7.30
  16  -6   0    7.20    8.20
  16  -6   0    6.90    8.50
  16  -6   0   -7.70    5.90
 -16   6   0    8.40    6.50
 -16   6   0    6.10    6.50
 -16   6   0    6.10    7.90
 -16   6   0   -4.90   10.80
  15  -6   0   -2.00    7.50
  15  -6   0   10.20    6.40
  15  -6   0   -0.60    7.10
  15  -6   0    7.70    7.60
 -15   6   0    3.30    6.30
 -15   6   0    6.80    6.40
 -15   6   0   22.20    7.60
 -15   6   0    7.80    8.70
 -15   6   0   -0.70    5.80
  14  -6   0    8.60    7.20
  14  -6   0    9.00    5.10
  14  -6   0    0.60    8.20
  14  -6   0    2.40    7.60
  14  -6   0   22.30    6.10
 -14   6   0    6.40    7.80
 -14   6   0    2.20    7.40
 -14   6   0   -0.40    5.00
 -14   6   0    4.70    7.00
 -14   6   0    4.30    5.90
  13  -6   0   30.80    7.40
  13  -6   0   22.10    6.40
  13  -6   0   18.40    8.70
  13  -6   0   24.90    8.40
  13  -6   0   21.50    7.80
 -13   6   0    3.80    5.20
 -13   6   0   20.80    6.50
 -13   6   0   26.50    9.70
 -13   6   0   12.70    7.10
  12  -6   0   12.10    7.70
  12  -6   0   20.10    5.40
  12  -6   0   13.40    7.80
  12  -6   0   18.80    7.50
  12  -6   0   20.20    6.20
 -12   6   0   20.30    6.00
 -12   6   0   21.00    7.70
 -12   6   0   27.20    6.10
 -12   6   0   17.30    9.10
 -12   6   0   23.60    6.30
 -12   6   0   15.30   10.80
  11  -6   0   40.10    9.10
  11  -6   0   60.49    9.00
  11  -6   0   46.60    7.60
  11  -6   0   50.69    9.50
  11  -6   0   62.39   10.90
 -11   6   0   50.29    9.30
 -11   6   0   44.10    8.80
 -11   6   0   58.79    9.20
 -11   6   0   47.20   10.10
 -11   6   0   51.59    8.50
  10  -6   0  336.67   18.20
  10  -6   0  342.67   17.00
  10  -6   0  330.27   16.30
  10  -6   0  347.47   19.40
 -10   6   0  340.97   19.40
 -10   6   0  329.57   16.60
 -10   6   0  303.37   16.70
 -10   6   0  347.97   16.40
 -10   6   0  362.66   19.10
 -10   6   0  339.17   17.90
 -10   6   0  338.47   18.00
 -10   6   0  369.66   19.30
   9  -6   0  305.47   15.10
   9  -6   0  346.27   18.20
   9  -6   0  320.07   22.70
   9  -6   0  321.47   16.70
   9  -6   0  319.67   15.60
   9  -6   0  314.37   17.10
  -9   6   0  303.17   15.60
  -9   6   0  322.97   17.70
  -9   6   0  311.47   15.00
  -9   6   0  357.46   18.20
  -9   6   0  319.57   13.20
  -9   6   0  301.97   16.20
  -9   6   0  329.47   15.90
  -9   6   0  336.27   17.10
  -9   6   0  314.27   17.30
  -9   6   0  313.37   15.40
   8  -6   0  368.66   23.20
   8  -6   0  381.76   17.40
   8  -6   0  351.16   17.20
   8  -6   0  349.27   15.90
   8  -6   0  365.56   17.90
   8  -6   0  355.36   15.60
  -8   6   0  365.16   16.40
  -8   6   0  343.87   16.70
  -8   6   0  380.86   16.90
  -8   6   0  341.77   17.30
  -8   6   0  347.57   16.10
  -8   6   0  337.97   15.90
  -8   6   0  350.06   13.90
  -8   6   0  330.77   15.30
  -8   6   0  338.47   17.50
  -8   6   0  353.46   25.60
  -8   6   0  332.97   15.50
  -8   6   0  314.07   15.10
   7  -6   0   14.60    4.70
   7  -6   0   13.40    8.70
   7  -6   0   13.80    4.70
   7  -6   0    5.10    4.70
   7  -6   0   13.00    4.20
   7  -6   0    9.00    5.10
  -7   6   0   13.90    4.50
  -7   6   0   10.80    4.90
  -7   6   0   17.50    4.90
  -7   6   0   11.40    4.70
  -7   6   0   14.50    4.60
  -7   6   0   10.10    4.20
  -7   6   0   10.80    4.20
  -7   6   0   19.40   10.40
  -7   6   0   11.00    3.20
  -7   6   0   14.70    4.30
  -7   6   0   11.10    4.70
   6  -6   0   49.20    7.60
   6  -6   0   54.79    6.00
   6  -6   0   57.19    7.60
   6  -6   0   65.19   13.30
   6  -6   0   42.40    7.10
   6  -6   0   46.60    5.80
   6  -6   0   53.29    6.10
  -6   6   0   48.30    6.30
  -6   6   0   56.09    6.60
  -6   6   0   56.59    7.30
  -6   6   0   40.10    5.30
  -6   6   0   48.20    6.20
  -6   6   0   59.59    7.80
  -6   6   0   60.29    7.00
  -6   6   0   57.39    7.00
  -6   6   0   53.19    6.20
  -6   6   0   44.60   12.00
  -6   6   0   45.10    6.00
   5  -6   0 1206.78   39.20
   5  -6   0 1189.98   39.10
   5  -6   0 1155.08   44.70
   5  -6   0 1165.18   38.40
   5  -6   0 1143.49   37.70
   5  -6   0 1209.68   37.30
   5  -6   0 1158.18   37.40
  -5   6   0 1178.98   37.80
  -5   6   0 1196.18   37.10
  -5   6   0 1192.28   37.30
  -5   6   0 1213.98   37.30
  -5   6   0 1161.78   38.50
  -5   6   0 1141.99   37.20
  -5   6   0 1269.47   39.70
  -5   6   0 1166.88   37.90
  -5   6   0 1212.08   37.80
  -5   6   0 1245.18   46.70
  -5   6   0 1115.49   37.90
   4  -6   0  751.62   30.80
   4  -6   0  695.93   24.00
   4  -6   0  767.82   25.50
   4  -6   0  714.23   24.30
   4  -6   0  732.73   25.90
   4  -6   0  739.33   26.30
   4  -6   0  743.23   24.80
   4  -6   0  718.73   26.20
  -4   6   0  747.93   25.70
  -4   6   0  741.03   26.10
  -4   6   0  758.42   24.00
  -4   6   0  714.33   23.50
  -4   6   0  746.03   24.60
  -4   6   0  755.72   24.90
  -4   6   0  767.52   24.20
  -4   6   0  759.72   32.10
  -4   6   0  711.13   25.20
  -4   6   0  707.43   24.80
   3  -6   0  325.97   17.60
   3  -6   0  327.07   13.90
   3  -6   0  310.07   11.90
   3  -6   0  336.47   13.50
   3  -6   0  338.97   13.10
   3  -6   0  328.17   12.90
   3  -6   0  345.57   14.70
   3  -6   0  321.67   12.80
   3  -6   0  329.37   13.10
  -3   6   0  329.87   13.50
  -3   6   0  344.67   14.20
  -3   6   0  334.67   13.10
  -3   6   0  335.97   18.50
  -3   6   0  332.77   11.90
  -3   6   0  332.37   12.50
  -3   6   0  334.87   11.80
  -3   6   0  321.07   13.80
  -3   6   0  350.16   13.40
  -3   6   0  334.17   13.00
   2  -6   0   31.70    4.20
   2  -6   0   35.30    7.60
   2  -6   0   37.90    4.30
   2  -6   0   32.70    4.10
   2  -6   0   51.79    7.10
   2  -6   0   40.80    4.80
   2  -6   0   34.00    4.40
   2  -6   0   35.20    4.10
   2  -6   0   42.40    5.20
  -2   6   0   42.10    5.50
  -2   6   0   31.70    7.40
  -2   6   0   36.70    4.50
  -2   6   0   31.40    4.20
  -2   6   0   40.20    4.70
  -2   6   0   40.00    5.30
  -2   6   0   36.50    4.80
   1  -6   0   18.40    3.50
   1  -6   0   21.40    6.10
   1  -6   0   18.30    3.30
   1  -6   0   20.60    3.60
   1  -6   0   20.30    3.70
   1  -6   0   25.20    3.70
   1  -6   0   26.70    3.80
   1  -6   0   25.20    3.70
  -1   6   0   27.50    3.60
  -1   6   0   16.40    3.30
  -1   6   0   22.80    3.60
  -1   6   0   21.20    3.60
  -1   6   0   29.90    5.40
  -1   6   0   17.20    3.40
  -1   6   0   24.80    3.80
  -1   6   0   23.00    3.60
   0  -6   0   16.90    3.40
   0  -6   0   18.60    3.30
   0  -6   0   17.40    3.10
   0  -6   0   26.90    5.10
   0  -6   0   16.80    4.50
   0  -6   0   22.10    5.00
   0  -6   0   19.50    3.50
   0  -6   0   19.60    4.00
   0  -6   0   19.10    3.10
   0   6   0   17.50    3.30
   0   6   0   19.80    3.40
   0   6   0   19.90    3.40
   0   6   0   17.70    3.40
   0   6   0   25.20    3.80
   0   6   0   12.90    3.10
   0   6   0   19.90    3.30
  -1  -6   0 2089.89   62.19
  -1  -6   0 1986.90   59.59
  -1  -6   0 2048.40   58.29
  -1  -6   0 1807.62   61.89
  -1  -6   0 2042.40   58.29
  -1  -6   0 2026.90   58.19
  -1  -6   0 1931.31   58.09
   1   6   0 1975.40   58.59
   1   6   0 2010.20   58.29
   1   6   0 2108.69   60.29
   1   6   0 2025.80   59.69
   1   6   0 1911.31   60.59
   1   6   0 2009.20   58.49
   1   6   0 2050.39   58.49
   1   6   0 2033.40   59.79
   1   6   0 1962.10   60.59
  -2  -6   0 1173.78   38.40
  -2  -6   0 1111.49   35.30
  -2  -6   0 1132.79   39.00
  -2  -6   0 1002.40   40.10
  -2  -6   0 1097.29   33.50
  -2  -6   0 1138.59   35.20
  -2  -6   0 1123.69   33.00
   2   6   0 1067.69   36.90
   2   6   0 1124.09   38.70
   2   6   0 1163.08   34.00
   2   6   0 1133.29   33.90
   2   6   0 1153.18   35.30
   2   6   0 1178.28   35.70
   2   6   0 1120.29   34.60
   2   6   0 1141.99   34.20
   2   6   0 1029.40   36.60
  -3  -6   0  978.80   30.50
  -3  -6   0  964.70   30.20
  -3  -6   0  974.80   30.40
  -3  -6   0  996.50   31.90
  -3  -6   0  974.70   30.80
  -3  -6   0  998.30   32.70
  -3  -6   0  966.00   37.00
  -3  -6   0  999.90   30.50
  -3  -6   0 1005.00   33.20
   3   6   0 1018.60   31.60
   3   6   0 1001.30   30.50
   3   6   0  997.70   32.50
   3   6   0  993.60   30.40
   3   6   0 1011.70   32.00
   3   6   0  998.10   38.50
   3   6   0 1037.20   31.20
  -4  -6   0   12.60    4.00
  -4  -6   0    5.70    2.90
  -4  -6   0   14.30    3.20
  -4  -6   0   13.30    8.00
  -4  -6   0   14.30    5.60
  -4  -6   0    8.00    3.80
  -4  -6   0    7.90    3.60
  -4  -6   0   13.40    3.40
  -4  -6   0    9.60    4.70
   4   6   0   19.50    4.50
   4   6   0   16.70    4.90
   4   6   0   24.50    5.10
   4   6   0   16.30    3.30
   4   6   0   12.90    4.10
   4   6   0   22.00    3.60
  -5  -6   0   74.29    6.90
  -5  -6   0   60.49    7.10
  -5  -6   0   69.89    5.30
  -5  -6   0   77.39   13.90
  -5  -6   0   64.09    8.70
  -5  -6   0   82.19    6.70
  -5  -6   0   75.89    7.90
  -5  -6   0   69.59    6.10
  -5  -6   0   62.49    5.10
  -5  -6   0   70.29    6.50
   5   6   0   68.59    6.70
   5   6   0   75.89    7.50
   5   6   0   69.19    5.30
   5   6   0   80.89   15.90
   5   6   0   67.69    7.90
   5   6   0   66.89    7.30
   5   6   0   72.39    6.90
   5   6   0   68.79    5.30
  -6  -6   0  710.03   24.80
  -6  -6   0  690.73   22.90
  -6  -6   0  720.13   23.80
  -6  -6   0  709.33   22.80
  -6  -6   0  655.33   23.60
  -6  -6   0  713.43   23.30
  -6  -6   0  710.13   25.60
  -6  -6   0  695.73   24.80
  -6  -6   0  650.33   28.00
   6   6   0  708.43   25.00
   6   6   0  701.73   25.40
   6   6   0  692.73   24.60
   6   6   0  677.03   22.90
   6   6   0  676.13   25.70
   6   6   0  648.24   24.00
   6   6   0  657.43   37.00
   6   6   0  683.93   23.00
   6   6   0  671.93   24.90
  -7  -6   0   71.29    6.80
  -7  -6   0   75.29    7.70
  -7  -6   0   70.99    8.00
  -7  -6   0  102.69   17.20
  -7  -6   0   64.49    6.40
  -7  -6   0   74.19    8.00
  -7  -6   0   75.59   10.60
  -7  -6   0   81.09    6.10
  -7  -6   0   76.19    6.40
  -7  -6   0   74.39    5.80
   7   6   0   63.79    8.30
   7   6   0   71.99    6.00
   7   6   0   69.39    5.80
   7   6   0   95.19   19.50
   7   6   0   79.89    8.50
   7   6   0   74.09   10.00
   7   6   0   76.79    8.00
   7   6   0   69.29    8.40
   7   6   0   70.89    8.50
   7   6   0   62.39    6.50
  -8  -6   0  211.88   10.30
  -8  -6   0  196.98   10.40
  -8  -6   0  210.18   10.90
  -8  -6   0  201.68   16.30
  -8  -6   0  188.58   12.30
  -8  -6   0  222.38   12.70
  -8  -6   0  210.68   21.60
  -8  -6   0  209.88   10.40
  -8  -6   0  222.18   13.20
   8   6   0  245.68   25.00
   8   6   0  199.48   13.70
   8   6   0  218.08   10.70
   8   6   0  223.08   12.30
   8   6   0  194.18   12.70
   8   6   0  199.58   13.00
   8   6   0  217.98   10.40
   8   6   0  216.18   12.90
   8   6   0  184.58   12.10
  -9  -6   0   11.20    7.30
  -9  -6   0   11.60    3.80
  -9  -6   0   11.10    3.80
  -9  -6   0   13.00    4.40
  -9  -6   0    8.00    5.10
  -9  -6   0   -0.10   11.70
  -9  -6   0    6.70    4.00
  -9  -6   0   10.40    4.20
  -9  -6   0    6.50    5.50
  -9  -6   0   15.70    5.20
   9   6   0   16.60    6.70
   9   6   0    6.40    5.30
   9   6   0   11.00    4.00
   9   6   0    7.40    4.00
   9   6   0   10.30    5.10
   9   6   0    2.50    5.00
   9   6   0   17.80   14.10
   9   6   0   10.10    5.50
   9   6   0   14.60    6.60
 -10  -6   0   24.90    4.50
 -10  -6   0   15.70    7.10
 -10  -6   0   22.00    5.20
 -10  -6   0   17.50   10.00
 -10  -6   0   13.00   13.90
 -10  -6   0   29.30    6.90
 -10  -6   0   34.90    7.80
 -10  -6   0   22.10    5.10
  10   6   0   31.20    7.30
  10   6   0   26.40    5.50
  10   6   0   19.20    5.40
  10   6   0   30.80    9.00
  10   6   0   54.09   27.60
  10   6   0   18.90    6.60
  10   6   0   19.50    5.90
  10   6   0   26.10    7.30
  10   6   0   24.30    7.00
 -11  -6   0  151.18   13.10
 -11  -6   0  145.09   10.00
 -11  -6   0  153.18   18.90
 -11  -6   0  147.19   14.20
 -11  -6   0  144.09    9.90
 -11  -6   0  152.88   26.20
  11   6   0  178.28   15.10
  11   6   0  145.49   10.30
  11   6   0  140.89   11.10
  11   6   0  166.38   12.70
  11   6   0  144.19   13.10
  11   6   0  178.78   13.80
  11   6   0  161.68   10.10
  11   6   0  147.09   13.00
 -12  -6   0  343.37   26.30
 -12  -6   0  319.57   19.20
 -12  -6   0  323.77   17.10
 -12  -6   0  322.17   20.40
 -12  -6   0  312.97   15.20
  12   6   0  314.97   15.50
  12   6   0  341.07   21.20
  12   6   0  285.77   18.50
  12   6   0  309.97   18.90
  12   6   0  314.47   15.90
  12   6   0  327.77   18.80
  12   6   0  293.47   17.70
 -13  -6   0  142.29   10.80
 -13  -6   0  140.19   10.50
 -13  -6   0  153.28   15.30
 -13  -6   0  130.39   23.20
 -13  -6   0  128.99   13.50
  13   6   0  164.48   18.00
  13   6   0  135.49   10.90
  13   6   0  137.49   13.70
  13   6   0  136.39   14.00
  13   6   0  130.49   10.30
  13   6   0  151.98   16.30
  13   6   0  140.99   13.50
 -14  -6   0   30.90   15.00
 -14  -6   0   31.40    6.10
 -14  -6   0   36.30    9.60
 -14  -6   0   36.30    9.50
 -14  -6   0   46.60    7.20
  14   6   0   33.90    9.50
  14   6   0   43.50   10.30
  14   6   0   37.60    7.40
  14   6   0   36.30    9.30
  14   6   0   40.30    9.80
  14   6   0   21.50    5.90
 -15  -6   0    1.10    6.70
 -15  -6   0    3.20    5.00
 -15  -6   0    7.40    5.10
 -15  -6   0   -1.60   12.70
 -15  -6   0   -2.10    7.50
  15   6   0    2.80    7.20
  15   6   0    2.90    4.90
  15   6   0    1.80    6.50
  15   6   0    2.40    6.40
  15   6   0   -4.60    7.30
  15   6   0   12.10    5.40
 -16  -6   0  -16.80    7.40
 -16  -6   0   -0.90    5.40
 -16  -6   0    2.80    7.90
 -16  -6   0   -0.50    5.10
 -16  -6   0  -22.70   11.70
  16   6   0    4.50    7.50
  16   6   0   -0.70    7.00
  16   6   0    2.40    6.20
  16   6   0   14.70    7.50
  16   6   0   -2.70    6.40
 -17  -6   0    1.00   12.90
 -17  -6   0   32.80   11.30
  17   6   0   19.10    8.40
  17   6   0    8.40    8.10
  17   6   0   15.50    8.20
  17   6   0   13.70    7.60
 -18  -6   0    6.60    9.30
 -18  -6   0   14.50   16.30
  18   6   0    4.00    7.30
  18   6   0   -3.50    7.80
  18   6   0   -4.90    7.20
  18   6   0    8.10    8.60
  18  -7   0   24.10   10.50
  18  -7   0    3.10   17.30
  18  -7   0    2.00    8.20
  18  -7   0   -3.50    6.90
 -18   7   0   10.30   11.60
 -18   7   0   30.70   13.00
 -18   7   0   15.40    9.80
  17  -7   0   46.30   12.10
  17  -7   0   12.70    9.80
  17  -7   0   39.10   12.00
 -17   7   0   44.30   10.10
 -17   7   0   30.60   10.30
 -17   7   0   19.80    9.60
 -17   7   0   46.40   13.40
 -17   7   0   14.20    7.90
  16  -7   0  128.99   15.90
  16  -7   0  150.78   17.00
  16  -7   0  180.68   19.20
  16  -7   0  153.58   17.20
 -16   7   0  170.08   14.50
 -16   7   0  157.48   20.40
 -16   7   0  171.78   14.60
 -16   7   0  165.68   26.80
  15  -7   0  247.38   19.60
  15  -7   0  237.98   19.10
  15  -7   0  273.37   21.30
  15  -7   0  234.28   16.60
 -15   7   0  232.68   17.90
 -15   7   0  260.77   17.10
 -15   7   0  280.57   22.00
 -15   7   0  250.27   17.00
 -15   7   0  289.17   20.80
  14  -7   0  185.38   17.20
  14  -7   0  140.19   15.10
  14  -7   0  148.59   12.90
 -14   7   0  150.08   14.70
 -14   7   0  154.28   17.00
 -14   7   0  148.59   16.10
 -14   7   0  162.88   13.60
 -14   7   0  171.88   13.70
  13  -7   0   29.50    8.40
  13  -7   0   40.90    7.50
  13  -7   0   17.10    7.80
  13  -7   0   26.00    8.30
  13  -7   0   34.10    7.40
 -13   7   0   21.10    9.40
 -13   7   0   32.80    8.40
 -13   7   0   32.10    7.30
  12  -7   0   18.00    7.80
  12  -7   0   12.30    7.70
  12  -7   0   16.60    5.80
  12  -7   0   14.50    8.20
 -12   7   0   17.00    6.60
 -12   7   0    8.80    8.40
 -12   7   0   26.10    5.80
 -12   7   0    8.70    5.80
 -12   7   0   11.60   11.30
 -12   7   0   10.50    7.10
  11  -7   0   60.19   11.70
  11  -7   0   40.00    8.90
  11  -7   0   59.19    8.30
  11  -7   0   63.99   11.00
  11  -7   0   60.99    9.20
 -11   7   0   44.00   10.10
 -11   7   0   52.09    8.60
 -11   7   0   35.70    8.40
 -11   7   0   51.09    8.10
 -11   7   0   50.49    8.80
 -11   7   0   35.00    9.10
  10  -7   0  170.28   14.10
  10  -7   0  190.58   13.80
  10  -7   0  183.48   11.50
  10  -7   0  179.68   15.00
  10  -7   0  180.98   12.30
 -10   7   0  167.48   11.90
 -10   7   0  159.18   13.60
 -10   7   0  179.78   14.40
 -10   7   0  177.98   11.60
 -10   7   0  156.18   12.60
 -10   7   0  168.78   13.20
 -10   7   0  168.68   14.10
 -10   7   0  182.98   12.70
 -10   7   0  175.58    9.80
   9  -7   0   22.90    5.90
   9  -7   0   13.40    4.90
   9  -7   0   19.50    7.00
   9  -7   0   22.60    7.90
   9  -7   0   26.60    9.30
   9  -7   0   17.20    6.40
   9  -7   0   27.60    6.00
  -9   7   0   24.10    6.10
  -9   7   0   12.50    6.00
  -9   7   0   18.90    6.10
  -9   7   0   23.10    6.90
  -9   7   0   18.00    6.10
  -9   7   0   21.90    6.70
  -9   7   0   17.20    6.20
  -9   7   0   16.00    4.20
  -9   7   0   20.20    5.60
  -9   7   0   25.80    6.30
   8  -7   0   38.90   18.40
   8  -7   0   11.90    5.70
   8  -7   0   17.70    4.30
   8  -7   0   23.40    5.30
   8  -7   0   27.30    7.10
   8  -7   0   21.30    5.20
  -8   7   0   17.90    5.20
  -8   7   0   16.20    5.10
  -8   7   0   18.70    5.40
  -8   7   0   21.00    4.00
  -8   7   0   21.70    5.40
  -8   7   0   14.00    5.20
  -8   7   0   19.60    5.50
  -8   7   0   20.60    5.20
  -8   7   0   13.10    5.10
   7  -7   0   39.30    6.90
   7  -7   0   14.00    9.40
   7  -7   0   40.10    5.90
   7  -7   0   40.40    6.30
   7  -7   0   37.10    6.90
   7  -7   0   26.20    6.60
   7  -7   0   30.20    4.70
  -7   7   0   29.90    5.80
  -7   7   0   30.90    5.50
  -7   7   0   35.00    5.80
  -7   7   0   32.70    5.50
  -7   7   0   45.20    7.40
  -7   7   0   26.70    5.60
  -7   7   0   29.50    4.60
  -7   7   0   34.00    6.40
  -7   7   0   40.50    6.30
  -7   7   0   39.70    6.20
  -7   7   0   30.90   12.90
   6  -7   0  363.46   16.80
   6  -7   0  377.56   22.50
   6  -7   0  370.76   15.20
   6  -7   0  347.57   16.00
   6  -7   0  324.17   14.70
   6  -7   0  350.76   15.20
   6  -7   0  369.96   15.00
   6  -7   0  325.37   16.60
  -6   7   0  370.16   23.80
  -6   7   0  353.46   15.40
  -6   7   0  377.06   15.20
  -6   7   0  330.17   14.60
  -6   7   0  366.96   15.20
  -6   7   0  345.77   16.10
  -6   7   0  355.46   14.50
  -6   7   0  333.97   15.40
  -6   7   0  349.27   16.80
  -6   7   0  353.26   15.20
  -6   7   0  353.36   15.40
   5  -7   0  704.03   24.20
   5  -7   0  661.43   23.80
   5  -7   0  709.03   25.70
   5  -7   0  588.84   25.30
   5  -7   0  661.03   25.60
   5  -7   0  669.73   23.60
   5  -7   0  654.43   30.40
  -5   7   0  673.63   32.20
  -5   7   0  717.53   25.90
  -5   7   0  671.63   22.80
  -5   7   0  670.43   24.60
  -5   7   0  693.73   23.40
  -5   7   0  721.23   23.50
  -5   7   0  665.63   24.50
  -5   7   0  719.63   24.30
  -5   7   0  705.33   25.10
  -5   7   0  709.13   24.40
  -5   7   0  709.63   23.90
   4  -7   0  723.63   25.70
   4  -7   0  714.43   26.80
   4  -7   0  732.03   24.90
   4  -7   0  776.02   26.50
   4  -7   0  723.53   25.20
   4  -7   0  725.83   25.00
   4  -7   0  721.33   31.10
   4  -7   0  659.13   23.80
   4  -7   0  741.03   24.90
  -4   7   0  751.12   25.20
  -4   7   0  748.93   25.20
  -4   7   0  710.63   25.70
  -4   7   0  782.32   25.40
  -4   7   0  751.72   26.60
  -4   7   0  735.03   32.40
  -4   7   0  728.33   27.20
  -4   7   0  757.42   23.90
  -4   7   0  745.53   25.30
   3  -7   0  273.77   12.50
   3  -7   0  290.77   12.50
   3  -7   0  254.77   12.00
   3  -7   0  260.67   11.80
   3  -7   0  287.07   14.20
   3  -7   0  261.37   11.40
   3  -7   0  279.37   12.10
   3  -7   0  273.17   16.70
   3  -7   0  249.58   12.70
  -3   7   0  251.37   12.00
  -3   7   0  254.27   10.10
  -3   7   0  271.57   17.30
  -3   7   0  259.47   11.20
  -3   7   0  262.67   11.70
  -3   7   0  271.77   12.80
  -3   7   0  264.37   10.10
  -3   7   0  279.37   12.30
  -3   7   0  262.47   12.70
  -3   7   0  260.07   11.60
   2  -7   0   46.10    5.00
   2  -7   0   55.19    7.10
   2  -7   0   44.10    4.80
   2  -7   0   48.00    5.60
   2  -7   0   41.80    5.90
   2  -7   0   47.50    5.50
   2  -7   0   50.69    5.70
   2  -7   0   68.79    9.60
  -2   7   0   49.99    5.50
  -2   7   0   49.80    5.70
  -2   7   0   56.39    6.50
  -2   7   0   42.90    4.90
  -2   7   0   60.29    5.50
  -2   7   0   49.00    5.90
  -2   7   0   43.60    5.20
   1  -7   0   10.80    3.30
   1  -7   0   13.40    3.50
   1  -7   0   13.00    3.70
   1  -7   0    9.00    3.20
   1  -7   0    6.10    2.90
   1  -7   0   13.50    3.60
   1  -7   0    6.20    5.20
  -1   7   0   10.90    4.30
  -1   7   0   13.40    3.50
  -1   7   0   10.10    3.40
  -1   7   0   10.20    3.30
  -1   7   0    7.40    2.80
  -1   7   0    8.80    2.90
  -1   7   0    6.80    2.90
  -1   7   0   13.50    3.50
   0  -7   0   74.79    5.20
   0  -7   0   84.39    8.00
   0  -7   0   57.99    7.50
   0  -7   0   75.19    5.30
   0  -7   0   59.69    6.60
   0  -7   0   82.19    8.00
   0  -7   0   72.19    5.70
   0  -7   0   72.29    5.70
   0  -7   0   75.09    6.30
   0   7   0   86.09    6.00
   0   7   0   81.19    5.90
   0   7   0   85.39    6.80
   0   7   0   81.19    5.90
   0   7   0   71.79    5.70
   0   7   0   81.99    5.60
   0   7   0   76.09    6.60
  -1  -7   0   18.60    3.50
  -1  -7   0   20.90    3.50
  -1  -7   0   16.80    7.40
  -1  -7   0   20.00    3.60
  -1  -7   0   27.20    6.40
  -1  -7   0   17.00    5.60
  -1  -7   0   19.10    5.30
  -1  -7   0   17.40    3.80
   1   7   0   28.20    4.00
   1   7   0   14.10    3.50
   1   7   0   30.80    4.80
   1   7   0   15.20    3.90
   1   7   0   20.70    3.70
   1   7   0   15.10    4.00
   1   7   0   25.30    5.20
   1   7   0   20.40    4.40
  -2  -7   0  132.49    6.90
  -2  -7   0  164.48   12.80
  -2  -7   0  139.89    8.60
  -2  -7   0  137.59    7.20
  -2  -7   0  137.99   11.50
  -2  -7   0  145.09    7.50
  -2  -7   0  113.19   13.90
  -2  -7   0  132.29    8.80
   2   7   0  132.49   11.90
   2   7   0  144.79    7.80
   2   7   0  141.29    8.40
   2   7   0  142.29    7.50
   2   7   0  150.88    8.90
   2   7   0  141.59    9.10
   2   7   0  134.09    7.30
  -3  -7   0  355.76   13.00
  -3  -7   0  345.07   14.70
  -3  -7   0  350.76   12.80
  -3  -7   0  334.67   15.80
  -3  -7   0  348.47   13.10
  -3  -7   0  369.86   15.60
  -3  -7   0  376.86   20.10
  -3  -7   0  338.87   13.40
   3   7   0  360.96   14.00
   3   7   0  345.97   13.20
   3   7   0  353.66   14.90
   3   7   0  360.36   20.90
   3   7   0  360.16   14.60
   3   7   0  346.37   13.20
   3   7   0  371.56   15.60
  -4  -7   0 1098.09   36.10
  -4  -7   0 1060.59   33.80
  -4  -7   0 1090.69   33.90
  -4  -7   0 1047.70   33.00
  -4  -7   0 1092.89   35.00
  -4  -7   0 1092.99   33.90
  -4  -7   0 1053.99   37.10
  -4  -7   0 1040.80   33.30
  -4  -7   0 1059.99   42.40
   4   7   0 1142.69   33.60
   4   7   0 1093.59   35.40
   4   7   0 1008.60   43.30
   4   7   0 1099.59   36.00
   4   7   0 1061.09   33.30
   4   7   0 1106.69   34.30
   4   7   0 1078.39   34.80
  -5  -7   0  578.24   24.40
  -5  -7   0  588.04   19.40
  -5  -7   0  580.94   22.60
  -5  -7   0  578.44   20.40
  -5  -7   0  569.74   29.60
  -5  -7   0  562.04   19.80
  -5  -7   0  581.94   20.80
  -5  -7   0  565.64   21.00
  -5  -7   0  556.54   19.40
  -5  -7   0  576.14   20.80
   5   7   0  611.24   31.90
   5   7   0  599.14   22.60
   5   7   0  579.44   21.60
   5   7   0  564.04   19.70
   5   7   0  561.44   21.40
   5   7   0  585.34   20.90
   5   7   0  558.04   19.70
  -6  -7   0  108.59    8.70
  -6  -7   0  111.89    8.20
  -6  -7   0  106.79    7.60
  -6  -7   0  117.49   17.20
  -6  -7   0  112.09    9.40
  -6  -7   0   97.89    7.20
  -6  -7   0  100.09    7.80
  -6  -7   0  117.89    7.00
  -6  -7   0  101.29   11.50
  -6  -7   0  102.79    6.60
   6   7   0  134.69   20.80
   6   7   0  118.89    9.90
   6   7   0  113.89    9.40
   6   7   0  102.59    6.70
   6   7   0  105.29    7.70
   6   7   0   93.79    8.10
   6   7   0  110.59    6.80
   6   7   0  112.29    8.90
   6   7   0   98.39    8.50
  -7  -7   0   -2.30    5.60
  -7  -7   0   -1.80    3.20
  -7  -7   0   -2.70    2.70
  -7  -7   0    1.80    4.40
  -7  -7   0    4.10    3.20
  -7  -7   0    0.00    3.30
  -7  -7   0   -0.20    3.90
  -7  -7   0   -1.80    3.90
  -7  -7   0   -0.90    2.90
  -7  -7   0   -1.40    9.10
   7   7   0    1.00    4.70
   7   7   0    0.80    4.20
   7   7   0    6.60    3.50
   7   7   0    3.50    9.20
   7   7   0    0.40    4.40
   7   7   0   -1.90    4.00
   7   7   0    1.30    3.00
   7   7   0   -1.30    3.70
   7   7   0   -5.10    4.30
  -8  -7   0  108.69    8.20
  -8  -7   0  149.69   22.10
  -8  -7   0  125.59   12.90
  -8  -7   0  114.69    8.20
  -8  -7   0  120.69   10.80
  -8  -7   0  113.29   10.30
  -8  -7   0  107.79    8.30
  -8  -7   0  121.99   13.70
  -8  -7   0  117.99    7.50
  -8  -7   0  122.29    7.90
   8   7   0  115.99   10.30
   8   7   0  100.89   10.10
   8   7   0  113.19    7.90
   8   7   0  119.29   10.60
   8   7   0  121.59   10.50
   8   7   0  114.99    7.70
   8   7   0  108.59   10.80
   8   7   0  114.39    9.60
   8   7   0  105.79   10.30
   8   7   0  134.39   22.90
  -9  -7   0  124.49   22.80
  -9  -7   0  102.19   15.00
  -9  -7   0  102.19    8.70
  -9  -7   0  101.39    7.90
  -9  -7   0  113.79   11.40
  -9  -7   0   93.09   10.30
  -9  -7   0  100.29   10.00
  -9  -7   0  116.19    7.80
  -9  -7   0   98.99    8.40
  -9  -7   0   96.19    8.10
   9   7   0  105.19   10.30
   9   7   0   95.99   10.80
   9   7   0  105.99   11.20
   9   7   0  111.39   10.80
   9   7   0  106.69    9.90
   9   7   0  113.39    7.90
   9   7   0  109.09   11.00
   9   7   0  105.39    8.00
   9   7   0  133.09   28.00
 -10  -7   0   55.69    6.80
 -10  -7   0   55.79    7.40
 -10  -7   0   41.30    9.50
 -10  -7   0   56.99   18.90
 -10  -7   0   46.20    8.60
 -10  -7   0   47.50   12.00
 -10  -7   0   51.29    6.50
  10   7   0   56.49    8.80
  10   7   0   39.40    8.50
  10   7   0   63.89   11.10
  10   7   0   47.10    7.70
  10   7   0   66.09    7.30
  10   7   0   50.29    7.00
  10   7   0   49.90    8.80
 -11  -7   0    6.70    4.30
 -11  -7   0    6.00    6.90
 -11  -7   0    0.30    9.10
 -11  -7   0   -2.80    3.40
 -11  -7   0   -3.50    3.60
 -11  -7   0   -4.40    5.40
 -11  -7   0   -1.00   14.30
  11   7   0   10.10    6.00
  11   7   0   -0.60    3.20
  11   7   0    6.10    5.30
  11   7   0    1.90    5.60
  11   7   0   -0.60    6.10
  11   7   0   18.40    7.60
  11   7   0   -2.10    5.10
  11   7   0    5.50    4.00
 -12  -7   0   84.29    8.20
 -12  -7   0   98.79   22.50
 -12  -7   0  102.29    9.00
 -12  -7   0   99.69   14.10
 -12  -7   0  108.49   17.20
 -12  -7   0   93.49   13.20
  12   7   0   89.49   12.80
  12   7   0  121.79   14.90
  12   7   0   88.39    8.90
  12   7   0   92.29   12.40
  12   7   0   91.99    8.70
  12   7   0   98.39   11.40
  12   7   0   92.69   12.00
 -13  -7   0   25.30    8.70
 -13  -7   0   32.20    9.90
 -13  -7   0   18.00    5.30
 -13  -7   0   13.40    4.70
 -13  -7   0   16.30   11.60
  13   7   0   10.30    4.40
  13   7   0   16.10    8.50
  13   7   0   20.10    5.40
  13   7   0   26.00    9.90
  13   7   0   24.60   14.80
 -14  -7   0   12.40   13.60
 -14  -7   0   13.30    5.30
 -14  -7   0   -1.90    6.20
 -14  -7   0   19.00    8.00
 -14  -7   0   13.00    4.60
  14   7   0    7.70    7.40
  14   7   0    3.80    7.50
  14   7   0    6.90    7.90
  14   7   0    6.80    4.60
  14   7   0   10.70    5.00
 -15  -7   0   76.19    9.70
 -15  -7   0   98.59   21.00
 -15  -7   0   93.49   15.50
 -15  -7   0   81.69   13.10
  15   7   0   85.09   10.00
  15   7   0  115.29   15.40
  15   7   0   75.29   13.30
  15   7   0   82.19   13.90
  15   7   0   87.59    9.70
  15   7   0   73.39   12.00
 -16  -7   0   68.99   13.60
 -16  -7   0   46.00   11.00
 -16  -7   0   78.29   21.20
  16   7   0   46.10   11.90
  16   7   0   39.80    9.40
  16   7   0   60.19   12.00
  16   7   0   50.39   10.50
 -17  -7   0   -7.90   13.20
 -17  -7   0    0.80    8.00
  17   7   0    3.20    8.10
  17   7   0   16.90    9.60
  17   7   0   13.60    8.70
  17   7   0    9.50    7.50
  18  -8   0   14.40   10.30
  18  -8   0   10.60    9.80
  18  -8   0    2.40    8.50
  18  -8   0    4.10    7.20
 -18   8   0    9.30    9.50
 -18   8   0  -16.70    8.30
  17  -8   0   16.60    9.50
  17  -8   0    7.30    8.30
  17  -8   0   -2.70    6.10
  17  -8   0    1.90    7.90
 -17   8   0   16.40    8.70
 -17   8   0    1.20    9.00
 -17   8   0    8.30    9.80
 -17   8   0    6.70    8.40
  16  -8   0    6.00    8.40
  16  -8   0   30.50   11.30
  16  -8   0   18.80    9.80
  16  -8   0   18.10    7.50
 -16   8   0    4.70    8.30
 -16   8   0    2.90    6.40
 -16   8   0   15.70    9.60
 -16   8   0    8.70    9.40
 -16   8   0   13.00    7.30
  15  -8   0    2.80    6.00
  15  -8   0   10.60    7.90
  15  -8   0   -3.50    7.50
  15  -8   0    0.80    8.60
  15  -8   0    0.60    5.90
 -15   8   0   10.80    6.60
 -15   8   0    1.50    7.90
 -15   8   0   20.20    8.70
 -15   8   0    6.70    6.60
 -15   8   0   13.00    7.70
  14  -8   0   23.70    7.50
  14  -8   0   30.80    9.90
  14  -8   0   13.20    6.40
  14  -8   0   25.80   10.40
  14  -8   0    8.10    7.80
 -14   8   0   19.20    8.30
 -14   8   0   14.50    7.70
 -14   8   0    1.70    6.90
 -14   8   0   12.70    6.80
 -14   8   0   12.70    8.60
  13  -8   0   68.29   12.20
  13  -8   0   84.19   13.60
  13  -8   0   60.79    9.40
  13  -8   0   59.19    9.00
  13  -8   0   87.89   16.70
  13  -8   0   67.89    9.20
 -13   8   0   62.69   17.70
 -13   8   0   85.29   11.30
 -13   8   0   79.79   11.70
 -13   8   0   81.49   10.70
 -13   8   0   52.89   10.30
  12  -8   0   87.49   10.80
  12  -8   0  118.29   14.70
  12  -8   0   74.29   12.00
  12  -8   0   86.09   10.70
  12  -8   0   87.59    9.70
  12  -8   0   99.99   13.90
 -12   8   0  106.99   13.50
 -12   8   0   70.09   10.10
 -12   8   0   84.19    9.60
 -12   8   0  100.59   12.30
 -12   8   0  102.69   13.60
 -12   8   0   92.79   13.90
  11  -8   0    5.30    6.70
  11  -8   0    6.90    7.70
  11  -8   0    2.60    4.50
  11  -8   0   -0.20    6.10
  11  -8   0   11.20    6.00
 -11   8   0    1.60    5.40
 -11   8   0    3.10    6.00
 -11   8   0    6.30    4.70
 -11   8   0    8.20    4.80
 -11   8   0   -2.80    6.40
 -11   8   0   -5.50    5.60
  10  -8   0  160.48   14.20
  10  -8   0  174.78   12.10
  10  -8   0  168.18   14.50
  10  -8   0  170.58   12.30
  10  -8   0  158.38   11.00
  10  -8   0  155.58   13.50
 -10   8   0  169.38   12.20
 -10   8   0  161.98   11.40
 -10   8   0  187.18   14.30
 -10   8   0  155.18   13.00
 -10   8   0  155.08    9.90
 -10   8   0  186.78   12.80
 -10   8   0  173.28   12.90
 -10   8   0  134.29   13.50
   9  -8   0  234.48   15.20
   9  -8   0  224.58   13.60
   9  -8   0  237.38   16.00
   9  -8   0  240.68   13.90
   9  -8   0  266.97   22.10
   9  -8   0  227.98   13.30
   9  -8   0  256.07   16.20
  -9   8   0  244.58   12.20
  -9   8   0  264.07   17.40
  -9   8   0  240.38   14.40
  -9   8   0  263.77   14.50
  -9   8   0  264.17   14.60
  -9   8   0  261.07   15.20
  -9   8   0  235.68   13.50
  -9   8   0  261.37   15.40
  -9   8   0  202.48   13.60
  -9   8   0  249.38   14.10
   8  -8   0  234.38   12.70
   8  -8   0  252.17   15.10
   8  -8   0  227.18   12.80
   8  -8   0  234.58   15.00
   8  -8   0  233.58   20.00
   8  -8   0  243.48   12.90
   8  -8   0  248.78   14.70
  -8   8   0  228.28   13.20
  -8   8   0  259.77   13.40
  -8   8   0  234.18   14.10
  -8   8   0  215.48   12.80
  -8   8   0  248.68   14.90
  -8   8   0  229.18   13.10
  -8   8   0  228.18   12.80
  -8   8   0  222.18   12.90
  -8   8   0  259.37   12.20
  -8   8   0  258.37   13.90
   7  -8   0   73.69   10.10
   7  -8   0   80.99    9.70
   7  -8   0   63.49    7.00
   7  -8   0   57.19    7.20
   7  -8   0   71.09    8.50
   7  -8   0   66.09    6.90
   7  -8   0   66.19    7.10
   7  -8   0   71.99   13.40
  -7   8   0   56.09    7.20
  -7   8   0   81.59    9.00
  -7   8   0   64.29    6.70
  -7   8   0   57.39    6.80
  -7   8   0   61.49    7.70
  -7   8   0   62.09    7.60
  -7   8   0   61.29    7.10
  -7   8   0   73.69    7.70
  -7   8   0   72.49    8.20
  -7   8   0   66.79    7.30
   6  -8   0   43.30    6.00
   6  -8   0   25.70    4.30
   6  -8   0   39.80    5.20
   6  -8   0   50.09   12.00
   6  -8   0   35.90    5.90
   6  -8   0   21.20    7.90
   6  -8   0   39.60    7.40
   6  -8   0   35.20    6.80
  -6   8   0   44.40    6.80
  -6   8   0   32.60    4.90
  -6   8   0   40.10    6.90
  -6   8   0   37.10    5.40
  -6   8   0   37.10    6.20
  -6   8   0   30.30    5.60
  -6   8   0   28.80    4.90
  -6   8   0   39.90    6.60
  -6   8   0   28.30    5.00
  -6   8   0   31.50    5.90
  -6   8   0   34.80   12.50
   5  -8   0   91.49    7.00
   5  -8   0  107.39    7.80
   5  -8   0  106.29   13.00
   5  -8   0  108.69    8.70
   5  -8   0  110.69    9.50
   5  -8   0   95.69    9.50
   5  -8   0  107.19    7.60
   5  -8   0  106.59    7.90
  -5   8   0   97.09    9.00
  -5   8   0  104.29    7.90
  -5   8   0  105.39    8.30
  -5   8   0  109.29   15.10
  -5   8   0  100.89    8.60
  -5   8   0   93.89    7.20
  -5   8   0   98.59    7.20
  -5   8   0  108.69    8.10
  -5   8   0   91.19    8.20
   4  -8   0   60.39    7.70
   4  -8   0   63.89    8.20
   4  -8   0   65.69    7.20
   4  -8   0   66.29    6.90
   4  -8   0   61.69   11.80
   4  -8   0   57.59    6.30
   4  -8   0   63.19    6.40
   4  -8   0   59.09    5.60
   4  -8   0   65.39    6.60
  -4   8   0   57.49    6.10
  -4   8   0   69.59    7.00
  -4   8   0   66.19    7.50
  -4   8   0   63.49    5.70
  -4   8   0   83.09   13.40
  -4   8   0   67.29    7.60
  -4   8   0   62.99    6.80
  -4   8   0   63.39    6.60
  -4   8   0   64.29    7.30
   3  -8   0  165.48   10.10
   3  -8   0  159.98    8.90
   3  -8   0  147.39   11.60
   3  -8   0  179.68   14.30
   3  -8   0  174.68    9.10
   3  -8   0  176.78    9.80
   3  -8   0  159.48    9.70
   3  -8   0  179.18    9.60
   3  -8   0  170.78    9.80
  -3   8   0  157.98    9.50
  -3   8   0  163.98    9.40
  -3   8   0  160.18    9.20
  -3   8   0  167.78    9.90
  -3   8   0  162.68   10.50
  -3   8   0  158.58   10.00
  -3   8   0  160.98    8.70
   2  -8   0  330.17   17.80
   2  -8   0  354.46   15.10
   2  -8   0  374.86   14.10
   2  -8   0  354.46   14.10
   2  -8   0  362.06   13.90
   2  -8   0  361.06   14.90
   2  -8   0  346.07   15.30
   2  -8   0  354.56   14.50
  -2   8   0  366.86   14.80
  -2   8   0  385.06   16.30
  -2   8   0  349.57   15.20
  -2   8   0  359.56   14.30
  -2   8   0  370.36   14.60
  -2   8   0  385.56   15.60
  -2   8   0  337.17   14.30
   1  -8   0  419.26   17.10
   1  -8   0  399.86   16.10
   1  -8   0  401.46   17.70
   1  -8   0  395.36   15.30
   1  -8   0  405.16   15.20
   1  -8   0  402.06   15.30
   1  -8   0  338.07   17.00
   1  -8   0  387.26   14.70
   1  -8   0  391.66   14.70
  -1   8   0  370.36   15.60
  -1   8   0  397.06   15.20
  -1   8   0  402.46   17.70
  -1   8   0  371.76   15.20
  -1   8   0  413.56   15.50
  -1   8   0  390.86   14.40
  -1   8   0  412.56   16.30
  -1   8   0  397.46   15.60
   0  -8   0   29.50    5.50
   0  -8   0   21.50    4.40
   0  -8   0   29.40    4.30
   0  -8   0   25.50    5.50
   0  -8   0   33.60    7.00
   0  -8   0   23.90    4.70
   0  -8   0   26.10    5.90
   0  -8   0   20.70    6.40
   0  -8   0   33.30    4.30
   0   8   0   25.00    4.60
   0   8   0   30.00    4.70
   0   8   0   26.70    4.60
   0   8   0   35.10    4.70
   0   8   0   28.90    4.50
   0   8   0   34.10    4.70
  -1  -8   0 2392.86   75.09
  -1  -8   0 2392.36   70.79
  -1  -8   0 2487.85   70.99
  -1  -8   0 2423.36   72.79
  -1  -8   0 2241.68   75.29
  -1  -8   0 2401.46   70.89
  -1  -8   0 2448.75   70.89
   1   8   0 2489.35   71.19
   1   8   0 2446.16   72.99
   1   8   0 2545.45   72.39
   1   8   0 2448.75   71.39
   1   8   0 2413.56   71.59
   1   8   0 2428.16   71.39
   1   8   0 2405.36   72.79
  -2  -8   0 1702.83   61.49
  -2  -8   0 2030.00   60.39
  -2  -8   0 2053.79   64.89
  -2  -8   0 2025.70   61.39
  -2  -8   0 2036.80   59.49
  -2  -8   0 1760.82   66.09
  -2  -8   0 2018.70   65.89
  -2  -8   0 2012.00   61.09
  -2  -8   0 2020.10   59.59
   2   8   0 2080.99   60.59
   2   8   0 2120.19   61.99
   2   8   0 1982.20   59.79
   2   8   0 2154.68   63.79
   2   8   0 1999.40   59.89
   2   8   0 2103.39   61.69
   2   8   0 2115.09   59.99
  -3  -8   0 1610.24   63.99
  -3  -8   0 1850.31   55.39
  -3  -8   0 1850.31   58.09
  -3  -8   0 1866.11   57.19
  -3  -8   0 1887.81   63.49
  -3  -8   0 1882.61   54.59
  -3  -8   0 1875.61   54.99
   3   8   0 1930.61   62.39
   3   8   0 1928.91   56.09
   3   8   0 1834.12   55.49
   3   8   0 1872.01   56.49
   3   8   0 1918.61   57.39
   3   8   0 1890.21   57.79
   3   8   0 1822.82   55.39
  -4  -8   0   82.39    6.80
  -4  -8   0   80.19    9.80
  -4  -8   0   83.99    6.30
  -4  -8   0   83.89    8.10
  -4  -8   0   84.89    6.80
  -4  -8   0   97.99   13.40
  -4  -8   0   76.99    6.50
  -4  -8   0   69.39    7.40
  -4  -8   0   83.69    5.80
   4   8   0   77.39    7.70
   4   8   0   91.09    8.70
   4   8   0  106.29   15.80
   4   8   0   78.59    6.20
   4   8   0   92.79    7.60
   4   8   0   84.69    8.20
   4   8   0   96.69    6.40
  -5  -8   0   29.60    5.90
  -5  -8   0   16.80    4.20
  -5  -8   0   20.40    3.90
  -5  -8   0   23.70    4.90
  -5  -8   0   30.90   11.30
  -5  -8   0   16.10    4.30
  -5  -8   0   26.00    4.20
  -5  -8   0   21.20    4.60
  -5  -8   0   23.60    4.30
   5   8   0   24.40    4.20
   5   8   0   34.20    4.80
   5   8   0   23.60    5.40
   5   8   0   28.30    5.50
   5   8   0   28.30    5.60
   5   8   0   16.00   10.10
   5   8   0   21.60    6.10
  -6  -8   0  100.89    6.70
  -6  -8   0   93.89    6.40
  -6  -8   0  100.29    7.20
  -6  -8   0  108.79    7.70
  -6  -8   0  119.39   18.40
  -6  -8   0  107.39    8.10
  -6  -8   0  110.59    8.60
  -6  -8   0  106.29   11.80
  -6  -8   0   89.69    9.20
  -6  -8   0  114.49    8.30
   6   8   0  107.09    8.40
   6   8   0  105.99    7.10
   6   8   0  104.59   10.80
   6   8   0  100.59    7.00
   6   8   0  127.29   19.30
   6   8   0  119.59    9.30
   6   8   0  108.59    9.00
  -7  -8   0   10.50    3.90
  -7  -8   0    5.00    6.70
  -7  -8   0   12.20    5.00
  -7  -8   0    8.30    3.70
  -7  -8   0    9.40    3.40
  -7  -8   0    9.90    4.90
  -7  -8   0   17.80   11.90
  -7  -8   0   15.40    4.20
  -7  -8   0    8.80    5.30
   7   8   0   18.90    4.80
   7   8   0   18.40    6.50
   7   8   0   13.70    4.00
   7   8   0    5.10    5.00
   7   8   0   11.20    5.10
   7   8   0   18.80    6.00
   7   8   0   25.70   11.40
   7   8   0   11.30    5.20
   7   8   0   10.80    3.80
  -8  -8   0   95.29    7.20
  -8  -8   0   94.59    9.90
  -8  -8   0  121.29   20.90
  -8  -8   0   99.69    8.30
  -8  -8   0   83.59    7.80
  -8  -8   0   89.89    9.90
  -8  -8   0  101.39   15.90
  -8  -8   0   94.19    7.70
  -8  -8   0  111.89   14.60
  -8  -8   0   99.09    7.50
   8   8   0  104.89   10.80
   8   8   0  103.89   10.10
   8   8   0  113.79   10.70
   8   8   0  109.49    8.00
   8   8   0   93.09   10.60
   8   8   0  133.29   23.30
   8   8   0   94.89    9.30
   8   8   0  107.19   11.30
   8   8   0  111.89    7.70
  -9  -8   0   97.49   10.90
  -9  -8   0  106.89   15.00
  -9  -8   0   92.89    7.70
  -9  -8   0   99.59   10.30
  -9  -8   0   89.49   20.60
  -9  -8   0   87.59    8.10
  -9  -8   0   95.49    8.40
  -9  -8   0   83.09    7.40
  -9  -8   0   82.19   10.00
   9   8   0  141.09   26.20
   9   8   0   93.59   11.00
   9   8   0   93.09   10.80
   9   8   0   96.19   11.80
   9   8   0   96.49    7.80
   9   8   0  108.79    8.10
   9   8   0  104.69   12.00
   9   8   0   91.79   11.00
   9   8   0   95.39   10.00
 -10  -8   0    6.60   15.30
 -10  -8   0    4.70    3.50
 -10  -8   0   -0.60    3.50
 -10  -8   0    6.80    6.40
 -10  -8   0    3.20    3.50
 -10  -8   0   -3.10    7.80
  10   8   0   -2.40    4.60
  10   8   0   -2.20    5.40
  10   8   0    0.40    3.70
  10   8   0    3.10    6.10
  10   8   0   -3.80    5.70
  10   8   0   -5.80    5.30
  10   8   0   -1.70    3.50
  10   8   0    2.30    5.00
 -11  -8   0   64.19   10.30
 -11  -8   0   76.19   22.30
 -11  -8   0   65.19   10.70
 -11  -8   0   53.29    7.30
 -11  -8   0   63.69   15.60
 -11  -8   0   67.89    7.20
 -11  -8   0   74.49    8.60
  11   8   0   51.79    8.40
  11   8   0   68.69    8.00
  11   8   0   61.19   10.10
  11   8   0   63.19    7.70
  11   8   0   46.80    9.70
  11   8   0   80.59   11.40
  11   8   0   59.79   10.60
  11   8   0   75.99   11.80
 -12  -8   0  162.48   15.30
 -12  -8   0  130.09   10.00
 -12  -8   0  133.19    9.60
 -12  -8   0  141.89   14.00
 -12  -8   0  150.38   21.00
 -12  -8   0  182.88   31.50
  12   8   0  154.98   11.90
  12   8   0  148.99   10.60
  12   8   0  139.99   13.30
  12   8   0  148.19   14.50
  12   8   0  185.08   14.60
  12   8   0  123.19   13.70
  12   8   0  147.79   11.00
  12   8   0  127.69   13.20
 -13  -8   0  191.38   11.80
 -13  -8   0  202.88   17.40
 -13  -8   0  205.08   16.20
 -13  -8   0  182.58   23.10
  13   8   0  200.68   15.40
  13   8   0  232.98   16.30
  13   8   0  206.98   12.70
  13   8   0  182.38   16.00
  13   8   0  183.58   12.60
  13   8   0  165.48   15.60
  13   8   0  212.08   15.90
 -14  -8   0   65.79   11.40
 -14  -8   0   69.39   12.50
 -14  -8   0   56.69   17.50
 -14  -8   0   61.89    7.90
  14   8   0   57.49   11.20
  14   8   0   48.00   10.10
  14   8   0   39.20   10.20
  14   8   0   63.09   10.90
  14   8   0   68.09    9.00
  14   8   0   66.09   13.50
 -15  -8   0    5.90    5.40
 -15  -8   0    3.70    8.70
 -15  -8   0    9.60    6.00
 -15  -8   0   20.70    9.40
  15   8   0   21.00    9.50
  15   8   0   12.20    8.70
  15   8   0   20.40    6.40
  15   8   0   14.40    5.90
  15   8   0    5.90    8.00
  15   8   0   11.80    7.80
 -16  -8   0   17.70   16.20
 -16  -8   0   17.60    9.10
 -16  -8   0   13.70   10.20
  16   8   0   22.90    8.60
  16   8   0   18.50    9.20
  16   8   0   10.10    8.20
  16   8   0   12.40    7.20
 -17  -8   0    9.50    9.20
 -17  -8   0    6.50   13.00
  17   8   0    8.30    8.70
  17   8   0   29.10    9.10
  17   8   0   18.70   10.80
  17   8   0   14.00   13.50
  17  -9   0   20.70    8.70
  17  -9   0   10.90   11.10
  17  -9   0    5.70    8.00
  17  -9   0    9.30    6.70
 -17   9   0   22.10   10.10
 -17   9   0    6.50    8.90
 -17   9   0   12.80    8.00
 -17   9   0    6.90    9.30
  16  -9   0  121.39   15.10
  16  -9   0  110.29   16.00
  16  -9   0  128.39   17.70
  16  -9   0  112.39   15.60
 -16   9   0  128.19   13.80
 -16   9   0  124.89   18.20
 -16   9   0  102.99   14.20
 -16   9   0  133.89   18.20
  15  -9   0  241.38   18.40
  15  -9   0  253.77   20.30
  15  -9   0  219.88   19.90
  15  -9   0  261.27   20.10
 -15   9   0  254.07   17.40
 -15   9   0  263.77   20.60
 -15   9   0  246.48   19.90
 -15   9   0  242.38   18.50
 -15   9   0  265.07   20.50
  14  -9   0  190.98   17.60
  14  -9   0  197.88   16.10
  14  -9   0  172.68   17.90
  14  -9   0  194.88   17.40
  14  -9   0  171.98   13.90
 -14   9   0  208.98   17.30
 -14   9   0  202.08   15.00
 -14   9   0  181.68   17.60
 -14   9   0  188.48   15.50
 -14   9   0  187.48   16.30
  13  -9   0  163.18   12.40
  13  -9   0  137.79   15.30
  13  -9   0  125.39   16.30
  13  -9   0  138.59   13.30
  13  -9   0  155.78   15.30
 -13   9   0  140.39   12.80
 -13   9   0  125.49   14.60
 -13   9   0  122.09   13.10
 -13   9   0  146.19   18.00
 -13   9   0  135.09   13.00
  12  -9   0   10.60    6.30
  12  -9   0    9.70    6.80
  12  -9   0   14.50    5.90
  12  -9   0   13.20    7.30
  12  -9   0   27.30    7.40
  12  -9   0   26.10    9.00
 -12   9   0   18.60    7.30
 -12   9   0   10.10    4.30
 -12   9   0   22.50    7.40
 -12   9   0   19.10    7.60
 -12   9   0   12.80    7.10
 -12   9   0   13.90    6.50
  11  -9   0   32.60    9.30
  11  -9   0   32.80    6.50
  11  -9   0   41.00    9.70
  11  -9   0   37.40    7.10
  11  -9   0   49.80   10.60
  11  -9   0   49.80    8.70
 -11   9   0   22.90    7.50
 -11   9   0   57.89    8.50
 -11   9   0   46.00    6.10
 -11   9   0   36.20    9.40
 -11   9   0   47.90    8.70
 -11   9   0   31.20    7.80
 -11   9   0   31.00    7.50
  10  -9   0   -1.10    5.40
  10  -9   0    1.30    6.70
  10  -9   0   -2.20    3.70
  10  -9   0    6.00    7.40
  10  -9   0    1.40    4.60
  10  -9   0   -2.60    5.30
 -10   9   0   -2.20    5.30
 -10   9   0   -2.30    3.40
 -10   9   0   -6.70    5.50
 -10   9   0   -2.00    5.40
 -10   9   0    9.00    6.50
 -10   9   0    1.60    4.60
 -10   9   0    0.40    6.00
   9  -9   0  180.38   32.10
   9  -9   0  147.39   14.10
   9  -9   0  159.48   13.10
   9  -9   0  163.08   13.90
   9  -9   0  165.28   11.30
   9  -9   0  169.48   11.70
   9  -9   0  146.69   11.30
  -9   9   0  147.99   12.40
  -9   9   0  155.98   11.80
  -9   9   0  165.88   10.40
  -9   9   0  138.29   12.10
  -9   9   0  169.58   11.50
  -9   9   0  165.38   12.00
  -9   9   0  148.59   11.40
  -9   9   0  156.08   11.80
   8  -9   0  129.09    9.70
   8  -9   0   99.99   11.20
   8  -9   0  130.39   16.50
   8  -9   0  112.49   10.60
   8  -9   0  111.09   10.80
   8  -9   0  114.09    9.20
   8  -9   0  117.99   11.80
  -8   9   0  144.49   12.00
  -8   9   0  120.69    9.00
  -8   9   0  121.49   11.00
  -8   9   0  120.09    9.60
  -8   9   0  126.79    9.30
  -8   9   0  112.79    9.90
  -8   9   0  127.29   10.30
  -8   9   0  115.89    9.80
  -8   9   0  106.19   10.20
  -8   9   0  101.99    9.40
   7  -9   0   86.89   15.40
   7  -9   0   58.19    9.10
   7  -9   0   82.79   10.30
   7  -9   0   65.09    6.50
   7  -9   0   66.99    7.40
   7  -9   0   64.69    9.40
   7  -9   0   71.09    7.20
   7  -9   0   69.59    7.60
  -7   9   0   65.19    7.30
  -7   9   0   71.19    7.90
  -7   9   0   84.89    9.30
  -7   9   0   68.29    8.40
  -7   9   0   70.69    6.70
  -7   9   0   69.89    7.50
  -7   9   0   75.19    8.20
  -7   9   0   72.19    8.40
  -7   9   0   81.29    9.30
  -7   9   0   59.19    7.30
   6  -9   0  120.59   16.80
   6  -9   0   87.79    9.30
   6  -9   0   81.69    8.60
   6  -9   0   76.39    7.20
   6  -9   0   86.29    6.90
   6  -9   0   87.59    7.50
   6  -9   0   87.49    7.70
   6  -9   0   97.39   10.00
  -6   9   0   88.49    7.40
  -6   9   0   89.79    8.00
  -6   9   0   87.39    8.30
  -6   9   0   81.99    7.80
  -6   9   0   89.99    7.50
  -6   9   0   95.49    9.20
  -6   9   0   76.89    7.80
  -6   9   0   95.99    8.20
  -6   9   0   92.99    8.70
   5  -9   0  255.07   12.80
   5  -9   0  277.17   13.30
   5  -9   0  266.27   11.80
   5  -9   0  283.07   14.60
   5  -9   0  279.87   13.20
   5  -9   0  314.17   19.80
   5  -9   0  278.37   15.70
   5  -9   0  275.37   14.00
  -5   9   0  284.57   13.80
  -5   9   0  275.67   14.00
  -5   9   0  311.07   13.80
  -5   9   0  279.57   12.00
  -5   9   0  278.87   14.80
  -5   9   0  274.07   14.10
  -5   9   0  284.37   12.10
  -5   9   0  296.27   13.70
   4  -9   0  366.96   21.20
   4  -9   0  387.76   18.70
   4  -9   0  384.46   16.70
   4  -9   0  370.26   15.80
   4  -9   0  381.36   15.60
   4  -9   0  395.46   17.00
   4  -9   0  365.16   16.20
   4  -9   0  391.36   16.30
   4  -9   0  388.36   16.50
  -4   9   0  401.76   17.20
  -4   9   0  367.26   16.10
  -4   9   0  360.86   17.20
  -4   9   0  404.76   16.50
  -4   9   0  364.76   13.90
  -4   9   0  391.86   16.60
  -4   9   0  387.56   16.10
   3  -9   0   87.19    7.90
   3  -9   0   90.79    7.10
   3  -9   0   91.49   10.40
   3  -9   0   98.39    7.30
   3  -9   0  105.69    8.10
   3  -9   0  103.09    7.40
   3  -9   0   86.39   11.60
   3  -9   0   98.79    8.20
   3  -9   0  113.69    8.80
  -3   9   0   99.69    8.50
  -3   9   0   98.49    8.50
  -3   9   0  113.19    8.10
  -3   9   0  106.99    8.90
  -3   9   0  104.69    9.70
  -3   9   0  101.89    7.60
   2  -9   0  588.94   21.50
   2  -9   0  537.35   24.40
   2  -9   0  595.84   22.30
   2  -9   0  608.34   22.70
   2  -9   0  589.74   20.80
   2  -9   0  614.84   20.80
   2  -9   0  581.34   21.60
   2  -9   0  602.64   21.10
  -2   9   0  583.14   22.30
  -2   9   0  597.04   21.90
  -2   9   0  610.04   21.60
  -2   9   0  587.94   23.30
  -2   9   0  604.74   22.40
  -2   9   0  607.04   21.40
   1  -9   0  468.75   19.60
   1  -9   0  444.56   16.70
   1  -9   0  447.56   18.10
   1  -9   0  427.96   16.50
   1  -9   0  457.15   17.60
   1  -9   0  445.76   17.20
   1  -9   0  435.36   17.10
   1  -9   0  403.36   18.70
   1  -9   0  463.45   20.40
  -1   9   0  464.55   17.30
  -1   9   0  485.45   18.80
  -1   9   0  453.55   17.40
  -1   9   0  422.76   16.10
  -1   9   0  450.25   19.70
  -1   9   0  447.56   17.60
  -1   9   0  457.75   17.40
   0  -9   0  598.14   20.80
   0  -9   0  603.44   21.40
   0  -9   0  589.54   23.80
   0  -9   0  613.34   20.90
   0  -9   0  607.44   22.70
   0  -9   0  649.74   24.80
   0  -9   0  596.04   25.50
   0  -9   0  543.15   21.30
   0  -9   0  595.64   25.00
   0   9   0  610.64   21.50
   0   9   0  608.84   21.80
   0   9   0  643.14   21.80
   0   9   0  621.74   20.70
   0   9   0  618.84   22.90
  -1  -9   0   86.09    6.90
  -1  -9   0   86.19    6.70
  -1  -9   0   81.49    6.30
  -1  -9   0   86.69    6.20
  -1  -9   0   82.19   10.20
  -1  -9   0   81.59   12.30
  -1  -9   0   97.69   11.60
  -1  -9   0   89.59    7.90
   1   9   0   92.29    8.40
   1   9   0   87.89    7.20
   1   9   0   83.79    8.50
   1   9   0   92.89    8.00
   1   9   0   88.09    7.10
   1   9   0   93.49    7.80
   1   9   0   87.69    7.00
  -2  -9   0   21.90    4.30
  -2  -9   0   23.90    4.80
  -2  -9   0   28.10    5.70
  -2  -9   0   20.90    4.30
  -2  -9   0   21.40    4.80
  -2  -9   0   25.00    5.10
  -2  -9   0   23.90    6.90
  -2  -9   0   24.00    9.70
  -2  -9   0   28.60    8.50
   2   9   0   20.20    4.50
   2   9   0   23.00    5.60
   2   9   0   21.60    6.30
   2   9   0   22.60    5.10
   2   9   0   19.90    5.50
   2   9   0   23.60    4.60
   2   9   0   17.70    5.10
  -3  -9   0   41.90    4.90
  -3  -9   0   35.30    5.60
  -3  -9   0   42.00    5.20
  -3  -9   0   25.10   11.40
  -3  -9   0   40.80    5.00
  -3  -9   0   40.80    7.30
   3   9   0   54.99    7.40
   3   9   0   37.30    5.20
   3   9   0   49.50    6.40
   3   9   0   46.30    5.60
   3   9   0   40.40    9.60
   3   9   0   47.00    6.60
   3   9   0   34.90    5.90
  -4  -9   0   64.09    7.40
  -4  -9   0   78.99    5.80
  -4  -9   0   78.89    9.30
  -4  -9   0   77.39    6.30
  -4  -9   0   81.49    6.20
  -4  -9   0   97.69   15.30
   4   9   0   80.59    8.80
   4   9   0   76.39    7.80
   4   9   0   70.39    8.20
   4   9   0   80.59    6.40
   4   9   0   73.29    6.30
   4   9   0   82.29    7.60
   4   9   0  108.19   15.60
  -5  -9   0   48.00    5.90
  -5  -9   0   42.00    4.90
  -5  -9   0   50.59   12.60
  -5  -9   0   49.30    5.60
  -5  -9   0   53.89    8.40
  -5  -9   0   37.10    5.30
  -5  -9   0   48.60    7.30
  -5  -9   0   42.40    5.00
  -5  -9   0   44.40    5.70
  -5  -9   0   43.10    6.10
   5   9   0   37.80    6.60
   5   9   0   50.89    6.00
   5   9   0   53.49   12.80
   5   9   0   51.89    7.80
   5   9   0   47.10    5.40
   5   9   0   43.10    9.00
   5   9   0   39.70    6.50
  -6  -9   0  110.49    7.20
  -6  -9   0   99.69    9.70
  -6  -9   0   97.29    7.50
  -6  -9   0   95.39    8.20
  -6  -9   0   94.29    7.20
  -6  -9   0  101.99    8.50
  -6  -9   0  100.49    8.60
  -6  -9   0   96.39    6.70
  -6  -9   0  100.69   12.00
  -6  -9   0  139.69   19.80
   6   9   0  110.69    9.80
   6   9   0   97.29    8.50
   6   9   0  111.99   10.20
   6   9   0   97.99    7.30
   6   9   0  104.99    7.40
   6   9   0   91.19    8.90
   6   9   0  103.49   18.00
  -7  -9   0    9.30    4.90
  -7  -9   0    6.80    7.20
  -7  -9   0    5.30    3.80
  -7  -9   0    2.80    4.60
  -7  -9   0    1.50   12.00
  -7  -9   0    7.10    3.60
  -7  -9   0    1.60    4.50
  -7  -9   0    8.90    4.30
  -7  -9   0    1.80    3.50
  -7  -9   0    6.80    3.80
   7   9   0    7.50    5.90
   7   9   0    4.20    3.20
   7   9   0    5.10    5.10
   7   9   0    1.20    4.70
   7   9   0   10.30   12.10
   7   9   0   11.30    4.00
   7   9   0    3.70    4.30
   7   9   0    9.60    5.70
  -8  -9   0   11.40   14.30
  -8  -9   0   20.00    4.90
  -8  -9   0   16.70    6.40
  -8  -9   0   13.10    4.60
  -8  -9   0   17.40    5.40
  -8  -9   0   26.60    9.30
  -8  -9   0   22.60    4.60
  -8  -9   0    8.00    5.80
   8   9   0    5.90    6.20
   8   9   0   21.00    4.80
   8   9   0   13.30    5.20
   8   9   0   16.90    4.80
   8   9   0   14.50    6.40
   8   9   0   23.70    6.50
   8   9   0   19.70    6.20
   8   9   0   24.90    7.10
  -9  -9   0    3.80    3.60
  -9  -9   0    4.60   13.40
  -9  -9   0   -0.60    8.20
  -9  -9   0   -9.20    5.20
  -9  -9   0   -8.10    4.90
  -9  -9   0    0.20    3.30
   9   9   0   -0.20    3.30
   9   9   0    6.80    6.00
   9   9   0    7.10    3.90
   9   9   0   -2.90    5.90
   9   9   0   -2.90    5.70
   9   9   0   -1.20    5.60
   9   9   0    8.00   14.70
   9   9   0   -1.00    4.20
   9   9   0   -5.80    5.30
 -10  -9   0   52.39    9.90
 -10  -9   0   28.30   11.50
 -10  -9   0   67.49    7.20
 -10  -9   0   53.69    7.10
 -10  -9   0   58.59   18.80
  10   9   0   59.29    9.30
  10   9   0   59.09    9.50
  10   9   0   64.09    7.90
  10   9   0   53.89    9.10
  10   9   0   40.40   10.00
  10   9   0   52.29    7.00
  10   9   0   32.00    8.70
  10   9   0   66.39   10.80
 -11  -9   0  204.08   21.20
 -11  -9   0  186.68   15.80
 -11  -9   0  183.98   11.50
 -11  -9   0  205.68   31.70
 -11  -9   0  155.78   14.00
 -11  -9   0  178.08   11.00
  11   9   0  177.48   12.80
  11   9   0  188.68   14.00
  11   9   0  168.48   15.10
  11   9   0  174.08   11.20
  11   9   0  177.28   14.30
  11   9   0  174.88   15.30
  11   9   0  186.48   11.80
  11   9   0  162.88   16.10
 -12  -9   0  124.19   14.30
 -12  -9   0  136.59   31.50
 -12  -9   0  118.59   12.70
 -12  -9   0  171.18   31.20
 -12  -9   0  125.29    9.40
 -12  -9   0  132.09    9.50
  12   9   0   98.89   12.10
  12   9   0  108.59    9.60
  12   9   0  122.29   10.50
  12   9   0   90.19   12.50
  12   9   0  122.59   12.50
  12   9   0  120.29   11.60
  12   9   0  110.79   13.30
 -13  -9   0    5.10    4.30
 -13  -9   0   11.40    5.00
 -13  -9   0   -2.70   10.90
 -13  -9   0   20.50    7.40
 -13  -9   0    1.20    3.60
 -13  -9   0    4.00    7.40
 -13  -9   0   -2.30   18.70
  13   9   0    2.90    7.00
  13   9   0   -0.90    6.20
  13   9   0    3.70    4.50
  13   9   0   19.60    6.90
  13   9   0   -2.80   10.70
  13   9   0    1.40    4.20
  13   9   0    3.40    6.20
 -14  -9   0   23.00    5.90
 -14  -9   0    9.50    8.10
 -14  -9   0    5.40    6.40
 -14  -9   0   32.70    6.50
 -14  -9   0    4.20   11.70
  14   9   0   18.70    6.20
  14   9   0   12.90    7.60
  14   9   0   27.90    8.30
  14   9   0   33.60    9.70
  14   9   0   10.90    7.60
  14   9   0   29.10    9.40
  14   9   0   12.10    7.60
 -15  -9   0   54.59   11.40
 -15  -9   0   61.39   12.70
 -15  -9   0   53.19   10.10
 -15  -9   0  109.79   22.40
 -15  -9   0   58.49    8.60
  15   9   0   50.99    8.90
  15   9   0   62.09   11.80
  15   9   0   65.39   10.70
  15   9   0   50.69   10.70
  15   9   0   52.59   11.00
  15   9   0   79.79   13.60
 -16  -9   0   66.69   18.80
 -16  -9   0   53.99   12.00
 -16  -9   0   57.19   12.40
  16   9   0   58.49   12.30
  16   9   0   61.59   12.10
  16   9   0   39.60   10.50
  16   9   0   36.40    9.70
 -17  -9   0   22.40   10.20
 -17  -9   0   -3.60   15.90
  17   9   0    3.10    8.70
  17   9   0   15.40   10.20
  17   9   0   11.30    8.60
  17   9   0    3.80    7.10
  17 -10   0   -6.70    9.40
  17 -10   0   -1.20    6.00
  17 -10   0    2.10    7.70
  17 -10   0   12.30    9.60
 -17  10   0    2.40    9.20
 -17  10   0   -0.30    8.30
 -17  10   0    1.00    8.20
 -17  10   0   12.00    8.50
  16 -10   0    2.40    8.90
  16 -10   0    9.60    7.30
  16 -10   0    7.50    9.30
  16 -10   0   21.70    9.00
 -16  10   0   -1.90    6.70
 -16  10   0   17.10    8.40
 -16  10   0   18.90    7.30
 -16  10   0   -0.30    8.00
  15 -10   0   10.10    8.60
  15 -10   0   -3.40    6.00
  15 -10   0   -1.90    8.60
  15 -10   0   18.40    9.40
 -15  10   0    3.20    7.10
 -15  10   0   -0.80    6.60
 -15  10   0    8.20    7.90
 -15  10   0    0.30    7.10
 -15  10   0    0.60    6.50
  14 -10   0    2.00    8.20
  14 -10   0   -1.10    5.80
  14 -10   0    8.30    8.20
  14 -10   0   -2.40    7.00
 -14  10   0   -4.80    7.00
 -14  10   0    7.80    6.60
 -14  10   0   -5.50    6.50
 -14  10   0  -11.70    6.10
  13 -10   0   44.80   10.10
  13 -10   0   36.80   10.60
  13 -10   0   23.40    6.90
  13 -10   0   48.50   11.20
  13 -10   0   28.10    7.90
 -13  10   0   31.80   10.00
 -13  10   0   24.30    8.00
 -13  10   0   46.60    9.70
 -13  10   0   25.80    7.70
  12 -10   0   28.50    9.20
  12 -10   0   31.60    7.20
  12 -10   0   23.50    9.90
  12 -10   0   13.10    7.50
  12 -10   0   12.80    5.80
 -12  10   0   16.50    8.10
 -12  10   0   18.80    5.00
 -12  10   0   19.10    7.50
 -12  10   0   19.00    6.40
 -12  10   0   27.60    7.70
 -12  10   0   24.20    7.80
  11 -10   0   74.99   13.60
  11 -10   0   64.39   12.50
  11 -10   0   58.39   11.20
  11 -10   0   56.99    9.10
  11 -10   0   50.79    7.80
 -11  10   0   60.89    7.70
 -11  10   0   70.09    9.70
 -11  10   0   81.39    8.80
 -11  10   0   60.99   10.40
 -11  10   0   51.49    9.50
 -11  10   0   69.39   10.00
 -11  10   0   67.69   10.70
  10 -10   0    8.60    6.60
  10 -10   0   10.00    7.20
  10 -10   0   15.50    7.50
  10 -10   0   20.20    5.80
  10 -10   0   12.90    5.50
  10 -10   0   27.90    6.60
 -10  10   0   10.70    5.70
 -10  10   0   19.00    6.00
 -10  10   0    9.80    6.20
 -10  10   0    6.20    6.90
 -10  10   0   23.20    8.40
 -10  10   0   21.70    5.20
 -10  10   0   15.30    6.80
 -10  10   0    1.90    5.90
   9 -10   0    8.00    6.70
   9 -10   0   16.60    5.70
   9 -10   0    5.80    6.40
   9 -10   0    2.70    6.80
   9 -10   0    7.70    4.40
   9 -10   0   14.40    5.20
  -9  10   0   17.70    6.30
  -9  10   0   14.10    4.90
  -9  10   0    5.90    5.40
  -9  10   0    5.90    5.60
  -9  10   0    3.80    6.40
  -9  10   0   10.40    6.00
  -9  10   0   14.80    6.20
  -9  10   0    4.10    5.10
  -9  10   0   10.50    4.60
   8 -10   0   39.40    8.70
   8 -10   0   28.10    7.20
   8 -10   0   35.20    6.20
   8 -10   0   30.50    7.00
   8 -10   0   44.60   13.00
   8 -10   0   32.00    8.70
   8 -10   0   33.40    6.50
  -8  10   0   19.40    6.10
  -8  10   0   41.60    7.80
  -8  10   0   24.80    6.40
  -8  10   0   23.70    6.20
  -8  10   0   27.30   11.60
  -8  10   0   41.90    7.40
  -8  10   0   55.19    9.60
  -8  10   0   32.90    6.00
  -8  10   0   43.80    8.70
   7 -10   0   33.40    6.00
   7 -10   0   36.40    6.80
   7 -10   0   38.30    8.10
   7 -10   0   20.80    6.80
   7 -10   0   29.40    5.80
   7 -10   0   34.80    5.60
   7 -10   0   33.00    8.20
  -7  10   0   39.80    8.10
  -7  10   0   41.10    6.50
  -7  10   0   41.40    7.30
  -7  10   0   33.20    6.30
  -7  10   0   38.70    7.20
  -7  10   0   30.20    6.30
  -7  10   0   38.80    6.40
  -7  10   0   51.09    8.10
  -7  10   0   28.20    6.40
   6 -10   0   -4.10    4.40
   6 -10   0    3.90    2.60
   6 -10   0    7.60    7.40
   6 -10   0   -0.10    3.30
   6 -10   0   -2.20    3.20
   6 -10   0    6.60    5.30
   6 -10   0    4.00    4.80
   6 -10   0    0.90    3.70
  -6  10   0    2.80    4.20
  -6  10   0   -3.30    3.50
  -6  10   0    4.00    4.20
  -6  10   0    4.90    3.90
  -6  10   0  -10.30    3.50
  -6  10   0    5.50    4.90
  -6  10   0   -3.20    3.40
   5 -10   0   83.29    8.80
   5 -10   0   83.79    7.50
   5 -10   0  102.69   13.10
   5 -10   0   92.99    8.40
   5 -10   0   97.69   10.50
   5 -10   0   99.39    8.00
   5 -10   0   94.69    9.30
   5 -10   0   93.29    8.90
  -5  10   0   93.59    8.20
  -5  10   0   98.79    6.80
  -5  10   0  104.79    8.80
  -5  10   0   91.49    8.50
  -5  10   0   96.09    8.80
  -5  10   0   91.29    9.40
  -5  10   0  102.79    8.80
  -5  10   0   91.19    6.90
   4 -10   0  139.69   10.20
   4 -10   0  130.49    9.00
   4 -10   0  125.19    8.60
   4 -10   0  143.79    9.90
   4 -10   0  133.79    9.20
   4 -10   0  132.19    9.80
   4 -10   0  147.79   10.00
   4 -10   0  157.58   14.40
   4 -10   0  150.38   14.40
  -4  10   0  137.79   10.30
  -4  10   0  144.99   10.00
  -4  10   0  144.19    9.50
  -4  10   0  129.49    9.60
  -4  10   0  129.89    9.50
  -4  10   0  151.08   13.20
   3 -10   0  318.27   15.30
   3 -10   0  322.87   13.80
   3 -10   0  337.97   14.20
   3 -10   0  315.17   18.50
   3 -10   0  330.07   14.00
   3 -10   0  302.97   14.40
   3 -10   0  317.77   14.90
   3 -10   0  314.97   15.00
  -3  10   0  335.57   15.40
  -3  10   0  315.17   14.80
  -3  10   0  327.77   15.50
  -3  10   0  327.17   14.60
  -3  10   0  317.97   15.80
  -3  10   0  324.27   14.40
   2 -10   0 1718.73   54.29
   2 -10   0 1690.23   52.79
   2 -10   0 1665.23   51.79
   2 -10   0 1691.03   53.89
   2 -10   0 1563.04   55.49
   2 -10   0 1693.43   52.19
   2 -10   0 1737.03   52.79
   2 -10   0 1684.43   51.99
  -2  10   0 1758.82   54.09
  -2  10   0 1693.63   53.19
  -2  10   0 1721.03   54.99
  -2  10   0 1731.33   52.79
  -2  10   0 1706.93   53.79
  -2  10   0 1767.42   53.09
   1 -10   0  383.56   16.80
   1 -10   0  409.46   23.40
   1 -10   0  380.76   15.50
   1 -10   0  340.27   15.30
   1 -10   0  378.66   18.00
   1 -10   0  376.36   16.20
   1 -10   0  390.96   15.00
   1 -10   0  374.86   15.10
   1 -10   0  330.07   16.80
  -1  10   0  364.16   15.60
  -1  10   0  409.36   17.20
  -1  10   0  358.36   14.40
  -1  10   0  381.96   18.30
  -1  10   0  377.96   15.60
  -1  10   0  379.36   16.10
  -1  10   0  351.26   15.60
   0 -10   0  148.79   10.10
   0 -10   0  149.69    9.10
   0 -10   0  165.08    8.60
   0 -10   0  132.79   12.60
   0 -10   0  146.69    8.40
   0 -10   0  150.08   12.60
   0 -10   0  164.38    9.30
   0  10   0  149.39    9.50
   0  10   0  143.29    9.00
   0  10   0  149.99    8.40
   0  10   0  162.18    9.60
   0  10   0  170.28   10.90
  -1 -10   0  622.84   23.60
  -1 -10   0  549.05   26.70
  -1 -10   0  637.24   26.90
  -1 -10   0  610.14   21.20
  -1 -10   0  604.34   21.30
  -1 -10   0  633.24   21.60
  -1 -10   0  640.54   21.60
  -1 -10   0  623.84   29.40
  -1 -10   0  621.04   22.20
   1  10   0  616.64   23.80
   1  10   0  600.84   21.90
   1  10   0  620.34   22.20
   1  10   0  622.04   22.60
   1  10   0  639.14   24.10
   1  10   0  594.64   22.10
   1  10   0  606.04   22.00
  -2 -10   0  122.89   12.80
  -2 -10   0  131.39    9.70
  -2 -10   0  124.39    7.80
  -2 -10   0  120.49    7.50
  -2 -10   0   99.69   14.80
  -2 -10   0  138.89    8.00
  -2 -10   0  135.89    9.60
  -2 -10   0  126.49    7.70
  -2 -10   0  135.59   17.60
   2  10   0  137.29    8.50
   2  10   0  134.49   10.00
   2  10   0  139.39    8.90
   2  10   0  131.89   10.40
   2  10   0  133.79    8.40
   2  10   0  152.88   10.60
   2  10   0  131.29    9.30
  -3 -10   0  257.37   13.70
  -3 -10   0  264.17   12.40
  -3 -10   0  260.57   11.70
  -3 -10   0  263.27   11.40
  -3 -10   0  241.88   18.30
  -3 -10   0  286.97   14.80
   3  10   0  260.97   12.00
   3  10   0  268.67   13.30
   3  10   0  266.67   14.20
   3  10   0  290.07   12.80
   3  10   0  256.57   13.90
   3  10   0  261.97   12.10
  -4 -10   0   29.90    5.60
  -4 -10   0   34.90    4.70
  -4 -10   0   34.90    4.80
  -4 -10   0   21.90    3.80
  -4 -10   0   41.40   11.00
  -4 -10   0   35.40    5.40
  -4 -10   0   35.60    5.10
  -4 -10   0   34.10    4.60
   4  10   0   39.30    6.20
   4  10   0   35.50    7.20
   4  10   0   39.80   10.60
   4  10   0   41.00    5.50
   4  10   0   26.10    5.90
   4  10   0   40.70    5.30
   4  10   0   41.50    6.80
  -5 -10   0    3.60    3.30
  -5 -10   0   -1.00    2.60
  -5 -10   0    2.70    3.50
  -5 -10   0    2.60    8.50
  -5 -10   0   -1.20    2.60
  -5 -10   0   -1.30    2.80
  -5 -10   0   -0.10    5.20
   5  10   0   -0.30    3.40
   5  10   0   -2.00    2.80
   5  10   0    4.30    5.00
   5  10   0   -6.00    4.00
   5  10   0    1.00    4.10
   5  10   0   12.60    9.60
   5  10   0    4.90    4.50
  -6 -10   0   19.80   12.10
  -6 -10   0   22.20    8.00
  -6 -10   0   31.70    6.10
  -6 -10   0   20.90    4.30
  -6 -10   0   16.40    5.10
  -6 -10   0   23.90    4.60
  -6 -10   0   20.60    6.10
  -6 -10   0   22.30    5.00
  -6 -10   0   28.90    5.10
  -6 -10   0   13.60    4.60
   6  10   0   19.40    6.70
   6  10   0   31.00    5.20
   6  10   0   20.80    5.90
   6  10   0   19.50   10.50
   6  10   0   29.20    5.30
   6  10   0   28.80    6.70
   6  10   0   34.00    6.60
  -7 -10   0  191.08   10.20
  -7 -10   0  209.78   17.70
  -7 -10   0  215.98   12.60
  -7 -10   0  194.68   10.20
  -7 -10   0  196.68   13.70
  -7 -10   0  183.78   22.90
  -7 -10   0  183.78   10.80
  -7 -10   0  202.78   12.50
  -7 -10   0  199.38   12.10
   7  10   0  179.58   10.50
   7  10   0  184.88   12.90
   7  10   0  211.88   12.50
   7  10   0  176.88   14.00
   7  10   0  207.28   10.90
   7  10   0  173.68   19.90
   7  10   0  202.18   22.80
   7  10   0  202.28   13.90
  -8 -10   0  213.08   19.60
  -8 -10   0  227.08   13.20
  -8 -10   0  250.87   11.80
  -8 -10   0  195.98   25.50
  -8 -10   0  233.88   17.10
  -8 -10   0  238.08   14.60
  -8 -10   0  254.67   13.50
   8  10   0  228.38   14.60
   8  10   0  222.28   15.80
   8  10   0  231.48   12.00
   8  10   0  246.98   26.00
   8  10   0  245.68   15.70
   8  10   0  245.38   12.50
   8  10   0  231.78   14.10
  -9 -10   0  288.77   13.30
  -9 -10   0  288.57   16.60
  -9 -10   0  273.47   15.90
  -9 -10   0  267.27   22.30
  -9 -10   0  287.37   14.90
  -9 -10   0  260.17   28.50
   9  10   0  270.37   17.50
   9  10   0  263.17   16.80
   9  10   0  287.07   29.50
   9  10   0  258.67   13.60
   9  10   0  281.47   16.50
   9  10   0  276.37   13.60
   9  10   0  272.07   13.80
   9  10   0  261.97   16.90
   9  10   0  270.57   15.50
 -10 -10   0  118.89   16.80
 -10 -10   0  127.79   25.40
 -10 -10   0   99.69   11.60
 -10 -10   0  133.89    9.20
 -10 -10   0   89.99    9.80
 -10 -10   0  120.79   14.00
  10  10   0  118.89    9.30
  10  10   0  104.99   11.80
  10  10   0   95.49   12.10
  10  10   0   98.99    9.10
  10  10   0  104.79    9.10
  10  10   0   97.39   12.90
  10  10   0  124.89   14.30
  10  10   0  108.39   11.00
 -11 -10   0   -6.40   16.30
 -11 -10   0   17.00   12.20
 -11 -10   0   14.90    5.30
 -11 -10   0   29.60    6.20
 -11 -10   0    7.90    5.00
 -11 -10   0   20.50    7.60
 -11 -10   0   17.20    7.70
  11  10   0   15.10    5.30
  11  10   0   26.50    7.80
  11  10   0   25.60    6.10
  11  10   0   23.10    8.90
  11  10   0   17.60    6.60
  11  10   0   19.10    7.80
  11  10   0   26.30    8.20
  11  10   0   26.10    8.40
 -12 -10   0    7.00    7.50
 -12 -10   0    9.70    7.40
 -12 -10   0    2.80    4.30
 -12 -10   0   15.50    4.60
 -12 -10   0   16.30    5.20
 -12 -10   0   19.90   12.60
 -12 -10   0   17.80   20.60
  12  10   0    8.00    5.30
  12  10   0    8.30    6.40
  12  10   0   14.80    6.80
  12  10   0   12.30    6.20
  12  10   0    9.30    6.80
  12  10   0   -0.90    7.10
  12  10   0   -6.30    6.40
  12  10   0   12.00    5.10
 -13 -10   0   18.70    5.40
 -13 -10   0   24.00   13.50
 -13 -10   0   16.00   19.40
 -13 -10   0   19.90    5.40
 -13 -10   0   16.90    5.50
 -13 -10   0   25.10    8.10
 -13 -10   0   10.30    6.90
  13  10   0   31.40    6.80
  13  10   0   10.70    7.40
  13  10   0   10.20    7.30
  13  10   0    9.20    5.80
  13  10   0   14.30    8.20
  13  10   0   40.30    8.00
  13  10   0    8.40    5.60
  13  10   0   12.10    6.20
 -14 -10   0   -2.70   18.10
 -14 -10   0    3.80    6.90
 -14 -10   0   14.00    9.50
 -14 -10   0   14.00    8.80
 -14 -10   0    6.10    5.00
 -14 -10   0   17.30   13.00
  14  10   0    5.30    8.10
  14  10   0    7.70    8.00
  14  10   0   28.30    7.00
  14  10   0   15.70    6.20
  14  10   0    5.10    5.30
  14  10   0   -2.90    6.50
  14  10   0   -4.30    5.20
  14  10   0   17.60    5.80
 -15 -10   0   12.50    9.30
 -15 -10   0   17.20   14.60
 -15 -10   0   13.50   15.10
 -15 -10   0   -5.90    5.30
  15  10   0   18.50    7.80
  15  10   0   26.70    9.90
  15  10   0   14.50    8.20
  15  10   0    5.30    7.30
  15  10   0   13.60    8.90
 -16 -10   0   20.60   10.20
 -16 -10   0   20.20   17.10
 -16 -10   0   24.10   11.30
  16  10   0   15.00    8.90
  16  10   0   46.30   11.90
  16  10   0   25.50   10.40
  16  10   0   21.40    9.50
  17 -11   0    7.90    7.00
  17 -11   0   26.90   12.30
  17 -11   0    6.50    8.40
  17 -11   0    9.50    9.60
 -17  11   0    6.50   10.30
 -17  11   0  -13.60    7.80
 -17  11   0   -8.20    7.00
 -17  11   0   24.60   10.30
  16 -11   0    1.70    8.60
  16 -11   0    0.80    6.00
  16 -11   0   -1.30    7.50
  16 -11   0    7.90    8.60
 -16  11   0   10.70    8.60
 -16  11   0    3.70    7.30
 -16  11   0    2.60    6.10
 -16  11   0    6.70    8.70
 -16  11   0   10.60    8.10
  15 -11   0    8.20    6.30
  15 -11   0   12.00    8.90
  15 -11   0   13.30    8.20
  15 -11   0   17.60    9.10
 -15  11   0   -2.70    7.20
 -15  11   0    2.60    7.00
 -15  11   0    0.70    7.50
 -15  11   0    5.10    6.80
 -15  11   0   21.10    8.10
  14 -11   0   11.70    6.50
  14 -11   0   27.80    8.40
  14 -11   0    6.00    9.30
  14 -11   0   17.50    8.80
 -14  11   0   18.30    7.10
 -14  11   0   20.20    7.40
 -14  11   0    8.00    7.30
 -14  11   0   16.50    8.00
 -14  11   0    8.70    7.00
  13 -11   0   16.20    9.00
  13 -11   0   10.40    8.10
  13 -11   0   14.10    6.50
  13 -11   0    7.00    8.90
 -13  11   0   19.90    8.00
 -13  11   0   27.00    8.40
 -13  11   0   11.70    6.50
 -13  11   0   15.80    7.30
 -13  11   0   17.50    7.60
  12 -11   0   26.20   16.10
  12 -11   0   25.60    6.80
  12 -11   0   15.90    7.10
  12 -11   0   32.80    7.50
  12 -11   0   30.10    9.50
 -12  11   0   27.70    8.10
 -12  11   0   25.20    7.80
 -12  11   0   20.10    7.00
 -12  11   0   34.90    8.60
 -12  11   0   33.10    7.90
 -12  11   0   25.70    5.90
  11 -11   0   31.30    7.60
  11 -11   0   31.20    6.70
  11 -11   0   30.30    9.60
  11 -11   0   30.10    9.60
 -11  11   0   30.90    6.60
 -11  11   0   44.60    8.20
 -11  11   0   36.80    8.60
 -11  11   0   24.70    6.50
 -11  11   0   41.70    8.70
 -11  11   0   13.30    6.70
  10 -11   0  152.58   16.60
  10 -11   0  133.09   14.70
  10 -11   0  166.28   12.00
  10 -11   0  121.49   11.00
  10 -11   0  146.69   14.60
  10 -11   0  140.09   12.00
 -10  11   0  154.48   11.70
 -10  11   0  155.28   13.10
 -10  11   0  159.28   12.50
 -10  11   0  120.29   11.80
 -10  11   0  147.09   12.50
   9 -11   0  339.67   17.40
   9 -11   0  308.17   16.80
   9 -11   0  348.57   20.60
   9 -11   0  340.17   19.80
   9 -11   0  326.37   18.90
   9 -11   0  347.67   18.20
  -9  11   0  364.06   17.40
  -9  11   0  345.77   18.60
  -9  11   0  331.87   18.10
  -9  11   0  342.37   17.40
  -9  11   0  348.47   18.00
  -9  11   0  324.07   18.90
  -9  11   0  368.96   20.00
  -9  11   0  325.27   17.00
   8 -11   0  631.74   29.50
   8 -11   0  683.03   28.90
   8 -11   0  677.73   26.40
   8 -11   0  646.14   35.00
   8 -11   0  653.83   26.60
   8 -11   0  729.93   28.50
   8 -11   0  648.84   26.20
  -8  11   0  639.94   26.70
  -8  11   0  686.83   29.30
  -8  11   0  653.43   27.00
  -8  11   0  664.73   25.60
  -8  11   0  669.23   26.00
  -8  11   0  704.03   27.20
  -8  11   0  686.63   28.30
   7 -11   0  267.57   21.20
   7 -11   0  240.98   16.10
   7 -11   0  279.97   14.50
   7 -11   0  260.07   12.50
   7 -11   0  316.77   16.60
   7 -11   0  291.57   18.20
  -7  11   0  225.58   14.30
  -7  11   0  270.27   15.10
  -7  11   0  272.07   15.20
  -7  11   0  257.07   14.60
  -7  11   0  286.17   15.90
  -7  11   0  287.37   17.00
  -7  11   0  253.07   13.20
  -7  11   0  261.97   16.60
  -7  11   0  261.37   13.70
   6 -11   0  351.06   16.40
   6 -11   0  338.27   16.40
   6 -11   0  341.07   17.30
   6 -11   0  317.27   19.30
   6 -11   0  313.97   15.50
   6 -11   0  342.27   17.70
   6 -11   0  343.57   17.30
   6 -11   0  343.97   22.70
  -6  11   0  370.36   18.40
  -6  11   0  346.97   16.70
  -6  11   0  353.86   16.60
  -6  11   0  328.27   17.20
  -6  11   0  362.76   17.10
  -6  11   0  334.77   14.50
  -6  11   0  358.96   14.80
  -6  11   0  341.67   16.90
   5 -11   0  140.49   11.10
   5 -11   0  141.99    9.40
   5 -11   0  140.39   14.60
   5 -11   0  147.99   10.80
   5 -11   0  141.09   12.90
   5 -11   0  135.19   10.20
   5 -11   0  144.39   10.20
   5 -11   0  134.29    9.20
  -5  11   0  126.29    7.80
  -5  11   0  129.49   10.90
  -5  11   0  131.49   10.40
  -5  11   0  137.99   10.30
  -5  11   0  146.59   10.50
   4 -11   0    1.30    3.80
   4 -11   0    2.60    3.20
   4 -11   0    9.90    7.90
   4 -11   0    7.30    4.20
   4 -11   0   10.90    5.00
   4 -11   0    3.70    4.00
   4 -11   0    0.30    3.30
   4 -11   0    1.80    4.20
  -4  11   0    5.00    4.30
  -4  11   0    5.70    4.40
  -4  11   0    4.60    4.10
  -4  11   0    8.10    4.30
  -4  11   0   10.70    4.50
  -4  11   0   -0.20    4.00
   3 -11   0  169.38   10.00
   3 -11   0  170.98    9.80
   3 -11   0  134.79   13.60
   3 -11   0  167.28   11.30
   3 -11   0  186.78   10.90
   3 -11   0  184.98   11.90
   3 -11   0  195.98   11.30
   3 -11   0  178.38   10.00
  -3  11   0  202.98   11.00
  -3  11   0  167.18   11.60
  -3  11   0  167.48   11.70
  -3  11   0  185.38   10.90
  -3  11   0  195.58   11.30
  -3  11   0  199.08   11.80
   2 -11   0  219.88   16.40
   2 -11   0  203.48   12.30
   2 -11   0  238.18   15.00
   2 -11   0  241.08   11.40
   2 -11   0  229.58   12.10
   2 -11   0  247.78   12.40
   2 -11   0  230.28   11.40
   2 -11   0  244.48   14.20
   2 -11   0  228.28   11.60
  -2  11   0  203.68   12.40
  -2  11   0  223.18   13.70
  -2  11   0  227.88   12.00
  -2  11   0  226.68   12.90
  -2  11   0  236.98   13.40
  -2  11   0  228.68   12.30
   1 -11   0  377.06   17.20
   1 -11   0  373.96   17.00
   1 -11   0  376.96   16.00
   1 -11   0  372.06   15.90
   1 -11   0  392.86   15.60
   1 -11   0  343.07   17.20
   1 -11   0  377.26   18.80
   1 -11   0  390.56   15.40
  -1  11   0  392.46   16.70
  -1  11   0  399.86   19.00
  -1  11   0  377.66   16.30
  -1  11   0  382.96   16.30
  -1  11   0  386.96   17.70
  -1  11   0  380.66   16.60
  -1  11   0  376.66   14.80
   0 -11   0  412.26   16.10
   0 -11   0  396.06   20.50
   0 -11   0  426.56   20.40
   0 -11   0  385.96   15.40
   0 -11   0  384.36   15.40
   0 -11   0  335.67   18.90
   0 -11   0  395.06   16.00
   0 -11   0  377.46   17.30
   0  11   0  410.06   17.90
   0  11   0  378.26   17.70
   0  11   0  378.26   16.20
   0  11   0  385.76   16.50
   0  11   0  390.36   15.20
   0  11   0  398.56   16.60
  -1 -11   0  362.96   14.80
  -1 -11   0  342.57   20.40
  -1 -11   0  370.06   15.70
  -1 -11   0  384.96   23.10
  -1 -11   0  396.26   15.30
  -1 -11   0  358.66   16.80
  -1 -11   0  367.96   14.70
  -1 -11   0  390.86   15.20
  -1 -11   0  358.16   20.40
   1  11   0  373.66   17.40
   1  11   0  384.86   15.80
   1  11   0  337.47   15.50
   1  11   0  395.06   17.60
   1  11   0  364.56   15.50
   1  11   0  379.96   16.40
   1  11   0  386.46   15.50
  -2 -11   0  166.78   11.30
  -2 -11   0  182.08   11.40
  -2 -11   0  173.88    9.40
  -2 -11   0  183.28    9.30
  -2 -11   0  175.38    9.50
  -2 -11   0  171.78   16.90
  -2 -11   0  170.48    9.30
  -2 -11   0  162.48   15.30
  -2 -11   0  177.08   15.10
   2  11   0  185.78   13.40
   2  11   0  172.28   10.00
   2  11   0  191.38   11.60
   2  11   0  180.08   12.00
   2  11   0  187.58   10.20
  -3 -11   0  168.18   12.40
  -3 -11   0  173.98    9.20
  -3 -11   0  164.08   16.20
  -3 -11   0  170.78   11.50
  -3 -11   0  199.48   13.90
  -3 -11   0  178.28    9.40
   3  11   0  185.38   11.50
   3  11   0  184.38   10.20
   3  11   0  180.68   10.70
   3  11   0  211.28   13.80
   3  11   0  181.68   10.00
   3  11   0  189.48   12.40
  -4 -11   0   87.49    8.60
  -4 -11   0   82.59    6.40
  -4 -11   0   86.99   10.40
  -4 -11   0   73.89    6.60
  -4 -11   0   97.39   16.60
  -4 -11   0   95.69    7.00
   4  11   0   88.69    8.20
   4  11   0   86.79    9.60
   4  11   0   95.49   13.90
   4  11   0   74.79    8.80
   4  11   0   91.39    9.60
   4  11   0   75.79    7.00
   4  11   0   83.39    7.30
  -5 -11   0   28.70    7.80
  -5 -11   0   19.30    5.00
  -5 -11   0   18.50    4.70
  -5 -11   0   20.70    4.70
  -5 -11   0   13.20   10.90
  -5 -11   0   22.40    4.60
  -5 -11   0   23.40    4.80
  -5 -11   0   33.00    5.10
  -5 -11   0   26.60    4.40
   5  11   0   17.60    5.70
   5  11   0   33.10   10.90
   5  11   0   16.10    5.90
   5  11   0   32.10    7.30
   5  11   0   22.70    4.60
   5  11   0   33.60    6.80
   5  11   0   22.00    4.90
  -6 -11   0   19.20   12.40
  -6 -11   0   12.80    4.70
  -6 -11   0   25.40    4.80
  -6 -11   0   15.80    5.10
  -6 -11   0   15.30    4.30
  -6 -11   0   24.40    5.40
  -6 -11   0   15.50    7.40
   6  11   0   23.40    6.40
   6  11   0   22.90    5.00
   6  11   0   21.40    6.60
   6  11   0   19.40    7.70
   6  11   0   18.50    6.00
   6  11   0   24.30    5.30
   6  11   0    2.90   10.00
  -7 -11   0   59.09    8.10
  -7 -11   0   63.09    8.40
  -7 -11   0   67.29    6.90
  -7 -11   0   87.89   19.60
  -7 -11   0   50.59    7.70
  -7 -11   0   66.99   11.70
   7  11   0   65.59    9.20
   7  11   0   60.89    7.10
   7  11   0   87.19   18.10
   7  11   0   63.89    7.10
   7  11   0   79.29   11.60
  -8 -11   0   49.20    8.80
  -8 -11   0   52.59    8.30
  -8 -11   0   49.40    7.50
  -8 -11   0   51.09    6.60
  -8 -11   0   25.30   16.40
  -8 -11   0   50.99   12.20
   8  11   0   50.99    9.70
   8  11   0   47.00    9.20
   8  11   0   42.50   10.10
   8  11   0   36.80    8.50
   8  11   0   59.39    7.50
   8  11   0   54.19    7.60
   8  11   0   52.89   16.90
   8  11   0   45.90    8.10
  -9 -11   0   16.50    6.90
  -9 -11   0   -8.70   15.00
  -9 -11   0   15.80   10.60
  -9 -11   0   23.90    5.30
  -9 -11   0   28.80    7.30
   9  11   0   17.30    6.40
   9  11   0   17.00    5.40
   9  11   0   20.30    7.00
   9  11   0   13.10    7.60
   9  11   0   11.30    5.20
   9  11   0    4.60    6.80
   9  11   0   10.80    7.20
 -10 -11   0  157.68   13.20
 -10 -11   0  172.28   20.50
 -10 -11   0  224.88   33.20
 -10 -11   0  140.89   11.90
 -10 -11   0  148.59   10.30
 -10 -11   0  168.68   14.20
  10  11   0  185.58   14.90
  10  11   0  165.98   11.20
  10  11   0  125.89   12.70
  10  11   0  165.88   11.30
  10  11   0  161.48   14.80
  10  11   0  170.38   15.40
  10  11   0  158.78   14.80
 -11 -11   0  261.17   17.60
 -11 -11   0  250.07   12.90
 -11 -11   0  289.47   25.70
 -11 -11   0  278.87   13.80
 -11 -11   0  325.67   27.40
 -11 -11   0  237.28   14.70
 -11 -11   0  238.68   32.80
  11  11   0  266.37   18.90
  11  11   0  241.98   17.10
  11  11   0  240.08   17.70
  11  11   0  287.07   17.00
  11  11   0  271.77   14.50
  11  11   0  240.58   18.40
  11  11   0  253.87   14.80
 -12 -11   0   72.59    9.20
 -12 -11   0  108.49   13.20
 -12 -11   0  107.69   26.70
 -12 -11   0   67.39   16.90
 -12 -11   0   73.89    8.30
 -12 -11   0   82.79    8.00
 -12 -11   0  119.69   21.60
  12  11   0   65.19   11.60
  12  11   0   81.09   12.40
  12  11   0   83.59    8.70
  12  11   0   82.69   11.40
  12  11   0   76.09   11.00
  12  11   0   83.39   10.30
  12  11   0   69.09   13.10
  12  11   0   68.39    9.30
 -13 -11   0    7.40   18.80
 -13 -11   0   -6.70   12.20
 -13 -11   0   -4.40    4.60
 -13 -11   0   -0.80    9.40
 -13 -11   0   10.10    6.70
 -13 -11   0    2.70    4.60
 -13 -11   0    4.80    7.60
  13  11   0    9.30    8.00
  13  11   0   -2.00    5.20
  13  11   0    1.60    7.20
  13  11   0    8.80    7.90
  13  11   0   -7.60    4.70
  13  11   0   11.40    7.20
  13  11   0   10.20    6.50
  13  11   0   12.70    5.50
 -14 -11   0   13.80   20.60
 -14 -11   0    9.30    8.00
 -14 -11   0    1.20    7.90
 -14 -11   0    6.60    5.10
 -14 -11   0   -9.30    5.80
 -14 -11   0    5.50    6.30
 -14 -11   0    9.40   25.90
  14  11   0    9.00    8.70
  14  11   0    1.50    6.50
  14  11   0   -0.90    6.10
  14  11   0    4.20    6.80
  14  11   0  -11.00    5.60
  14  11   0   -4.60    7.10
 -15 -11   0    3.00   13.80
 -15 -11   0    5.80    8.60
  15  11   0   11.60    6.60
  15  11   0   16.20    9.30
  15  11   0   16.50    8.90
  15  11   0   13.70    8.10
 -16 -11   0   -0.30    7.20
 -16 -11   0   21.30   16.00
 -16 -11   0    5.40    7.50
  16  11   0    9.80   14.50
  16  11   0    4.00    8.90
  16  11   0    7.70   10.20
  16  11   0    4.70    9.10
  16 -12   0   10.50   11.80
  16 -12   0   19.90    9.20
  16 -12   0   -2.80    8.70
  16 -12   0   18.50    9.50
 -16  12   0   19.70    9.50
 -16  12   0    2.80    6.80
 -16  12   0   12.60    8.50
 -16  12   0    7.00    8.30
  15 -12   0    5.90    6.30
  15 -12   0    8.90    8.70
  15 -12   0    2.00    8.50
  15 -12   0    4.90    7.80
 -15  12   0   -3.30    6.50
 -15  12   0   21.60    8.00
 -15  12   0   25.70    9.20
 -15  12   0    9.90    8.30
 -15  12   0   17.80    8.70
  14 -12   0   19.60    9.30
  14 -12   0   19.00   10.60
  14 -12   0    6.50    5.90
  14 -12   0   18.40   11.70
 -14  12   0   13.90    6.90
 -14  12   0   -2.70    6.40
 -14  12   0    8.90    8.20
 -14  12   0   13.20    6.40
 -14  12   0    9.40    6.90
  13 -12   0    3.60    6.80
  13 -12   0    1.50    7.10
  13 -12   0   10.40    5.80
  13 -12   0   17.50    9.10
 -13  12   0    1.90    5.60
 -13  12   0    8.60    6.60
 -13  12   0   10.10    5.00
 -13  12   0    3.70    6.10
 -13  12   0   14.00    7.10
  12 -12   0   25.80    9.20
  12 -12   0   26.00    9.60
  12 -12   0   30.40    9.90
  12 -12   0   32.30    7.30
 -12  12   0   34.40    6.80
 -12  12   0   30.60    8.20
 -12  12   0   50.39   10.30
 -12  12   0   28.20    8.10
 -12  12   0   36.10    8.90
  11 -12   0   -3.80    4.30
  11 -12   0   -2.60    7.50
  11 -12   0   11.80    8.50
  11 -12   0    6.10    6.20
  11 -12   0    7.10    6.50
 -11  12   0   -5.40    6.00
 -11  12   0    3.60    4.30
 -11  12   0   12.90    6.40
 -11  12   0   -8.20    5.50
  10 -12   0   14.10    7.60
  10 -12   0   20.90    9.40
  10 -12   0   20.00    8.80
  10 -12   0   33.30    8.00
  10 -12   0   20.00    6.10
 -10  12   0   21.50    7.20
 -10  12   0   29.70    7.50
 -10  12   0   17.70    5.80
 -10  12   0   27.00    7.80
 -10  12   0   26.80    7.10
 -10  12   0   23.00    7.20
   9 -12   0  106.99   12.50
   9 -12   0  105.99   15.40
   9 -12   0   72.49    9.00
   9 -12   0   99.69    9.80
   9 -12   0  104.79   13.80
  -9  12   0   90.39   10.50
  -9  12   0   78.79    9.90
  -9  12   0   94.29   10.40
  -9  12   0   92.09   12.20
  -9  12   0   92.69   11.10
  -9  12   0   97.99   10.10
  -9  12   0   94.99   10.50
   8 -12   0   51.69    7.80
   8 -12   0   57.59    8.60
   8 -12   0   64.99   12.20
   8 -12   0   68.49    8.90
   8 -12   0   57.89   10.30
   8 -12   0   59.69   10.30
  -8  12   0   69.29    9.40
  -8  12   0   65.89    9.70
  -8  12   0   45.00    7.70
  -8  12   0   66.49    9.00
  -8  12   0   69.19    9.90
  -8  12   0   47.90    7.60
  -8  12   0   72.79    9.00
  -8  12   0   79.79   11.30
   7 -12   0  351.26   18.50
   7 -12   0  291.67   15.70
   7 -12   0  305.47   26.20
   7 -12   0  302.27   19.80
   7 -12   0  341.37   23.40
   7 -12   0  323.87   19.30
   7 -12   0  310.47   17.80
   7 -12   0  307.37   16.70
  -7  12   0  324.87   16.80
  -7  12   0  331.97   17.90
  -7  12   0  338.27   18.60
  -7  12   0  290.17   17.00
  -7  12   0  316.57   15.00
  -7  12   0  328.47   17.30
  -7  12   0  331.17   17.10
  -7  12   0  313.87   14.80
   6 -12   0    3.40    5.40
   6 -12   0   10.30    5.70
   6 -12   0    2.80    5.90
   6 -12   0   17.60    5.30
   6 -12   0   15.90    6.40
   6 -12   0   46.20   12.80
   6 -12   0   21.60    5.80
   6 -12   0   20.30    8.00
  -6  12   0   18.50    7.40
  -6  12   0   11.80    4.40
  -6  12   0   13.30    5.90
  -6  12   0   14.10    5.50
  -6  12   0   11.20    6.00
  -6  12   0    4.40    4.80
  -6  12   0   14.60    4.40
  -6  12   0   14.40    5.50
   5 -12   0   33.50   10.30
   5 -12   0   14.20    5.40
   5 -12   0   26.60    6.30
   5 -12   0   16.80    8.10
   5 -12   0   26.40    7.10
   5 -12   0   23.10    6.70
   5 -12   0   21.70    6.00
  -5  12   0   31.90    6.80
  -5  12   0   15.00    5.80
  -5  12   0   29.90    7.30
  -5  12   0   19.40    5.50
  -5  12   0   29.50    7.30
   4 -12   0  195.28   12.80
   4 -12   0  182.78   11.80
   4 -12   0  173.68   10.50
   4 -12   0  193.78   16.10
   4 -12   0  164.38   11.70
   4 -12   0  188.28   11.10
   4 -12   0  183.38   12.20
   4 -12   0  172.88   10.50
  -4  12   0  175.68   12.30
  -4  12   0  188.48   12.10
  -4  12   0  174.38   13.00
  -4  12   0  189.48   11.70
  -4  12   0  182.38   12.40
  -4  12   0  171.68   12.10
   3 -12   0   39.10    7.10
   3 -12   0   37.70    9.50
   3 -12   0   40.60    6.20
   3 -12   0   33.50    5.50
   3 -12   0   34.50    6.30
   3 -12   0   37.40    6.10
   3 -12   0   34.00    6.40
   3 -12   0   33.30    6.00
  -3  12   0   39.30    6.70
  -3  12   0   47.40    8.10
  -3  12   0   26.30    6.00
  -3  12   0   35.40    6.90
  -3  12   0   42.60    8.20
  -3  12   0   30.60    6.60
   2 -12   0  243.48   16.10
   2 -12   0  224.58   12.10
   2 -12   0  248.08   12.90
   2 -12   0  250.67   12.10
   2 -12   0  248.08   13.80
   2 -12   0  254.37   17.30
   2 -12   0  247.08   15.10
   2 -12   0  225.28   12.80
  -2  12   0  237.58   13.00
  -2  12   0  250.77   13.10
  -2  12   0  251.97   14.40
  -2  12   0  282.07   17.10
  -2  12   0  243.78   14.70
  -2  12   0  255.37   13.90
   1 -12   0   -0.10    5.50
   1 -12   0   -0.50    5.90
   1 -12   0    6.40    3.60
   1 -12   0   -1.00    3.30
   1 -12   0   -0.30    3.90
   1 -12   0   -9.00    7.60
   1 -12   0    0.70    3.70
   1 -12   0   -0.80    5.40
   1 -12   0    4.30    3.40
  -1  12   0    4.70    4.50
  -1  12   0    5.90    4.00
  -1  12   0    5.50    4.90
  -1  12   0    2.80    4.20
  -1  12   0   -2.50    3.10
   0 -12   0  111.99    7.70
   0 -12   0   99.39    8.20
   0 -12   0   99.89   12.60
   0 -12   0  120.09   13.00
   0 -12   0  126.09    8.70
   0 -12   0  103.39    9.30
   0 -12   0  108.89   12.10
   0 -12   0  117.09    7.90
   0  12   0  145.79   12.00
   0  12   0  109.99    9.90
   0  12   0  122.59    9.70
   0  12   0  108.89    8.90
   0  12   0  109.99   10.00
   0  12   0  119.89    7.50
   0  12   0  100.49    8.30
  -1 -12   0   39.30   11.50
  -1 -12   0   45.50    6.20
  -1 -12   0   47.30    5.80
  -1 -12   0   28.00    8.90
  -1 -12   0   40.40    8.60
  -1 -12   0   40.70    6.00
  -1 -12   0   37.20    6.10
  -1 -12   0   38.70    6.20
  -1 -12   0   36.80    5.20
   1  12   0   42.30    6.10
   1  12   0   46.20    7.00
   1  12   0   45.80    6.20
   1  12   0   44.30    6.90
   1  12   0   30.60    5.80
   1  12   0   41.20    6.20
   1  12   0   50.79    7.90
  -2 -12   0   -1.40    4.10
  -2 -12   0    5.90    7.60
  -2 -12   0    5.30    4.20
  -2 -12   0    2.30    3.00
  -2 -12   0    8.30    3.60
  -2 -12   0   -0.40    3.50
  -2 -12   0    1.40    7.90
  -2 -12   0    6.10    3.90
  -2 -12   0    6.20    7.20
   2  12   0    8.50    4.80
   2  12   0   -1.50    3.50
   2  12   0    3.00    3.60
   2  12   0   -1.70    4.40
   2  12   0   -1.20    4.70
   2  12   0    5.60    4.50
   2  12   0    3.30    4.10
  -3 -12   0    7.60    4.20
  -3 -12   0   10.10    4.20
  -3 -12   0    6.00    3.70
  -3 -12   0    5.50    8.30
   3  12   0   14.70    5.90
   3  12   0   10.90    4.80
   3  12   0    5.70    3.90
   3  12   0   10.70    6.20
   3  12   0    9.20    5.20
   3  12   0   14.00    5.60
   3  12   0    9.30    5.20
  -4 -12   0  165.98    9.30
  -4 -12   0  147.29   13.30
  -4 -12   0  157.18    9.00
  -4 -12   0  145.09   17.60
  -4 -12   0  147.79   11.70
  -4 -12   0  152.78    9.20
   4  12   0  166.28   10.10
   4  12   0  159.98    9.90
   4  12   0  161.58   12.40
   4  12   0  170.78   11.70
   4  12   0  156.88   14.20
   4  12   0  154.28   10.80
   4  12   0  162.58   12.70
  -5 -12   0   35.00    5.60
  -5 -12   0   33.70   13.40
  -5 -12   0   31.20    5.50
  -5 -12   0   24.70    4.90
  -5 -12   0   32.20    5.10
  -5 -12   0   34.80    5.60
  -5 -12   0   23.40    5.40
  -5 -12   0   31.60    9.20
   5  12   0   27.20    7.50
   5  12   0   26.80    6.40
   5  12   0   50.79   12.10
   5  12   0   35.30    6.00
   5  12   0   36.10    7.30
   5  12   0   30.00    5.50
   5  12   0   23.10    7.00
  -6 -12   0   16.50    5.70
  -6 -12   0   13.50    5.20
  -6 -12   0   24.30    5.00
  -6 -12   0   14.10   12.80
  -6 -12   0   15.10    9.70
  -6 -12   0   14.00    4.60
  -6 -12   0   10.70    4.20
  -6 -12   0    4.40    5.00
   6  12   0    4.40   11.00
   6  12   0   16.20    6.40
   6  12   0   14.30    4.90
   6  12   0   19.60    5.20
  -7 -12   0   50.09    7.90
  -7 -12   0   47.50    7.80
  -7 -12   0   41.90    7.20
  -7 -12   0   51.59   18.20
  -7 -12   0   59.09    7.00
  -7 -12   0   56.09   12.40
   7  12   0   52.89    7.20
   7  12   0   52.19    8.40
   7  12   0   60.89    7.70
   7  12   0   67.79    9.80
   7  12   0   61.69   10.70
   7  12   0   81.29   18.80
   7  12   0   61.59    9.90
  -8 -12   0  100.79   22.80
  -8 -12   0  103.79    8.50
  -8 -12   0  129.39   11.60
  -8 -12   0  115.09   10.70
  -8 -12   0  106.59   10.10
  -8 -12   0  148.99   17.80
   8  12   0  110.79    9.10
   8  12   0  144.59   16.20
   8  12   0  130.99   13.80
   8  12   0  129.29    9.60
   8  12   0  108.09   12.00
   8  12   0  130.19   13.10
   8  12   0  156.88   21.90
   8  12   0   99.39   10.70
  -9 -12   0  140.89   12.20
  -9 -12   0  115.59   11.10
  -9 -12   0  116.49    8.80
  -9 -12   0  103.19   10.60
  -9 -12   0  143.69   26.40
  -9 -12   0  126.79   17.50
   9  12   0   99.69   11.30
   9  12   0  123.89    9.60
   9  12   0  104.39   13.70
   9  12   0  116.29   13.20
   9  12   0  118.89   13.20
   9  12   0  106.79   12.30
   9  12   0  103.79    9.40
 -10 -12   0   78.29   10.50
 -10 -12   0   57.69   15.00
 -10 -12   0   57.29    8.80
 -10 -12   0  103.29   25.00
 -10 -12   0   80.19    7.60
 -10 -12   0   74.99   10.90
 -10 -12   0   78.09    8.10
  10  12   0   60.19   10.20
  10  12   0   68.99   11.10
  10  12   0   62.79   11.20
  10  12   0   74.69    9.40
  10  12   0   56.39   10.40
  10  12   0   69.79    9.00
  10  12   0   61.19   11.60
 -11 -12   0   67.79   40.80
 -11 -12   0   65.39    7.90
 -11 -12   0   69.49    8.00
 -11 -12   0   34.00    7.30
 -11 -12   0   57.49   10.80
 -11 -12   0   71.69   17.80
  11  12   0   55.59    8.20
  11  12   0   45.10   10.40
  11  12   0   52.69    9.80
  11  12   0   63.69    8.40
  11  12   0   56.29   13.10
  11  12   0   67.79   12.30
  11  12   0   79.79   11.60
 -12 -12   0   24.60    9.40
 -12 -12   0   29.70    5.40
 -12 -12   0   27.20    8.30
 -12 -12   0   35.90   15.60
 -12 -12   0   16.50    7.60
 -12 -12   0   35.30   21.30
  12  12   0   20.50    6.30
  12  12   0   10.70   12.70
  12  12   0   25.10    8.90
  12  12   0   28.40    8.10
  12  12   0   32.70    8.40
  12  12   0   22.30    6.10
  12  12   0   26.60    8.60
 -13 -12   0   36.30   10.30
 -13 -12   0   44.80   23.90
 -13 -12   0   54.89   19.10
 -13 -12   0   16.40    8.60
 -13 -12   0   28.10    6.40
 -13 -12   0   31.80    6.10
  13  12   0   28.40    9.20
  13  12   0   31.50    8.90
  13  12   0   29.00    7.70
  13  12   0   34.70    8.10
  13  12   0   38.30   13.20
  13  12   0   37.20    9.20
  13  12   0   36.80    9.50
 -14 -12   0   32.80   10.30
 -14 -12   0   27.50    6.80
 -14 -12   0   53.59   19.20
 -14 -12   0   40.50   11.30
  14  12   0   47.90   11.20
  14  12   0   71.19   12.80
  14  12   0   28.70    8.10
  14  12   0   49.10    9.20
  14  12   0   35.50    9.70
  14  12   0   39.00   11.70
 -15 -12   0   10.90   15.50
 -15 -12   0    5.60    8.30
 -15 -12   0   11.00   25.80
  15  12   0   12.40    7.30
  15  12   0    9.50    8.10
  15  12   0    0.10    6.40
  15  12   0    2.90    8.20
 -16 -12   0   26.50   15.10
 -16 -12   0   15.20    9.10
  16  12   0   17.50    8.80
  16  12   0    9.10    8.00
  16  12   0    0.40    7.60
  16  12   0   15.90    7.90
  16 -13   0   24.60   11.90
  16 -13   0   -3.50    8.60
  16 -13   0   16.10   10.30
 -16  13   0    9.50    7.50
 -16  13   0    7.30    9.60
 -16  13   0   11.60    8.00
 -16  13   0    3.60    8.40
  15 -13   0   17.80    9.10
  15 -13   0   12.50    9.50
  15 -13   0    9.80    5.70
  15 -13   0   19.10    9.70
 -15  13   0   22.80    8.70
 -15  13   0   -1.10    7.30
 -15  13   0    6.70    8.40
 -15  13   0    7.00    8.60
  14 -13   0   54.89   11.80
  14 -13   0   39.70   12.40
  14 -13   0   28.90   16.60
  14 -13   0   34.80    7.90
 -14  13   0   48.20   10.40
 -14  13   0   54.29   11.30
 -14  13   0   29.20   10.20
 -14  13   0   46.30    7.20
 -14  13   0   45.60   12.00
  13 -13   0   86.09   14.20
  13 -13   0   77.59   15.30
  13 -13   0   89.89   12.50
  13 -13   0   92.59   21.00
 -13  13   0   97.19   13.30
 -13  13   0   85.99   11.70
 -13  13   0   83.29   12.40
 -13  13   0  107.29   14.30
 -13  13   0   85.59   10.20
  12 -13   0   47.10   12.80
  12 -13   0   54.39   11.10
  12 -13   0   43.10    8.00
  12 -13   0   49.99   11.30
 -12  13   0   65.49   10.00
 -12  13   0   67.79   11.30
 -12  13   0   43.70    9.60
 -12  13   0   61.79   11.00
 -12  13   0   53.09    8.40
  11 -13   0   15.80    7.90
  11 -13   0   15.50    9.80
  11 -13   0   24.50    9.50
  11 -13   0   12.10    6.00
 -11  13   0   16.00    6.60
 -11  13   0   21.10    8.20
 -11  13   0   17.00    5.70
 -11  13   0   26.40    8.40
 -11  13   0   12.30    6.90
  10 -13   0   15.10    8.20
  10 -13   0   16.70    8.10
  10 -13   0   19.80    8.60
  10 -13   0   11.90    5.80
 -10  13   0    7.00    5.80
 -10  13   0   24.20    7.10
 -10  13   0   12.60    5.70
 -10  13   0   19.00    7.50
 -10  13   0   28.30    7.80
   9 -13   0  114.89   11.00
   9 -13   0  112.89   13.50
   9 -13   0  151.98   13.60
   9 -13   0  113.49   13.20
   9 -13   0  115.69   14.80
   9 -13   0  117.39   11.80
  -9  13   0  125.69   11.40
  -9  13   0  109.79   10.50
  -9  13   0  130.09   14.10
  -9  13   0  115.09   13.70
  -9  13   0  120.39   11.00
  -9  13   0  139.39   12.50
  -9  13   0  129.69   11.30
   8 -13   0  376.86   21.50
   8 -13   0  367.76   19.20
   8 -13   0  443.86   21.70
   8 -13   0  375.86   23.40
   8 -13   0  409.36   20.20
   8 -13   0  394.56   31.90
  -8  13   0  406.86   18.20
  -8  13   0  388.56   20.90
  -8  13   0  420.06   20.70
  -8  13   0  406.26   18.10
  -8  13   0  415.26   19.90
  -8  13   0  416.26   20.30
  -8  13   0  381.96   19.80
   7 -13   0  278.77   17.60
   7 -13   0  288.27   15.70
   7 -13   0  260.07   19.50
   7 -13   0  282.87   16.90
   7 -13   0  293.07   16.90
   7 -13   0  279.37   22.20
   7 -13   0  301.27   17.30
   7 -13   0  303.37   16.70
  -7  13   0  304.87   16.60
  -7  13   0  293.77   16.80
  -7  13   0  280.07   13.80
  -7  13   0  283.47   13.90
  -7  13   0  300.77   17.80
  -7  13   0  277.97   16.30
  -7  13   0  307.37   18.40
  -7  13   0  255.67   16.10
   6 -13   0  131.79   16.20
   6 -13   0  111.59   10.10
   6 -13   0   95.49   11.10
   6 -13   0  102.79   11.50
   6 -13   0  127.09   10.90
   6 -13   0  106.09   11.50
   6 -13   0  112.59    9.60
  -6  13   0  111.79   11.20
  -6  13   0  114.39   11.10
  -6  13   0  113.89   11.10
  -6  13   0  125.09   12.30
  -6  13   0  108.09   10.90
   5 -13   0  136.89   12.20
   5 -13   0  141.59   11.80
   5 -13   0  138.79   10.10
   5 -13   0  169.18   11.20
   5 -13   0  134.29   12.20
   5 -13   0  159.08   16.00
   5 -13   0  156.48   10.80
  -5  13   0  144.79   12.10
  -5  13   0  162.88   12.20
  -5  13   0  122.59   11.10
  -5  13   0  156.48   11.90
  -5  13   0  120.29   11.20
  -5  13   0  158.48   12.60
   4 -13   0  216.38   13.30
   4 -13   0  213.28   14.30
   4 -13   0  204.48   15.70
   4 -13   0  185.18   12.60
   4 -13   0  212.38   13.20
   4 -13   0  208.28   11.80
   4 -13   0  214.18   16.90
   4 -13   0  189.88   11.50
  -4  13   0  193.78   13.80
  -4  13   0  210.88   13.30
  -4  13   0  205.08   13.80
  -4  13   0  194.38   12.70
  -4  13   0  202.18   13.70
  -4  13   0  216.28   13.10
   3 -13   0  230.08   13.90
   3 -13   0  206.08   12.80
   3 -13   0  221.48   12.10
   3 -13   0  192.88   14.40
   3 -13   0  201.88   15.80
   3 -13   0  221.58   13.00
   3 -13   0  223.88   12.10
  -3  13   0  231.68   14.30
  -3  13   0  197.18   18.80
  -3  13   0  199.08   13.10
  -3  13   0  207.88   14.10
  -3  13   0  210.08   12.90
  -3  13   0  229.08   13.20
   2 -13   0  132.69    9.00
   2 -13   0  132.59   13.20
   2 -13   0  137.49   12.30
   2 -13   0  149.99   10.50
   2 -13   0  125.49   14.60
   2 -13   0  137.09   10.80
   2 -13   0  123.99   10.20
   2 -13   0  116.09   12.40
  -2  13   0  121.99   10.20
  -2  13   0  138.59   10.60
  -2  13   0  149.39   11.90
  -2  13   0  134.39   10.40
  -2  13   0  123.89   11.20
  -2  13   0  130.49   10.60
   1 -13   0    2.40    5.90
   1 -13   0   -2.00    6.50
   1 -13   0    0.80    4.10
   1 -13   0    1.10    5.60
   1 -13   0   -5.00    3.30
   1 -13   0    0.40    4.10
   1 -13   0    1.10    4.00
  -1  13   0   -4.20    3.90
  -1  13   0    6.10    5.70
  -1  13   0   -1.70    4.40
  -1  13   0   -3.40    4.20
   0 -13   0   -6.00    3.10
   0 -13   0    2.80    3.70
   0 -13   0    0.80    3.60
   0 -13   0   -2.00    2.80
   0 -13   0    1.10    6.50
   0 -13   0    0.60    3.90
   0 -13   0   -1.70    2.90
   0 -13   0   -7.80    4.50
   0 -13   0    0.80    3.80
   0  13   0   -2.10    3.70
   0  13   0   -4.60    3.20
   0  13   0   -6.70    4.10
   0  13   0    4.60    4.90
   0  13   0   -0.50    3.50
   0  13   0   -3.80    4.30
   0  13   0   -4.80    4.50
  -1 -13   0   12.50    4.60
  -1 -13   0    9.90    4.50
  -1 -13   0   11.60    3.90
  -1 -13   0    8.70    3.90
  -1 -13   0    2.50    8.00
  -1 -13   0    1.60    7.00
  -1 -13   0    9.20    5.00
  -1 -13   0    5.30    3.20
  -1 -13   0    4.70    6.70
   1  13   0   -1.10    5.00
   1  13   0    7.80    4.60
   1  13   0   10.20    4.60
   1  13   0   13.00    4.90
   1  13   0    8.60    4.90
   1  13   0    7.00    4.20
   1  13   0    7.10    5.80
  -2 -13   0    9.60    5.50
  -2 -13   0    9.20    8.50
  -2 -13   0    4.80    8.10
  -2 -13   0    9.40    3.90
  -2 -13   0    9.80    9.90
  -2 -13   0   14.60    4.10
  -2 -13   0    2.40    4.30
  -2 -13   0    8.10    4.20
  -2 -13   0   10.90    4.90
   2  13   0   11.00    4.60
   2  13   0    8.80    6.00
   2  13   0    5.40    4.00
   2  13   0    8.50    5.30
   2  13   0    1.80    5.20
   2  13   0    4.90    4.60
  -3 -13   0  101.89   11.90
  -3 -13   0  108.89   10.30
  -3 -13   0  108.99    8.00
  -3 -13   0  102.89    8.00
  -3 -13   0   91.69    7.80
  -3 -13   0   96.09   16.50
   3  13   0  101.69   11.10
   3  13   0   94.59   11.00
   3  13   0  103.49   10.50
   3  13   0  124.19   11.70
   3  13   0  103.39    8.70
   3  13   0  101.39    8.90
   3  13   0  112.59    9.80
  -4 -13   0  219.08   15.90
  -4 -13   0  191.78   13.10
  -4 -13   0  182.98   10.50
  -4 -13   0  176.18   12.00
  -4 -13   0  178.28   20.50
  -4 -13   0  196.58   10.70
   4  13   0  196.48   12.40
   4  13   0  199.78   15.00
   4  13   0  186.38   13.30
   4  13   0  215.58   14.50
   4  13   0  204.08   11.60
   4  13   0  199.58   11.70
   4  13   0  198.68   14.40
  -5 -13   0  157.48   20.80
  -5 -13   0  143.79    9.60
  -5 -13   0  136.49   10.60
  -5 -13   0  162.18   12.20
  -5 -13   0  161.38    9.50
  -5 -13   0  134.29   15.20
   5  13   0  146.79   13.00
   5  13   0  168.08   14.90
   5  13   0  151.38   10.80
   5  13   0  153.68   13.10
   5  13   0  179.88   16.50
   5  13   0  158.58   10.80
   5  13   0  171.78   14.30
  -6 -13   0  419.66   24.30
  -6 -13   0  388.86   16.20
  -6 -13   0  385.86   19.20
  -6 -13   0  372.86   16.50
  -6 -13   0  373.86   16.30
  -6 -13   0  384.76   16.80
  -6 -13   0  390.56   31.30
   6  13   0  344.77   26.10
   6  13   0  381.16   17.40
   6  13   0  357.06   20.00
   6  13   0  399.86   20.90
   6  13   0  377.76   17.10
   6  13   0  347.97   19.30
   6  13   0  358.26   18.40
  -7 -13   0  189.88   18.90
  -7 -13   0  218.98   12.70
  -7 -13   0  201.08   11.30
  -7 -13   0  176.28   26.10
  -7 -13   0  178.78   13.30
  -7 -13   0  211.48   12.70
   7  13   0  194.28   14.60
   7  13   0  203.98   15.60
   7  13   0  194.78   12.00
   7  13   0  198.18   13.40
   7  13   0  178.28   11.80
   7  13   0  185.88   15.20
  -8 -13   0   90.29   10.30
  -8 -13   0  104.29   10.70
  -8 -13   0   87.79    8.30
  -8 -13   0   99.39   15.70
  -8 -13   0  114.09   24.70
  -8 -13   0   97.09   10.60
   8  13   0   86.79    8.80
   8  13   0   76.99    8.50
   8  13   0  102.49   13.30
   8  13   0   91.59   12.30
   8  13   0  100.59   12.50
   8  13   0   85.59   11.10
   8  13   0  152.88   26.30
   8  13   0   97.79   12.50
  -9 -13   0   -6.40   15.50
  -9 -13   0  -10.70    9.30
  -9 -13   0   -1.10    3.80
  -9 -13   0   -1.80    6.20
  -9 -13   0    1.30    5.60
  -9 -13   0   -3.60    3.60
   9  13   0   -1.90    7.70
   9  13   0   -5.50    5.40
   9  13   0    1.30    7.10
   9  13   0   -2.70    6.20
   9  13   0   -2.20    7.00
   9  13   0   -5.20    4.50
   9  13   0    1.60    4.80
 -10 -13   0   26.60    5.80
 -10 -13   0   18.30   20.50
 -10 -13   0   29.10    7.90
 -10 -13   0   34.50    5.80
 -10 -13   0   22.80   11.00
 -10 -13   0   33.50    8.00
  10  13   0   18.60    8.50
  10  13   0   26.90    6.20
  10  13   0   17.20    8.30
  10  13   0   28.80    6.60
  10  13   0   17.50    8.80
 -11 -13   0   43.80    8.00
 -11 -13   0   68.19   16.20
 -11 -13   0   52.39   10.10
 -11 -13   0   59.59   11.50
 -11 -13   0   41.20    6.30
 -11 -13   0   26.40   21.30
  11  13   0   33.00    8.90
  11  13   0   34.60    9.70
  11  13   0   23.30    8.70
  11  13   0   31.20    6.90
  11  13   0   44.90   10.00
  11  13   0   34.70   10.00
  11  13   0   41.70    7.80
 -12 -13   0   42.90   22.60
 -12 -13   0   23.20    6.10
 -12 -13   0   21.50    5.50
 -12 -13   0   20.10    9.00
 -12 -13   0   22.30    7.60
 -12 -13   0   12.10   13.30
  12  13   0   15.90    8.50
  12  13   0   20.60    6.00
  12  13   0   21.30    9.00
  12  13   0   23.90    8.50
  12  13   0    7.70    5.50
  12  13   0    7.10    7.80
  12  13   0   16.30    8.00
 -13 -13   0   -1.40    5.80
 -13 -13   0   -8.10   22.70
 -13 -13   0    6.00    7.90
 -13 -13   0   10.40   22.00
 -13 -13   0   16.10    8.30
 -13 -13   0   -1.20    4.70
  13  13   0   -2.60    6.40
  13  13   0    7.30    7.30
  13  13   0    2.80    7.50
  13  13   0   -5.10    5.00
  13  13   0    3.40    7.10
  13  13   0    1.90    6.40
  13  13   0   10.90    7.60
 -14 -13   0    2.60   15.80
 -14 -13   0    8.40    7.50
 -14 -13   0    4.20    7.20
 -14 -13   0    1.70   23.90
  14  13   0   12.50    9.00
  14  13   0   -5.60    6.30
  14  13   0    6.00    8.40
  14  13   0    7.00    6.00
  14  13   0    6.80    6.60
 -15 -13   0   18.30    9.10
 -15 -13   0   -2.90    9.10
 -15 -13   0   11.50   23.50
 -15 -13   0   -3.70   16.50
  15  13   0   -0.30    7.30
  16 -14   0   17.40   10.40
  16 -14   0    0.90    9.90
  16 -14   0   18.40    9.60
  16 -14   0    5.60    7.00
 -16  14   0   -8.00    6.10
 -16  14   0   14.70    8.60
 -16  14   0    0.30    9.50
 -16  14   0   12.80    9.30
  15 -14   0   -2.80    9.10
  15 -14   0    7.90    9.20
  15 -14   0   10.20   10.50
  15 -14   0   14.30    6.90
 -15  14   0    2.70    8.10
 -15  14   0   15.60    7.70
 -15  14   0    8.10    8.10
 -15  14   0    9.90   11.00
  14 -14   0   21.70   11.20
  14 -14   0   16.20    7.60
  14 -14   0   25.70    9.30
  14 -14   0    9.80   10.50
 -14  14   0   16.00    8.30
 -14  14   0   13.80    7.10
 -14  14   0   19.10    8.20
 -14  14   0   21.60    9.20
  13 -14   0   39.40   11.40
  13 -14   0   11.30    8.10
  13 -14   0   24.80    6.80
  13 -14   0   34.00   11.10
 -13  14   0   32.70   10.40
 -13  14   0   31.70    9.00
 -13  14   0   29.40    7.50
 -13  14   0   36.20    9.50
  12 -14   0   87.09   13.40
  12 -14   0  100.39   14.10
  12 -14   0  116.39   16.40
  12 -14   0  102.99   15.40
  12 -14   0   89.39   12.70
 -12  14   0   93.39   11.20
 -12  14   0  101.09   12.20
 -12  14   0   87.39   12.80
 -12  14   0  110.29   13.80
 -12  14   0   92.09   15.20
  11 -14   0   52.89   11.70
  11 -14   0   68.39   12.30
  11 -14   0   42.50    8.20
  11 -14   0   49.99   12.10
  11 -14   0   47.20   11.20
 -11  14   0   40.60    8.70
 -11  14   0   60.09    9.40
 -11  14   0   67.49   11.20
 -11  14   0   28.20   11.50
  10 -14   0  100.49   12.20
  10 -14   0   77.49   15.40
  10 -14   0  106.29   14.10
  10 -14   0   99.89   12.80
  10 -14   0  123.79   15.30
 -10  14   0   94.49   10.50
 -10  14   0   98.79   12.60
 -10  14   0  112.29   12.50
 -10  14   0  112.29   10.60
 -10  14   0   89.69   14.00
   9 -14   0   -4.00    6.80
   9 -14   0    3.40    8.30
   9 -14   0    1.50    5.50
   9 -14   0   -8.20    6.00
   9 -14   0   -2.00    6.20
  -9  14   0   -5.60    5.50
  -9  14   0  -10.30    5.00
  -9  14   0   -5.30    4.30
  -9  14   0   -9.30    5.60
  -9  14   0   -4.20    4.60
  -9  14   0    0.50    4.70
   8 -14   0   27.40    8.40
   8 -14   0   26.30    6.50
   8 -14   0   16.30    8.60
   8 -14   0   20.50   10.00
   8 -14   0   24.50    8.40
  -8  14   0   34.00   11.60
  -8  14   0   26.70    7.90
  -8  14   0   28.50    7.30
  -8  14   0   19.80    5.90
  -8  14   0   25.70    7.40
  -8  14   0   26.10    7.70
  -8  14   0   35.40    9.60
  -8  14   0   20.20    5.70
   7 -14   0   84.49   10.70
   7 -14   0   97.29   11.90
   7 -14   0  130.99   19.90
   7 -14   0   78.39   11.70
   7 -14   0   99.79   12.20
   7 -14   0  100.89   11.70
   7 -14   0  126.19   16.50
  -7  14   0   85.49   11.40
  -7  14   0  107.29   11.50
  -7  14   0   83.19   11.10
  -7  14   0  114.79   12.70
   6 -14   0   26.20   10.60
   6 -14   0   15.80    6.30
   6 -14   0   22.70    6.10
   6 -14   0   24.10    7.80
   6 -14   0   23.20    7.60
   6 -14   0   25.20    7.10
  -6  14   0   28.60    7.80
  -6  14   0   10.90    6.00
  -6  14   0   18.30    7.20
  -6  14   0   26.10    7.70
  -6  14   0   40.50    8.50
   5 -14   0    4.50    5.00
   5 -14   0    8.60    5.50
   5 -14   0    6.10    8.30
   5 -14   0    5.80    5.40
   5 -14   0    7.00    6.10
   5 -14   0    6.00    6.20
  -5  14   0    6.80    6.20
  -5  14   0   -1.20    5.20
  -5  14   0    9.80    5.70
  -5  14   0    9.70    6.00
  -5  14   0   17.80    6.80
   4 -14   0   27.40    7.30
   4 -14   0   28.10    7.40
   4 -14   0   22.50    6.70
   4 -14   0   28.20    5.90
   4 -14   0   27.40    6.50
   4 -14   0   33.10    7.00
   4 -14   0   38.50    6.90
   4 -14   0   30.80   11.20
  -4  14   0   30.30    7.90
  -4  14   0   33.70    7.40
  -4  14   0   40.60    7.80
  -4  14   0   34.40    7.60
  -4  14   0   28.90    6.90
   3 -14   0    9.50    6.00
   3 -14   0    4.30    4.30
   3 -14   0    3.70    5.20
   3 -14   0    2.00    7.00
   3 -14   0   -0.40    5.00
   3 -14   0    4.30    5.40
   3 -14   0    8.50    4.80
   3 -14   0   -0.20    7.50
   3 -14   0   -1.40    4.40
  -3  14   0   10.20    5.40
  -3  14   0    8.00    5.50
  -3  14   0    0.60    5.90
  -3  14   0    4.10    5.30
  -3  14   0    8.10    5.80
  -3  14   0    9.70    5.90
   2 -14   0   11.60    5.10
   2 -14   0    6.40    5.20
   2 -14   0   17.80    5.30
   2 -14   0   13.20    7.80
   2 -14   0   17.00    6.10
   2 -14   0   11.30    4.70
   2 -14   0   10.80    6.70
   2 -14   0   16.40    8.60
  -2  14   0   15.60    5.50
  -2  14   0   15.50    6.00
  -2  14   0   12.30    6.80
  -2  14   0    5.10    5.80
  -2  14   0    5.10    5.20
  -2  14   0    7.40    5.10
   1 -14   0   68.19    9.00
   1 -14   0   47.90   11.00
   1 -14   0   57.99    8.50
   1 -14   0   45.20    9.50
   1 -14   0   49.10    8.20
   1 -14   0   61.79    7.70
   1 -14   0   66.99    7.70
   1 -14   0   67.29    9.80
  -1  14   0   58.09    8.30
  -1  14   0   42.30    7.90
  -1  14   0   47.50    7.90
  -1  14   0   80.79    9.90
  -1  14   0   60.79    9.50
   0 -14   0   36.90    6.30
   0 -14   0   41.60    6.80
   0 -14   0   34.80    6.30
   0 -14   0   32.30    9.80
   0 -14   0   33.10    8.70
   0 -14   0   35.10    5.70
   0 -14   0   35.30    6.60
   0 -14   0   23.80    5.90
   0  14   0   38.70    7.40
   0  14   0   44.20    8.30
   0  14   0   27.40    6.70
   0  14   0   30.30    7.60
   0  14   0   26.50    7.80
   0  14   0   17.60    6.90
   0  14   0   39.90    7.20
  -1 -14   0  111.99   10.00
  -1 -14   0   81.19    9.20
  -1 -14   0   84.59    9.10
  -1 -14   0   99.09    7.90
  -1 -14   0   86.09    8.40
  -1 -14   0   88.29   13.80
  -1 -14   0  106.59    8.20
  -1 -14   0   97.19   15.90
  -1 -14   0  108.49   13.90
   1  14   0   84.69    8.90
   1  14   0  101.69   10.90
   1  14   0   84.19   10.60
   1  14   0   98.59    7.80
   1  14   0  103.49    9.60
   1  14   0   94.69   10.60
   1  14   0   82.49    8.50
  -2 -14   0   -6.50    3.60
  -2 -14   0   -3.50    3.20
  -2 -14   0   12.30    8.80
  -2 -14   0   -6.70    3.40
  -2 -14   0   -5.10    9.50
  -2 -14   0   -5.00    7.90
  -2 -14   0   -6.60    3.70
  -2 -14   0   -3.50    3.90
   2  14   0   -0.90    4.80
   2  14   0   -3.20    4.00
   2  14   0   -0.90    4.60
   2  14   0   -4.40    5.40
   2  14   0    0.10    4.50
   2  14   0    1.80    5.80
   2  14   0   -0.60    5.20
  -3 -14   0   86.49   11.10
  -3 -14   0   62.99    8.80
  -3 -14   0   72.49    8.40
  -3 -14   0   63.89    7.50
  -3 -14   0   67.89   15.30
   3  14   0   95.89   12.70
   3  14   0   86.29    9.50
   3  14   0   74.49   10.50
   3  14   0   62.29    9.80
   3  14   0   85.29    8.40
  -4 -14   0  146.99   14.50
  -4 -14   0  164.98   20.50
  -4 -14   0  149.69   12.20
  -4 -14   0  135.29    9.00
   4  14   0  136.19   12.30
   4  14   0  160.68   13.70
   4  14   0  155.78   13.70
   4  14   0  139.99   10.70
   4  14   0  144.29   13.20
   4  14   0  115.69    9.90
   4  14   0  145.19   11.70
  -5 -14   0  127.79    9.30
  -5 -14   0  121.99    8.90
  -5 -14   0  135.79   16.00
  -5 -14   0  158.18   24.40
   5  14   0  106.09   10.10
   5  14   0  121.49   13.00
   5  14   0  112.99   10.10
   5  14   0  106.79   11.90
   5  14   0  148.89   15.00
   5  14   0  121.09   11.80
  -6 -14   0  111.39    9.50
  -6 -14   0  135.99    9.40
  -6 -14   0  109.49   21.50
  -6 -14   0   99.09   14.00
   6  14   0  111.69   13.20
   6  14   0  115.59   12.30
   6  14   0  114.29   10.40
   6  14   0  116.99   11.70
   6  14   0  155.98   17.50
   6  14   0  111.49   13.10
   6  14   0  123.39   10.20
  -7 -14   0   17.00    5.00
  -7 -14   0    8.00    4.90
  -7 -14   0    5.50    5.40
  -7 -14   0  -10.40   13.70
  -7 -14   0   16.60   10.10
   7  14   0    8.20    6.60
   7  14   0   40.90   12.50
   7  14   0    8.90    7.50
   7  14   0   14.20    5.30
   7  14   0    8.50    5.00
   7  14   0   15.70    8.40
   7  14   0   16.30    7.40
  -8 -14   0   -2.00    2.50
  -8 -14   0    1.40    4.20
  -8 -14   0    3.40    8.60
  -8 -14   0   -1.60    5.20
  -8 -14   0    6.30    5.00
  -8 -14   0   -0.70   14.60
   8  14   0   -3.50    3.80
   8  14   0   -8.20    5.10
   8  14   0    4.70    6.50
   8  14   0  -12.50    5.90
   8  14   0   -6.30    4.60
   8  14   0   -0.70    7.60
   8  14   0   13.40   11.70
   8  14   0    2.90    7.20
  -9 -14   0   22.80   11.90
  -9 -14   0   14.60   17.70
  -9 -14   0   22.60    5.40
  -9 -14   0   18.40    6.30
  -9 -14   0    8.10    5.50
  -9 -14   0   12.90    4.60
   9  14   0    9.50    5.70
   9  14   0   16.50    6.90
   9  14   0    2.20    7.60
   9  14   0    9.10    5.30
   9  14   0    1.70    7.00
   9  14   0    4.00    7.40
   9  14   0   12.90    8.10
 -10 -14   0   15.30   20.40
 -10 -14   0   22.40    7.00
 -10 -14   0   17.10    4.90
 -10 -14   0   26.90   21.40
 -10 -14   0   24.40    7.40
 -10 -14   0   20.50    5.30
  10  14   0   11.70    7.60
  10  14   0    2.30    7.40
  10  14   0   39.70    6.90
  10  14   0   27.40    9.10
  10  14   0   28.40    6.00
  10  14   0   14.40    8.00
  10  14   0   10.80    8.20
 -11 -14   0   18.10    5.70
 -11 -14   0    1.80   17.00
 -11 -14   0    8.70    4.60
 -11 -14   0   19.30    6.90
 -11 -14   0   19.30   12.60
 -11 -14   0   22.00    7.90
  11  14   0   12.50    7.40
  11  14   0    9.90    5.30
  11  14   0    7.20    5.30
  11  14   0    4.50    7.40
  11  14   0    4.70    8.20
  11  14   0    8.60    8.10
  11  14   0    4.00    6.20
 -12 -14   0    6.70   13.20
 -12 -14   0    1.70    7.10
 -12 -14   0    2.10    5.20
 -12 -14   0    8.10    5.60
 -12 -14   0    9.30    6.70
 -12 -14   0    5.70   21.60
  12  14   0   21.00    6.70
  12  14   0   18.70    8.30
  12  14   0    8.40    7.90
  12  14   0    8.80    7.80
  12  14   0   11.30    8.00
  12  14   0    4.00    7.80
  12  14   0    1.20    4.70
 -13 -14   0   -0.90   22.50
 -13 -14   0   -3.10   13.30
 -13 -14   0   18.20    7.40
 -13 -14   0    7.10    7.70
 -13 -14   0    7.30    7.10
  13  14   0    0.80    7.70
  13  14   0   15.60    9.00
  13  14   0    1.00    5.80
  13  14   0    4.50    8.30
  13  14   0   11.30    7.10
  13  14   0   10.90    7.80
 -14 -14   0   51.99   19.30
 -14 -14   0   36.30   10.10
 -14 -14   0   16.10   25.60
 -14 -14   0   21.90   10.70
  14  14   0   22.60    9.70
  14  14   0   28.50    9.10
  14  14   0   21.90   10.10
  14  14   0   17.80    8.70
  14  14   0   36.30    7.60
 -15 -14   0   21.20   11.50
 -15 -14   0   68.89   31.70
 -15 -14   0   32.50    9.60
 -15 -14   0    9.40   14.30
  15  14   0   30.30    8.70
  15  14   0   31.30   10.10
  15  14   0   11.40    8.60
  15  14   0   46.10   16.50
  15 -15   0   -2.00    9.40
  15 -15   0    7.90    7.00
  15 -15   0   23.00   13.20
  15 -15   0   22.60   10.60
  15 -15   0    1.40   10.10
 -15  15   0    7.90    8.10
 -15  15   0   -1.20    6.70
 -15  15   0   10.20    7.80
 -15  15   0   -3.80    9.10
  14 -15   0   34.40   11.00
  14 -15   0   36.70   11.30
  14 -15   0   28.50   10.50
  14 -15   0   40.00   12.30
  14 -15   0   44.20    9.30
 -14  15   0   34.00    7.90
 -14  15   0   41.50    9.00
 -14  15   0   18.60    9.20
 -14  15   0   32.00    7.70
 -14  15   0   54.49   20.20
  13 -15   0  135.39   16.50
  13 -15   0  124.09   16.70
  13 -15   0  121.69   14.10
  13 -15   0  127.09   17.40
  13 -15   0  126.49   19.80
 -13  15   0  119.49   13.90
 -13  15   0  141.99   14.10
 -13  15   0   92.69   11.70
 -13  15   0  118.99   15.20
 -13  15   0  116.29   12.10
  12 -15   0  123.69   16.30
  12 -15   0  144.69   16.00
  12 -15   0  171.88   19.50
  12 -15   0  140.19   14.80
  12 -15   0  145.19   15.70
 -12  15   0  134.29   14.70
 -12  15   0  136.49   12.80
 -12  15   0  149.79   14.10
 -12  15   0  148.79   12.50
 -12  15   0  135.09   14.40
  11 -15   0  144.49   14.60
  11 -15   0  165.48   16.70
  11 -15   0  159.58   21.20
  11 -15   0  131.69   15.40
  11 -15   0  133.09   15.80
 -11  15   0  150.28   13.00
 -11  15   0  134.09   12.90
 -11  15   0  136.59   14.50
 -11  15   0  170.38   15.00
 -11  15   0  141.59   11.50
  10 -15   0   60.29   12.50
  10 -15   0   72.69   10.10
  10 -15   0   87.49   13.10
  10 -15   0  112.09   15.70
  10 -15   0   83.39   13.20
 -10  15   0   96.29   12.60
 -10  15   0   88.29    9.40
 -10  15   0   74.89   10.00
 -10  15   0   71.29   10.90
 -10  15   0   79.29    9.40
   9 -15   0    2.00    5.90
   9 -15   0   10.50    7.80
   9 -15   0    5.00    7.60
   9 -15   0    2.80    7.30
   9 -15   0    4.00    6.70
  -9  15   0    5.00    5.40
  -9  15   0    9.40    7.10
  -9  15   0    4.50    5.70
  -9  15   0   11.30    7.10
   8 -15   0   38.00   11.00
   8 -15   0   32.80    9.60
   8 -15   0   35.60    7.90
   8 -15   0   35.50    9.30
   8 -15   0   33.50    9.40
  -8  15   0   43.80    9.80
  -8  15   0   26.50    8.50
  -8  15   0   35.40    8.10
   7 -15   0   44.10    8.50
   7 -15   0   75.39   11.10
   7 -15   0   85.59   12.20
   7 -15   0   63.59   10.70
  -7  15   0   54.09   10.00
  -7  15   0   58.69   10.90
  -7  15   0   46.50    8.90
  -7  15   0   65.09   10.20
  -7  15   0   69.19   12.10
   6 -15   0   19.20    6.70
   6 -15   0   11.50    7.00
   6 -15   0   13.00    6.40
   6 -15   0   32.20   12.10
  -6  15   0   12.50    6.50
  -6  15   0   15.30    6.50
  -6  15   0   33.50    9.80
  -6  15   0   12.00    6.40
  -6  15   0   14.20    7.60
   5 -15   0    1.00    5.00
   5 -15   0    2.90    6.20
   5 -15   0   10.00    8.00
   5 -15   0   10.30    6.40
   5 -15   0    1.30    5.60
  -5  15   0    9.40    6.30
  -5  15   0   18.20    6.30
  -5  15   0   13.30    7.00
  -5  15   0    2.40    5.30
  -5  15   0    4.20    6.00
   4 -15   0   14.30   10.00
   4 -15   0   13.30    6.60
   4 -15   0   23.60    6.60
   4 -15   0   16.10    7.00
   4 -15   0   22.60    6.80
   4 -15   0   15.10    9.60
  -4  15   0   23.90    7.50
  -4  15   0   25.50    6.90
  -4  15   0    7.50    5.60
  -4  15   0   11.10    6.00
  -4  15   0   24.40    7.20
   3 -15   0  120.59   11.50
   3 -15   0  142.39   12.20
   3 -15   0  132.59   14.00
   3 -15   0  134.99   14.50
   3 -15   0  152.08   16.30
  -3  15   0  121.19   11.40
  -3  15   0  137.79   12.40
  -3  15   0  184.68   13.00
  -3  15   0  158.78   18.60
  -3  15   0  149.19   13.80
   2 -15   0  267.07   20.60
   2 -15   0  264.77   14.90
   2 -15   0  259.37   14.80
   2 -15   0  253.47   18.50
   2 -15   0  304.97   19.60
   2 -15   0  265.37   16.70
  -2  15   0  270.17   15.30
  -2  15   0  258.47   16.90
   1 -15   0  224.68   12.30
   1 -15   0  258.37   13.90
   1 -15   0  234.18   13.70
   1 -15   0  216.38   17.40
   1 -15   0  243.38   19.50
   1 -15   0  201.08   18.70
  -1  15   0  245.08   15.70
  -1  15   0  228.08   14.80
  -1  15   0  239.48   14.90
  -1  15   0  234.28   14.20
  -1  15   0  249.58   16.20
   0 -15   0  290.57   21.30
   0 -15   0  322.97   22.30
   0 -15   0  280.37   14.90
   0 -15   0  314.37   15.20
   0 -15   0  304.87   15.30
   0  15   0  309.27   17.90
   0  15   0  281.47   15.50
   0  15   0  326.37   17.60
   0  15   0  301.17   18.40
   0  15   0  268.97   15.80
   0  15   0  303.07   18.10
  -1 -15   0  157.38   18.00
  -1 -15   0  177.38   18.10
  -1 -15   0  207.18   19.80
  -1 -15   0  201.88   15.90
  -1 -15   0  216.28   13.60
  -1 -15   0  184.88   11.80
   1  15   0  212.28   14.90
   1  15   0  165.38   10.60
   1  15   0  187.98   12.90
   1  15   0  183.08   12.10
   1  15   0  176.38   12.70
  -2 -15   0   47.10   13.10
  -2 -15   0   56.49    9.70
  -2 -15   0   67.29    8.10
  -2 -15   0   64.29    8.30
  -2 -15   0   78.89   14.20
   2  15   0   66.89   10.40
   2  15   0   78.79    9.60
   2  15   0   74.09    8.80
   2  15   0   54.19    9.70
   2  15   0   61.89    7.90
   2  15   0   65.59    9.10
   2  15   0   70.39   10.40
  -3 -15   0   -3.70   10.60
  -3 -15   0   -1.60    6.60
  -3 -15   0   -4.30    4.20
   3  15   0    2.50    4.70
   3  15   0    6.30    6.40
   3  15   0   -3.40    4.90
   3  15   0   -7.10    4.70
   3  15   0    2.50    5.10
   3  15   0    1.60    6.70
   3  15   0   -8.20    5.30
  -4 -15   0   14.60    8.00
  -4 -15   0   21.20   12.80
  -4 -15   0   -1.00    3.60
   4  15   0    2.70    6.40
   4  15   0   10.40    5.60
   4  15   0   -0.10    6.40
   4  15   0    1.30    4.30
   4  15   0    5.30    5.80
   4  15   0   10.80    7.70
   4  15   0    3.10    6.60
  -5 -15   0   94.89    8.30
  -5 -15   0   71.59   19.00
  -5 -15   0   91.39   13.40
  -5 -15   0   86.59    8.20
   5  15   0   84.29    9.20
   5  15   0   92.99    8.90
   5  15   0   92.49   13.30
   5  15   0  105.69   14.00
   5  15   0   88.59   10.80
   5  15   0   96.39   11.70
   5  15   0   89.09   11.80
  -6 -15   0  321.37   22.90
  -6 -15   0  345.57   15.40
  -6 -15   0  312.17   31.20
  -6 -15   0  333.97   17.00
   6  15   0  330.97   20.10
   6  15   0  358.46   20.70
   6  15   0  329.17   18.10
   6  15   0  360.36   16.90
   6  15   0  321.57   16.60
   6  15   0  305.77   18.50
   6  15   0  331.47   22.90
  -7 -15   0  296.37   14.50
  -7 -15   0  270.27   31.20
  -7 -15   0  265.77   13.60
  -7 -15   0  306.07   23.70
  -7 -15   0  271.57   14.00
   7  15   0  290.97   22.40
   7  15   0  255.57   16.30
   7  15   0  238.48   16.90
   7  15   0  240.08   18.30
   7  15   0  253.07   14.90
   7  15   0  283.57   19.00
   7  15   0  260.17   14.60
  -8 -15   0  120.59   10.90
  -8 -15   0  137.29   18.60
  -8 -15   0  112.79    9.20
  -8 -15   0  101.09   10.90
  -8 -15   0   97.79   25.30
  -8 -15   0   95.29    8.20
   8  15   0  100.29   12.00
   8  15   0   88.39   12.60
   8  15   0  103.79    9.80
   8  15   0  111.49   13.60
   8  15   0   89.49   10.50
   8  15   0   98.59   13.00
  -9 -15   0   31.40    7.40
  -9 -15   0   22.50    7.50
  -9 -15   0   24.60    5.30
  -9 -15   0    3.60   17.00
  -9 -15   0   20.00    4.70
  -9 -15   0   18.80   12.50
   9  15   0   29.70    9.90
   9  15   0   13.10    8.30
   9  15   0   11.10    5.50
   9  15   0   22.30    8.60
   9  15   0   21.10    5.70
   9  15   0   25.10    7.40
   9  15   0    8.50    8.20
 -10 -15   0   -6.30    5.60
 -10 -15   0  -20.10   16.40
 -10 -15   0   -1.00   11.60
 -10 -15   0    3.10    5.00
 -10 -15   0    1.30    4.00
 -10 -15   0    1.50    5.90
  10  15   0    7.60    5.10
  10  15   0    3.60    8.40
  10  15   0   -7.00    5.80
  10  15   0    3.00    7.30
  10  15   0    5.10    7.60
  10  15   0    0.00    6.30
  10  15   0    9.70    5.00
 -11 -15   0   14.20   13.70
 -11 -15   0   -4.40    5.50
 -11 -15   0   -3.50    5.30
 -11 -15   0   -5.10    6.60
 -11 -15   0   -5.40   19.40
 -11 -15   0    0.20    4.70
  11  15   0   -2.10    7.90
  11  15   0   -7.50    6.70
  11  15   0    7.30    6.20
  11  15   0   10.50    6.90
  11  15   0    8.70    5.30
  11  15   0    9.60    8.40
  11  15   0    7.50    5.20
 -12 -15   0   24.40   23.90
 -12 -15   0    6.60    6.70
 -12 -15   0   10.00    8.60
 -12 -15   0   -0.20   15.90
 -12 -15   0   10.60    5.60
 -12 -15   0    6.30    6.30
  12  15   0   21.00    6.30
  12  15   0   16.90    7.80
  12  15   0   14.30   10.20
  12  15   0    5.40    7.20
  12  15   0   19.60    5.90
  12  15   0   -4.70    7.70
  12  15   0    9.80    7.20
 -13 -15   0   32.60    8.90
 -13 -15   0    2.70    8.40
 -13 -15   0   29.60   25.40
 -13 -15   0   27.50   17.20
  13  15   0   17.30    9.40
  13  15   0   16.30    9.20
  13  15   0    8.70    8.80
  13  15   0   26.90    9.70
  13  15   0   27.30    8.40
 -14 -15   0   25.10   30.00
 -14 -15   0   20.80    8.90
 -14 -15   0   14.00    8.70
 -14 -15   0   -6.40   13.80
  14  15   0   28.10    7.80
  14  15   0   23.50    9.10
  15 -16   0    6.90   10.30
  15 -16   0   38.50   14.90
  15 -16   0   14.10    9.80
  15 -16   0   33.90   11.60
  15 -16   0   12.00   11.10
 -15  16   0    5.90    7.40
 -15  16   0   29.30    8.20
 -15  16   0   22.10    9.50
 -15  16   0   17.40    8.60
 -15  16   0   -0.80    7.40
  14 -16   0   -6.90    8.60
  14 -16   0    4.60   10.30
  14 -16   0   26.70   10.10
  14 -16   0   16.60    9.90
  14 -16   0    0.50    6.30
 -14  16   0   25.00    8.10
 -14  16   0    8.60    8.10
 -14  16   0   10.80    6.80
 -14  16   0    3.90    6.10
 -14  16   0   22.00   10.70
  13 -16   0    0.40    8.70
  13 -16   0   -0.80    5.70
  13 -16   0   17.80    9.30
  13 -16   0    0.40    9.50
  13 -16   0    3.80    9.90
 -13  16   0   -2.00    5.50
 -13  16   0   -5.30    6.10
 -13  16   0    1.10    7.20
 -13  16   0   10.90    7.50
 -13  16   0    1.20    6.30
  12 -16   0   49.20   13.90
  12 -16   0   25.80   18.00
  12 -16   0   55.09   12.10
  12 -16   0   28.40    8.10
  12 -16   0   51.09   12.30
 -12  16   0   49.50    9.10
 -12  16   0   45.40    8.40
 -12  16   0   45.60    9.80
 -12  16   0   54.69   10.70
 -12  16   0   39.60    8.60
  11 -16   0   24.30   10.10
  11 -16   0   14.40    9.80
  11 -16   0   36.40    9.90
  11 -16   0   28.00    9.70
  11 -16   0    9.30    6.50
 -11  16   0   28.30    6.90
 -11  16   0   25.80    7.70
 -11  16   0   22.90    8.40
 -11  16   0   13.40    7.20
 -11  16   0   30.40    6.90
  10 -16   0   49.10   11.10
  10 -16   0   68.19   17.00
  10 -16   0   56.19    9.50
  10 -16   0   66.89   11.80
  10 -16   0   67.39   16.20
 -10  16   0   71.79   10.40
 -10  16   0   52.59    8.20
 -10  16   0   69.99   11.00
 -10  16   0   58.89   10.40
 -10  16   0   56.39    7.80
   9 -16   0    0.20    6.60
   9 -16   0    0.10    5.90
   9 -16   0   -6.50    9.00
   9 -16   0    8.90    6.00
   9 -16   0   -2.40    5.90
  -9  16   0   -1.20    4.80
  -9  16   0    2.00    5.60
  -9  16   0    4.90    4.30
  -9  16   0   -2.60    6.60
  -9  16   0   -1.30    5.10
   8 -16   0    1.70    7.10
   8 -16   0    8.60    7.40
   8 -16   0   -1.50    7.00
   8 -16   0    1.60    6.20
  -8  16   0   10.60    6.90
  -8  16   0    1.80    6.10
  -8  16   0    0.50    6.00
  -8  16   0   10.70    7.10
   7 -16   0   18.30    8.30
   7 -16   0    4.30    6.00
   7 -16   0   11.60    7.00
   7 -16   0    8.70    6.40
  -7  16   0    4.10    6.60
  -7  16   0   17.80    7.50
  -7  16   0   15.00    9.80
  -7  16   0   13.00    7.00
   6 -16   0   16.40    6.70
   6 -16   0   10.50    6.50
   6 -16   0   17.40    8.00
   6 -16   0   28.40    9.90
   6 -16   0   12.30    7.00
  -6  16   0    6.70    6.70
  -6  16   0   15.80    7.40
  -6  16   0    9.40    6.40
  -6  16   0   25.20    8.10
  -6  16   0   27.40    8.50
   5 -16   0   45.30   13.00
   5 -16   0    7.60    6.20
   5 -16   0   15.60    6.30
   5 -16   0    5.80    6.50
  -5  16   0    6.90    6.20
  -5  16   0   -0.20    6.20
  -5  16   0    1.90    6.20
  -5  16   0    4.50    6.70
  -5  16   0    9.30    6.80
   4 -16   0   35.90    8.30
   4 -16   0   35.60    9.00
   4 -16   0   43.00    8.50
   4 -16   0   68.09   13.80
   4 -16   0   42.80   11.80
  -4  16   0   24.40    7.10
  -4  16   0   48.70    9.20
  -4  16   0   43.50    9.00
  -4  16   0   48.60    8.80
  -4  16   0   32.60    7.60
   3 -16   0    5.70    8.50
   3 -16   0   -5.90    5.70
   3 -16   0    4.70    5.30
   3 -16   0    6.60    7.70
   3 -16   0    0.60    6.80
  -3  16   0    4.30    6.10
  -3  16   0   -3.10    5.20
  -3  16   0    3.80    6.20
  -3  16   0    2.00    5.60
  -3  16   0    9.60    5.60
   2 -16   0   -3.40    4.80
   2 -16   0   -2.10    7.20
   2 -16   0    6.70    8.60
   2 -16   0   -1.80    4.90
   2 -16   0   -0.40    7.40
  -2  16   0   -3.20    5.20
  -2  16   0    3.00    5.90
  -2  16   0   -0.30    5.10
  -2  16   0    0.60    5.10
   1 -16   0   39.10    6.50
   1 -16   0   29.10    6.90
   1 -16   0   29.20   10.90
   1 -16   0   17.90    9.30
   1 -16   0   34.50    7.10
  -1  16   0   31.40    8.40
  -1  16   0   20.60    7.70
  -1  16   0   25.30    7.50
  -1  16   0   38.50    8.20
  -1  16   0   37.40    9.30
   0 -16   0   55.69    8.30
   0 -16   0   47.90   11.90
   0 -16   0   54.29    8.20
   0 -16   0   36.00   10.30
   0 -16   0   47.60    8.00
   0  16   0   52.29    9.50
   0  16   0   43.70    9.60
   0  16   0   64.29    9.10
   0  16   0   63.49    9.90
   0  16   0   57.79   10.10
   0  16   0   66.29    9.40
  -1 -16   0   65.09   12.90
  -1 -16   0   77.09    9.10
  -1 -16   0   66.29   13.10
  -1 -16   0   79.59   17.90
   1  16   0   82.49   11.20
   1  16   0   67.79    9.30
   1  16   0   67.19   11.00
   1  16   0   66.99   10.00
   1  16   0   60.59    9.00
   1  16   0   67.49    9.90
  -2 -16   0   13.70    5.30
  -2 -16   0   10.40    5.50
  -2 -16   0   11.70    7.50
  -2 -16   0   11.70   11.20
  -2 -16   0    7.30    9.60
   2  16   0   11.40    8.10
   2  16   0   16.50    6.80
   2  16   0   13.80    6.20
   2  16   0   16.20    5.60
   2  16   0   11.80    6.70
   2  16   0   13.70    6.10
   2  16   0   12.50    8.00
  -3 -16   0   -2.30    6.90
  -3 -16   0   -1.20    4.20
  -3 -16   0  -12.60   10.40
   3  16   0   -6.60    5.00
   3  16   0   -1.80    5.70
   3  16   0   -3.90    6.80
   3  16   0   -2.70    5.80
   3  16   0    5.40    4.80
   3  16   0  -11.10    5.90
   3  16   0    6.40    5.00
  -4 -16   0    4.00   12.70
  -4 -16   0    9.50    5.50
  -4 -16   0    6.40    4.30
  -4 -16   0    4.60    7.60
   4  16   0    7.40    5.80
   4  16   0   -7.50    5.70
   4  16   0   12.50    5.80
   4  16   0    2.60    5.70
   4  16   0   -8.70    6.40
   4  16   0    2.00    4.60
   4  16   0    4.00    5.90
  -5 -16   0    4.10    4.10
  -5 -16   0    1.30    8.20
  -5 -16   0   -0.40    4.00
  -5 -16   0   -3.70   12.20
   5  16   0    7.40    6.60
   5  16   0   15.30    7.70
   5  16   0  -11.50    5.40
   5  16   0    6.80    5.20
   5  16   0   13.00    5.10
   5  16   0    7.10    6.50
   5  16   0   -1.60    6.40
  -6 -16   0   32.50   12.20
  -6 -16   0   21.10   17.30
  -6 -16   0   37.80   10.00
  -6 -16   0   26.30    6.10
   6  16   0   32.70    9.00
   6  16   0   28.20    8.00
   6  16   0   28.20    9.20
   6  16   0   48.60    7.70
   6  16   0   25.40    8.70
   6  16   0   33.50    6.60
   6  16   0   44.70   11.30
  -7 -16   0   -6.00   14.80
  -7 -16   0    6.40    4.70
  -7 -16   0    8.00    9.60
   7  16   0    9.60    5.30
   7  16   0    1.30    6.80
   7  16   0    4.00    4.50
   7  16   0   13.30    8.80
   7  16   0    7.90    6.50
   7  16   0    3.70    8.00
   7  16   0    7.70    6.80
  -8 -16   0   10.60    4.70
  -8 -16   0   12.50    4.80
  -8 -16   0   26.30   19.00
  -8 -16   0    6.20    5.20
  -8 -16   0   13.50   12.10
   8  16   0    6.90    7.80
   8  16   0    2.10    7.10
   8  16   0   15.10    6.20
   8  16   0   17.20    5.50
   8  16   0   -3.50    4.40
   8  16   0   -5.00    7.00
  -9 -16   0  -12.20    5.40
  -9 -16   0    7.30   18.30
  -9 -16   0  -16.50   15.90
  -9 -16   0   -4.90    4.70
  -9 -16   0    0.50    3.60
  -9 -16   0    9.60    6.20
   9  16   0    1.40    6.30
   9  16   0    0.20    4.40
   9  16   0    5.00    6.60
   9  16   0   -6.30    6.60
   9  16   0    1.30    7.50
   9  16   0  -12.20    6.70
 -10 -16   0   -1.40   11.20
 -10 -16   0    7.00    4.30
 -10 -16   0   -3.20    4.80
 -10 -16   0   -2.40    6.10
 -10 -16   0   -2.00   21.00
 -10 -16   0   -6.00    5.00
  10  16   0   -6.00    8.00
  10  16   0    1.40    6.30
  10  16   0   -1.60    6.40
  10  16   0   -7.70    7.70
  10  16   0    8.50    5.00
  10  16   0   -3.00    7.00
  10  16   0   12.40    5.00
 -11 -16   0    1.00    6.10
 -11 -16   0    2.10   13.00
 -11 -16   0    2.80    6.80
 -11 -16   0    3.70   18.50
 -11 -16   0   -0.90    5.50
 -11 -16   0    9.60    5.20
  11  16   0   28.20    6.70
  11  16   0    2.40    7.70
  11  16   0   -0.40    6.90
  11  16   0   -5.30    8.40
  11  16   0    8.50    6.90
  11  16   0  -10.10    7.90
  11  16   0    5.90    5.60
 -12 -16   0   -0.10    7.00
 -12 -16   0   21.20    8.00
 -12 -16   0   29.30   25.30
 -12 -16   0   -6.10   13.30
  12  16   0    3.50    8.20
  12  16   0    0.60    6.70
  12  16   0    9.60    9.40
  12  16   0  -13.50    9.20
  12  16   0   16.60    8.60
  12  16   0   -1.10    6.70
 -13 -16   0   -1.20   15.80
 -13 -16   0    8.50    7.90
 -13 -16   0    9.20    7.30
 -13 -16   0   -0.90   25.50
  13  16   0    0.90    9.70
  13  16   0    9.80    8.40
  13  16   0   12.30    8.20
  13  16   0    1.00    8.10
  13  16   0    7.30    8.20
 -14 -16   0    2.10    8.10
 -14 -16   0    4.70   18.10
 -14 -16   0    7.10   28.40
 -14 -16   0    3.40    7.60
  14  16   0    1.70    9.80
  14  16   0    7.70    8.30
  14  16   0   -3.20    8.30
  14  16   0   15.70    7.80
  14  16   0   16.30    7.40
  14 -17   0    3.10    9.50
  14 -17   0   13.00   11.90
  14 -17   0    1.70    6.10
  14 -17   0    9.00   10.70
  14 -17   0   -4.80    9.20
 -14  17   0   -0.30    8.10
 -14  17   0    7.50    6.90
 -14  17   0   -1.30    6.60
 -14  17   0   -3.60    6.60
 -14  17   0   -1.10   15.20
  13 -17   0   19.90   11.70
  13 -17   0   26.90   11.40
  13 -17   0   31.60   11.30
  13 -17   0   21.30    7.90
 -13  17   0   26.10    7.90
 -13  17   0   20.80    7.50
 -13  17   0   26.60    9.90
 -13  17   0   22.40    8.60
 -13  17   0   13.20    7.40
  12 -17   0   50.99   11.80
  12 -17   0   34.30   12.90
  12 -17   0   37.50   12.00
  12 -17   0   24.30    8.20
  12 -17   0   33.30   10.50
 -12  17   0   51.19    8.70
 -12  17   0   37.40   11.10
 -12  17   0   47.00    9.00
 -12  17   0   35.50    9.90
 -12  17   0   28.80    8.20
  11 -17   0   98.69   13.90
  11 -17   0  107.99   15.50
  11 -17   0  117.39   15.20
  11 -17   0  109.39   20.40
  11 -17   0  116.49   14.70
 -11  17   0   92.79    9.60
 -11  17   0  103.39   14.60
 -11  17   0   99.79   12.80
 -11  17   0  126.79   11.60
 -11  17   0   91.29   22.40
  10 -17   0  199.28   21.10
  10 -17   0  161.48   16.50
  10 -17   0  182.48   15.60
  10 -17   0  162.88   16.70
  10 -17   0  193.28   18.20
 -10  17   0  160.28   14.80
 -10  17   0  166.08   15.60
 -10  17   0  188.88   12.70
 -10  17   0  180.48   15.50
 -10  17   0  167.18   11.60
   9 -17   0   33.50    8.90
   9 -17   0   46.80    9.40
   9 -17   0   33.40    9.90
   9 -17   0   24.40    8.10
  -9  17   0   37.10    9.50
  -9  17   0   45.40    9.90
  -9  17   0   25.40    8.00
   8 -17   0   20.50    7.80
   8 -17   0   41.70    9.80
   8 -17   0   12.30    7.00
   8 -17   0   35.70   10.50
  -8  17   0   10.60    6.60
  -8  17   0   35.60    9.00
  -8  17   0   20.10    8.50
  -8  17   0   17.60    7.80
   7 -17   0   36.10    8.20
   7 -17   0   36.30    8.20
   7 -17   0   42.30    8.80
   7 -17   0   47.80   10.10
  -7  17   0   32.00    8.40
  -7  17   0   51.29   10.50
  -7  17   0   43.70   12.00
  -7  17   0   34.30    9.10
   6 -17   0   40.00    9.30
   6 -17   0   38.00    9.00
   6 -17   0   49.00    9.80
   6 -17   0   62.19   15.90
  -6  17   0   36.40    9.10
  -6  17   0   43.90    9.30
  -6  17   0   45.50    9.80
  -6  17   0   50.49   10.40
  -6  17   0   33.60    8.80
   5 -17   0   47.10    9.20
   5 -17   0   38.00   13.00
   5 -17   0   72.09   15.50
   5 -17   0   37.90    9.60
   5 -17   0   55.69   10.20
  -5  17   0   53.89    9.30
  -5  17   0   45.70    9.50
  -5  17   0   45.40    9.80
  -5  17   0   55.29   10.00
  -5  17   0   77.99   12.30
   4 -17   0   44.70   11.20
   4 -17   0    9.40    9.30
   4 -17   0   12.90    7.10
   4 -17   0   26.70    7.90
   4 -17   0    7.00    8.00
  -4  17   0   31.00    8.50
  -4  17   0   18.20    6.90
  -4  17   0   24.10    7.70
  -4  17   0   19.80    6.90
  -4  17   0   19.70    7.70
   3 -17   0    8.40    7.40
   3 -17   0   -0.30    5.80
   3 -17   0   12.60    6.40
   3 -17   0   -6.50    7.10
   3 -17   0   -4.30    9.90
  -3  17   0    7.10    6.40
  -3  17   0    6.00    6.50
  -3  17   0    9.70    6.30
  -3  17   0    1.00    6.30
   2 -17   0   97.49   11.20
   2 -17   0  111.49   17.60
   2 -17   0  120.39   12.90
   2 -17   0   96.09   13.40
   2 -17   0  114.89   11.20
  -2  17   0   99.99   12.20
  -2  17   0  103.59   11.50
  -2  17   0  113.89   12.80
  -2  17   0  104.29   13.20
  -2  17   0  117.29   13.30
   1 -17   0  277.47   15.90
   1 -17   0  316.57   24.00
   1 -17   0  317.77   19.10
   1 -17   0  311.07   15.30
   1 -17   0  276.67   16.00
   1 -17   0  292.67   22.60
  -1  17   0  279.37   16.70
  -1  17   0  284.17   18.20
  -1  17   0  290.47   18.60
  -1  17   0  260.97   18.50
  -1  17   0  287.77   17.00
   0 -17   0  326.07   24.90
   0 -17   0  322.27   16.50
   0 -17   0  343.57   17.50
   0 -17   0  340.27   25.40
   0 -17   0  322.07   16.70
   0  17   0  317.27   17.70
   0  17   0  322.07   17.60
   0  17   0  323.47   19.80
   0  17   0  293.47   19.00
   0  17   0  319.67   18.30
   0  17   0  319.57   19.70
  -1 -17   0  261.67   19.60
  -1 -17   0  300.97   17.80
  -1 -17   0  240.18   14.60
  -1 -17   0  256.77   23.60
  -1 -17   0  307.77   25.20
   1  17   0  282.07   16.60
   1  17   0  288.57   18.30
   1  17   0  280.67   16.50
   1  17   0  287.67   16.90
   1  17   0  277.87   18.80
   1  17   0  289.67   18.80
  -2 -17   0  200.48   27.50
  -2 -17   0  156.78   14.90
  -2 -17   0  155.88   11.30
  -2 -17   0  154.58   11.10
   2  17   0  133.59   14.40
   2  17   0  158.78   10.80
   2  17   0  139.59   14.70
   2  17   0  184.28   12.60
   2  17   0  142.09   14.20
   2  17   0  155.68   13.00
   2  17   0  155.98   12.70
  -3 -17   0   70.39   11.70
  -3 -17   0   78.09   19.80
  -3 -17   0   67.39    8.90
   3  17   0   61.89   11.40
   3  17   0   53.89    8.30
   3  17   0   59.79    9.00
   3  17   0   85.99   12.30
   3  17   0   48.10    9.90
   3  17   0   67.39    9.70
   3  17   0   61.99    9.30
  -4 -17   0   20.30    5.40
  -4 -17   0   23.20    9.30
  -4 -17   0   20.20   15.50
  -4 -17   0   21.00    6.80
   4  17   0   31.20    7.60
   4  17   0   35.10    7.10
   4  17   0   23.70    6.60
   4  17   0   19.90    8.30
   4  17   0   12.90    7.20
   4  17   0   27.40    7.40
   4  17   0   28.60    8.50
  -5 -17   0   -5.90   13.00
  -5 -17   0   -2.90    4.20
  -5 -17   0    7.10   10.20
  -5 -17   0   -1.60    3.90
   5  17   0    0.10    5.90
   5  17   0    6.60    5.50
   5  17   0   -2.10    7.00
   5  17   0   15.00    8.50
   5  17   0   -5.60    5.80
   5  17   0    8.60    7.60
   5  17   0    7.20    5.00
  -6 -17   0    7.30    9.30
  -6 -17   0   16.70   20.40
  -6 -17   0    8.90    4.90
   6  17   0   -0.80    9.60
   6  17   0    4.10    6.80
   6  17   0   20.70    6.00
   6  17   0   17.00    8.00
   6  17   0    7.40    7.80
   6  17   0   17.60    5.70
  -7 -17   0   -7.80   15.70
  -7 -17   0    7.10    4.60
  -7 -17   0    8.20    9.70
  -7 -17   0    3.40    3.30
   7  17   0    8.10    6.40
   7  17   0    6.30    4.90
   7  17   0   11.90    7.40
   7  17   0   -5.40    4.50
   7  17   0   -1.20    7.00
   7  17   0   11.20    9.80
   7  17   0   -6.90    6.70
  -8 -17   0  -11.20   14.20
  -8 -17   0    8.50    5.10
  -8 -17   0   -7.60   10.50
  -8 -17   0    5.30    4.30
   8  17   0    3.60    4.90
   8  17   0  -13.40    6.50
   8  17   0    2.20    9.00
   8  17   0   -0.80    6.90
   8  17   0   12.70    7.30
   8  17   0   21.90    5.40
  -9 -17   0   26.40    5.40
  -9 -17   0   23.30    6.20
  -9 -17   0   13.60   20.60
  -9 -17   0    7.90    5.80
  -9 -17   0   19.10    6.40
  -9 -17   0    2.70   13.30
   9  17   0   21.80    9.30
   9  17   0   32.90   10.60
   9  17   0   11.50    5.40
   9  17   0   21.20    8.00
   9  17   0   30.30    6.20
   9  17   0    7.00    8.60
   9  17   0   20.10    9.20
 -10 -17   0   19.40    5.70
 -10 -17   0    8.20    6.00
 -10 -17   0   11.50    6.00
 -10 -17   0   12.60    5.70
 -10 -17   0   19.90   23.60
 -10 -17   0   37.20   15.50
  10  17   0   12.60    8.40
  10  17   0   22.20    6.60
  10  17   0   -8.70    7.20
  10  17   0   12.10    5.90
  10  17   0    9.20    9.00
  10  17   0    8.50    8.10
  10  17   0  -16.00   15.10
 -11 -17   0   55.19    9.30
 -11 -17   0   38.30   20.90
 -11 -17   0   34.60    9.40
 -11 -17   0   35.80   27.30
  11  17   0   25.50    8.90
  11  17   0   39.40   10.00
  11  17   0   20.20    6.70
  11  17   0   18.70    8.50
  11  17   0   20.80   10.70
  11  17   0   33.70   10.80
 -12 -17   0   95.39   34.40
 -12 -17   0  111.49   23.90
 -12 -17   0   81.89   12.50
 -12 -17   0   47.10    9.70
  12  17   0   58.89   13.80
  12  17   0   43.40   12.70
  12  17   0   46.70   12.20
  12  17   0   48.20   10.50
  12  17   0   52.99   11.50
 -13 -17   0   78.29   21.10
 -13 -17   0   75.99   12.90
 -13 -17   0   88.69   32.30
 -13 -17   0   78.39   11.40
  13  17   0   72.39   25.10
  13  17   0   48.80   12.00
  13  17   0   33.00   10.80
  13  17   0   54.09   13.40
  13  17   0   57.49   12.30
  13 -18   0   28.70   10.00
  13 -18   0   29.00   11.60
  13 -18   0    4.90    7.30
  13 -18   0   13.40    9.70
 -13  18   0    9.80    8.20
 -13  18   0    6.50    8.70
 -13  18   0    8.90    6.70
 -13  18   0   14.90    6.50
 -13  18   0   25.90    7.90
  12 -18   0    8.40    9.00
  12 -18   0    9.60    8.80
  12 -18   0   21.70   11.00
  12 -18   0   22.50    9.80
  12 -18   0   18.70    8.30
 -12  18   0   24.90    8.70
 -12  18   0   11.00    6.10
  11 -18   0   14.90    7.90
  11 -18   0   12.30   11.80
  11 -18   0   -1.30    7.50
  11 -18   0   20.40    9.90
  11 -18   0   10.40    8.20
 -11  18   0   21.40    8.20
 -11  18   0   11.80    5.40
 -11  18   0    5.50    6.80
 -11  18   0   13.70    8.30
  10 -18   0   -5.40    7.00
  10 -18   0   -1.60    7.00
  10 -18   0   -0.30    7.80
  10 -18   0   -2.70    6.50
 -10  18   0   -0.90    6.50
 -10  18   0   -2.00    7.40
 -10  18   0   -1.40    6.40
   9 -18   0   14.50    7.70
   9 -18   0   12.00    8.20
   9 -18   0    6.60    7.70
   9 -18   0   10.10    6.90
  -9  18   0   11.10    7.00
  -9  18   0   19.50    8.50
  -9  18   0   17.60   15.80
   8 -18   0    6.40    7.10
   8 -18   0   -3.50    6.20
   8 -18   0    7.10    7.80
   8 -18   0   -1.80    6.20
  -8  18   0    6.00    7.20
  -8  18   0   -7.30    6.00
  -8  18   0    1.80    6.70
   7 -18   0   18.50    7.60
   7 -18   0   14.40    7.90
   7 -18   0   25.50    9.40
   7 -18   0    7.40    6.90
  -7  18   0   -3.80    8.10
  -7  18   0    7.40    7.30
  -7  18   0   20.70    8.00
  -7  18   0   21.20    7.10
   6 -18   0   37.00    9.70
   6 -18   0   59.89   11.60
   6 -18   0   42.10   13.60
   6 -18   0   49.10   10.20
  -6  18   0   45.50   10.40
  -6  18   0   43.70   11.70
  -6  18   0   55.59   11.10
  -6  18   0   41.00    9.70
   5 -18   0   86.49   14.40
   5 -18   0   82.49   16.90
   5 -18   0   76.69   11.10
   5 -18   0   56.79   11.20
  -5  18   0   69.69   11.90
  -5  18   0   63.49   10.30
  -5  18   0   52.49   10.60
  -5  18   0   68.59   11.70
  -5  18   0   71.09   11.00
   4 -18   0   82.39   11.10
   4 -18   0   74.69   12.50
   4 -18   0   94.29   12.00
   4 -18   0   79.39   16.10
   4 -18   0  126.09   14.30
  -4  18   0   68.09   10.90
  -4  18   0   95.69   13.30
  -4  18   0   77.19   11.60
  -4  18   0   76.69   11.30
   3 -18   0   85.79   11.20
   3 -18   0   76.99   13.00
   3 -18   0   74.09   16.20
   3 -18   0  107.99   12.40
   3 -18   0   78.69   10.70
  -3  18   0   86.39   11.80
  -3  18   0   92.79   13.20
  -3  18   0   93.19   12.70
  -3  18   0   66.89    9.70
   2 -18   0  108.69   11.50
   2 -18   0  137.19   12.60
   2 -18   0  106.29   10.90
   2 -18   0  125.39   19.10
   2 -18   0   88.09   14.10
  -2  18   0  118.99   13.30
  -2  18   0  106.89   13.40
  -2  18   0  105.09   12.40
  -2  18   0  113.39   13.90
  -2  18   0  102.59   13.50
   1 -18   0   10.30    6.50
   1 -18   0   10.00   10.70
   1 -18   0    6.10    9.10
   1 -18   0    7.80    5.90
  -1  18   0    9.50    6.40
  -1  18   0    6.40    6.90
  -1  18   0    0.40    7.60
  -1  18   0   23.20    7.90
  -1  18   0    8.30    5.70
  -1  18   0    1.10    7.00
   0 -18   0   14.70   11.70
   0 -18   0   20.70    6.10
   0 -18   0   16.20    6.40
   0 -18   0   30.50   14.20
   0 -18   0   14.10   10.50
   0  18   0    1.10    5.70
   0  18   0    3.60    7.30
   0  18   0   13.70    7.10
   0  18   0   11.70    7.70
   0  18   0   19.30    7.50
   0  18   0   19.90    7.30
  -1 -18   0   41.50   14.80
  -1 -18   0   39.90   12.30
  -1 -18   0   46.30   13.70
  -1 -18   0   58.19    8.60
  -1 -18   0   47.60    9.40
   1  18   0   58.49   10.70
   1  18   0   45.30    8.70
   1  18   0   48.00    9.10
   1  18   0   59.39   11.10
   1  18   0   53.79    9.50
   1  18   0   43.10   10.00
  -2 -18   0   36.20    9.40
  -2 -18   0   27.20    7.10
  -2 -18   0   33.90    6.80
  -2 -18   0   15.00   12.60
   2  18   0   30.10    8.90
   2  18   0   37.90    8.30
   2  18   0   38.30   10.30
   2  18   0   35.50    7.70
   2  18   0   18.20    7.80
   2  18   0   30.90    7.20
  -3 -18   0    2.90   12.90
  -3 -18   0   14.40    5.00
  -3 -18   0   14.70    8.90
   3  18   0   22.30    8.10
   3  18   0    8.10    8.00
   3  18   0    9.30    7.40
   3  18   0   24.70    7.00
   3  18   0   28.50    7.30
   3  18   0   18.90    5.70
   3  18   0    6.90    8.10
  -4 -18   0    8.70    5.60
  -4 -18   0   -5.50    8.30
  -4 -18   0   -4.40   12.90
  -4 -18   0    1.90    4.60
   4  18   0    3.50    5.80
   4  18   0   -0.90    7.00
   4  18   0   16.10    7.10
   4  18   0    5.60    7.40
   4  18   0   -1.40    7.40
   4  18   0    5.50    5.60
  -5 -18   0    2.20    4.10
  -5 -18   0  -22.90   12.60
  -5 -18   0   -6.70    8.50
  -5 -18   0    6.50    4.90
   5  18   0   -4.40    8.60
   5  18   0   -9.10    7.10
   5  18   0   16.30    5.80
   5  18   0   -0.10    5.20
   5  18   0   -0.20    7.10
   5  18   0  -10.60    6.80
   5  18   0  -10.80    5.70
  -6 -18   0   11.20   17.00
  -6 -18   0    5.70    9.40
  -6 -18   0   12.40    5.40
   6  18   0   11.30    6.60
   6  18   0   18.10    5.50
   6  18   0    3.30    7.40
   6  18   0  -10.60    7.80
   6  18   0    5.00    8.20
   6  18   0    9.90    6.80
   6  18   0   11.50    5.20
  -7 -18   0   -0.80   10.00
  -7 -18   0   -1.60    3.60
  -7 -18   0   -1.90   17.40
  -7 -18   0    0.60    4.40
   7  18   0    0.80    9.00
   7  18   0    6.20    5.10
   7  18   0    0.10    5.80
   7  18   0    1.20    6.50
   7  18   0   11.70    9.90
   7  18   0    8.40    5.30
  -8 -18   0    4.60    4.20
  -8 -18   0  -12.60   14.90
  -8 -18   0   -1.80   11.20
  -8 -18   0    2.00    6.70
   8  18   0    8.20    7.30
   8  18   0   -5.20    7.30
   8  18   0    8.00    8.30
   8  18   0   14.00    5.70
   8  18   0    3.90    5.10
   8  18   0    3.80    6.60
  -9 -18   0    9.80   14.80
  -9 -18   0    7.90    6.00
  -9 -18   0   25.60   23.90
  -9 -18   0   21.40    6.30
  -9 -18   0    8.10    5.30
   9  18   0   29.30   10.80
   9  18   0    7.30    5.70
   9  18   0    9.10    8.10
   9  18   0   21.30    6.50
   9  18   0    8.00    7.80
   9  18   0    4.60    8.50
   9  18   0    3.10    7.10
 -10 -18   0    8.10    6.40
 -10 -18   0   30.00   25.90
 -10 -18   0    0.50    5.50
 -10 -18   0    6.40    5.90
 -10 -18   0   -1.80   12.70
  10  18   0    5.20    7.40
  10  18   0   12.50    8.50
  10  18   0    1.10    7.80
  10  18   0   11.10    5.50
  10  18   0  -13.40    7.60
  10  18   0   -1.40    8.50
 -11 -18   0   15.70    7.10
 -11 -18   0   25.50   15.90
 -11 -18   0  -10.90   22.30
 -11 -18   0   18.30    7.70
  11  18   0   14.70    9.60
  11  18   0    5.80    9.00
  11  18   0   13.80    8.50
  11  18   0   18.40    9.40
 -12 -18   0   10.60    7.30
 -12 -18   0   26.50    8.00
 -12 -18   0   13.50   17.40
 -12 -18   0   32.80   30.10
  12  18   0   13.20   11.70
  12  18   0    5.90   11.50
  12  18   0  -14.60    9.60
  12  18   0   28.90   16.00
  13 -19   0   13.50    9.60
  13 -19   0   21.30    9.80
  13 -19   0   -3.40    9.80
  13 -19   0   -0.80    7.80
  13 -19   0    0.30   11.90
 -13  19   0    4.70    7.10
 -13  19   0   12.00    7.70
 -13  19   0   -5.10    7.90
 -13  19   0    6.30    6.80
 -13  19   0   -0.10    8.90
  12 -19   0   18.10    9.70
  12 -19   0    4.50    7.80
  12 -19   0   -7.50    8.10
  12 -19   0    7.90    9.30
 -12  19   0    2.50    6.30
 -12  19   0   18.10    5.70
 -12  19   0   -7.50    7.60
 -12  19   0    5.20    7.30
 -12  19   0   12.70    9.80
  11 -19   0    7.20    8.00
  11 -19   0    7.30    9.00
  11 -19   0    3.50    7.60
 -11  19   0   -3.40    6.50
 -11  19   0   -2.90    7.60
 -11  19   0    0.30    7.10
  10 -19   0    0.50    7.80
  10 -19   0   13.90    9.20
  10 -19   0    3.30    8.00
 -10  19   0   -4.60    7.30
 -10  19   0   -7.70   13.90
 -10  19   0    3.30    6.30
   9 -19   0   11.80    7.40
   9 -19   0    2.00    7.50
   9 -19   0   31.60    8.30
   9 -19   0    7.90    7.90
  -9  19   0   19.90    8.30
  -9  19   0   14.90    8.20
  -9  19   0    4.50    8.80
   8 -19   0    8.40    7.40
   8 -19   0    1.20    7.80
   8 -19   0   13.40    6.80
   8 -19   0   -0.60    7.10
  -8  19   0    3.40    7.20
  -8  19   0   -3.60    6.40
  -8  19   0   12.10    7.90
   7 -19   0   56.79   10.60
   7 -19   0   47.70   12.60
   7 -19   0   35.00    9.70
   7 -19   0   36.10   12.70
  -7  19   0   46.10   10.00
  -7  19   0   67.29   12.60
  -7  19   0   58.19   10.30
   6 -19   0  139.99   14.60
   6 -19   0  128.39   20.60
   6 -19   0  150.98   13.70
   6 -19   0  101.39   14.00
  -6  19   0  128.99   14.60
  -6  19   0  167.58   20.20
  -6  19   0  155.18   15.90
   5 -19   0  271.37   21.40
   5 -19   0  282.57   21.40
   5 -19   0  280.27   17.70
   5 -19   0  283.37   18.00
  -5  19   0  269.67   19.10
  -5  19   0  285.67   19.20
  -5  19   0  289.37   21.10
  -5  19   0  285.47   20.00
  -5  19   0  257.87   18.70
   4 -19   0  273.27   24.30
   4 -19   0  251.17   16.60
   4 -19   0  250.07   16.40
   4 -19   0  255.07   24.10
   4 -19   0  249.28   21.80
  -4  19   0  273.17   18.40
  -4  19   0  253.27   19.10
  -4  19   0  262.07   18.20
  -4  19   0  239.18   17.80
   3 -19   0  127.79   21.90
   3 -19   0  160.88   13.80
   3 -19   0  114.69   12.20
   3 -19   0  105.19   11.90
   3 -19   0   96.19   14.90
  -3  19   0  124.49   14.60
  -3  19   0  137.19   14.20
  -3  19   0  119.09   14.00
  -3  19   0  127.29   14.20
  -3  19   0  135.09   13.20
   2 -19   0   41.60    8.30
   2 -19   0   32.40    7.80
   2 -19   0   22.30    7.20
   2 -19   0   19.70   10.70
  -2  19   0   30.60    7.80
  -2  19   0   23.20    8.90
  -2  19   0   11.40    8.30
  -2  19   0    8.60    6.20
  -2  19   0   14.20    7.30
  -2  19   0   20.00    7.80
   1 -19   0   53.79    8.90
   1 -19   0   49.80   19.70
   1 -19   0   46.50    7.70
   1 -19   0   21.80   10.80
   1 -19   0   45.90    8.30
  -1  19   0   46.90    9.00
  -1  19   0   27.30    9.50
  -1  19   0   51.09   10.40
  -1  19   0   41.20    9.20
  -1  19   0   42.20    8.90
  -1  19   0   37.20    9.10
   0 -19   0  146.49   27.20
   0 -19   0  149.99   12.10
   0 -19   0  156.68   12.00
   0 -19   0  176.48   13.70
   0 -19   0  157.28   22.00
   0  19   0  124.69   13.40
   0  19   0  128.09   15.00
   0  19   0  139.79   12.90
   0  19   0  149.99   15.20
   0  19   0  156.98   15.50
   0  19   0  177.18   25.40
  -1 -19   0  148.39   12.20
  -1 -19   0  128.19   18.20
  -1 -19   0  166.08   14.90
  -1 -19   0  122.99   31.60
  -1 -19   0  191.88   17.10
   1  19   0  146.89   15.50
   1  19   0  172.58   15.70
   1  19   0  165.28   14.20
   1  19   0  168.18   13.10
   1  19   0  165.38   13.80
   1  19   0  152.78   16.00
  -2 -19   0   44.60   24.40
  -2 -19   0   42.00    9.80
  -2 -19   0   47.00    8.00
  -2 -19   0   73.99   11.80
   2  19   0   69.39   11.60
   2  19   0   48.50    8.40
   2  19   0   52.69   14.10
   2  19   0   50.09    9.60
   2  19   0   42.90   10.80
  -3 -19   0    9.60   12.70
  -3 -19   0   26.00    6.10
  -3 -19   0   15.70    9.90
   3  19   0   17.20    6.00
   3  19   0   27.40   12.60
   3  19   0   18.50    7.80
   3  19   0   11.30   10.10
   3  19   0   18.40    6.50
   3  19   0   19.10    6.40
  -4 -19   0   44.80    7.30
  -4 -19   0   30.10    8.00
  -4 -19   0   29.90   16.30
  -4 -19   0   28.30   11.60
   4  19   0   33.30    9.40
   4  19   0   24.10    6.50
   4  19   0   33.80    7.40
   4  19   0   33.50    8.50
   4  19   0   43.60    7.70
   4  19   0   23.40    8.90
   4  19   0   40.70   11.40
  -5 -19   0   47.20   13.70
  -5 -19   0   36.00   19.90
  -5 -19   0   38.10    6.90
  -5 -19   0   54.29    7.50
   5  19   0   20.70    9.20
   5  19   0   39.40    7.70
   5  19   0   33.20    9.00
   5  19   0   46.30   10.70
   5  19   0   34.40    9.40
   5  19   0   46.20   10.20
   5  19   0   56.19    8.60
  -6 -19   0   69.89   24.70
  -6 -19   0   38.90    7.60
  -6 -19   0   31.60   13.00
   6  19   0   43.90    8.50
   6  19   0   31.20    9.90
   6  19   0   36.30   10.50
   6  19   0   36.40   10.80
   6  19   0   28.50    8.70
   6  19   0   38.90    9.20
   6  19   0   48.10   10.10
  -7 -19   0   78.29    8.20
  -7 -19   0   70.29   27.00
  -7 -19   0   49.40    7.80
  -7 -19   0   79.19   17.80
   7  19   0   50.69   11.50
   7  19   0   61.89    9.30
   7  19   0   68.69    9.60
   7  19   0   78.19   12.30
   7  19   0   62.09   12.10
   7  19   0   73.09   11.70
  -8 -19   0   48.20   25.70
  -8 -19   0   31.30   14.40
  -8 -19   0   58.79    8.00
  -8 -19   0   38.50    7.10
   8  19   0   41.80   10.40
   8  19   0   31.80   10.30
   8  19   0   56.89    8.20
   8  19   0   43.10    9.20
   8  19   0   51.59   12.40
  -9 -19   0   -9.80   20.50
  -9 -19   0    7.20    5.80
  -9 -19   0   42.80   16.60
   9  19   0   24.90   11.00
   9  19   0   11.50    8.80
   9  19   0   11.10    8.20
   9  19   0   24.20    9.40
   9  19   0    7.40    9.90
   9  19   0   33.70    7.50
 -10 -19   0   -4.30   22.90
  10  19   0    6.50    8.00
  10  19   0   -0.40    7.60
  10  19   0  -16.60    8.90
  10  19   0    3.60    9.50
  10  19   0    2.20    7.70
 -11 -19   0   20.80    7.10
 -11 -19   0   15.30   17.00
 -11 -19   0    1.80    7.00
 -11 -19   0  -37.10   20.70
  11  19   0  -20.60    8.70
  11  19   0   -0.40    8.10
  11  19   0    4.60    8.90
 -12 -19   0   21.60    8.00
 -12 -19   0   40.80   31.00
 -12 -19   0   44.30   17.80
 -12 -19   0   20.30    9.00
  12  19   0   -4.60    8.80
  12  19   0   -5.20    8.10
  12  19   0    5.80    8.40
  12  19   0   16.90   10.20
  12 -20   0   71.09   17.20
  12 -20   0   39.60   13.10
  12 -20   0   38.90   10.40
  12 -20   0   89.29   14.70
 -12  20   0   71.69   12.90
 -12  20   0   58.99   12.40
 -12  20   0   35.30    9.90
  11 -20   0  134.79   18.50
  11 -20   0  138.19   17.10
  11 -20   0  117.49   16.80
  11 -20   0  128.59   16.90
 -11  20   0  154.68   16.80
 -11  20   0  130.29   17.50
 -11  20   0  115.79   15.00
  10 -20   0   84.29   12.90
  10 -20   0   86.79   14.20
  10 -20   0   73.69   12.40
  10 -20   0   95.69   16.10
 -10  20   0   83.99   14.30
 -10  20   0   95.39   14.10
 -10  20   0   91.29   13.20
   9 -20   0   45.00   11.40
   9 -20   0   63.09   14.50
   9 -20   0   34.20   11.30
   9 -20   0   54.29   11.00
  -9  20   0   47.80   11.40
  -9  20   0   46.50   10.40
  -9  20   0   31.80   10.20
   8 -20   0    4.10    7.40
   8 -20   0    9.00   20.20
   8 -20   0    3.00    7.30
   8 -20   0   -6.70    7.90
  -8  20   0    2.40    7.00
  -8  20   0  -12.60    5.80
  -8  20   0    8.70    7.90
   7 -20   0    0.00    6.80
   7 -20   0   17.30   14.70
   7 -20   0   -4.80   10.40
   7 -20   0   -4.00    8.10
  -7  20   0   -0.90    7.10
  -7  20   0    4.70    6.80
  -7  20   0   -8.10    6.10
   6 -20   0   19.90    7.60
   6 -20   0  -11.80    7.30
   6 -20   0   10.90    7.40
   6 -20   0    3.60   12.20
  -6  20   0    9.70    8.40
  -6  20   0    7.70    7.60
  -6  20   0    9.70    8.70
   5 -20   0    7.80    6.50
   5 -20   0   15.90    7.40
   5 -20   0   10.40    9.00
   5 -20   0   -0.90   10.70
   5 -20   0   18.20   12.80
  -5  20   0    7.00    7.80
  -5  20   0   -3.40    7.80
  -5  20   0    7.40   10.50
   4 -20   0   24.20    7.70
   4 -20   0   65.89   13.10
   4 -20   0   26.60    8.00
   4 -20   0   10.70    9.70
   4 -20   0   19.20   11.70
  -4  20   0   14.80    8.10
  -4  20   0   25.10   10.70
  -4  20   0   25.20    8.90
  -4  20   0   10.40    8.10
  -4  20   0   20.00    8.90
   3 -20   0   38.30    9.20
   3 -20   0   17.30    6.60
   3 -20   0    0.60   11.60
   3 -20   0    6.60   10.10
   3 -20   0    9.10    6.80
  -3  20   0   -1.60    7.30
  -3  20   0    9.60    7.20
  -3  20   0   20.40   10.10
  -3  20   0   14.10    8.80
  -3  20   0    3.10    7.00
   2 -20   0   55.89   15.00
   2 -20   0   21.10   11.70
   2 -20   0   55.09    9.00
   2 -20   0   45.80    8.40
  -2  20   0   50.59    9.70
  -2  20   0   58.89   10.90
  -2  20   0   36.80    9.30
  -2  20   0   37.40   11.80
  -2  20   0   52.39   16.50
  -2  20   0   41.50   10.00
   1 -20   0   60.29   17.00
   1 -20   0   58.09    9.30
   1 -20   0   56.99    9.00
   1 -20   0   22.10   12.40
  -1  20   0   84.49   12.20
  -1  20   0   52.49   10.30
  -1  20   0   52.99   10.40
  -1  20   0   63.59   10.50
   0 -20   0   55.89   16.60
   0 -20   0   88.29   10.70
   0 -20   0  100.09   12.00
   0 -20   0   68.19    9.90
   0 -20   0   60.09   15.10
   0  20   0  103.09   11.80
   0  20   0   82.09   11.90
   0  20   0   63.89   11.20
   0  20   0   69.89   15.20
   0  20   0   80.59   12.20
   0  20   0   79.39   13.80
  -1 -20   0   20.00    6.90
  -1 -20   0   15.70    6.40
  -1 -20   0   21.80   15.80
  -1 -20   0   22.10    8.20
   1  20   0   27.80    7.70
   1  20   0   17.70    9.30
   1  20   0   25.50    8.30
   1  20   0   16.40    8.10
   1  20   0   12.30    8.80
   1  20   0   11.60    7.50
  -2 -20   0    1.90   13.30
  -2 -20   0    3.90    8.60
  -2 -20   0    8.80    5.80
   2  20   0   12.90    8.80
   2  20   0   27.80    6.40
   2  20   0   19.50    9.80
   2  20   0   27.90    7.70
   2  20   0   12.30    6.60
   2  20   0    4.80    7.50
  -3 -20   0   -9.10   13.40
  -3 -20   0   -5.20    8.60
  -3 -20   0   -4.10    4.50
  -3 -20   0   -1.80    4.30
   3  20   0    6.40    7.90
   3  20   0   -3.40    6.00
   3  20   0   23.80    6.90
   3  20   0   -3.60    6.80
   3  20   0    3.20    5.70
   3  20   0    5.70    8.10
  -4 -20   0    6.60   15.30
  -4 -20   0    4.20    9.50
  -4 -20   0   -4.00    7.80
  -4 -20   0    8.60    4.80
   4  20   0   -3.90    7.20
   4  20   0   -0.60    7.80
   4  20   0    6.70    6.40
   4  20   0    9.60    8.30
   4  20   0   -2.60    5.90
   4  20   0    0.20    6.10
  -5 -20   0    4.80   10.40
  -5 -20   0    1.30    4.50
  -5 -20   0    3.90    4.60
  -5 -20   0  -28.10   13.00
   5  20   0   -2.90    7.20
   5  20   0    4.40    6.20
   5  20   0    3.00    5.70
   5  20   0    3.80    7.60
   5  20   0   -6.80    6.30
   5  20   0    4.90    8.00
   5  20   0   -2.10    6.50
  -6 -20   0   -7.30    5.30
  -6 -20   0   -5.20    5.10
  -6 -20   0   11.00   20.40
  -6 -20   0   10.80   11.10
   6  20   0   -0.70    6.60
   6  20   0   14.50    6.10
   6  20   0   22.70    8.50
   6  20   0    2.00    7.80
   6  20   0   24.10    7.30
   6  20   0    3.90    8.20
   6  20   0    0.60    7.50
  -7 -20   0   15.90    5.60
  -7 -20   0    4.70   12.60
  -7 -20   0   23.60   15.30
   7  20   0    2.90    8.80
   7  20   0   16.20    7.70
   7  20   0   18.70   10.30
   7  20   0   16.20    7.80
   7  20   0   25.40    7.90
   7  20   0   20.30    7.50
  -8 -20   0   32.20   24.30
  -8 -20   0   26.60   15.30
  -8 -20   0   29.00    7.70
   8  20   0   24.90   10.00
   8  20   0   14.80    6.90
   8  20   0   19.10   10.60
   8  20   0   27.20    9.20
   8  20   0   33.80    9.60
  -9 -20   0   35.20   24.40
  -9 -20   0   41.30   16.70
   9  20   0    0.80    9.70
   9  20   0   22.30   10.60
   9  20   0    7.40    7.90
   9  20   0   14.80    7.90
   9  20   0   31.20    8.80
 -10 -20   0   45.00   18.70
 -10 -20   0    8.20   24.50
  10  20   0   37.30   13.40
  10  20   0   -7.50   10.30
  10  20   0   21.90   13.30
 -11 -20   0    8.60   27.60
 -11 -20   0    6.20   17.20
  11  20   0   13.60    8.60
  11  20   0    0.50    8.40
  11  20   0  -15.60    7.70
  11  20   0  -21.00    9.60
  11  20   0    0.50    9.50
  11 -21   0   11.40    8.40
  11 -21   0   10.70    9.70
  11 -21   0    3.70    9.40
 -11  21   0    4.70    7.20
 -11  21   0  -15.60    8.10
 -11  21   0    4.40    7.90
  10 -21   0   16.80    8.80
  10 -21   0   20.20   10.60
  10 -21   0   -8.70    8.20
 -10  21   0   -1.60    7.20
 -10  21   0    3.00    8.00
 -10  21   0    0.50    8.50
   9 -21   0   39.80   12.10
   9 -21   0   52.49   11.40
   9 -21   0   24.40   16.40
   9 -21   0   59.09   12.40
  -9  21   0   36.10   10.80
  -9  21   0   25.00    9.50
  -9  21   0   29.70   11.80
   8 -21   0   14.00    9.80
   8 -21   0   23.30    9.20
   8 -21   0   18.40    8.60
   8 -21   0   15.80   14.50
  -8  21   0   15.20    8.70
  -8  21   0    2.10    7.80
  -8  21   0   24.20    8.60
   7 -21   0   19.80    7.90
   7 -21   0    2.30    8.60
   7 -21   0    2.00   10.90
   7 -21   0    6.30    8.30
  -7  21   0    5.10    7.40
  -7  21   0    3.20    8.00
  -7  21   0    5.50    7.20
   6 -21   0    8.70   11.10
   6 -21   0   -5.60    7.00
   6 -21   0   10.60    7.70
   6 -21   0   -2.90    8.90
  -6  21   0   10.00    8.10
  -6  21   0    4.40   10.20
  -6  21   0    8.50    9.00
   5 -21   0   63.89   13.60
   5 -21   0   88.69   13.40
   5 -21   0   48.80   13.90
   5 -21   0  109.79   12.50
  -5  21   0   71.99   12.80
  -5  21   0   66.99   12.70
  -5  21   0   60.99   11.90
   4 -21   0  114.89   17.10
   4 -21   0  123.39   21.70
   4 -21   0  127.39   13.30
   4 -21   0   99.69   19.30
  -4  21   0  111.19   15.10
  -4  21   0   93.89   14.10
  -4  21   0  129.29   14.80
  -4  21   0  145.09   15.50
   3 -21   0   73.79   11.50
   3 -21   0   89.59   12.00
   3 -21   0   69.29   15.00
   3 -21   0   67.19   15.40
   3 -21   0  108.69   12.40
  -3  21   0   66.99   11.60
  -3  21   0   96.29   13.80
  -3  21   0  101.09   13.30
  -3  21   0   78.39   11.80
  -3  21   0   72.99   12.20
  -3  21   0   96.79   13.90
   2 -21   0   49.70   17.10
   2 -21   0   36.00    8.20
   2 -21   0   28.00    7.70
   2 -21   0   15.10   12.30
  -2  21   0   54.99   11.80
  -2  21   0   62.89   10.60
  -2  21   0   45.60   10.50
  -2  21   0   48.60    9.80
  -2  21   0   31.60    9.20
  -2  21   0   20.90    9.60
   1 -21   0    1.00   11.40
   1 -21   0   15.90    7.70
   1 -21   0    6.10   11.10
   1 -21   0   -1.40    5.90
  -1  21   0   10.90    7.30
  -1  21   0   22.10    7.50
  -1  21   0   12.50    8.40
  -1  21   0    2.00    7.20
  -1  21   0    1.30    7.00
  -1  21   0   15.30    9.40
   0 -21   0    5.40   13.30
   0 -21   0    6.40    6.50
   0 -21   0   24.80    8.20
   0 -21   0   14.50    7.40
   0 -21   0    2.30   13.10
   0  21   0   22.50    7.40
   0  21   0   21.50    9.20
   0  21   0   17.80    7.80
   0  21   0   15.30    9.30
   0  21   0    6.20    7.50
   0  21   0   19.10    8.90
  -1 -21   0   43.60    9.80
  -1 -21   0   32.90   17.50
  -1 -21   0   35.30    8.00
  -1 -21   0   32.20    7.60
   1  21   0   29.70    9.00
   1  21   0   29.10   10.80
   1  21   0   35.70   11.00
   1  21   0   31.50    8.90
   1  21   0   24.30    9.50
   1  21   0   36.30    8.00
  -2 -21   0   17.80    9.50
  -2 -21   0   22.40    6.50
  -2 -21   0   15.40   15.40
   2  21   0   29.40   10.20
   2  21   0   11.20    6.70
   2  21   0    5.90    8.50
   2  21   0   14.10    7.50
   2  21   0    5.80    6.70
   2  21   0   32.80   10.30
  -3 -21   0    3.70    5.70
  -3 -21   0   -2.10    4.60
  -3 -21   0    8.70    9.60
  -3 -21   0   16.70   16.50
   3  21   0    6.40    6.50
   3  21   0   -0.30    8.10
   3  21   0    1.90    7.80
   3  21   0   -3.50    6.10
   3  21   0    3.20    7.40
   3  21   0    3.90    8.60
  -4 -21   0  -10.70   13.00
  -4 -21   0    1.40    5.40
  -4 -21   0   -4.00   10.50
   4  21   0    2.80    8.50
   4  21   0    4.70    7.40
   4  21   0   10.00    6.80
   4  21   0    9.90    8.50
   4  21   0    0.10    6.50
   4  21   0   -4.60    7.50
  -5 -21   0   13.70   12.00
  -5 -21   0   14.60    9.60
  -5 -21   0    2.90   23.30
  -5 -21   0   15.90    6.10
   5  21   0   16.70    9.30
   5  21   0    6.90    8.40
   5  21   0    4.00    7.00
   5  21   0   19.70    9.50
   5  21   0   26.30    7.90
   5  21   0    3.00    8.80
   5  21   0   16.40    7.10
  -6 -21   0   26.50   21.10
  -6 -21   0   40.80   22.60
  -6 -21   0   19.30    6.30
  -6 -21   0   36.10    8.30
   6  21   0   26.20   10.20
   6  21   0   27.90    8.40
   6  21   0   11.20    9.60
   6  21   0   33.60    9.70
   6  21   0   23.50    9.20
  -7 -21   0  100.99   19.40
  -7 -21   0   52.89   25.50
   7  21   0   60.39   11.60
   7  21   0   87.39   14.30
   7  21   0   56.69   13.90
   7  21   0   62.09   13.00
  -8 -21   0   80.19   18.40
  -8 -21   0   78.09   30.40
   8  21   0   60.69   13.80
   8  21   0   47.70   11.00
   8  21   0   26.10   11.30
   8  21   0   31.30    8.90
  -9 -21   0   23.60   17.90
  -9 -21   0    9.50   25.50
   9  21   0   -1.60   10.30
 -10 -21   0   28.80   18.00
 -10 -21   0   -3.60   26.50
  10  21   0   35.10   12.70
  10  21   0   41.20   11.20
  10  21   0   18.10    9.50
  10  21   0   17.70    9.60
  10  21   0   -5.50   11.40
  10 -22   0   62.09   12.60
  10 -22   0   49.99   17.60
  10 -22   0   85.39   14.90
  10 -22   0   37.50   15.80
 -10  22   0   35.50   10.80
 -10  22   0   32.60   10.50
 -10  22   0   22.20   10.50
   9 -22   0  164.08   18.30
   9 -22   0   84.79   19.40
   9 -22   0   83.79   23.40
  -9  22   0   92.59   15.10
  -9  22   0   92.29   14.10
  -9  22   0   90.29   14.80
   8 -22   0   72.99   11.90
   8 -22   0   35.50   11.50
   8 -22   0   37.80   14.30
   8 -22   0   51.59   11.30
  -8  22   0   35.60   11.00
  -8  22   0   44.50   11.10
  -8  22   0   46.60   10.70
   7 -22   0   53.19   10.50
   7 -22   0   50.49   17.00
   7 -22   0   56.09   11.00
   7 -22   0   30.40   12.10
  -7  22   0   42.40   11.30
  -7  22   0   27.10   10.10
   6 -22   0    0.80   10.60
   6 -22   0   28.80    8.90
   6 -22   0   23.90    7.50
   6 -22   0   10.50   10.80
  -6  22   0    9.90    8.10
  -6  22   0    8.20    8.20
   5 -22   0   -5.00   10.20
   5 -22   0   11.30   11.10
   5 -22   0   37.80    8.20
   5 -22   0   31.10    8.30
  -5  22   0   10.10    9.70
  -5  22   0   16.20    9.10
  -5  22   0    0.00    7.50
  -5  22   0   13.50   11.50
   4 -22   0   11.20    7.70
   4 -22   0   11.20   10.40
   4 -22   0  -17.50    9.70
   4 -22   0   14.60    7.50
  -4  22   0    1.40    7.60
  -4  22   0   18.20    9.30
  -4  22   0    1.00    8.50
  -4  22   0   -3.00   14.20
  -4  22   0    7.00    7.80
   3 -22   0    3.00   14.20
   3 -22   0   16.30    7.50
   3 -22   0    3.90    6.70
   3 -22   0   -4.50   11.40
   3 -22   0   18.40    7.10
  -3  22   0   -2.00    7.70
  -3  22   0   21.70    9.50
  -3  22   0   14.50    8.90
  -3  22   0    1.50    8.50
  -3  22   0    8.40    7.50
   2 -22   0  -10.00   12.10
   2 -22   0    5.80    6.80
   2 -22   0   19.20    7.60
  -2  22   0    0.90    8.60
  -2  22   0    3.30    8.80
  -2  22   0   -1.70    7.10
  -2  22   0    1.90    7.30
  -2  22   0    1.60    7.70
  -2  22   0    0.50    6.80
   1 -22   0   -9.60   11.50
   1 -22   0    4.10    5.40
   1 -22   0   -6.10    6.70
   1 -22   0    0.50   11.00
  -1  22   0   -0.90    7.60
  -1  22   0    1.30    7.10
  -1  22   0   -6.00    7.20
  -1  22   0    1.30    8.70
  -1  22   0   -8.00    7.50
  -1  22   0    1.00    8.00
   0 -22   0   27.80   16.10
   0 -22   0   32.80    8.20
   0 -22   0   14.50    7.30
   0  22   0   33.90   11.20
   0  22   0   10.00    9.40
   0  22   0   36.30    9.80
   0  22   0   32.70    9.70
   0  22   0   27.30    9.70
   0  22   0   26.30    9.30
  -1 -22   0   69.89   22.10
  -1 -22   0   29.10    7.40
  -1 -22   0   27.60    8.00
  -1 -22   0   31.60    9.20
   1  22   0   32.70   10.70
   1  22   0   32.10   10.20
   1  22   0   30.40   10.60
   1  22   0   49.40   10.90
   1  22   0   37.90    9.10
   1  22   0   22.20    9.50
  -2 -22   0   22.20   20.80
  -2 -22   0   28.20    6.90
  -2 -22   0   34.00   10.50
   2  22   0   19.10    8.50
   2  22   0   25.40    8.60
   2  22   0    9.20    9.10
   2  22   0   40.90   10.70
   2  22   0   55.19   17.80
   2  22   0   15.90    9.30
  -3 -22   0   12.40    6.10
  -3 -22   0   25.60   24.80
  -3 -22   0   48.50   12.50
  -3 -22   0   12.30    5.80
   3  22   0   33.20   10.80
   3  22   0   43.20    9.10
   3  22   0   17.10    8.90
   3  22   0   33.80   12.00
   3  22   0   18.70   10.20
   3  22   0   47.00    9.50
  -4 -22   0   49.00    8.90
  -4 -22   0   35.70   13.70
  -4 -22   0   49.99   23.90
  -4 -22   0   30.00    9.60
   4  22   0   28.60    8.90
   4  22   0   36.30   10.40
   4  22   0   54.09   13.40
   4  22   0   41.80   11.70
   4  22   0   24.60    9.80
  -5 -22   0   24.50   14.40
  -5 -22   0   24.80   19.90
   5  22   0   27.10   12.00
   5  22   0   35.90   11.20
   5  22   0   44.90   11.60
   5  22   0   33.60   10.20
  -6 -22   0   -0.60   21.30
  -6 -22   0   60.99   16.60
   6  22   0   33.20   10.30
   6  22   0   -0.20    9.00
   6  22   0    6.00    8.90
   6  22   0   -6.20    8.30
  -7 -22   0   29.80   15.10
  -7 -22   0    3.10   19.80
   7  22   0   25.60    9.20
   7  22   0    2.00    8.10
   7  22   0   -0.50   10.20
   7  22   0  -11.70    7.20
  -8 -22   0   16.80   26.50
  -8 -22   0   58.29   18.40
   8  22   0   26.00   10.30
   8  22   0   -1.70   10.10
   8  22   0   16.80   12.20
   8  22   0    2.10   10.50
  -9 -22   0   27.60   17.00
  -9 -22   0   51.09   27.20
   9 -23   0   58.09   21.20
   8 -23   0   19.50   12.10
   8 -23   0   38.90   11.50
   8 -23   0   49.20   18.80
   8 -23   0   38.80    9.80
  -8  23   0   31.80   11.00
  -8  23   0   48.70   12.50
   7 -23   0    5.60   15.90
   7 -23   0   -8.00   10.70
   7 -23   0   15.70    9.90
   7 -23   0   12.10    9.30
  -7  23   0   26.20    9.70
  -7  23   0   11.90    9.10
   6 -23   0    5.90   13.30
   6 -23   0   -2.30   10.70
   6 -23   0   17.40   10.10
   6 -23   0   19.00   11.00
  -6  23   0   13.00    9.10
  -6  23   0   13.80    8.40
  -6  23   0   -3.40    8.10
   5 -23   0   -1.60   12.00
   5 -23   0   20.40    9.00
   5 -23   0   23.10    9.00
   5 -23   0   22.30   14.50
  -5  23   0   10.40   10.20
  -5  23   0   22.60   10.00
  -5  23   0   20.90    9.10
   4 -23   0   16.30   11.90
   4 -23   0   -8.20   10.80
   4 -23   0   -0.70    7.60
   4 -23   0    2.60    7.80
  -4  23   0    4.60    8.50
  -4  23   0   11.20    8.80
  -4  23   0   13.30    8.30
  -4  23   0    9.10    9.20
   3 -23   0   -8.50   11.40
   3 -23   0    8.60    6.90
   3 -23   0    0.40   13.50
   3 -23   0   25.40    7.80
  -3  23   0   -3.60    7.30
  -3  23   0   11.00    9.10
  -3  23   0    5.30    8.70
  -3  23   0   12.50    8.90
   2 -23   0    5.50   14.90
   2 -23   0  -10.30   11.80
   2 -23   0  -12.60    6.60
   2 -23   0   10.80    7.00
  -2  23   0    5.30    8.80
  -2  23   0    0.30    8.00
  -2  23   0    2.70    8.40
  -2  23   0    8.00    9.20
   1 -23   0   -0.30    7.00
   1 -23   0  -12.90   12.20
   1 -23   0  -11.30   13.60
   1 -23   0    2.10    7.40
  -1  23   0    0.50    7.70
  -1  23   0   13.70   10.70
  -1  23   0   14.30    9.40
  -1  23   0    0.80    9.00
   0 -23   0   -0.80    7.20
   0 -23   0    3.00    7.60
   0 -23   0   17.20   16.60
   0  23   0    7.20    8.20
   0  23   0   15.30    9.50
   0  23   0   17.10   10.90
   0  23   0    6.20    9.30
  -1 -23   0   66.69   21.50
  -1 -23   0   66.59   10.30
  -1 -23   0   33.60   10.40
  -1 -23   0  102.39   13.20
   1  23   0   77.39   14.40
   1  23   0   54.49   12.40
   1  23   0   50.69   12.10
   1  23   0   55.19   11.70
  -2 -23   0   77.79   10.20
  -2 -23   0  130.69   27.00
  -2 -23   0  110.79   14.80
   2  23   0   71.69   13.30
   2  23   0   86.29   15.30
   2  23   0   94.29   13.30
   2  23   0   69.19   12.50
  -3 -23   0   74.19   23.90
  -3 -23   0   84.29   15.30
   3  23   0   57.79   13.10
   3  23   0   57.69   13.70
   3  23   0   45.80   13.60
   3  23   0   54.29   11.60
  -4 -23   0   42.40   13.30
  -4 -23   0   17.60   20.20
   4  23   0    5.80    7.50
   4  23   0    5.40   10.10
   4  23   0   14.20    9.90
   4  23   0    7.90    9.10
  -5 -23   0   23.10   22.90
  -5 -23   0  -16.20   21.60
   5  23   0   13.90   10.90
   5  23   0   -5.20    9.10
   5  23   0    4.50    8.60
   5  23   0    1.10    8.80
  -6 -23   0   16.70   14.90
  -6 -23   0    9.60   23.20
   6  23   0   -8.60   10.30
   6  23   0    6.20   19.30
  -7 -23   0   19.10   16.00
  -7 -23   0   26.40   22.20
   7  23   0    5.50    8.00
   7  23   0   -6.20    8.40
   7  23   0    5.60    9.30
   7  23   0  -12.40   10.50
   7 -24   0    4.10   12.80
   7 -24   0    9.30    9.50
   7 -24   0   39.70   21.20
   7 -24   0    5.20   11.00
  -7  24   0   13.60    9.30
  -7  24   0   18.20   10.10
  -7  24   0   13.60    9.80
   6 -24   0   39.50   10.50
   6 -24   0   24.80   17.00
   6 -24   0   32.00   13.70
   6 -24   0   55.99   19.50
  -6  24   0   48.80   11.50
  -6  24   0   31.70   11.50
  -6  24   0   33.70   11.30
   5 -24   0  126.39   26.40
   5 -24   0   80.89   13.00
   5 -24   0   52.29   15.60
  -5  24   0   61.79   11.80
  -5  24   0   82.59   15.10
  -5  24   0   96.99   14.80
  -5  24   0   89.29   15.00
   4 -24   0   23.10   14.10
   4 -24   0   70.09   11.50
   4 -24   0   53.29   21.40
  -4  24   0   60.69   12.90
  -4  24   0   48.00   12.70
  -4  24   0   54.89   13.50
  -4  24   0   55.69   12.70
   3 -24   0   69.19   18.30
   3 -24   0   42.00   16.20
  -3  24   0   39.90   11.10
  -3  24   0   43.90   11.40
  -3  24   0   25.90   10.10
  -3  24   0   43.50   11.60
   2 -24   0  -11.30    8.20
   2 -24   0   -1.50    7.70
   2 -24   0    9.50   15.70
   2 -24   0   10.10   14.90
  -2  24   0   -9.30    7.90
  -2  24   0   13.10    8.90
  -2  24   0   -5.80    8.00
  -2  24   0   19.20    9.40
   1 -24   0    1.50   14.30
   1 -24   0  -17.30    8.10
   1 -24   0    2.10    8.50
  -1  24   0    2.10    8.40
  -1  24   0   19.60   10.00
  -1  24   0  -10.10    7.30
  -1  24   0    6.90    7.90
   0 -24   0   -9.90    7.30
   0 -24   0   -6.20   13.10
   0  24   0    1.70    7.60
   0  24   0  -11.00    8.20
   0  24   0   -8.40    7.70
   0  24   0   -2.70    8.60
  -1 -24   0   12.80   18.20
  -1 -24   0   24.00    9.30
   1  24   0   11.60    9.30
   1  24   0   15.00   10.00
   1  24   0    8.00    9.20
   1  24   0    7.50   10.10
  -2 -24   0   18.30   10.80
  -2 -24   0    8.40   17.50
   2  24   0   11.80   10.60
   2  24   0   13.10    9.20
   2  24   0   10.20   10.10
   2  24   0    3.30    9.30
  -3 -24   0   51.59   12.60
  -3 -24   0   29.60   20.10
   3  24   0    6.60    8.50
   3  24   0   -8.00    9.40
   3  24   0    3.00    9.80
   3  24   0   13.40    9.90
  -4 -24   0   46.70   14.50
  -4 -24   0   44.90   25.10
   4  24   0   32.60   12.70
   4  24   0    5.70   14.30
   4  24   0   17.80   16.60
  -5 -24   0   43.70   25.50
  -5 -24   0   90.49   18.00
   5  24   0   41.30   11.20
   5  24   0   36.60   18.50
   5  24   0   31.90   12.60
   5  24   0   41.80   12.50
   5 -25   0   28.70   15.20
   4 -25   0    4.10    9.90
   4 -25   0   10.60   13.70
   4 -25   0  -10.30   12.40
  -4  25   0   -8.00    9.30
  -4  25   0    9.30   10.20
  -4  25   0    6.10    9.70
  -4  25   0    5.60    9.90
   3 -25   0   37.10   18.40
   3 -25   0    2.30    9.00
   3 -25   0   10.10   15.80
  -3  25   0   29.10   11.70
  -3  25   0   18.50   14.10
  -3  25   0   41.60   11.30
  -3  25   0   22.60   11.40
   2 -25   0   70.69   21.30
  -2  25   0   39.70   11.90
  -2  25   0   57.49   14.90
  -2  25   0   32.10   18.90
  -2  25   0   35.00   12.20
   1 -25   0   38.10   21.10
  -1  25   0   12.00   15.20
  -1  25   0   16.10   10.90
  -1  25   0   10.70   10.20
  -1  25   0   36.80   14.10
   0 -25   0    7.90   17.20
   0  25   0    4.90   10.70
   0  25   0    2.70    8.40
   0  25   0    3.40   10.90
   0  25   0    5.20   10.30
  -1 -25   0   27.90   22.60
   1  25   0   -1.50   17.40
   1  25   0   16.50   17.30
   1  25   0   -3.60    9.00
   1  25   0   11.00    9.00
  -2 -25   0   84.79   14.10
  -2 -25   0   32.60   21.50
   2  25   0   21.90   12.30
   2  25   0   38.30   12.10
   2  25   0   26.50   10.60
   2  25   0   -7.80   11.50
  -3 -25   0   70.79   27.70
  -3 -25   0   71.79   14.00
   3  25   0   43.90   10.50
   3  25   0   41.80   13.90
   3  25   0   50.99   13.50
   3  25   0   32.60   11.10
   3  25  -1    6.00    8.60
   3  25  -1   -3.00    9.10
   3  25  -1   -0.50    9.60
   3  25  -1   10.20   11.50
  -3 -25   1   13.10   24.30
  -3 -25   1   23.30   12.40
   2  25  -1   18.70    9.60
   2  25  -1   14.70    9.20
   2  25  -1   12.80   11.30
   2  25  -1    4.40    8.60
  -2 -25   1    2.10   20.80
  -2 -25   1   29.00   12.30
   1  25  -1   13.40   12.50
   1  25  -1   13.60   10.30
   1  25  -1   18.00    9.90
  -1 -25   1   15.80   21.00
   0  25  -1   18.10   10.00
   0  25  -1   -6.50    9.70
   0  25  -1   18.40   10.00
   0 -25   1    4.70   16.30
  -1  25  -1   11.00   12.40
  -1  25  -1   15.10   10.80
  -1  25  -1    0.60   11.80
  -1  25  -1    6.10   10.50
   1 -25   1   18.90   16.00
  -2  25  -1   25.60   12.00
  -2  25  -1   32.00   12.40
  -2  25  -1   33.60   12.70
  -2  25  -1   33.80   12.20
   2 -25   1   23.00   21.20
   2 -25   1   43.40   18.50
  -3  25  -1   28.20   11.50
  -3  25  -1   41.50   12.60
  -3  25  -1   63.99   13.80
  -3  25  -1   58.09   13.50
   3 -25   1   69.49   20.00
  -4  25  -1   88.19   14.20
  -4  25  -1   67.09   14.50
  -4  25  -1   75.69   16.40
  -4  25  -1   52.29   13.40
   4 -25   1   82.39   29.60
   4 -25   1   93.49   23.50
   5 -25   1   78.49   21.90
   5 -25   1   33.90   16.90
   5  24  -1    5.70    8.20
   5  24  -1   12.80    9.60
   5  24  -1    6.70   11.30
  -5 -24   1   37.60   14.70
  -5 -24   1  -30.60   19.30
   4  24  -1   27.40   12.20
  -4 -24   1   66.39   25.20
  -4 -24   1   60.49   14.00
   3  24  -1  139.59   16.10
   3  24  -1   94.39   15.70
   3  24  -1  101.09   16.00
   3  24  -1  120.29   18.70
  -3 -24   1  117.49   30.10
  -3 -24   1  176.18   20.90
   2  24  -1   51.39   11.90
   2  24  -1   66.39   14.60
   2  24  -1   73.19   13.40
   2  24  -1   44.50   13.20
  -2 -24   1   72.79   23.50
  -2 -24   1   74.29   13.00
   1  24  -1   29.10   12.80
   1  24  -1   35.20   10.20
   1  24  -1   12.70    9.00
   1  24  -1   23.10   10.70
  -1 -24   1   29.60   19.00
   0  24  -1    4.70    8.90
   0  24  -1    5.00    8.50
   0  24  -1   -8.80    8.70
   0  24  -1   -7.70    8.60
   0 -24   1    1.60   14.10
  -1  24  -1   12.20    8.70
  -1  24  -1    8.50    8.90
  -1  24  -1   -4.50    9.00
  -1  24  -1   11.00    9.40
   1 -24   1    4.10   14.00
   1 -24   1    0.80   14.20
   1 -24   1   -5.10    7.70
  -2  24  -1   14.20   10.20
  -2  24  -1   15.30    9.60
  -2  24  -1   17.60    9.20
  -2  24  -1   10.70    9.50
   2 -24   1   19.00   16.70
   2 -24   1   -9.00   10.30
   2 -24   1   -6.60    8.50
   2 -24   1  -23.10   12.00
  -3  24  -1   18.40    9.60
  -3  24  -1    8.90    8.30
  -3  24  -1   -9.70    8.40
  -3  24  -1    0.10    9.00
   3 -24   1    5.70   14.40
   3 -24   1  -11.80   12.00
   3 -24   1    9.40    8.40
   3 -24   1   -6.60    7.70
  -4  24  -1    8.10    9.90
  -4  24  -1   25.40    9.90
  -4  24  -1    3.10    9.20
  -4  24  -1   17.30    9.40
   4 -24   1   -0.60    8.20
   4 -24   1    0.30   13.20
   4 -24   1   21.50    9.80
   4 -24   1    5.60   13.40
  -5  24  -1   26.10   10.90
  -5  24  -1   42.20   11.30
  -5  24  -1   24.20    9.70
  -5  24  -1   34.90   12.30
   5 -24   1   26.80   14.90
   5 -24   1    7.40   11.70
   5 -24   1   28.80    9.80
   5 -24   1   19.00   14.70
  -6  24  -1   16.90    9.80
  -6  24  -1    3.20    8.30
  -6  24  -1   16.40    9.80
   6 -24   1   19.10   17.60
   6 -24   1   28.30   15.50
   6 -24   1    2.00   13.00
   6 -24   1    0.30   12.20
  -7  24  -1   15.80   12.20
  -7  24  -1   25.40   10.60
  -7  24  -1   38.60   10.70
   7 -24   1   17.70   15.60
   7 -24   1    5.10   12.90
   7 -24   1   22.00   11.40
   7  23  -1    7.70   10.50
   7  23  -1   -3.50    7.50
   7  23  -1   -6.90    6.70
   7  23  -1  -18.60    8.90
  -7 -23   1   20.30   15.20
  -7 -23   1    1.60   22.20
   6  23  -1    1.20   16.90
  -6 -23   1   62.19   16.40
  -6 -23   1   74.89   26.30
   5  23  -1   38.70   11.70
   5  23  -1   65.19   12.00
   5  23  -1   53.89   13.20
   5  23  -1   59.69   11.10
  -5 -23   1   99.39   26.90
  -5 -23   1   94.19   18.70
   4  23  -1   50.89   12.20
   4  23  -1   44.90   12.60
   4  23  -1   42.60    9.70
   4  23  -1   71.79   15.10
  -4 -23   1   48.80   19.70
  -4 -23   1   99.49   17.10
   3  23  -1   26.80    9.20
   3  23  -1   36.80   12.50
   3  23  -1   25.40   10.40
   3  23  -1   66.19   13.10
  -3 -23   1   38.60   12.10
  -3 -23   1   37.70   21.40
   2  23  -1   17.00    9.30
   2  23  -1   -1.60    7.70
   2  23  -1    1.40    9.10
   2  23  -1   -7.30    6.50
  -2 -23   1   33.40   18.60
  -2 -23   1   12.10    9.70
  -2 -23   1  -10.10    5.90
  -2 -23   1   -2.20    6.10
   1  23  -1   12.60    9.30
   1  23  -1   26.90   10.10
   1  23  -1    9.90    7.60
   1  23  -1   18.20   10.10
  -1 -23   1  -10.70    6.00
  -1 -23   1   10.20    7.20
  -1 -23   1   37.30    9.50
  -1 -23   1    7.50   19.70
   0  23  -1   10.10    9.50
   0  23  -1    1.90    9.50
   0  23  -1    4.70    8.40
   0  23  -1    2.40    8.10
   0 -23   1    5.30    7.40
   0 -23   1    8.10   15.10
   0 -23   1    6.20   14.80
   0 -23   1    5.60    7.70
  -1  23  -1   13.20    9.00
  -1  23  -1   15.50   10.90
  -1  23  -1   15.00    8.20
  -1  23  -1    4.30   10.40
   1 -23   1    3.20   13.80
   1 -23   1   11.10    7.90
   1 -23   1   11.40   15.20
   1 -23   1   33.70   10.30
  -2  23  -1    0.30    8.40
  -2  23  -1    2.30    8.50
  -2  23  -1   -4.80    7.70
  -2  23  -1    1.50    7.60
   2 -23   1    9.80    7.10
   2 -23   1    1.70    7.60
   2 -23   1   -9.10   11.20
   2 -23   1   -9.30   13.00
  -3  23  -1    4.40    7.60
  -3  23  -1   21.80    8.80
  -3  23  -1   12.20    9.10
  -3  23  -1    5.50    8.90
   3 -23   1   -7.20   12.30
   3 -23   1   22.80    7.80
   3 -23   1   15.90   12.60
   3 -23   1   11.60    7.70
  -4  23  -1   45.60   11.30
  -4  23  -1   28.00   10.80
  -4  23  -1   49.00   11.10
  -4  23  -1   45.40   11.10
   4 -23   1   46.90   10.30
   4 -23   1   26.70   13.90
   4 -23   1   43.50   18.40
  -5  23  -1   19.30    8.80
  -5  23  -1   12.80    7.90
  -5  23  -1   23.10   10.70
   5 -23   1   22.70    8.70
   5 -23   1   10.30    9.50
   5 -23   1   14.40   12.00
   5 -23   1   13.20   14.60
  -6  23  -1   25.20    9.50
  -6  23  -1   21.30    9.80
   6 -23   1   51.69   11.20
   6 -23   1   62.99   21.60
   6 -23   1   31.30   13.60
  -7  23  -1   19.20    8.90
  -7  23  -1   27.60   10.60
   7 -23   1   43.90   10.40
   7 -23   1   22.40   11.30
   7 -23   1    3.70   12.00
   7 -23   1    7.80   10.80
  -8  23  -1   32.30   10.50
  -8  23  -1   22.90   11.40
  -8  23  -1   53.99   12.30
   8 -23   1   61.29   11.90
   8 -23   1   30.10   15.20
   8 -23   1   59.29   12.20
   8 -23   1   40.10   13.10
   9 -23   1   25.10   17.10
   9 -23   1   58.79   11.60
  -9 -22   1   45.40   28.50
  -9 -22   1   54.69   18.80
   8  22  -1   49.20   11.70
   8  22  -1   15.90   11.20
   8  22  -1   40.20   13.70
   8  22  -1   41.30   10.40
  -8 -22   1   82.09   18.40
  -8 -22   1   42.20   27.30
   7  22  -1   21.20   11.20
   7  22  -1   35.10    9.90
   7  22  -1   50.69   13.30
   7  22  -1   38.70   10.60
  -7 -22   1   73.99   30.10
  -7 -22   1   62.69   17.90
   6  22  -1   32.60    9.50
   6  22  -1   17.80   10.60
   6  22  -1   26.90    9.70
   6  22  -1   33.60   11.60
  -6 -22   1   35.20   15.30
  -6 -22   1   51.69   24.90
   5  22  -1   18.20    9.00
   5  22  -1    9.50    8.30
   5  22  -1   -4.10    8.50
   5  22  -1   11.90   10.70
  -5 -22   1   11.10   13.60
  -5 -22   1    2.40    5.60
  -5 -22   1    9.00   17.70
   4  22  -1    3.40    8.40
   4  22  -1   17.10    9.80
   4  22  -1   15.00    7.50
   4  22  -1   -2.90    9.40
   4  22  -1    1.60    7.40
  -4 -22   1    7.30   18.50
  -4 -22   1   -3.50    5.90
  -4 -22   1   13.60   11.40
   3  22  -1   41.60   10.70
   3  22  -1   28.60   11.20
   3  22  -1   38.80    9.30
   3  22  -1   24.20    9.40
   3  22  -1   18.10    8.70
   3  22  -1   32.00    8.50
  -3 -22   1   30.10    7.40
  -3 -22   1   35.70   29.60
  -3 -22   1   48.80   11.90
  -3 -22   1   21.50    6.80
   2  22  -1   22.30    8.70
   2  22  -1   30.00    9.10
   2  22  -1   16.50    9.50
   2  22  -1   16.30   10.10
   2  22  -1   24.30    8.30
   2  22  -1   35.60    9.70
  -2 -22   1   27.80    7.10
  -2 -22   1   38.00   10.70
  -2 -22   1   12.80   27.80
  -2 -22   1   25.70    7.30
   1  22  -1   39.30   10.10
   1  22  -1   28.60   10.50
   1  22  -1   25.80    9.60
   1  22  -1   32.80    8.70
   1  22  -1   38.10    9.10
   1  22  -1   22.90   11.60
  -1 -22   1   35.20   10.20
  -1 -22   1   34.60   16.60
  -1 -22   1   15.00    6.30
   0  22  -1   11.30    8.40
   0  22  -1    8.00    7.40
   0  22  -1   16.90    9.30
   0  22  -1   10.60    8.40
   0  22  -1   35.20    9.80
   0  22  -1    2.90    8.80
   0 -22   1   11.20    6.80
   0 -22   1   18.80   13.40
   0 -22   1    7.60   14.30
   0 -22   1    2.10    6.30
  -1  22  -1    0.50    8.10
  -1  22  -1   -9.20    7.10
  -1  22  -1   21.40    8.70
  -1  22  -1    1.40    6.20
  -1  22  -1   -0.70    8.60
  -1  22  -1  -12.90    6.50
   1 -22   1   -1.50    6.00
   1 -22   1   -0.80    6.40
   1 -22   1   -5.60   13.10
   1 -22   1   -2.60   11.90
  -2  22  -1    5.30    8.30
  -2  22  -1   -8.00    6.00
  -2  22  -1  -12.50    7.80
  -2  22  -1    0.00    8.30
  -2  22  -1   -7.30    6.70
  -2  22  -1    6.20    7.90
   2 -22   1    3.60    6.60
   2 -22   1    7.00    6.20
   2 -22   1  -12.80   11.00
   2 -22   1    2.90   10.80
  -3  22  -1   32.60    9.50
  -3  22  -1   17.00    8.90
  -3  22  -1    0.50    8.70
  -3  22  -1   41.00   11.60
  -3  22  -1   40.00   10.20
  -3  22  -1   44.90   10.10
   3 -22   1   28.70    9.00
   3 -22   1   28.20    7.80
   3 -22   1   24.50   15.40
  -4  22  -1  106.59   15.90
  -4  22  -1   74.09   13.40
  -4  22  -1  121.19   15.70
  -4  22  -1  105.59   14.40
   4 -22   1  110.79   14.10
   4 -22   1  112.69   12.70
   4 -22   1  112.59   12.90
  -5  22  -1   91.39   13.40
  -5  22  -1  134.49   25.10
  -5  22  -1   81.49   13.60
   5 -22   1  134.99   13.90
   5 -22   1  112.49   21.30
   5 -22   1  138.19   13.70
  -6  22  -1   13.50    9.30
  -6  22  -1    7.10    8.20
   6 -22   1    1.30   15.00
   6 -22   1   18.10    8.10
   6 -22   1    7.10    7.80
  -7  22  -1   24.10    8.70
  -7  22  -1    8.50    8.30
  -7  22  -1   14.30    8.60
   7 -22   1   36.40   16.30
   7 -22   1   13.60    9.70
   7 -22   1    7.40   11.40
  -8  22  -1   55.09   12.40
  -8  22  -1   36.20   11.40
  -8  22  -1   43.90   10.00
   8 -22   1   19.80   10.70
   8 -22   1   81.89   12.70
   8 -22   1   85.29   21.40
   8 -22   1   67.89   12.10
  -9  22  -1   21.30    8.90
  -9  22  -1   11.00    9.10
  -9  22  -1   30.20   10.10
   9 -22   1   35.00    9.80
   9 -22   1   -0.80   12.30
   9 -22   1   11.00   11.20
   9 -22   1    4.40   10.30
 -10  22  -1   15.40   10.10
 -10  22  -1    9.20    9.80
 -10  22  -1    3.90    8.30
  10 -22   1   21.00   18.10
  10 -22   1   23.80   11.30
  10 -22   1   16.80   17.40
  10 -22   1   -2.20    8.60
  10  21  -1   31.20    9.90
  10  21  -1   -6.40   11.70
  10  21  -1   -0.40    9.70
  10  21  -1   17.30   10.70
  10  21  -1   21.90    9.80
 -10 -21   1   28.20   15.50
 -10 -21   1   32.70   26.80
   9  21  -1   15.20   10.80
   9  21  -1   34.90   16.40
  -9 -21   1   11.20   21.80
   8  21  -1   12.80   10.40
   8  21  -1   34.40   11.60
   8  21  -1   27.60    9.30
   8  21  -1   17.10    8.50
  -8 -21   1   21.20   15.90
  -8 -21   1   11.50   23.40
   7  21  -1   16.50    8.90
   7  21  -1    5.40    8.10
   7  21  -1    4.80    9.00
   7  21  -1   -0.40    9.30
  -7 -21   1   24.30   21.60
  -7 -21   1   15.20   13.80
   6  21  -1    2.40    7.90
   6  21  -1   13.60    8.90
   6  21  -1    7.20    9.50
   6  21  -1    5.60    7.50
   6  21  -1   10.60    6.80
  -6 -21   1  -11.00   10.90
  -6 -21   1  -16.20   17.10
  -6 -21   1   13.80    6.10
  -6 -21   1    4.50    7.00
   5  21  -1    2.20    8.50
   5  21  -1    6.50    6.80
   5  21  -1   15.10    8.30
   5  21  -1    0.80    7.90
   5  21  -1   23.10    8.50
   5  21  -1   14.00    7.00
  -5 -21   1    6.30    6.00
  -5 -21   1   16.60    5.90
  -5 -21   1   35.30   38.20
  -5 -21   1   36.90   13.40
   4  21  -1    7.60    9.70
   4  21  -1   17.20    9.60
   4  21  -1   16.40    6.90
   4  21  -1   -4.20    7.10
   4  21  -1    4.00    7.10
   4  21  -1    3.60    6.90
  -4 -21   1    5.50    6.00
  -4 -21   1   -9.90   18.30
  -4 -21   1   14.50   10.40
   3  21  -1    9.40    9.30
   3  21  -1   14.90    8.50
   3  21  -1   24.30    7.00
   3  21  -1    9.90    8.60
   3  21  -1   22.30    7.50
   3  21  -1   25.40    8.50
  -3 -21   1    7.50    6.10
  -3 -21   1    9.50   15.80
  -3 -21   1    8.50    5.70
  -3 -21   1   29.10   10.00
   2  21  -1   -2.00    7.10
   2  21  -1   11.80    8.70
   2  21  -1   -2.50    6.90
   2  21  -1    9.60    6.80
   2  21  -1    8.30    7.10
   2  21  -1    5.70    6.40
  -2 -21   1    2.40    4.90
  -2 -21   1    4.90    7.40
  -2 -21   1  -23.30   12.60
  -2 -21   1   -2.70    5.10
   1  21  -1   58.69   12.00
   1  21  -1   45.30    9.40
   1  21  -1   51.89   10.10
   1  21  -1   52.69   11.40
   1  21  -1   57.09    9.40
   1  21  -1   56.79   11.00
  -1 -21   1   70.89   11.00
  -1 -21   1   57.79    8.80
  -1 -21   1   41.30   16.00
  -1 -21   1   53.69   17.80
   0  21  -1   22.40    9.90
   0  21  -1   16.80    8.10
   0  21  -1   19.70    7.90
   0  21  -1   18.60    7.70
   0  21  -1   35.50   10.10
   0  21  -1   31.40    9.30
   0 -21   1   15.20    6.60
   0 -21   1   11.80    6.40
   0 -21   1    5.50   11.80
  -1  21  -1   13.00    7.30
  -1  21  -1    6.20    8.20
  -1  21  -1   15.80    8.10
  -1  21  -1    5.60    8.00
  -1  21  -1   14.00    7.80
  -1  21  -1   23.60    9.50
   1 -21   1  -10.60   10.40
   1 -21   1   15.00    6.60
   1 -21   1   20.50    7.30
   1 -21   1   10.80   12.20
  -2  21  -1   -2.90    6.00
  -2  21  -1  -12.00    6.90
  -2  21  -1   18.30    8.70
  -2  21  -1    3.80    6.90
  -2  21  -1    6.20    7.20
  -2  21  -1   13.40    7.90
   2 -21   1   20.30   11.30
   2 -21   1   -0.10    6.30
   2 -21   1  -13.20    9.50
   2 -21   1   10.90    6.60
  -3  21  -1   13.80    8.10
  -3  21  -1    1.20    7.70
  -3  21  -1   13.30    8.50
  -3  21  -1    9.10    8.50
  -3  21  -1   12.30    7.60
   3 -21   1   12.10    6.90
   3 -21   1  -11.00    9.60
   3 -21   1   17.40    7.00
   3 -21   1   -0.90   11.80
   3 -21   1    9.20    6.20
  -4  21  -1    2.80    8.80
  -4  21  -1   16.30    9.20
  -4  21  -1    6.90    8.20
  -4  21  -1   17.70    9.60
  -4  21  -1   -3.30    7.20
   4 -21   1   12.30   12.50
   4 -21   1    5.50    9.70
   4 -21   1   21.90    7.60
   4 -21   1   21.80    7.90
   4 -21   1    7.90    7.20
  -5  21  -1   24.70    9.30
  -5  21  -1   21.00    9.00
  -5  21  -1   14.50   12.50
   5 -21   1    4.30   11.00
   5 -21   1   19.50    8.70
   5 -21   1   31.50    8.70
   5 -21   1   11.90   10.70
  -6  21  -1    6.30    9.60
  -6  21  -1   -2.90    7.00
  -6  21  -1    6.40    8.60
  -6  21  -1    0.90    8.10
   6 -21   1   -3.50    7.10
   6 -21   1   11.30   14.80
   6 -21   1    2.40    6.60
   6 -21   1   -8.00    7.40
  -7  21  -1   -0.80    7.00
  -7  21  -1   10.80    7.70
  -7  21  -1   -3.90    7.00
   7 -21   1    7.20    7.80
   7 -21   1    5.20    9.00
   7 -21   1    2.80   12.20
   7 -21   1   -1.40    6.40
  -8  21  -1   23.00    9.80
  -8  21  -1    6.60    7.20
  -8  21  -1    7.90    8.40
   8 -21   1   -5.60    8.50
   8 -21   1   30.30   15.20
   8 -21   1   15.20    9.30
   8 -21   1   34.20    9.40
  -9  21  -1   31.90    9.90
  -9  21  -1   43.70   10.80
  -9  21  -1   30.90    9.50
   9 -21   1   62.19   11.50
   9 -21   1   36.90   12.00
   9 -21   1   39.50   18.40
   9 -21   1   61.69   11.50
 -10  21  -1  139.19   16.70
 -10  21  -1  117.69   15.80
 -10  21  -1  129.09   17.20
  10 -21   1  175.98   17.10
  10 -21   1  108.49   19.70
  10 -21   1  169.68   17.50
 -11  21  -1  161.38   17.00
 -11  21  -1  104.89   16.20
 -11  21  -1   96.09   14.30
  11 -21   1  144.59   16.60
  11 -21   1  115.99   15.70
  11 -21   1   87.29   15.60
  11  20  -1    5.50    8.20
  11  20  -1   -3.50   10.50
  11  20  -1   -4.00    9.30
  11  20  -1  -17.10   10.10
  11  20  -1   12.50    9.00
 -11 -20   1    8.30   23.60
 -11 -20   1   17.90   18.40
  10  20  -1    5.90    9.60
  10  20  -1   22.80   15.60
  10  20  -1   10.30    8.60
  10  20  -1  -10.50    9.10
 -10 -20   1   10.30   15.90
 -10 -20   1   23.20   24.00
   9  20  -1   10.50    8.30
   9  20  -1   18.60    8.50
   9  20  -1    8.10    9.60
   9  20  -1   25.40   10.70
   9  20  -1    2.20    9.60
  -9 -20   1   19.10   15.60
  -9 -20   1   57.49   27.20
   8  20  -1   69.29   11.90
   8  20  -1   66.89   11.70
   8  20  -1   45.70   12.20
   8  20  -1   72.19   10.10
   8  20  -1   49.99   12.60
  -8 -20   1   96.29   19.70
  -8 -20   1   69.29   28.00
   7  20  -1   79.99   13.60
   7  20  -1  103.29   11.50
   7  20  -1   74.69   12.00
   7  20  -1  111.19   11.30
   7  20  -1   71.29   12.20
   7  20  -1   83.99   15.50
   7  20  -1   69.79   13.60
  -7 -20   1  107.19   24.30
  -7 -20   1   72.09   42.50
  -7 -20   1   90.79    9.50
  -7 -20   1   99.39   11.20
   6  20  -1   91.79   11.90
   6  20  -1   72.29   12.20
   6  20  -1   83.79   12.20
   6  20  -1  119.99   12.00
   6  20  -1   87.39   14.20
   6  20  -1   88.39   14.10
  -6 -20   1   86.29    9.10
  -6 -20   1   70.09   24.30
  -6 -20   1  125.39   19.90
  -6 -20   1   94.19   14.50
   5  20  -1   60.89   10.30
   5  20  -1   53.59    9.20
   5  20  -1   62.79   12.00
   5  20  -1   65.29   12.00
   5  20  -1   58.39   13.20
   5  20  -1   59.99   11.20
   5  20  -1   74.19   10.60
  -5 -20   1   54.99   13.50
  -5 -20   1   70.49    8.70
  -5 -20   1   52.89    7.20
  -5 -20   1   83.69   24.00
   4  20  -1   -0.70    7.10
   4  20  -1   -0.40    7.90
   4  20  -1   20.30    8.50
   4  20  -1    8.40    7.80
   4  20  -1    6.20    7.10
   4  20  -1    9.30    6.80
  -4 -20   1   12.70    9.70
  -4 -20   1  -11.00   14.10
  -4 -20   1    4.90    4.70
   3  20  -1   13.60    6.40
   3  20  -1   14.90    7.40
   3  20  -1   13.60    9.70
   3  20  -1   14.70    7.90
   3  20  -1    7.90    8.10
   3  20  -1   18.90    6.70
  -3 -20   1    8.30    8.90
  -3 -20   1   16.70    9.30
  -3 -20   1   10.80    5.50
  -3 -20   1    9.20   15.20
   2  20  -1    9.30    7.40
   2  20  -1   10.80    6.40
   2  20  -1   22.70    6.20
   2  20  -1    1.30    8.50
   2  20  -1   10.40    8.10
   2  20  -1   12.30    8.20
  -2 -20   1    6.80    8.70
  -2 -20   1    3.80    5.10
  -2 -20   1   13.50   14.30
  -2 -20   1   -3.00    4.60
   1  20  -1   38.20    7.70
   1  20  -1   22.20    9.50
   1  20  -1   10.40    8.60
   1  20  -1   29.70    7.50
   1  20  -1   36.90    9.10
   1  20  -1   22.30    8.50
  -1 -20   1   44.20    8.90
  -1 -20   1    4.80   12.50
  -1 -20   1   22.10   12.50
  -1 -20   1   19.70    6.80
   0  20  -1   40.40    8.80
   0  20  -1   46.70   10.50
   0  20  -1   41.50    9.40
   0  20  -1   41.50    8.60
   0  20  -1   50.19    9.80
   0  20  -1   51.29   11.30
   0 -20   1   28.80   14.10
   0 -20   1   27.50   12.70
   0 -20   1   45.70    8.60
   0 -20   1   56.19    8.50
  -1  20  -1   11.50    6.70
  -1  20  -1   15.30    7.30
  -1  20  -1   20.40   10.40
  -1  20  -1   13.90    7.20
  -1  20  -1   21.00    7.50
  -1  20  -1   19.10   12.90
   1 -20   1   11.80   11.90
   1 -20   1   28.50    7.30
   1 -20   1   17.70    6.70
   1 -20   1   12.90   11.90
  -2  20  -1    2.50    7.30
  -2  20  -1    5.90    7.50
  -2  20  -1   27.40    7.90
  -2  20  -1    9.30    7.40
   2 -20   1   17.20   12.30
   2 -20   1   10.70    6.40
   2 -20   1   20.30    5.90
   2 -20   1    8.80   10.90
   2 -20   1    8.60    6.60
  -3  20  -1  131.39   13.70
  -3  20  -1  126.59   15.30
  -3  20  -1  114.29   14.40
   3 -20   1   98.89   16.10
   3 -20   1  154.98   12.80
   3 -20   1  120.99   12.30
   3 -20   1  109.09   11.80
   3 -20   1  126.59   20.80
  -4  20  -1  243.58   19.60
  -4  20  -1  239.18   18.20
  -4  20  -1  244.68   18.40
  -4  20  -1  240.98   18.80
   4 -20   1  258.07   24.60
   4 -20   1  302.77   22.20
   4 -20   1  268.77   23.00
   4 -20   1  273.07   17.40
   4 -20   1  248.88   17.20
  -5  20  -1  197.48   17.60
  -5  20  -1  168.38   17.30
  -5  20  -1  193.58   26.00
  -5  20  -1  207.58   17.90
  -5  20  -1  202.48   16.80
   5 -20   1  230.78   20.30
   5 -20   1  176.78   22.40
   5 -20   1  214.18   15.50
   5 -20   1  181.08   27.00
   5 -20   1  179.58   19.70
  -6  20  -1   45.20   10.30
  -6  20  -1   22.30    8.70
  -6  20  -1   48.80   11.00
  -6  20  -1   49.50   10.90
   6 -20   1   40.60    9.30
   6 -20   1   22.70    9.60
   6 -20   1   15.20   15.50
   6 -20   1   22.80    8.10
  -7  20  -1   -0.50    6.20
  -7  20  -1   -0.30    7.30
  -7  20  -1    8.20    7.50
  -7  20  -1   -6.60    9.20
   7 -20   1   16.40    8.80
   7 -20   1   -9.90    5.90
   7 -20   1   -1.70   13.10
   7 -20   1   -5.80    7.80
  -8  20  -1    8.70    6.70
  -8  20  -1   -0.30    7.70
  -8  20  -1   17.00    8.30
   8 -20   1    9.90    7.70
   8 -20   1    0.20    7.90
   8 -20   1    3.10    8.00
   8 -20   1    3.90   12.10
  -9  20  -1   -7.90    6.80
  -9  20  -1    1.80    6.90
  -9  20  -1    3.20    7.00
   9 -20   1    8.00    8.30
   9 -20   1   26.10    9.70
   9 -20   1   -1.30    8.00
 -10  20  -1   -2.90    7.10
 -10  20  -1    0.00    7.80
 -10  20  -1   -1.50    7.20
  10 -20   1   -1.60    9.30
  10 -20   1   10.20    8.40
  10 -20   1   -2.30    7.60
 -11  20  -1    8.80    9.60
 -11  20  -1   -1.60    7.40
 -11  20  -1   -6.00    7.80
  11 -20   1   28.60   12.10
  11 -20   1   12.70    9.40
  11 -20   1    0.50    8.80
  11 -20   1    6.30    8.80
 -12  20  -1    5.60    9.70
 -12  20  -1    4.60    9.70
 -12  20  -1    8.10    7.60
  12 -20   1   -5.50    7.60
  12 -20   1    4.00    8.80
  12 -20   1   -5.00   10.10
  12 -20   1   17.10    9.40
  12  19  -1    6.50    9.90
  12  19  -1   -1.20   10.60
  12  19  -1   23.80   10.20
  12  19  -1    1.90    7.80
  12  19  -1   -1.30    9.40
 -12 -19   1    3.80    8.40
 -12 -19   1   21.60    8.10
 -12 -19   1   16.90   18.50
 -12 -19   1   50.79   31.00
  11  19  -1  -12.50    7.30
  11  19  -1    0.30    9.70
 -11 -19   1    9.20    7.50
 -11 -19   1  -10.50   24.30
 -11 -19   1    3.10   14.10
 -11 -19   1    6.90    6.60
  10  19  -1    3.80    8.60
  10  19  -1   -5.30    7.50
  10  19  -1    9.30    7.50
  10  19  -1   -1.80    8.80
  10  19  -1  -13.60    8.20
 -10 -19   1    5.90   20.80
 -10 -19   1   14.50   15.20
   9  19  -1   13.60   10.30
   9  19  -1   11.10    7.70
   9  19  -1   -3.80    8.30
   9  19  -1    3.30    8.20
   9  19  -1   -2.00    8.70
   9  19  -1   14.40    6.20
   9  19  -1    0.10    7.20
  -9 -19   1    4.80   22.20
  -9 -19   1   -2.00   13.70
   8  19  -1   19.40    6.10
   8  19  -1    1.20    9.20
   8  19  -1    0.90    6.70
   8  19  -1    5.80    7.20
   8  19  -1    3.50    8.90
  -8 -19   1   16.80   14.70
  -8 -19   1   14.20    5.60
  -8 -19   1   16.30   22.00
  -8 -19   1    6.20    4.80
   7  19  -1    9.40    8.10
   7  19  -1    1.50    7.80
   7  19  -1   -8.70    8.30
   7  19  -1   -1.30    5.70
   7  19  -1    3.60    5.10
   7  19  -1    5.80    5.10
   7  19  -1   -1.90    8.20
  -7 -19   1   -2.70    4.40
  -7 -19   1   24.70   20.50
  -7 -19   1    7.60    5.20
  -7 -19   1    0.40   11.60
   6  19  -1    6.60    6.70
   6  19  -1    2.30    7.60
   6  19  -1    8.40    5.00
   6  19  -1    8.80    8.00
   6  19  -1    0.50    6.30
   6  19  -1    6.90    5.50
  -6 -19   1    5.80   10.30
  -6 -19   1    7.80   18.00
  -6 -19   1   -2.90    4.10
  -6 -19   1    6.00    5.00
   5  19  -1    1.00    5.60
   5  19  -1    0.80    6.50
   5  19  -1   11.70    5.60
   5  19  -1   -3.10    6.60
   5  19  -1    2.70    6.70
   5  19  -1   15.20    5.30
   5  19  -1    2.70    7.70
  -5 -19   1   -0.80    8.90
  -5 -19   1    9.50    4.80
  -5 -19   1    8.20   16.50
  -5 -19   1    2.50    4.00
   4  19  -1    7.50    7.40
   4  19  -1    8.10    8.50
   4  19  -1   13.80    6.50
   4  19  -1    4.30    8.30
   4  19  -1   -1.20    5.40
   4  19  -1   -2.40    5.00
   4  19  -1    1.50    6.00
  -4 -19   1   13.40    6.60
  -4 -19   1    9.60    5.10
  -4 -19   1   21.10    9.80
  -4 -19   1   -8.20   14.80
   3  19  -1   25.60   10.80
   3  19  -1   17.50    6.00
   3  19  -1   19.50    7.90
   3  19  -1   12.50    8.30
   3  19  -1   20.70    9.30
  -3 -19   1    9.00    9.00
  -3 -19   1   11.30   14.60
  -3 -19   1   27.70   10.40
  -3 -19   1   18.50    5.80
   2  19  -1   57.79   12.80
   2  19  -1   64.29    9.60
   2  19  -1   61.29    8.70
   2  19  -1   53.69   11.20
   2  19  -1   48.70   12.20
  -2 -19   1   35.90   14.00
  -2 -19   1   41.00    7.30
  -2 -19   1   56.89   20.10
  -2 -19   1   54.59    7.90
  -2 -19   1   84.59   12.60
   1  19  -1    9.30    6.70
   1  19  -1   -5.00    7.30
   1  19  -1    7.70    7.10
   1  19  -1   -1.50    6.30
   1  19  -1   -4.30    5.60
   1  19  -1   17.70    8.30
  -1 -19   1    7.70    7.20
  -1 -19   1    8.40    6.00
  -1 -19   1    7.20   11.10
   0  19  -1   18.40    7.90
   0  19  -1   20.80    9.10
   0  19  -1   30.80    7.70
   0  19  -1   29.90    8.90
   0  19  -1   30.80    9.30
   0  19  -1   20.10    6.80
   0 -19   1   28.20    7.80
   0 -19   1   16.20    6.60
   0 -19   1   12.00   12.30
   0 -19   1   33.40    7.80
   0 -19   1   14.90   11.20
  -1  19  -1   99.69   12.10
  -1  19  -1   97.99   13.20
  -1  19  -1   96.59   13.50
  -1  19  -1  120.19   20.80
  -1  19  -1   98.59   11.60
  -1  19  -1  108.69   13.60
   1 -19   1   78.49   10.10
   1 -19   1   85.19    9.90
   1 -19   1   62.39   14.00
   1 -19   1   93.19   22.00
  -2  19  -1   40.20   10.40
  -2  19  -1   39.90    8.90
  -2  19  -1   43.80    9.80
  -2  19  -1   42.80    9.90
  -2  19  -1   47.40    9.70
   2 -19   1   33.30    8.20
   2 -19   1   45.20    8.60
   2 -19   1   27.20   11.90
   2 -19   1   34.20   24.80
   2 -19   1   59.39    8.90
  -3  19  -1   51.39   10.10
  -3  19  -1   44.00   10.10
  -3  19  -1   38.00    8.90
   3 -19   1   76.99   10.90
   3 -19   1   30.80   10.30
   3 -19   1   24.50   23.10
   3 -19   1   51.89    9.20
  -4  19  -1   87.39   12.40
  -4  19  -1   67.59   11.70
  -4  19  -1   86.29   13.20
  -4  19  -1   65.89   11.20
   4 -19   1   72.79   10.30
   4 -19   1   54.19   11.40
   4 -19   1   92.59   12.20
   4 -19   1   42.00   14.10
  -5  19  -1  126.09   14.20
  -5  19  -1  103.49   14.30
  -5  19  -1  119.69   15.30
  -5  19  -1   99.49   15.50
   5 -19   1  112.49   13.40
   5 -19   1  134.89   13.00
   5 -19   1  135.59   17.20
   5 -19   1   88.59   13.70
   5 -19   1   76.69   15.00
  -6  19  -1   21.00    8.90
  -6  19  -1   42.70   12.00
  -6  19  -1   20.00    9.20
   6 -19   1   11.90    8.20
   6 -19   1   11.40    7.10
   6 -19   1   32.00   13.50
   6 -19   1    8.90    7.20
  -7  19  -1   71.39   11.60
  -7  19  -1   40.10   11.20
  -7  19  -1   33.00    9.30
  -7  19  -1   55.79   11.40
   7 -19   1   51.49   10.70
   7 -19   1   37.30   13.20
   7 -19   1   39.50   10.10
   7 -19   1   64.89   10.90
  -8  19  -1   12.00    6.70
  -8  19  -1    8.40    7.40
  -8  19  -1    7.20    6.80
   8 -19   1   25.20   12.10
   8 -19   1   19.50    8.60
   8 -19   1   12.00    8.00
  -9  19  -1    8.20    6.00
  -9  19  -1   26.80   14.80
  -9  19  -1   -5.80    6.80
   9 -19   1   11.60    8.40
   9 -19   1    8.20    7.80
   9 -19   1   -0.30    7.60
 -10  19  -1   47.70   11.20
 -10  19  -1   39.80   10.10
 -10  19  -1   45.30    9.60
  10 -19   1   40.10   10.00
  10 -19   1   57.69   12.00
  10 -19   1   52.39   12.40
  10 -19   1   39.50   10.10
 -11  19  -1   38.40    9.70
 -11  19  -1   48.70   11.60
 -11  19  -1   46.90   11.30
  11 -19   1   58.19   12.20
  11 -19   1   23.00   10.90
  11 -19   1   51.99   11.70
  11 -19   1   29.70    9.60
 -12  19  -1   31.10    8.80
 -12  19  -1   25.50   10.00
 -12  19  -1   22.40    9.50
 -12  19  -1   20.60    6.30
  12 -19   1   10.80    9.00
  12 -19   1   21.50   10.10
  12 -19   1   16.30   10.10
  12 -19   1   34.00   11.60
 -13  19  -1   15.70    8.00
 -13  19  -1    8.40    7.40
 -13  19  -1   25.40    7.40
 -13  19  -1   10.80    8.40
 -13  19  -1   18.40    9.00
  13 -19   1   -9.10    8.30
  13 -19   1   18.00   12.30
  13 -19   1    4.00   10.60
  13 -19   1   13.30   10.20
  13 -19   1    1.20    7.70
  12  18  -1   42.70   17.20
  12  18  -1   26.30   18.50
  12  18  -1   15.60   11.50
  12  18  -1   33.00   12.00
  12  18  -1   29.60   18.00
 -12 -18   1   42.40    8.90
 -12 -18   1   36.60    9.00
 -12 -18   1   85.39   31.50
 -12 -18   1   42.70   18.30
  11  18  -1   14.10   11.10
  11  18  -1   17.50   10.90
  11  18  -1   20.50    8.90
  11  18  -1   22.10    8.70
  11  18  -1    1.60    8.10
 -11 -18   1   42.10   18.20
 -11 -18   1   36.40    8.90
 -11 -18   1   31.70    7.80
 -11 -18   1   34.70   25.60
  10  18  -1   13.30    7.20
  10  18  -1   18.70    8.40
  10  18  -1    0.70    9.20
  10  18  -1   15.40   10.60
  10  18  -1   17.00    8.10
  10  18  -1   14.80    5.80
  10  18  -1   -3.10    7.40
 -10 -18   1   13.90   20.80
 -10 -18   1   21.70   15.40
 -10 -18   1   15.00    6.80
 -10 -18   1   11.50    6.20
   9  18  -1    2.20    8.90
   9  18  -1   13.00    9.10
   9  18  -1   18.60    8.70
   9  18  -1   21.30    6.60
   9  18  -1   11.90    6.70
   9  18  -1   29.10    6.00
   9  18  -1    5.40    8.80
  -9 -18   1   17.70    5.60
  -9 -18   1    4.80    5.30
  -9 -18   1   10.90    6.30
  -9 -18   1    6.60   12.90
  -9 -18   1   20.50   19.70
   8  18  -1    6.20    7.20
   8  18  -1   11.80    4.90
   8  18  -1   14.60    5.40
   8  18  -1    6.60    6.70
   8  18  -1   -6.00    7.50
   8  18  -1   -0.60    8.30
  -8 -18   1  -22.80   17.70
  -8 -18   1    1.20    4.30
  -8 -18   1    5.10    4.80
   7  18  -1    2.10    8.40
   7  18  -1   -7.20   12.90
   7  18  -1   21.90    9.70
   7  18  -1    7.00    6.80
   7  18  -1    9.30    5.10
   7  18  -1    6.10    4.80
   7  18  -1   16.20    7.50
  -7 -18   1    1.10   17.30
  -7 -18   1   17.80    5.50
  -7 -18   1   22.50   10.60
  -7 -18   1   11.90   12.00
   6  18  -1   15.80    9.20
   6  18  -1    7.90    5.70
   6  18  -1    6.70    7.90
   6  18  -1   11.90    8.00
   6  18  -1   15.00    7.90
   6  18  -1    5.00    6.60
   6  18  -1   14.60    5.60
  -6 -18   1    9.70    4.60
  -6 -18   1   -1.20    9.50
  -6 -18   1    7.20    4.70
  -6 -18   1  -13.00   14.90
   5  18  -1   19.70    6.20
   5  18  -1   16.60    9.80
   5  18  -1   12.60    7.90
   5  18  -1   23.10    8.50
   5  18  -1   28.90    6.70
   5  18  -1   29.70    8.40
   5  18  -1   21.70    7.80
  -5 -18   1   21.50    5.70
  -5 -18   1   11.40   11.60
  -5 -18   1   16.20   16.90
   4  18  -1   11.50    7.60
   4  18  -1   25.00    9.20
   4  18  -1   22.50    8.20
   4  18  -1   21.20    7.30
   4  18  -1   25.30    6.30
   4  18  -1   22.10    7.10
   4  18  -1   24.60    8.50
  -4 -18   1   35.90    6.30
  -4 -18   1   22.00   19.00
  -4 -18   1   24.20   10.20
  -4 -18   1   10.60    5.20
   3  18  -1  113.49   14.10
   3  18  -1  131.79   11.00
   3  18  -1  114.49   11.60
   3  18  -1  118.79   13.60
   3  18  -1   89.19   11.70
   3  18  -1  107.29   14.30
  -3 -18   1  116.69    9.50
  -3 -18   1  104.59   21.90
  -3 -18   1  128.99   17.00
  -3 -18   1  128.59   15.90
   2  18  -1  178.98   14.10
   2  18  -1  189.78   19.10
   2  18  -1  154.28   13.20
   2  18  -1  171.88   15.30
   2  18  -1  188.38   16.30
   2  18  -1  170.38   16.00
  -2 -18   1  185.98   23.80
  -2 -18   1  185.08   11.80
  -2 -18   1  182.88   24.00
  -2 -18   1  191.58   16.30
   1  18  -1  209.48   14.30
   1  18  -1  183.58   13.80
   1  18  -1  188.98   16.40
   1  18  -1  194.58   14.90
   1  18  -1  190.68   16.50
   1  18  -1  176.78   15.30
  -1 -18   1  188.48   12.40
  -1 -18   1  185.98   15.00
  -1 -18   1  191.48   15.90
  -1 -18   1  205.78   23.40
  -1 -18   1  190.08   22.20
   0  18  -1  275.37   16.70
   0  18  -1  271.77   18.60
   0  18  -1  262.17   17.70
   0  18  -1  260.87   16.50
   0  18  -1  255.47   18.50
   0  18  -1  265.07   15.90
   0 -18   1  263.47   24.00
   0 -18   1  254.67   24.40
   0 -18   1  292.77   16.00
   0 -18   1  237.78   16.40
   0 -18   1  245.88   14.50
  -1  18  -1  117.69   13.40
  -1  18  -1  129.79   12.30
  -1  18  -1  145.19   13.70
  -1  18  -1  106.29   13.70
  -1  18  -1  133.49   12.20
  -1  18  -1  112.29   13.30
   1 -18   1  118.09   20.00
[truncated: 8,062,478 more chars]
