# Supplementary material for: Stabilization of intermediate spin states in mixed-valent diiron dichalcogenide complexes
Source: Nat Chem. 2022 Jan 20;14(3):328–33. doi: 10.1038/s41557-021-00853-5 (PMC8898764; doi:10.1038/s41557-021-00853-5)
Supplement: Supplementary file 5 — Crystal structure of complex 3″, CCDC 2077200. [file 41557_2021_853_MOESM5_ESM.cif]

data_CEC0015

_audit_creation_method                  'APEX3 v2019.11-0'
_audit_creation_date                    2021-02-10
_audit_block_code                       SDB-JH-417-44

_chemical_name_systematic               ?
_chemical_name_common                   ?
_chemical_formula_moiety                'C66 H98 Fe2 K N4 O2 Te2'
_chemical_formula_sum                   'C66 H98 Fe2 K N4 O2 Te2'
_chemical_formula_iupac                 ?
_chemical_formula_weight                1385.48
_chemical_absolute_configuration        ?

_chemical_melting_point                 ?

_space_group_crystal_system             monoclinic
_space_group_IT_number                  9
_space_group_name_H-M_alt               'C 1 c 1'
_space_group_name_Hall                  'C -2yc'
loop_
    _space_group_symop_operation_xyz
    'x, y, z'
    'x, -y, z+1/2'
    'x+1/2, y+1/2, z'
    'x+1/2, -y+1/2, z+1/2'

_cell_length_a                          24.754(2)
_cell_length_b                          14.0290(10)
_cell_length_c                          22.214(2)
_cell_angle_alpha                       90
_cell_angle_beta                        122.528(2)
_cell_angle_gamma                       90
_cell_volume                            6504.2(9)
_cell_formula_units_Z                   4
_cell_measurement_reflns_used           9660
_cell_measurement_theta_min             2.9039
_cell_measurement_theta_max             36.2949
_cell_measurement_temperature           100(2)

_exptl_crystal_description              parallelepiped
_exptl_crystal_colour                   'intense brown'
_exptl_crystal_size_max                 0.274
_exptl_crystal_size_mid                 0.178
_exptl_crystal_size_min                 0.071
_exptl_crystal_density_diffrn           1.415
_exptl_crystal_density_meas             ?
_exptl_crystal_density_method           'not measured'
_exptl_crystal_F_000                    2852

_exptl_absorpt_coefficient_mu           1.434
_exptl_absorpt_correction_type          'Numerical'
_exptl_absorpt_process_details          
;
SADABS-2016/2 - Bruker AXS area detector scaling and absorption correction
;
_exptl_absorpt_correction_T_min         0.72
_exptl_absorpt_correction_T_max         0.91

_exptl_special_details                  
;
; 

_diffrn_ambient_temperature             100(2)

_diffrn_source                          'microfocus sealed tube'
_diffrn_source_type                     'INCOATEC I\mS DIAMOND'
_diffrn_source_power                    0.07
_diffrn_source_current                  1.4
_diffrn_source_voltage                  50

_diffrn_radiation_probe                 ?
_diffrn_radiation_type                  'Mo K\a'
_diffrn_radiation_wavelength            0.71073
_diffrn_radiation_monochromator         'multilayer mirror'

_diffrn_measurement_device              'KAPPA diffractometer'
_diffrn_measurement_device_type         'Bruker D8 VENTURE'
_diffrn_measurement_method              '\w and \f scans'

_diffrn_detector_area_resol_mean        7.3910

_diffrn_reflns_number                   220094
_diffrn_reflns_av_R_equivalents         0.0560
_diffrn_reflns_av_unetI/netI            0.0259
_diffrn_reflns_theta_min                1.76
_diffrn_reflns_theta_max                35.00
_diffrn_reflns_theta_full               25.24
_diffrn_measured_fraction_theta_max     1.000
_diffrn_measured_fraction_theta_full    1.000
_diffrn_reflns_limit_h_min              -39
_diffrn_reflns_limit_h_max              39
_diffrn_reflns_limit_k_min              -22
_diffrn_reflns_limit_k_max              22
_diffrn_reflns_limit_l_min              -35
_diffrn_reflns_limit_l_max              35

_refine_special_details                 
;

Refined as a 2-component inversion twin.
;

_reflns_number_total                    28600
_reflns_number_gt                       27705
_reflns_threshold_expression            'I > 2\s(I)'
_reflns_Friedel_coverage                0.999
_reflns_Friedel_fraction_max            0.999
_reflns_Friedel_fraction_full           0.999

_refine_ls_structure_factor_coef        Fsqd
_refine_ls_matrix_type                  full
_refine_ls_R_factor_all                 0.0250
_refine_ls_R_factor_gt                  0.0237
_refine_ls_wR_factor_gt                 0.0616
_refine_ls_wR_factor_ref                0.0621
_refine_ls_goodness_of_fit_ref          1.062
_refine_ls_restrained_S_all             1.062
_refine_ls_number_reflns                28600
_refine_ls_number_parameters            715
_refine_ls_number_restraints            2
_refine_ls_number_constraints           ?
_refine_ls_hydrogen_treatment           constr
_refine_ls_weighting_scheme             calc
_refine_ls_weighting_details            
    'w=1/[\s^2^(Fo^2^)+(0.0371P)^2^+2.0515P] where P=(Fo^2^+2Fc^2^)/3'

_atom_sites_solution_hydrogens          geom
_atom_sites_solution_primary            ?
_atom_sites_solution_secondary          ?

_refine_ls_shift/su_max                 0.003
_refine_ls_shift/su_mean                0.000
_refine_diff_density_max                2.108
_refine_diff_density_min                -0.960
_refine_ls_extinction_method            none
_refine_ls_extinction_coef              ?
_refine_ls_abs_structure_details        
;

Refined as an inversion twin.
;
_refine_ls_abs_structure_Flack          0.403(9)

loop_
    _atom_type_symbol
    _atom_type_description
    _atom_type_scat_dispersion_real
    _atom_type_scat_dispersion_imag
    _atom_type_scat_source
    C C 0.0033 0.0016 'International Tables Vol C Tables 4.2.6.8 and 6.1.1.4'
    H H 0.0000 0.0000 'International Tables Vol C Tables 4.2.6.8 and 6.1.1.4'
    N N 0.0061 0.0033 'International Tables Vol C Tables 4.2.6.8 and 6.1.1.4'
    O O 0.0106 0.0060 'International Tables Vol C Tables 4.2.6.8 and 6.1.1.4'
    K K 0.2009 0.2494 'International Tables Vol C Tables 4.2.6.8 and 6.1.1.4'
    Fe Fe 0.3463 0.8444
     'International Tables Vol C Tables 4.2.6.8 and 6.1.1.4'
    Te Te -0.5308 1.6751
     'International Tables Vol C Tables 4.2.6.8 and 6.1.1.4'

_computing_data_collection             'Bruker Instrument Service vV6.2.14'
_computing_cell_refinement             'SAINT V8.40B (Bruker Nano, Inc., 2019)'
_computing_data_reduction              'SAINT V8.40B (Bruker Nano, Inc., 2019)'
_computing_structure_solution          'SHELXT 2018/2 (Sheldrick, 2018)'
_computing_structure_refinement        'SHELXL-2018/3 (Sheldrick, 2018)'
_computing_molecular_graphics          ?
_computing_publication_material        ?

loop_
    _atom_site_type_symbol
    _atom_site_label
    _atom_site_fract_x
    _atom_site_fract_y
    _atom_site_fract_z
    _atom_site_U_iso_or_equiv
    _atom_site_adp_type
    _atom_site_calc_flag
    _atom_site_refinement_flags_adp
    _atom_site_refinement_flags_occupancy
    _atom_site_refinement_flags_posn
    _atom_site_occupancy
    _atom_site_disorder_assembly
    _atom_site_disorder_group
    Te Te1 0.44135(2) 0.47678(2) 0.56691(2) 0.01318(3) Uani d . . . 1 . .
    Te Te2 0.55789(2) 0.51041(2) 0.49259(2) 0.01401(3) Uani d . . . 1 . .
    Fe Fe1 0.45947(2) 0.59018(2) 0.48798(2) 0.01056(5) Uani d . . . 1 . .
    Fe Fe2 0.53897(2) 0.40421(2) 0.57235(2) 0.01035(5) Uani d . . . 1 . .
    N N1 0.47061(9) 0.73562(12) 0.50835(10) 0.0120(3) Uani d . . . 1 . .
    N N5 0.38557(9) 0.61457(11) 0.38333(10) 0.0112(3) Uani d . . . 1 . .
    N N51 0.61491(9) 0.38357(12) 0.67585(10) 0.0117(3) Uani d . . . 1 . .
    N N55 0.53163(9) 0.26134(12) 0.55002(10) 0.0118(3) Uani d . . . 1 . .
    C C2 0.45286(11) 0.79948(14) 0.45653(12) 0.0133(3) Uani d . . . 1 . .
    C C3 0.41676(11) 0.77823(14) 0.38324(12) 0.0140(3) Uani d . . . 1 . .
    H H3 0.399364 0.836537 0.352731 0.017 Uiso calc U . R 1 . .
    C C4 0.37926(10) 0.69603(13) 0.34940(11) 0.0120(3) Uani d . . . 1 . .
    C C6 0.33679(10) 0.54437(13) 0.34130(11) 0.0119(3) Uani d . . . 1 . .
    C C7 0.28371(10) 0.53805(15) 0.34842(12) 0.0137(3) Uani d . . . 1 . .
    C C8 0.23228(13) 0.48034(15) 0.30044(16) 0.0177(4) Uani d . . . 1 . .
    H H8 0.195735 0.476163 0.303899 0.021 Uiso calc U . R 1 . .
    C C9 0.23358(12) 0.42895(16) 0.24776(14) 0.0196(4) Uani d . . . 1 . .
    H H9 0.19747 0.392267 0.21425 0.024 Uiso calc U . R 1 . .
    C C10 0.28772(12) 0.43152(15) 0.24439(13) 0.0185(4) Uani d . . . 1 . .
    H H10 0.289071 0.394036 0.209606 0.022 Uiso calc U . R 1 . .
    C C11 0.34059(13) 0.48810(14) 0.29108(14) 0.0139(4) Uani d . . . 1 . .
    C C12 0.39953(14) 0.48506(15) 0.28623(15) 0.0170(4) Uani d . . . 1 . .
    H H12 0.430804 0.533355 0.320234 0.02 Uiso calc U . R 1 . .
    C C13 0.43111(14) 0.38637(17) 0.30935(16) 0.0216(4) Uani d . . . 1 . .
    H H13A 0.402237 0.338276 0.275091 0.032 Uiso calc U . R 1 . .
    H H13B 0.439829 0.371221 0.356859 0.032 Uiso calc U . R 1 . .
    H H13C 0.471413 0.386658 0.310865 0.032 Uiso calc U . R 1 . .
    C C14 0.38481(18) 0.5084(2) 0.21148(17) 0.0272(6) Uani d . . . 1 . .
    H H14A 0.357811 0.45815 0.178136 0.041 Uiso calc U . R 1 . .
    H H14B 0.424966 0.5125 0.21282 0.041 Uiso calc U . R 1 . .
    H H14C 0.362237 0.569569 0.195666 0.041 Uiso calc U . R 1 . .
    C C15 0.28114(12) 0.59438(14) 0.40517(13) 0.0155(4) Uani d . . . 1 . .
    H H15 0.326318 0.609985 0.443547 0.019 Uiso calc U . R 1 . .
    C C16 0.25254(15) 0.5369(2) 0.43985(17) 0.0270(5) Uani d . . . 1 . .
    H H16A 0.207033 0.525045 0.404686 0.04 Uiso calc U . R 1 . .
    H H16B 0.257095 0.572728 0.48019 0.04 Uiso calc U . R 1 . .
    H H16C 0.27515 0.475888 0.456921 0.04 Uiso calc U . R 1 . .
    C C17 0.24584(15) 0.68873(18) 0.37597(15) 0.0244(5) Uani d . . . 1 . .
    H H17A 0.265676 0.724971 0.35506 0.037 Uiso calc U . R 1 . .
    H H17B 0.248344 0.725639 0.414851 0.037 Uiso calc U . R 1 . .
    H H17C 0.200833 0.676211 0.339234 0.037 Uiso calc U . R 1 . .
    C C18 0.49775(11) 0.77484(14) 0.57892(12) 0.0133(3) Uani d . . . 1 . .
    C C19 0.45678(12) 0.79504(16) 0.60333(13) 0.0171(4) Uani d . . . 1 . .
    C C20 0.48312(15) 0.83749(19) 0.67070(15) 0.0233(5) Uani d . . . 1 . .
    H H20 0.456257 0.850145 0.68819 0.028 Uiso calc U . R 1 . .
    C C21 0.54749(15) 0.86134(18) 0.71225(15) 0.0230(5) Uani d . . . 1 . .
    H H21 0.564356 0.891117 0.757347 0.028 Uiso calc U . R 1 . .
    C C22 0.58682(13) 0.84151(17) 0.68760(13) 0.0197(4) Uani d . . . 1 . .
    H H22 0.630862 0.85824 0.716146 0.024 Uiso calc U . R 1 . .
    C C23 0.56354(11) 0.79736(15) 0.62161(12) 0.0151(3) Uani d . . . 1 . .
    C C24 0.61022(11) 0.77436(15) 0.59928(13) 0.0159(4) Uani d . . . 1 . .
    H H24 0.585122 0.749305 0.549309 0.019 Uiso calc U . R 1 . .
    C C25 0.65631(13) 0.69631(18) 0.64746(15) 0.0225(4) Uani d . . . 1 . .
    H H25A 0.63198 0.638825 0.64317 0.034 Uiso calc U . R 1 . .
    H H25B 0.680053 0.71827 0.697129 0.034 Uiso calc U . R 1 . .
    H H25C 0.686468 0.68175 0.63299 0.034 Uiso calc U . R 1 . .
    C C26 0.64804(16) 0.86195(19) 0.60052(19) 0.0286(6) Uani d . . . 1 . .
    H H26A 0.672497 0.845482 0.578973 0.043 Uiso calc U . R 1 . .
    H H26B 0.677545 0.882364 0.650006 0.043 Uiso calc U . R 1 . .
    H H26C 0.618226 0.913869 0.573376 0.043 Uiso calc U . R 1 . .
    C C27 0.38517(14) 0.77605(18) 0.55806(16) 0.0206(4) Uani d . . . 1 . .
    H H27 0.376191 0.737765 0.515655 0.025 Uiso calc U . R 1 . .
    C C28 0.36200(16) 0.7188(2) 0.5984(2) 0.0303(6) Uani d . . . 1 . .
    H H28A 0.316857 0.701687 0.565824 0.045 Uiso calc U . R 1 . .
    H H28B 0.366597 0.757233 0.637765 0.045 Uiso calc U . R 1 . .
    H H28C 0.387684 0.660589 0.617654 0.045 Uiso calc U . R 1 . .
    C C29 0.34762(15) 0.8702(2) 0.53065(19) 0.0297(6) Uani d . . . 1 . .
    H H29A 0.362308 0.905709 0.504037 0.045 Uiso calc U . R 1 . .
    H H29B 0.354869 0.908517 0.57126 0.045 Uiso calc U . R 1 . .
    H H29C 0.301789 0.856413 0.499203 0.045 Uiso calc U . R 1 . .
    C C30 0.46962(14) 0.90393(15) 0.47352(14) 0.0211(4) Uani d . . . 1 . .
    H H30A 0.461374 0.937252 0.430589 0.032 Uiso calc U . R 1 . .
    H H30B 0.515021 0.910115 0.511271 0.032 Uiso calc U . R 1 . .
    H H30C 0.443296 0.932006 0.489689 0.032 Uiso calc U . R 1 . .
    C C31 0.32816(12) 0.70965(15) 0.27085(12) 0.0172(4) Uani d . . . 1 . .
    H H31A 0.339428 0.672442 0.241796 0.026 Uiso calc U . R 1 . .
    H H31B 0.325376 0.777298 0.258486 0.026 Uiso calc U . R 1 . .
    H H31C 0.286711 0.688004 0.26159 0.026 Uiso calc U . R 1 . .
    C C52 0.62111(10) 0.30176(13) 0.70899(11) 0.0122(3) Uani d . . . 1 . .
    C C53 0.58669(11) 0.21879(14) 0.67501(12) 0.0141(3) Uani d . . . 1 . .
    H H53 0.588218 0.170317 0.705752 0.017 Uiso calc U . R 1 . .
    C C54 0.55020(11) 0.19722(14) 0.60183(12) 0.0131(3) Uani d . . . 1 . .
    C C56 0.50420(11) 0.22321(14) 0.47893(12) 0.0124(3) Uani d . . . 1 . .
    C C57 0.54482(12) 0.20563(16) 0.45382(13) 0.0171(4) Uani d . . . 1 . .
    C C58 0.51880(14) 0.16288(19) 0.38716(14) 0.0221(4) Uani d . . . 1 . .
    H H58 0.545526 0.151715 0.369287 0.027 Uiso calc U . R 1 . .
    C C59 0.45504(14) 0.13629(19) 0.34635(15) 0.0236(5) Uani d . . . 1 . .
    H H59 0.438621 0.105554 0.301666 0.028 Uiso calc U . R 1 . .
    C C60 0.41514(13) 0.15487(17) 0.37121(13) 0.0198(4) Uani d . . . 1 . .
    H H60 0.371244 0.137249 0.34292 0.024 Uiso calc U . R 1 . .
    C C61 0.43871(11) 0.19913(15) 0.43727(12) 0.0142(3) Uani d . . . 1 . .
    C C62 0.39193(11) 0.22128(15) 0.45980(13) 0.0161(4) Uani d . . . 1 . .
    H H62 0.41671 0.247697 0.509377 0.019 Uiso calc U . R 1 . .
    C C63 0.34392(13) 0.29694(18) 0.41029(15) 0.0214(4) Uani d . . . 1 . .
    H H63A 0.319623 0.272692 0.361226 0.032 Uiso calc U . R 1 . .
    H H63B 0.366997 0.35485 0.412345 0.032 Uiso calc U . R 1 . .
    H H63C 0.314386 0.311731 0.425601 0.032 Uiso calc U . R 1 . .
    C C64 0.35564(15) 0.13210(19) 0.45978(19) 0.0266(5) Uani d . . . 1 . .
    H H64A 0.326397 0.149739 0.47493 0.04 Uiso calc U . R 1 . .
    H H64B 0.386391 0.084683 0.492854 0.04 Uiso calc U . R 1 . .
    H H64C 0.33103 0.105144 0.41154 0.04 Uiso calc U . R 1 . .
    C C65 0.61599(12) 0.22735(18) 0.49849(15) 0.0193(4) Uani d . . . 1 . .
    H H65 0.623922 0.268545 0.539225 0.023 Uiso calc U . R 1 . .
    C C66 0.65500(16) 0.1357(2) 0.53005(19) 0.0288(6) Uani d . . . 1 . .
    H H66A 0.643343 0.0899 0.49159 0.043 Uiso calc U . R 1 . .
    H H66B 0.645789 0.108105 0.564137 0.043 Uiso calc U . R 1 . .
    H H66C 0.700793 0.150395 0.554597 0.043 Uiso calc U . R 1 . .
    C C67 0.63866(17) 0.2822(2) 0.4566(2) 0.0305(6) Uani d . . . 1 . .
    H H67A 0.63605 0.240855 0.419582 0.046 Uiso calc U . R 1 . .
    H H67B 0.683115 0.302663 0.489148 0.046 Uiso calc U . R 1 . .
    H H67C 0.611364 0.338234 0.434286 0.046 Uiso calc U . R 1 . .
    C C68 0.66140(10) 0.45535(13) 0.71852(11) 0.0126(3) Uani d . . . 1 . .
    C C69 0.65363(13) 0.51151(14) 0.76599(14) 0.0152(4) Uani d . . . 1 . .
    C C70 0.70488(12) 0.56894(16) 0.81500(13) 0.0188(4) Uani d . . . 1 . .
    H H70 0.700716 0.6064 0.847921 0.023 Uiso calc U . R 1 . .
    C C71 0.76149(13) 0.57235(16) 0.81654(14) 0.0206(4) Uani d . . . 1 . .
    H H71 0.796563 0.609084 0.851862 0.025 Uiso calc U . R 1 . .
    C C72 0.76675(13) 0.52170(15) 0.76608(16) 0.0184(4) Uani d . . . 1 . .
    H H72 0.804808 0.526951 0.765658 0.022 Uiso calc U . R 1 . .
    C C73 0.71695(10) 0.46314(15) 0.71593(12) 0.0140(3) Uani d . . . 1 . .
    C C74 0.72274(11) 0.40846(15) 0.66047(13) 0.0154(4) Uani d . . . 1 . .
    H H74 0.678422 0.400543 0.61755 0.018 Uiso calc U . R 1 . .
    C C75 0.75062(15) 0.30868(18) 0.68560(16) 0.0242(5) Uani d . . . 1 . .
    H H75A 0.755398 0.2779 0.649116 0.036 Uiso calc U . R 1 . .
    H H75B 0.72174 0.270752 0.693521 0.036 Uiso calc U . R 1 . .
    H H75C 0.792606 0.313372 0.730284 0.036 Uiso calc U . R 1 . .
    C C76 0.76169(18) 0.4624(2) 0.6363(2) 0.0317(6) Uani d . . . 1 . .
    H H76A 0.756389 0.431403 0.593906 0.047 Uiso calc U . R 1 . .
    H H76B 0.807081 0.461911 0.674783 0.047 Uiso calc U . R 1 . .
    H H76C 0.746507 0.528389 0.624757 0.047 Uiso calc U . R 1 . .
    C C77 0.59143(14) 0.51285(15) 0.76429(15) 0.0159(4) Uani d . . . 1 . .
    H H77 0.560547 0.468851 0.725473 0.019 Uiso calc U . R 1 . .
    C C78 0.56251(15) 0.61321(17) 0.74619(16) 0.0220(4) Uani d . . . 1 . .
    H H78A 0.557666 0.634655 0.701548 0.033 Uiso calc U . R 1 . .
    H H78B 0.590894 0.65707 0.784822 0.033 Uiso calc U . R 1 . .
    H H78C 0.520456 0.612105 0.740611 0.033 Uiso calc U . R 1 . .
    C C79 0.59959(17) 0.47909(18) 0.83489(17) 0.0253(5) Uani d . . . 1 . .
    H H79A 0.558682 0.485244 0.83168 0.038 Uiso calc U . R 1 . .
    H H79B 0.632049 0.518343 0.874379 0.038 Uiso calc U . R 1 . .
    H H79C 0.613224 0.412243 0.843419 0.038 Uiso calc U . R 1 . .
    C C80 0.67021(12) 0.28866(16) 0.78826(13) 0.0185(4) Uani d . . . 1 . .
    H H80A 0.705614 0.249143 0.794742 0.028 Uiso calc U . R 1 . .
    H H80B 0.649935 0.257337 0.810639 0.028 Uiso calc U . R 1 . .
    H H80C 0.68674 0.351048 0.810519 0.028 Uiso calc U . R 1 . .
    C C81 0.53403(14) 0.09269(15) 0.58407(14) 0.0203(4) Uani d . . . 1 . .
    H H81A 0.539601 0.074925 0.545058 0.03 Uiso calc U . R 1 . .
    H H81B 0.489477 0.081556 0.569381 0.03 Uiso calc U . R 1 . .
    H H81C 0.562566 0.053997 0.626271 0.03 Uiso calc U . R 1 . .
    K K1 0.54276(3) 0.71113(5) 0.40346(4) 0.03419(14) Uani d . . . 1 . .
    O O91 0.51696(14) 0.80117(19) 0.28845(14) 0.0428(6) Uani d . . . 1 . .
    C C92 0.4827(2) 0.7322(3) 0.2333(2) 0.0440(8) Uani d . . . 1 . .
    H H92A 0.458313 0.68878 0.245212 0.053 Uiso calc U . R 1 . .
    H H92B 0.512632 0.693877 0.226425 0.053 Uiso calc U . R 1 . .
    C C93 0.4384(2) 0.7883(4) 0.1674(3) 0.0549(11) Uani d . . . 1 . .
    H H93A 0.396249 0.756362 0.138574 0.066 Uiso calc U . R 1 . .
    H H93B 0.456708 0.797172 0.137707 0.066 Uiso calc U . R 1 . .
    C C94 0.4321(3) 0.8841(4) 0.1966(3) 0.0655(14) Uani d . . . 1 . .
    H H94A 0.422218 0.936658 0.162443 0.079 Uiso calc U . R 1 . .
    H H94B 0.398622 0.881564 0.208168 0.079 Uiso calc U . R 1 . .
    C C95 0.4966(3) 0.8948(3) 0.2617(3) 0.0554(11) Uani d . . . 1 . .
    H H95A 0.526247 0.924417 0.25011 0.066 Uiso calc U . R 1 . .
    H H95B 0.494971 0.935079 0.297246 0.066 Uiso calc U . R 1 . .
    O O101 0.66409(11) 0.73952(17) 0.46102(13) 0.0345(5) Uani d . . . 1 . .
    C C102 0.70266(17) 0.8200(2) 0.46710(18) 0.0352(6) Uani d . . . 1 . .
    H H10A 0.682164 0.880094 0.468045 0.042 Uiso calc U . R 1 . .
    H H10B 0.70812 0.82207 0.426121 0.042 Uiso calc U . R 1 . .
    C C103 0.76726(17) 0.8072(3) 0.53671(18) 0.0357(7) Uani d . . . 1 . .
    H H10C 0.772527 0.853492 0.573143 0.043 Uiso calc U . R 1 . .
    H H10D 0.802866 0.815525 0.529067 0.043 Uiso calc U . R 1 . .
    C C104 0.76520(17) 0.7042(3) 0.55966(19) 0.0367(7) Uani d . . . 1 . .
    H H10E 0.804717 0.669046 0.572553 0.044 Uiso calc U . R 1 . .
    H H10F 0.760054 0.703425 0.600873 0.044 Uiso calc U . R 1 . .
    C C105 0.70753(16) 0.6616(2) 0.4944(2) 0.0354(6) Uani d . . . 1 . .
    H H10G 0.719423 0.634078 0.462054 0.043 Uiso calc U . R 1 . .
    H H10H 0.688194 0.610912 0.508007 0.043 Uiso calc U . R 1 . .

loop_
    _atom_site_aniso_label
    _atom_site_aniso_U_11
    _atom_site_aniso_U_22
    _atom_site_aniso_U_33
    _atom_site_aniso_U_12
    _atom_site_aniso_U_13
    _atom_site_aniso_U_23
    Te1 0.01392(5) 0.01308(5) 0.01564(6) 0.00182(4) 0.00999(5) 0.00249(4)
    Te2 0.01432(5) 0.01360(5) 0.01731(6) 0.00173(4) 0.01062(5) 0.00331(4)
    Fe1 0.01157(12) 0.00826(10) 0.01167(12) -0.00001(8) 0.00614(11) 0.00061(8)
    Fe2 0.01121(12) 0.00853(10) 0.01107(12) 0.00021(8) 0.00585(10) 0.00022(8)
    N1 0.0136(7) 0.0098(6) 0.0120(7) -0.0005(5) 0.0066(6) -0.0010(5)
    N5 0.0108(7) 0.0094(6) 0.0131(7) -0.0009(5) 0.0061(6) -0.0005(5)
    N51 0.0128(7) 0.0098(6) 0.0114(7) -0.0004(5) 0.0058(6) 0.0002(5)
    N55 0.0123(7) 0.0096(6) 0.0132(7) -0.0008(5) 0.0067(6) -0.0012(5)
    C2 0.0148(8) 0.0092(7) 0.0150(9) -0.0008(6) 0.0075(7) -0.0004(6)
    C3 0.0167(9) 0.0100(7) 0.0140(8) -0.0022(6) 0.0073(7) 0.0003(6)
    C4 0.0129(8) 0.0109(6) 0.0122(8) 0.0001(5) 0.0068(7) 0.0004(5)
    C6 0.0116(8) 0.0089(6) 0.0130(8) -0.0007(5) 0.0051(7) 0.0003(5)
    C7 0.0121(8) 0.0109(7) 0.0162(9) -0.0011(6) 0.0063(7) 0.0002(6)
    C8 0.0142(10) 0.0146(8) 0.0212(11) -0.0025(6) 0.0074(9) -0.0009(6)
    C9 0.0165(9) 0.0142(8) 0.0215(10) -0.0039(6) 0.0058(8) -0.0031(7)
    C10 0.0208(10) 0.0140(8) 0.0166(9) -0.0038(7) 0.0074(8) -0.0046(6)
    C11 0.0168(9) 0.0116(7) 0.0138(9) -0.0021(6) 0.0086(8) -0.0016(5)
    C12 0.0222(11) 0.0142(8) 0.0173(10) -0.0030(6) 0.0123(9) -0.0027(6)
    C13 0.0241(11) 0.0196(9) 0.0260(12) 0.0039(8) 0.0166(10) 0.0027(8)
    C14 0.0411(17) 0.0252(11) 0.0256(13) 0.0035(10) 0.0247(13) 0.0031(9)
    C15 0.0151(9) 0.0140(7) 0.0184(10) 0.0006(6) 0.0097(8) 0.0010(6)
    C16 0.0307(13) 0.0278(11) 0.0326(13) -0.0053(10) 0.0238(12) -0.0001(10)
    C17 0.0308(13) 0.0188(9) 0.0225(12) 0.0091(8) 0.0136(11) 0.0010(8)
    C18 0.0152(9) 0.0104(7) 0.0139(9) -0.0007(6) 0.0075(8) -0.0015(6)
    C19 0.0197(10) 0.0160(8) 0.0168(9) -0.0014(7) 0.0106(8) -0.0041(6)
    C20 0.0295(13) 0.0235(10) 0.0213(11) -0.0011(9) 0.0165(11) -0.0059(8)
    C21 0.0266(12) 0.0228(10) 0.0169(11) -0.0025(8) 0.0099(10) -0.0069(8)
    C22 0.0227(11) 0.0179(9) 0.0148(10) -0.0027(7) 0.0076(9) -0.0033(7)
    C23 0.0159(9) 0.0122(7) 0.0125(9) -0.0007(6) 0.0046(7) -0.0004(6)
    C24 0.0153(9) 0.0156(8) 0.0156(9) -0.0004(6) 0.0077(8) 0.0000(6)
    C25 0.0199(11) 0.0204(9) 0.0238(12) 0.0038(8) 0.0096(10) 0.0041(8)
    C26 0.0300(14) 0.0186(9) 0.0432(17) -0.0021(9) 0.0236(13) 0.0041(10)
    C27 0.0222(11) 0.0204(9) 0.0247(12) -0.0030(8) 0.0162(10) -0.0056(8)
    C28 0.0308(15) 0.0266(12) 0.0442(18) -0.0015(10) 0.0272(14) 0.0018(11)
    C29 0.0217(12) 0.0265(12) 0.0360(16) 0.0014(9) 0.0121(12) 0.0028(10)
    C30 0.0289(12) 0.0098(7) 0.0192(10) -0.0023(7) 0.0092(9) -0.0008(6)
    C31 0.0187(10) 0.0137(7) 0.0129(9) 0.0001(6) 0.0045(8) 0.0013(6)
    C52 0.0128(8) 0.0114(7) 0.0111(8) -0.0002(5) 0.0057(7) 0.0003(5)
    C53 0.0152(9) 0.0109(7) 0.0132(9) -0.0020(6) 0.0057(7) 0.0009(6)
    C54 0.0125(8) 0.0109(7) 0.0148(9) -0.0012(6) 0.0066(7) -0.0008(6)
    C56 0.0143(8) 0.0107(7) 0.0123(8) -0.0002(6) 0.0072(7) -0.0016(5)
    C57 0.0187(10) 0.0167(8) 0.0187(10) -0.0006(7) 0.0118(8) -0.0024(7)
    C58 0.0243(12) 0.0250(10) 0.0198(11) 0.0000(8) 0.0137(10) -0.0061(8)
    C59 0.0262(12) 0.0248(10) 0.0179(11) 0.0001(8) 0.0106(10) -0.0062(8)
    C60 0.0198(10) 0.0181(9) 0.0150(10) -0.0019(7) 0.0051(8) -0.0042(7)
    C61 0.0151(9) 0.0128(7) 0.0143(9) -0.0009(6) 0.0076(8) -0.0013(6)
    C62 0.0139(9) 0.0142(8) 0.0182(10) -0.0009(6) 0.0072(8) 0.0006(6)
    C63 0.0182(10) 0.0207(9) 0.0230(11) 0.0043(7) 0.0097(9) 0.0028(8)
    C64 0.0262(12) 0.0196(10) 0.0400(16) -0.0048(8) 0.0217(12) -0.0002(9)
    C65 0.0159(10) 0.0221(9) 0.0234(11) -0.0012(7) 0.0129(9) -0.0054(8)
    C66 0.0225(12) 0.0277(12) 0.0319(15) 0.0028(9) 0.0117(12) 0.0001(10)
    C67 0.0307(15) 0.0313(13) 0.0422(17) -0.0039(10) 0.0279(14) -0.0013(11)
    C68 0.0131(8) 0.0107(7) 0.0131(8) -0.0010(6) 0.0065(7) -0.0009(6)
    C69 0.0172(10) 0.0112(8) 0.0147(10) -0.0011(6) 0.0070(8) -0.0015(6)
    C70 0.0209(10) 0.0146(8) 0.0176(10) -0.0030(7) 0.0082(8) -0.0039(6)
    C71 0.0187(10) 0.0150(8) 0.0198(10) -0.0039(7) 0.0049(8) -0.0033(7)
    C72 0.0138(10) 0.0135(8) 0.0229(11) -0.0016(6) 0.0065(9) -0.0004(6)
    C73 0.0126(8) 0.0112(7) 0.0164(9) -0.0002(6) 0.0066(7) 0.0009(6)
    C74 0.0136(8) 0.0154(8) 0.0184(9) 0.0009(6) 0.0093(8) 0.0013(6)
    C75 0.0286(13) 0.0172(9) 0.0255(12) 0.0061(8) 0.0136(11) 0.0005(8)
    C76 0.0409(16) 0.0267(12) 0.0456(17) -0.0042(11) 0.0353(15) -0.0017(11)
    C77 0.0198(10) 0.0157(8) 0.0152(9) -0.0008(6) 0.0114(8) -0.0016(6)
    C78 0.0265(11) 0.0178(9) 0.0242(11) 0.0044(8) 0.0154(10) 0.0030(8)
    C79 0.0364(15) 0.0231(11) 0.0238(12) 0.0065(9) 0.0212(12) 0.0051(8)
    C80 0.0203(10) 0.0149(8) 0.0128(9) 0.0013(7) 0.0039(8) 0.0016(6)
    C81 0.0257(11) 0.0094(7) 0.0215(11) -0.0027(7) 0.0099(9) -0.0004(6)
    K1 0.0287(3) 0.0386(3) 0.0427(3) 0.0111(2) 0.0241(3) 0.0227(3)
    O91 0.0600(18) 0.0339(12) 0.0331(12) 0.0026(11) 0.0241(13) 0.0095(9)
    C92 0.0452(19) 0.0377(17) 0.053(2) -0.0018(14) 0.0294(18) 0.0002(15)
    C93 0.0375(19) 0.068(3) 0.051(2) 0.0117(19) 0.0178(17) -0.007(2)
    C94 0.049(2) 0.059(3) 0.069(3) 0.018(2) 0.018(2) 0.016(2)
    C95 0.075(3) 0.0317(16) 0.057(3) 0.0017(18) 0.034(3) 0.0033(16)
    O101 0.0284(10) 0.0330(11) 0.0425(12) -0.0060(8) 0.0193(9) 0.0056(9)
    C102 0.0432(17) 0.0318(13) 0.0324(14) -0.0126(12) 0.0216(13) 0.0002(11)
    C103 0.0367(15) 0.0414(16) 0.0341(14) -0.0162(13) 0.0224(13) -0.0038(12)
    C104 0.0305(14) 0.0458(18) 0.0339(15) -0.0088(12) 0.0174(12) 0.0051(12)
    C105 0.0297(13) 0.0304(13) 0.0456(17) -0.0045(11) 0.0199(13) 0.0027(12)

_geom_special_details                   
;

All esds (except the esd in the dihedral angle between two l.s. planes)
are estimated using the full covariance matrix.  The cell esds are taken
into account individually in the estimation of esds in distances, angles
and torsion angles; correlations between esds in cell parameters are only
used when they are defined by crystal symmetry.  An approximate (isotropic)
treatment of cell esds is used for estimating esds involving l.s. planes.
;

loop_
    _geom_bond_atom_site_label_1
    _geom_bond_atom_site_label_2
    _geom_bond_site_symmetry_2
    _geom_bond_distance
    _geom_bond_publ_flag
    Te1 Fe2 . 2.5644(4) ?
    Te1 Fe1 . 2.5792(3) ?
    Te2 Fe2 . 2.5437(3) ?
    Te2 Fe1 . 2.6325(4) ?
    Te2 K1 . 3.3456(6) ?
    Fe1 N5 . 2.0722(19) ?
    Fe1 N1 . 2.0760(17) ?
    Fe1 K1 . 3.8495(7) ?
    Fe2 N55 . 2.0492(17) ?
    Fe2 N51 . 2.0630(19) ?
    N1 C2 . 1.333(3) ?
    N1 C18 . 1.442(3) ?
    N5 C4 . 1.331(2) ?
    N5 C6 . 1.445(3) ?
    N51 C52 . 1.327(3) ?
    N51 C68 . 1.437(3) ?
    N55 C54 . 1.333(3) ?
    N55 C56 . 1.445(3) ?
    C2 C3 . 1.405(3) ?
    C2 C30 . 1.514(3) ?
    C2 K1 . 3.271(2) ?
    C3 C4 . 1.416(3) ?
    C3 K1 . 3.051(2) ?
    C4 C31 . 1.519(3) ?
    C6 C7 . 1.408(3) ?
    C6 C11 . 1.411(3) ?
    C7 C8 . 1.397(3) ?
    C7 C15 . 1.518(3) ?
    C8 C9 . 1.389(4) ?
    C9 C10 . 1.382(4) ?
    C10 C11 . 1.399(3) ?
    C11 C12 . 1.520(4) ?
    C12 C14 . 1.532(4) ?
    C12 C13 . 1.536(3) ?
    C15 C17 . 1.525(3) ?
    C15 C16 . 1.527(4) ?
    C18 C23 . 1.411(3) ?
    C18 C19 . 1.412(3) ?
    C19 C20 . 1.404(3) ?
    C19 C27 . 1.519(4) ?
    C20 C21 . 1.386(4) ?
    C21 C22 . 1.378(4) ?
    C22 C23 . 1.399(3) ?
    C23 C24 . 1.517(3) ?
    C24 C25 . 1.527(3) ?
    C24 C26 . 1.536(4) ?
    C27 C28 . 1.527(4) ?
    C27 C29 . 1.540(4) ?
    C52 C53 . 1.400(3) ?
    C52 C80 . 1.520(3) ?
    C53 C54 . 1.404(3) ?
    C54 C81 . 1.515(3) ?
    C56 C61 . 1.409(3) ?
    C56 C57 . 1.410(3) ?
    C57 C58 . 1.393(3) ?
    C57 C65 . 1.517(4) ?
    C58 C59 . 1.383(4) ?
    C59 C60 . 1.391(4) ?
    C60 C61 . 1.400(3) ?
    C61 C62 . 1.520(3) ?
    C62 C63 . 1.531(3) ?
    C62 C64 . 1.540(3) ?
    C65 C67 . 1.528(4) ?
    C65 C66 . 1.533(4) ?
    C68 C69 . 1.410(3) ?
    C68 C73 . 1.411(3) ?
    C69 C70 . 1.399(3) ?
    C69 C77 . 1.520(4) ?
    C70 C71 . 1.384(4) ?
    C71 C72 . 1.391(4) ?
    C72 C73 . 1.400(3) ?
    C73 C74 . 1.522(3) ?
    C74 C75 . 1.527(3) ?
    C74 C76 . 1.532(4) ?
    C77 C78 . 1.532(3) ?
    C77 C79 . 1.544(4) ?
    K1 O101 . 2.585(2) ?
    K1 O91 . 2.603(3) ?
    K1 C105 . 3.513(3) ?
    O91 C95 . 1.418(5) ?
    O91 C92 . 1.428(5) ?
    C92 C93 . 1.496(7) ?
    C93 C94 . 1.537(7) ?
    C94 C95 . 1.476(8) ?
    O101 C105 . 1.430(4) ?
    O101 C102 . 1.437(4) ?
    C102 C103 . 1.523(5) ?
    C103 C104 . 1.543(5) ?
    C104 C105 . 1.507(5) ?

loop_
    _geom_angle_atom_site_label_1
    _geom_angle_atom_site_label_2
    _geom_angle_atom_site_label_3
    _geom_angle_site_symmetry_1
    _geom_angle_site_symmetry_3
    _geom_angle
    _geom_angle_publ_flag
    Fe2 Te1 Fe1 . . 76.879(11) ?
    Fe2 Te2 Fe1 . . 76.286(10) ?
    Fe2 Te2 K1 . . 154.322(14) ?
    Fe1 Te2 K1 . . 79.186(13) ?
    N5 Fe1 N1 . . 90.92(7) ?
    N5 Fe1 Te1 . . 119.55(5) ?
    N1 Fe1 Te1 . . 120.61(5) ?
    N5 Fe1 Te2 . . 110.74(5) ?
    N1 Fe1 Te2 . . 113.44(5) ?
    Te1 Fe1 Te2 . . 101.941(11) ?
    N5 Fe1 K1 . . 76.19(5) ?
    N1 Fe1 K1 . . 68.28(5) ?
    Te1 Fe1 K1 . . 159.720(15) ?
    Te2 Fe1 K1 . . 58.614(12) ?
    N55 Fe2 N51 . . 92.38(7) ?
    N55 Fe2 Te2 . . 115.46(5) ?
    N51 Fe2 Te2 . . 117.37(5) ?
    N55 Fe2 Te1 . . 114.72(5) ?
    N51 Fe2 Te1 . . 112.28(5) ?
    Te2 Fe2 Te1 . . 104.859(11) ?
    C2 N1 C18 . . 115.27(17) ?
    C2 N1 Fe1 . . 121.92(14) ?
    C18 N1 Fe1 . . 122.81(13) ?
    C4 N5 C6 . . 114.62(18) ?
    C4 N5 Fe1 . . 122.75(14) ?
    C6 N5 Fe1 . . 122.64(13) ?
    C52 N51 C68 . . 115.32(18) ?
    C52 N51 Fe2 . . 120.26(14) ?
    C68 N51 Fe2 . . 124.30(13) ?
    C54 N55 C56 . . 115.79(17) ?
    C54 N55 Fe2 . . 120.44(14) ?
    C56 N55 Fe2 . . 123.72(13) ?
    N1 C2 C3 . . 124.55(18) ?
    N1 C2 C30 . . 121.1(2) ?
    C3 C2 C30 . . 114.35(19) ?
    N1 C2 K1 . . 94.85(13) ?
    C3 C2 K1 . . 68.53(13) ?
    C30 C2 K1 . . 107.95(16) ?
    C2 C3 C4 . . 127.94(19) ?
    C2 C3 K1 . . 86.10(14) ?
    C4 C3 K1 . . 98.81(13) ?
    N5 C4 C3 . . 123.68(19) ?
    N5 C4 C31 . . 122.01(18) ?
    C3 C4 C31 . . 114.24(17) ?
    C7 C6 C11 . . 121.1(2) ?
    C7 C6 N5 . . 118.46(18) ?
    C11 C6 N5 . . 120.30(19) ?
    C8 C7 C6 . . 118.2(2) ?
    C8 C7 C15 . . 120.5(2) ?
    C6 C7 C15 . . 121.25(19) ?
    C9 C8 C7 . . 121.2(2) ?
    C10 C9 C8 . . 119.6(2) ?
    C9 C10 C11 . . 121.5(2) ?
    C10 C11 C6 . . 118.0(2) ?
    C10 C11 C12 . . 118.8(2) ?
    C6 C11 C12 . . 123.1(2) ?
    C11 C12 C14 . . 113.1(3) ?
    C11 C12 C13 . . 109.68(19) ?
    C14 C12 C13 . . 109.7(2) ?
    C7 C15 C17 . . 111.6(2) ?
    C7 C15 C16 . . 112.43(19) ?
    C17 C15 C16 . . 111.0(2) ?
    C23 C18 C19 . . 120.3(2) ?
    C23 C18 N1 . . 120.7(2) ?
    C19 C18 N1 . . 118.9(2) ?
    C20 C19 C18 . . 118.5(2) ?
    C20 C19 C27 . . 119.2(2) ?
    C18 C19 C27 . . 122.3(2) ?
    C21 C20 C19 . . 121.4(2) ?
    C22 C21 C20 . . 119.4(2) ?
    C21 C22 C23 . . 121.7(2) ?
    C22 C23 C18 . . 118.7(2) ?
    C22 C23 C24 . . 118.7(2) ?
    C18 C23 C24 . . 122.6(2) ?
    C23 C24 C25 . . 109.67(19) ?
    C23 C24 C26 . . 112.8(2) ?
    C25 C24 C26 . . 110.0(2) ?
    C19 C27 C28 . . 112.1(3) ?
    C19 C27 C29 . . 110.7(2) ?
    C28 C27 C29 . . 110.3(2) ?
    N51 C52 C53 . . 124.38(19) ?
    N51 C52 C80 . . 121.95(18) ?
    C53 C52 C80 . . 113.58(18) ?
    C52 C53 C54 . . 129.04(19) ?
    N55 C54 C53 . . 124.25(19) ?
    N55 C54 C81 . . 120.5(2) ?
    C53 C54 C81 . . 115.18(19) ?
    C61 C56 C57 . . 120.8(2) ?
    C61 C56 N55 . . 120.34(19) ?
    C57 C56 N55 . . 118.8(2) ?
    C58 C57 C56 . . 118.4(2) ?
    C58 C57 C65 . . 119.5(2) ?
    C56 C57 C65 . . 122.0(2) ?
    C59 C58 C57 . . 121.7(2) ?
    C58 C59 C60 . . 119.5(2) ?
    C59 C60 C61 . . 121.0(2) ?
    C60 C61 C56 . . 118.6(2) ?
    C60 C61 C62 . . 118.3(2) ?
    C56 C61 C62 . . 123.1(2) ?
    C61 C62 C63 . . 109.9(2) ?
    C61 C62 C64 . . 112.42(19) ?
    C63 C62 C64 . . 109.6(2) ?
    C57 C65 C67 . . 112.4(2) ?
    C57 C65 C66 . . 110.8(2) ?
    C67 C65 C66 . . 110.7(2) ?
    C69 C68 C73 . . 121.0(2) ?
    C69 C68 N51 . . 120.1(2) ?
    C73 C68 N51 . . 118.67(18) ?
    C70 C69 C68 . . 118.2(2) ?
    C70 C69 C77 . . 119.6(2) ?
    C68 C69 C77 . . 122.1(2) ?
    C71 C70 C69 . . 121.4(2) ?
    C70 C71 C72 . . 119.7(2) ?
    C71 C72 C73 . . 121.1(3) ?
    C72 C73 C68 . . 118.3(2) ?
    C72 C73 C74 . . 120.9(2) ?
    C68 C73 C74 . . 120.79(19) ?
    C73 C74 C75 . . 112.8(2) ?
    C73 C74 C76 . . 112.7(2) ?
    C75 C74 C76 . . 109.6(2) ?
    C69 C77 C78 . . 110.0(2) ?
    C69 C77 C79 . . 113.2(2) ?
    C78 C77 C79 . . 109.6(2) ?
    O101 K1 O91 . . 91.00(9) ?
    O101 K1 C3 . . 148.10(8) ?
    O91 K1 C3 . . 90.80(8) ?
    O101 K1 C2 . . 126.72(8) ?
    O91 K1 C2 . . 108.33(8) ?
    C3 K1 C2 . . 25.37(6) ?
    O101 K1 Te2 . . 96.10(5) ?
    O91 K1 Te2 . . 151.60(7) ?
    C3 K1 Te2 . . 97.30(4) ?
    C2 K1 Te2 . . 89.25(4) ?
    O101 K1 C105 . . 20.81(8) ?
    O91 K1 C105 . . 104.89(9) ?
    C3 K1 C105 . . 157.60(8) ?
    C2 K1 C105 . . 132.23(8) ?
    Te2 K1 C105 . . 76.53(5) ?
    O101 K1 Fe1 . . 127.67(6) ?
    O91 K1 Fe1 . . 141.22(7) ?
    C3 K1 Fe1 . . 55.57(4) ?
    C2 K1 Fe1 . . 49.05(4) ?
    Te2 K1 Fe1 . . 42.200(9) ?
    C105 K1 Fe1 . . 113.13(6) ?
    C95 O91 C92 . . 110.8(3) ?
    C95 O91 K1 . . 134.9(3) ?
    C92 O91 K1 . . 103.5(2) ?
    O91 C92 C93 . . 105.5(3) ?
    C92 C93 C94 . . 103.6(4) ?
    C95 C94 C93 . . 101.5(4) ?
    O91 C95 C94 . . 105.7(4) ?
    C105 O101 C102 . . 106.0(2) ?
    C105 O101 K1 . . 119.23(17) ?
    C102 O101 K1 . . 134.7(2) ?
    O101 C102 C103 . . 106.5(3) ?
    C102 C103 C104 . . 104.0(3) ?
    C105 C104 C103 . . 103.7(3) ?
    O101 C105 C104 . . 104.8(3) ?
    O101 C105 K1 . . 39.96(13) ?
    C104 C105 K1 . . 132.9(2) ?

_shelx_res_file                         
;

TITL CEC0015 Justin Henthorn in Cc ; SDB-JH-417-44
    9.res
    created by SHELXL-2018/3 at 10:40:33 on 12-Feb-2021
TITL [L2Fe2(mu-Te)2K(thf)2]
    9.res
    created by SHELXL-2018/3 at 10:40:33 on 12-Feb-2021
CELL 0.71073  24.754  14.0290  22.214  90.0000 122.528  90.0000
ZERR    4.00   0.002   0.0010   0.002   0.0000   0.002   0.0000
LATT -7
SYMM X, -Y, 0.5+Z
SFAC C H N O K FE TE
UNIT 264 392 16 8 4 8 8

OMIT -3 70

TEMP -173

SIZE 0.27 0.18 0.07

OMIT 0 2 0
OMIT 0 2 -2
OMIT -3 3 1
OMIT 3 3 -1
OMIT 0 6 -2

LIST 4

L.S. 12

FMAP 2

PLAN 20

FREE K1 C92
FREE K1 H92a
FREE K1 H24

TWIN

ACTA

WGHT    0.037100    2.051500
BASF   0.40261
FVAR       0.04799
TE1   7    0.441352    0.476779    0.566908    11.00000    0.01392    0.01308 =
         0.01564    0.00249    0.00999    0.00182
TE2   7    0.557894    0.510407    0.492592    11.00000    0.01432    0.01360 =
         0.01731    0.00331    0.01062    0.00173
FE1   6    0.459472    0.590180    0.487977    11.00000    0.01157    0.00826 =
         0.01167    0.00061    0.00614   -0.00001
FE2   6    0.538972    0.404213    0.572349    11.00000    0.01121    0.00853 =
         0.01107    0.00022    0.00585    0.00021
N1    3    0.470608    0.735616    0.508354    11.00000    0.01364    0.00979 =
         0.01196   -0.00096    0.00655   -0.00045
N5    3    0.385570    0.614566    0.383331    11.00000    0.01083    0.00937 =
         0.01307   -0.00047    0.00612   -0.00086
N51   3    0.614912    0.383569    0.675853    11.00000    0.01280    0.00977 =
         0.01144    0.00018    0.00579   -0.00044
N55   3    0.531626    0.261343    0.550020    11.00000    0.01235    0.00961 =
         0.01317   -0.00121    0.00667   -0.00078
C2    1    0.452865    0.799476    0.456534    11.00000    0.01483    0.00919 =
         0.01500   -0.00038    0.00751   -0.00082
C3    1    0.416762    0.778232    0.383241    11.00000    0.01666    0.00997 =
         0.01397    0.00033    0.00727   -0.00221
AFIX  13
H3    2    0.399364    0.836537    0.352731    11.00000   -1.20000
AFIX   0
C4    1    0.379263    0.696034    0.349395    11.00000    0.01288    0.01094 =
         0.01222    0.00042    0.00677    0.00008
C6    1    0.336786    0.544367    0.341304    11.00000    0.01164    0.00891 =
         0.01300    0.00028    0.00512   -0.00066
C7    1    0.283707    0.538045    0.348420    11.00000    0.01209    0.01089 =
         0.01618    0.00023    0.00625   -0.00113
C8    1    0.232279    0.480338    0.300436    11.00000    0.01421    0.01457 =
         0.02123   -0.00087    0.00741   -0.00248
AFIX  43
H8    2    0.195735    0.476163    0.303899    11.00000   -1.20000
AFIX   0
C9    1    0.233582    0.428955    0.247761    11.00000    0.01646    0.01421 =
         0.02146   -0.00313    0.00581   -0.00387
AFIX  43
H9    2    0.197470    0.392267    0.214250    11.00000   -1.20000
AFIX   0
C10   1    0.287720    0.431518    0.244391    11.00000    0.02079    0.01401 =
         0.01662   -0.00460    0.00737   -0.00382
AFIX  43
H10   2    0.289071    0.394036    0.209606    11.00000   -1.20000
AFIX   0
C11   1    0.340585    0.488096    0.291080    11.00000    0.01677    0.01158 =
         0.01379   -0.00162    0.00857   -0.00215
C12   1    0.399535    0.485057    0.286233    11.00000    0.02220    0.01419 =
         0.01729   -0.00269    0.01231   -0.00297
AFIX  13
H12   2    0.430804    0.533355    0.320234    11.00000   -1.20000
AFIX   0
C13   1    0.431111    0.386371    0.309355    11.00000    0.02411    0.01960 =
         0.02598    0.00274    0.01661    0.00387
AFIX 137
H13A  2    0.402237    0.338276    0.275091    11.00000   -1.50000
H13B  2    0.439829    0.371221    0.356859    11.00000   -1.50000
H13C  2    0.471413    0.386658    0.310865    11.00000   -1.50000
AFIX   0
C14   1    0.384811    0.508424    0.211481    11.00000    0.04111    0.02521 =
         0.02560    0.00314    0.02468    0.00345
AFIX 137
H14A  2    0.357811    0.458150    0.178136    11.00000   -1.50000
H14B  2    0.424966    0.512500    0.212820    11.00000   -1.50000
H14C  2    0.362237    0.569569    0.195666    11.00000   -1.50000
AFIX   0
C15   1    0.281141    0.594384    0.405172    11.00000    0.01508    0.01402 =
         0.01844    0.00097    0.00973    0.00056
AFIX  13
H15   2    0.326318    0.609985    0.443547    11.00000   -1.20000
AFIX   0
C16   1    0.252543    0.536859    0.439848    11.00000    0.03073    0.02777 =
         0.03257   -0.00009    0.02376   -0.00531
AFIX 137
H16A  2    0.207033    0.525045    0.404686    11.00000   -1.50000
H16B  2    0.257095    0.572728    0.480190    11.00000   -1.50000
H16C  2    0.275150    0.475888    0.456921    11.00000   -1.50000
AFIX   0
C17   1    0.245844    0.688735    0.375969    11.00000    0.03076    0.01880 =
         0.02245    0.00102    0.01356    0.00914
AFIX 137
H17A  2    0.265676    0.724971    0.355060    11.00000   -1.50000
H17B  2    0.248344    0.725639    0.414851    11.00000   -1.50000
H17C  2    0.200833    0.676211    0.339234    11.00000   -1.50000
AFIX   0
C18   1    0.497753    0.774845    0.578924    11.00000    0.01521    0.01040 =
         0.01390   -0.00147    0.00750   -0.00068
C19   1    0.456777    0.795035    0.603330    11.00000    0.01974    0.01598 =
         0.01679   -0.00408    0.01059   -0.00139
C20   1    0.483119    0.837489    0.670698    11.00000    0.02946    0.02347 =
         0.02134   -0.00587    0.01649   -0.00113
AFIX  43
H20   2    0.456257    0.850145    0.688190    11.00000   -1.20000
AFIX   0
C21   1    0.547495    0.861344    0.712252    11.00000    0.02658    0.02275 =
         0.01691   -0.00688    0.00990   -0.00252
AFIX  43
H21   2    0.564356    0.891117    0.757347    11.00000   -1.20000
AFIX   0
C22   1    0.586816    0.841506    0.687596    11.00000    0.02267    0.01792 =
         0.01477   -0.00333    0.00764   -0.00271
AFIX  43
H22   2    0.630862    0.858240    0.716146    11.00000   -1.20000
AFIX   0
C23   1    0.563537    0.797361    0.621609    11.00000    0.01588    0.01219 =
         0.01251   -0.00040    0.00456   -0.00071
C24   1    0.610217    0.774359    0.599278    11.00000    0.01532    0.01561 =
         0.01563   -0.00003    0.00765   -0.00043
AFIX  13
H24   2    0.585122    0.749305    0.549309    11.00000   -1.20000
AFIX   0
C25   1    0.656309    0.696307    0.647459    11.00000    0.01985    0.02044 =
         0.02380    0.00411    0.00956    0.00382
AFIX 137
H25A  2    0.631980    0.638825    0.643170    11.00000   -1.50000
H25B  2    0.680053    0.718270    0.697129    11.00000   -1.50000
H25C  2    0.686468    0.681750    0.632990    11.00000   -1.50000
AFIX   0
C26   1    0.648045    0.861946    0.600521    11.00000    0.02999    0.01860 =
         0.04316    0.00406    0.02363   -0.00209
AFIX 137
H26A  2    0.672497    0.845482    0.578973    11.00000   -1.50000
H26B  2    0.677545    0.882364    0.650006    11.00000   -1.50000
H26C  2    0.618226    0.913869    0.573376    11.00000   -1.50000
AFIX   0
C27   1    0.385174    0.776049    0.558061    11.00000    0.02215    0.02045 =
         0.02473   -0.00556    0.01617   -0.00299
AFIX  13
H27   2    0.376191    0.737765    0.515655    11.00000   -1.20000
AFIX   0
C28   1    0.362002    0.718756    0.598445    11.00000    0.03076    0.02664 =
         0.04423    0.00185    0.02722   -0.00150
AFIX 137
H28A  2    0.316857    0.701687    0.565824    11.00000   -1.50000
H28B  2    0.366597    0.757233    0.637765    11.00000   -1.50000
H28C  2    0.387684    0.660589    0.617654    11.00000   -1.50000
AFIX   0
C29   1    0.347620    0.870237    0.530648    11.00000    0.02165    0.02649 =
         0.03599    0.00277    0.01214    0.00143
AFIX 137
H29A  2    0.362308    0.905709    0.504037    11.00000   -1.50000
H29B  2    0.354869    0.908517    0.571260    11.00000   -1.50000
H29C  2    0.301789    0.856413    0.499203    11.00000   -1.50000
AFIX   0
C30   1    0.469617    0.903926    0.473519    11.00000    0.02886    0.00981 =
         0.01916   -0.00081    0.00923   -0.00235
AFIX 137
H30A  2    0.461374    0.937252    0.430589    11.00000   -1.50000
H30B  2    0.515021    0.910115    0.511271    11.00000   -1.50000
H30C  2    0.443296    0.932006    0.489689    11.00000   -1.50000
AFIX   0
C31   1    0.328161    0.709653    0.270849    11.00000    0.01874    0.01373 =
         0.01292    0.00133    0.00449    0.00006
AFIX 137
H31A  2    0.339428    0.672442    0.241796    11.00000   -1.50000
H31B  2    0.325376    0.777298    0.258486    11.00000   -1.50000
H31C  2    0.286711    0.688004    0.261590    11.00000   -1.50000
AFIX   0
C52   1    0.621115    0.301757    0.708990    11.00000    0.01283    0.01145 =
         0.01113    0.00031    0.00572   -0.00019
C53   1    0.586685    0.218794    0.675008    11.00000    0.01525    0.01089 =
         0.01325    0.00095    0.00570   -0.00201
AFIX  43
H53   2    0.588218    0.170317    0.705752    11.00000   -1.20000
AFIX   0
C54   1    0.550202    0.197218    0.601829    11.00000    0.01246    0.01092 =
         0.01482   -0.00077    0.00663   -0.00125
C56   1    0.504197    0.223205    0.478930    11.00000    0.01427    0.01071 =
         0.01234   -0.00160    0.00722   -0.00019
C57   1    0.544824    0.205634    0.453816    11.00000    0.01868    0.01675 =
         0.01868   -0.00244    0.01180   -0.00061
C58   1    0.518798    0.162883    0.387162    11.00000    0.02434    0.02504 =
         0.01980   -0.00609    0.01369   -0.00005
AFIX  43
H58   2    0.545526    0.151715    0.369287    11.00000   -1.20000
AFIX   0
C59   1    0.455042    0.136287    0.346350    11.00000    0.02622    0.02479 =
         0.01786   -0.00620    0.01064    0.00005
AFIX  43
H59   2    0.438621    0.105554    0.301666    11.00000   -1.20000
AFIX   0
C60   1    0.415144    0.154866    0.371207    11.00000    0.01976    0.01813 =
         0.01499   -0.00417    0.00511   -0.00187
AFIX  43
H60   2    0.371244    0.137249    0.342920    11.00000   -1.20000
AFIX   0
C61   1    0.438710    0.199129    0.437272    11.00000    0.01506    0.01283 =
         0.01434   -0.00126    0.00757   -0.00089
C62   1    0.391934    0.221275    0.459800    11.00000    0.01395    0.01417 =
         0.01821    0.00056    0.00724   -0.00087
AFIX  13
H62   2    0.416710    0.247697    0.509377    11.00000   -1.20000
AFIX   0
C63   1    0.343915    0.296944    0.410289    11.00000    0.01821    0.02071 =
         0.02305    0.00282    0.00972    0.00433
AFIX 137
H63A  2    0.319623    0.272692    0.361226    11.00000   -1.50000
H63B  2    0.366997    0.354850    0.412345    11.00000   -1.50000
H63C  2    0.314386    0.311731    0.425601    11.00000   -1.50000
AFIX   0
C64   1    0.355638    0.132103    0.459779    11.00000    0.02624    0.01958 =
         0.03999   -0.00015    0.02171   -0.00477
AFIX 137
H64A  2    0.326397    0.149739    0.474930    11.00000   -1.50000
H64B  2    0.386391    0.084683    0.492854    11.00000   -1.50000
H64C  2    0.331030    0.105144    0.411540    11.00000   -1.50000
AFIX   0
C65   1    0.615985    0.227353    0.498495    11.00000    0.01590    0.02210 =
         0.02342   -0.00545    0.01292   -0.00118
AFIX  13
H65   2    0.623922    0.268545    0.539225    11.00000   -1.20000
AFIX   0
C66   1    0.654996    0.135669    0.530051    11.00000    0.02249    0.02771 =
         0.03187    0.00006    0.01169    0.00283
AFIX 137
H66A  2    0.643343    0.089900    0.491590    11.00000   -1.50000
H66B  2    0.645789    0.108105    0.564137    11.00000   -1.50000
H66C  2    0.700793    0.150395    0.554597    11.00000   -1.50000
AFIX   0
C67   1    0.638660    0.282190    0.456626    11.00000    0.03075    0.03126 =
         0.04219   -0.00130    0.02794   -0.00390
AFIX 137
H67A  2    0.636050    0.240855    0.419582    11.00000   -1.50000
H67B  2    0.683115    0.302663    0.489148    11.00000   -1.50000
H67C  2    0.611364    0.338234    0.434286    11.00000   -1.50000
AFIX   0
C68   1    0.661396    0.455351    0.718516    11.00000    0.01311    0.01070 =
         0.01312   -0.00086    0.00650   -0.00102
C69   1    0.653634    0.511505    0.765992    11.00000    0.01716    0.01121 =
         0.01472   -0.00145    0.00699   -0.00109
C70   1    0.704876    0.568943    0.815000    11.00000    0.02086    0.01458 =
         0.01765   -0.00386    0.00824   -0.00296
AFIX  43
H70   2    0.700716    0.606400    0.847921    11.00000   -1.20000
AFIX   0
C71   1    0.761487    0.572350    0.816537    11.00000    0.01874    0.01501 =
         0.01980   -0.00330    0.00489   -0.00385
AFIX  43
H71   2    0.796563    0.609084    0.851862    11.00000   -1.20000
AFIX   0
C72   1    0.766751    0.521699    0.766080    11.00000    0.01379    0.01345 =
         0.02295   -0.00045    0.00652   -0.00161
AFIX  43
H72   2    0.804808    0.526951    0.765658    11.00000   -1.20000
AFIX   0
C73   1    0.716949    0.463136    0.715926    11.00000    0.01260    0.01124 =
         0.01641    0.00089    0.00659   -0.00023
C74   1    0.722739    0.408456    0.660471    11.00000    0.01355    0.01536 =
         0.01842    0.00130    0.00932    0.00088
AFIX  13
H74   2    0.678422    0.400543    0.617550    11.00000   -1.20000
AFIX   0
C75   1    0.750619    0.308681    0.685599    11.00000    0.02855    0.01716 =
         0.02548    0.00051    0.01357    0.00614
AFIX 137
H75A  2    0.755398    0.277900    0.649116    11.00000   -1.50000
H75B  2    0.721740    0.270752    0.693521    11.00000   -1.50000
H75C  2    0.792606    0.313372    0.730284    11.00000   -1.50000
AFIX   0
C76   1    0.761687    0.462399    0.636302    11.00000    0.04086    0.02671 =
         0.04559   -0.00165    0.03525   -0.00422
AFIX 137
H76A  2    0.756389    0.431403    0.593906    11.00000   -1.50000
H76B  2    0.807081    0.461911    0.674783    11.00000   -1.50000
H76C  2    0.746507    0.528389    0.624757    11.00000   -1.50000
AFIX   0
C77   1    0.591428    0.512850    0.764288    11.00000    0.01976    0.01570 =
         0.01522   -0.00164    0.01142   -0.00081
AFIX  13
H77   2    0.560547    0.468851    0.725473    11.00000   -1.20000
AFIX   0
C78   1    0.562506    0.613210    0.746186    11.00000    0.02651    0.01784 =
         0.02425    0.00300    0.01544    0.00437
AFIX 137
H78A  2    0.557666    0.634655    0.701548    11.00000   -1.50000
H78B  2    0.590894    0.657070    0.784822    11.00000   -1.50000
H78C  2    0.520456    0.612105    0.740611    11.00000   -1.50000
AFIX   0
C79   1    0.599591    0.479086    0.834889    11.00000    0.03643    0.02314 =
         0.02382    0.00509    0.02124    0.00648
AFIX 137
H79A  2    0.558682    0.485244    0.831680    11.00000   -1.50000
H79B  2    0.632049    0.518343    0.874379    11.00000   -1.50000
H79C  2    0.613224    0.412243    0.843419    11.00000   -1.50000
AFIX   0
C80   1    0.670211    0.288658    0.788263    11.00000    0.02032    0.01486 =
         0.01279    0.00159    0.00390    0.00133
AFIX 137
H80A  2    0.705614    0.249143    0.794742    11.00000   -1.50000
H80B  2    0.649935    0.257337    0.810639    11.00000   -1.50000
H80C  2    0.686740    0.351048    0.810519    11.00000   -1.50000
AFIX   0
C81   1    0.534034    0.092692    0.584066    11.00000    0.02575    0.00940 =
         0.02146   -0.00040    0.00986   -0.00268
AFIX 137
H81A  2    0.539601    0.074925    0.545058    11.00000   -1.50000
H81B  2    0.489477    0.081556    0.569381    11.00000   -1.50000
H81C  2    0.562566    0.053997    0.626271    11.00000   -1.50000
AFIX   0
K1    5    0.542762    0.711133    0.403456    11.00000    0.02867    0.03859 =
         0.04273    0.02273    0.02409    0.01106
O91   4    0.516960    0.801171    0.288446    11.00000    0.05996    0.03386 =
         0.03311    0.00951    0.02412    0.00262
C92   1    0.482749    0.732199    0.233261    11.00000    0.04524    0.03769 =
         0.05335    0.00021    0.02941   -0.00181
AFIX  23
H92A  2    0.458313    0.688780    0.245212    11.00000   -1.20000
H92B  2    0.512632    0.693877    0.226425    11.00000   -1.20000
AFIX   0
C93   1    0.438366    0.788316    0.167434    11.00000    0.03748    0.06759 =
         0.05075   -0.00728    0.01784    0.01173
AFIX  23
H93A  2    0.396249    0.756362    0.138574    11.00000   -1.20000
H93B  2    0.456708    0.797172    0.137707    11.00000   -1.20000
AFIX   0
C94   1    0.432064    0.884146    0.196642    11.00000    0.04899    0.05877 =
         0.06856    0.01619    0.01832    0.01772
AFIX  23
H94A  2    0.422218    0.936658    0.162443    11.00000   -1.20000
H94B  2    0.398622    0.881564    0.208168    11.00000   -1.20000
AFIX   0
C95   1    0.496594    0.894783    0.261665    11.00000    0.07511    0.03168 =
         0.05679    0.00329    0.03374    0.00166
AFIX  23
H95A  2    0.526247    0.924417    0.250110    11.00000   -1.20000
H95B  2    0.494971    0.935079    0.297246    11.00000   -1.20000
AFIX   0
O101  4    0.664095    0.739515    0.461024    11.00000    0.02843    0.03298 =
         0.04253    0.00565    0.01934   -0.00598
C102  1    0.702660    0.819997    0.467100    11.00000    0.04324    0.03179 =
         0.03245    0.00018    0.02157   -0.01259
AFIX  23
H10A  2    0.682164    0.880094    0.468045    11.00000   -1.20000
H10B  2    0.708120    0.822070    0.426121    11.00000   -1.20000
AFIX   0
C103  1    0.767260    0.807218    0.536706    11.00000    0.03668    0.04139 =
         0.03413   -0.00382    0.02240   -0.01619
AFIX  23
H10C  2    0.772527    0.853492    0.573143    11.00000   -1.20000
H10D  2    0.802866    0.815525    0.529067    11.00000   -1.20000
AFIX   0
C104  1    0.765201    0.704152    0.559656    11.00000    0.03048    0.04580 =
         0.03390    0.00506    0.01737   -0.00883
AFIX  23
H10E  2    0.804717    0.669046    0.572553    11.00000   -1.20000
H10F  2    0.760054    0.703425    0.600873    11.00000   -1.20000
AFIX   0
C105  1    0.707535    0.661550    0.494432    11.00000    0.02972    0.03044 =
         0.04563    0.00275    0.01990   -0.00454
AFIX  23
H10G  2    0.719423    0.634078    0.462054    11.00000   -1.20000
H10H  2    0.688194    0.610912    0.508007    11.00000   -1.20000
AFIX   0
HKLF 4


REM  [L2Fe2(mu-Te)2K(thf)2]
REM wR2 = 0.062058, GooF = S = 1.06162, Restrained GooF = 1.06158 for all data
REM R1 = 0.023718 for 27705 Fo > 4sig(Fo) and 0.024997 for all 28600 data
REM 715 parameters refined using 2 restraints

END

WGHT      0.0371      2.0392

REM Highest difference peak  2.108,  deepest hole -0.960,  1-sigma level  0.092
Q1    1   0.4744  0.4772  0.5886  11.00000  0.05    2.11
Q2    1   0.4091  0.4772  0.5474  11.00000  0.05    2.06
Q3    1   0.5248  0.5098  0.4687  11.00000  0.05    2.02
Q4    1   0.5915  0.5107  0.5177  11.00000  0.05    2.01
Q5    1   0.5257  0.6877  0.3689  11.00000  0.05    1.74
Q6    1   0.4262  0.5897  0.4721  11.00000  0.05    1.24
Q7    1   0.5584  0.5234  0.5212  11.00000  0.05    1.20
Q8    1   0.5709  0.4064  0.5919  11.00000  0.05    1.13
Q9    1   0.4432  0.4793  0.5409  11.00000  0.05    1.08
Q10   1   0.4934  0.5926  0.5072  11.00000  0.05    1.06
Q11   1   0.5047  0.4024  0.5525  11.00000  0.05    1.00
Q12   1   0.4434  0.4803  0.5990  11.00000  0.05    0.94
Q13   1   0.4736  0.6851  0.1926  11.00000  0.05    0.88
Q14   1   0.4697  0.2140  0.4616  11.00000  0.05    0.67
Q15   1   0.6857  0.4598  0.7124  11.00000  0.05    0.66
Q16   1   0.4639  0.7743  0.2074  11.00000  0.05    0.65
Q17   1   0.4468  0.8668  0.1701  11.00000  0.05    0.63
Q18   1   0.5296  0.7884  0.6014  11.00000  0.05    0.61
Q19   1   0.3079  0.5457  0.3404  11.00000  0.05    0.60
Q20   1   0.7351  0.5691  0.8173  11.00000  0.05    0.57
;
_shelx_res_checksum                     56369

_shelx_hkl_file                         
;
  -2   0   0  681.46   25.18
   4   0   0   99.27    4.91
   4   0   0   92.10    3.35
   4   0   0   88.40    3.36
   4   0   0   95.64    3.36
  -4   0   0   96.90    3.36
  -4   0   0  100.58    3.36
   4   0   0   96.24    3.36
  -4   0   0   92.69    3.36
  -4   0   0   96.14    3.40
  -4   0   0   97.78    3.35
   4   0   0   91.32    3.41
   4   0   0   95.82    3.36
  -4   0   0  100.92    3.36
  -4   0   0  105.99    5.03
   6   0   0  165.02    8.04
  -6   0   0  160.86    5.72
  -6   0   0  165.66    5.73
  -6   0   0  161.79    8.07
  -6   0   0  167.13    5.73
  -6   0   0  165.38    5.73
   6   0   0  161.20    5.73
  -6   0   0  164.13    5.80
  -8   0   0  251.28    8.37
  -8   0   0  232.49    8.32
   8   0   0  235.83    8.32
   8   0   0  240.57    8.30
  -8   0   0  239.55    8.31
   8   0   0  223.61   11.26
  -8   0   0  242.01   11.61
  -8   0   0  243.45    8.32
  -8   0   0  233.73    8.41
   8   0   0  236.60    8.32
 -10   0   0  580.22   20.48
  10   0   0  585.39   20.33
  10   0   0  572.51   20.36
 -10   0   0  627.45   25.05
 -10   0   0  591.20   20.35
  10   0   0  579.05   24.51
  10   0   0  570.55   20.36
 -10   0   0  586.92   20.36
 -12   0   0  151.17    5.14
 -12   0   0  146.14    5.19
 -12   0   0  148.78    5.16
  12   0   0  138.00    9.11
 -12   0   0  141.62    5.14
 -12   0   0  146.34    5.31
  12   0   0  146.28    5.16
 -12   0   0  144.26    5.15
  12   0   0  145.09    5.11
  12   0   0  143.02    5.16
 -12   0   0  148.48    9.58
 -14   0   0    7.72    0.41
 -14   0   0   11.83    3.76
  14   0   0    7.34    0.41
 -14   0   0    7.93    0.53
  14   0   0    8.04    0.37
 -14   0   0    8.16    0.40
  14   0   0    7.96    0.42
 -14   0   0    8.55    0.45
 -14   0   0    7.86    0.39
  14   0   0    4.02    2.53
 -14   0   0    8.17    0.40
 -16   0   0    9.90    0.53
 -16   0   0    9.63    0.46
 -16   0   0    9.02    0.49
  16   0   0    9.20    0.49
  16   0   0    9.35    0.43
 -16   0   0   16.17    4.30
 -16   0   0    9.61    0.47
  16   0   0   11.01    3.85
  16   0   0    9.26    0.49
 -16   0   0    9.80    0.48
 -16   0   0    9.08    0.63
 -18   0   0  122.72    4.51
  18   0   0  135.06   10.99
 -18   0   0  125.17    4.78
  18   0   0  126.73    4.46
 -18   0   0  129.70    4.61
  18   0   0  124.40    4.54
 -18   0   0  123.04    4.50
 -18   0   0  129.48    4.52
 -18   0   0  122.08    4.54
  18   0   0  122.04    4.54
 -18   0   0  128.52   11.16
  20   0   0   41.13    1.64
  20   0   0   39.72    1.64
 -20   0   0   40.29    1.60
 -20   0   0   39.47    1.86
 -20   0   0   39.48    1.59
 -20   0   0   41.83    1.61
 -20   0   0   41.93    1.70
  20   0   0   53.93   10.12
  20   0   0   40.50    1.57
 -20   0   0   58.73   12.68
  20   0   0   40.15    1.55
 -22   0   0    1.12    0.37
  22   0   0    0.66    0.17
  22   0   0    0.83    0.16
  22   0   0    0.80    0.24
 -22   0   0    0.87    0.24
 -22   0   0    0.74    0.22
  22   0   0    2.68    5.19
 -22   0   0    0.76    0.20
 -22   0   0    0.78    0.19
 -22   0   0    0.97    0.19
  22   0   0    0.47    0.22
 -22   0   0   -1.99    4.52
 -24   0   0    0.82    0.18
  24   0   0    0.67    0.25
  24   0   0    0.66    0.23
 -24   0   0    3.98    7.15
 -24   0   0    0.73    0.18
 -24   0   0    0.57    0.22
 -24   0   0    0.96    0.21
 -24   0   0    0.75    0.39
  24   0   0    0.83    0.18
 -24   0   0    0.77    0.26
  24   0   0    0.88    0.19
  24   0   0   -5.20    8.92
 -26   0   0    2.77    0.43
 -26   0   0    3.67    0.34
  26   0   0    2.12    0.36
 -26   0   0    2.98    0.38
 -26   0   0    2.94    0.38
  26   0   0    6.37    8.88
  26   0   0    2.44    0.29
 -26   0   0    2.71    0.28
  26   0   0    2.77    0.42
 -26   0   0   -8.66   11.83
  26   0   0    2.76    0.29
 -26   0   0    3.66    0.66
  28   0   0    5.17    0.38
  28   0   0    3.84    0.49
 -28   0   0    5.29    0.44
 -28   0   0    4.82    0.71
 -28   0   0    4.45    0.73
 -28   0   0    4.70    0.87
 -28   0   0    5.01    0.50
  28   0   0    4.82    0.45
 -28   0   0    4.59    0.38
 -30   0   0    0.06    0.17
  30   0   0    0.76    0.21
 -30   0   0    0.43    0.35
 -30   0   0    0.77    0.26
  30   0   0    0.52    0.21
 -30   0   0    0.39    0.27
  30   0   0    0.49    0.29
 -30   0   0    0.12    0.24
 -30   0   0    0.06    0.28
  32   0   0    7.06    0.71
 -32   0   0    6.88    0.53
 -32   0   0    5.50    0.52
 -32   0   0    6.47    0.65
 -32   0   0    6.53    0.65
  32   0   0    5.80    0.50
  32   0   0    6.69    0.48
  34   0   0   10.44    0.89
 -34   0   0   10.83    0.67
 -34   0   0    9.46    0.86
 -34   0   0    8.68    0.75
  34   0   0   10.69    0.69
 -34   0   0   10.23    1.04
   3  -1   0    7.76    0.29
   3  -1   0    8.10    0.30
   3  -1   0    7.56    0.33
   3  -1   0    7.74    0.30
  -3  -1   0    6.89    0.28
  -3  -1   0    7.46    0.30
   3  -1   0    6.71    1.07
  -3  -1   0    7.61    0.30
  -3  -1   0    7.30    0.28
   3  -1   0    7.61    0.30
  -3  -1   0    8.44    1.11
  -3  -1   0    7.04    0.29
   3  -1   0    7.27    0.29
  -3  -1   0    7.17    0.29
   3   1   0    8.59    0.29
  -3   1   0    7.22    0.29
  -3   1   0    9.37    1.43
   3   1   0    8.01    0.33
  -3   1   0    6.64    0.29
  -3   1   0    7.87    0.29
  -3   1   0    7.06    0.29
  -3   1   0    7.91    0.34
   3   1   0    7.67    0.30
  -3   1   0    6.89    0.28
  -3   1   0    6.54    0.30
   3   1   0    7.50    0.30
   3   1   0    7.61    1.06
   3   1   0    7.64    0.29
   3   1   0    7.74    0.29
   3   1   0    8.32    0.29
  -5  -1   0   34.96    1.25
  -5  -1   0   39.15    2.89
   5  -1   0   34.53    1.26
   5  -1   0   36.53    1.26
  -5  -1   0   34.90    1.25
  -5  -1   0   35.97    1.27
  -5  -1   0   35.23    1.26
  -5  -1   0   35.71    1.32
   5  -1   0   33.55    1.25
  -5  -1   0   36.34    1.26
   5  -1   0   34.32    1.24
   5   1   0   33.42    1.25
  -5   1   0   37.13    1.25
  -5   1   0   31.62    2.76
  -5   1   0   34.22    1.25
  -5   1   0   32.46    1.25
   5   1   0   31.25    1.25
  -5   1   0   34.50    1.26
   5   1   0   34.09    2.76
  -5   1   0   36.24    1.25
  -5   1   0   35.98    1.33
  -5   1   0   34.83    1.29
   5   1   0   34.22    1.25
   7  -1   0  242.93    8.56
  -7  -1   0  246.89   11.45
   7  -1   0  237.28    8.54
  -7  -1   0  239.68    8.54
  -7  -1   0  258.53    8.58
   7  -1   0  245.74    8.54
  -7  -1   0  242.63    8.64
   7  -1   0  248.03    8.55
  -7  -1   0  243.34    8.55
  -7  -1   0  248.24    8.54
  -7  -1   0  263.56    8.61
   7  -1   0  227.95   11.17
  -7   1   0  244.91    8.66
  -7   1   0  242.61    8.61
  -7   1   0  242.71    8.56
   7   1   0  258.97   11.47
   7   1   0  238.03    8.54
  -7   1   0  246.68    8.54
  -7   1   0  243.17    8.55
   7   1   0  241.53    8.55
  -9  -1   0  252.21    8.95
   9  -1   0  241.64   12.18
   9  -1   0  252.74    8.82
  -9  -1   0  239.91    8.84
  -9  -1   0  253.86   12.48
   9  -1   0  251.99    8.84
   9  -1   0  255.89    8.84
  -9  -1   0  266.11    8.83
  -9  -1   0  250.29    8.84
   9  -1   0  251.66    8.83
  -9  -1   0  258.46    8.87
  -9  -1   0  243.74    8.83
  -9   1   0  253.67    8.83
   9   1   0  262.61    8.82
  -9   1   0  249.96    8.93
  -9   1   0  253.01    8.97
  -9   1   0  250.46    8.82
  -9   1   0  260.66    8.84
   9   1   0  254.27    8.84
   9   1   0  241.69    8.83
  -9   1   0  259.34    8.85
   9   1   0  257.61   12.41
  11  -1   0  137.24    4.85
  11  -1   0  136.47    4.82
 -11  -1   0  134.78    4.99
 -11  -1   0  135.49    4.85
  11  -1   0  151.42    4.93
 -11  -1   0  139.09    4.89
 -11  -1   0  128.56    4.83
 -11  -1   0  135.58    4.85
 -11  -1   0  131.72    4.83
  11  -1   0  134.66    4.86
  11   1   0  135.83    4.85
 -11   1   0  137.62    4.84
 -11   1   0  140.82    4.86
  11   1   0  136.68    4.80
  11   1   0  135.51    4.86
 -11   1   0  137.43    4.97
  11   1   0  136.71    8.57
 -11   1   0  134.57    4.85
 -11   1   0  148.26    9.10
 -11   1   0  139.67    4.84
 -13  -1   0   26.09    1.05
 -13  -1   0   27.73    1.07
 -13  -1   0   26.86    1.07
  13  -1   0   26.48    1.07
 -13  -1   0   26.83    1.22
  13  -1   0   27.10    1.03
 -13  -1   0   28.41    1.11
 -13  -1   0   27.53    1.05
  13  -1   0   27.70    1.07
  13  -1   0   28.00    4.53
  13  -1   0   27.00    1.05
 -13  -1   0   30.30    4.99
  13   1   0   25.93    1.06
 -13   1   0   26.38    1.07
 -13   1   0   27.71    1.05
 -13   1   0   16.00    3.23
 -13   1   0   28.33    1.21
 -13   1   0   27.11    1.04
  13   1   0   27.67    1.08
  13   1   0   27.10    1.01
 -13   1   0   26.93    1.06
  13   1   0   25.49    4.47
  15  -1   0   14.19    0.59
  15  -1   0   17.05    3.81
 -15  -1   0   14.24    0.62
 -15  -1   0   11.69    3.57
 -15  -1   0   14.48    0.62
 -15  -1   0   13.48    0.78
 -15  -1   0   13.96    0.64
 -15  -1   0   13.79    0.62
  15  -1   0   13.68    0.63
  15   1   0   13.87    0.57
  15   1   0   13.63    0.64
 -15   1   0   14.27    0.63
  15   1   0   15.87    5.04
 -15   1   0   14.87    0.62
 -15   1   0   14.08    0.61
 -15   1   0   12.40    4.23
 -15   1   0   13.79    0.64
 -15   1   0   12.82    0.76
  15   1   0   14.11    0.64
  17  -1   0   59.78    7.25
 -17  -1   0   49.31    2.12
 -17  -1   0   50.37    7.03
 -17  -1   0   49.82    1.91
 -17  -1   0   53.21    1.99
  17  -1   0   49.29    1.91
 -17  -1   0   50.37    1.89
  17  -1   0   51.37    1.94
  17  -1   0   50.42    1.86
 -17  -1   0   49.41    1.89
 -17  -1   0   48.71    1.91
 -17   1   0   50.09    2.13
 -17   1   0   45.56    1.91
  17   1   0   48.93    1.92
 -17   1   0   52.19    1.98
  17   1   0   51.70    1.84
  17   1   0   48.12    6.74
  17   1   0   49.98    1.93
 -17   1   0   52.05    1.90
 -17   1   0   51.10    1.89
 -17   1   0   49.37    1.90
 -17   1   0   53.91    7.32
 -19  -1   0  100.72    3.73
  19  -1   0   99.89    3.58
  19  -1   0   85.20    9.58
 -19  -1   0  100.50    3.92
 -19  -1   0  101.54   11.79
  19  -1   0   96.62    3.66
 -19  -1   0   98.40    3.65
 -19  -1   0   99.71    3.63
  19  -1   0  101.85    3.66
 -19  -1   0   98.58    3.62
 -19   1   0   97.87    3.61
 -19   1   0   98.89    3.90
 -19   1   0   97.96    3.63
  19   1   0  124.12   12.42
 -19   1   0  116.00   12.30
  19   1   0  100.29    3.60
 -19   1   0   97.36    3.62
 -19   1   0  100.90    3.72
  19   1   0   96.20    3.65
  19   1   0  102.26    3.67
  19   1   0   99.94    3.56
 -21  -1   0    0.44    0.16
 -21  -1   0    8.05    5.14
 -21  -1   0    0.55    0.16
 -21  -1   0    0.34    0.15
 -21  -1   0    0.46    0.21
  21  -1   0    0.28    0.18
  21  -1   0    0.15    0.19
  21  -1   0    0.37    0.14
 -21  -1   0    0.40    0.25
 -21  -1   0    0.73    0.24
  21  -1   0    0.84    4.78
  21  -1   0    0.43    0.13
 -21   1   0    0.51    0.18
 -21   1   0    0.45    0.18
 -21   1   0    0.42    0.15
  21   1   0    0.21    0.14
 -21   1   0    0.23    0.19
 -21   1   0    0.35    0.16
 -21   1   0    0.56    0.28
  21   1   0    0.20    0.18
 -21   1   0   -2.31    3.60
  21   1   0   -0.08    0.15
  21   1   0   -2.91    4.32
 -23  -1   0    0.55    0.19
 -23  -1   0    0.33    0.14
 -23  -1   0   -7.65    4.60
  23  -1   0    0.12    0.21
  23  -1   0    0.60    0.16
  23  -1   0    0.27    0.20
  23  -1   0    0.94    5.44
 -23  -1   0    0.26    0.18
 -23  -1   0    0.39    0.16
  23  -1   0    0.38    0.14
 -23  -1   0    0.59    0.22
 -23  -1   0    0.37    0.28
 -23   1   0    0.34    0.18
  23   1   0   -6.67    5.78
 -23   1   0    0.11    0.28
 -23   1   0    0.50    0.15
 -23   1   0    0.53    0.17
  23   1   0    0.39    0.14
  23   1   0    0.29    0.14
 -23   1   0    0.45    0.18
  23   1   0    0.45    0.19
 -23   1   0   -0.67    6.90
  23   1   0    0.39    0.23
 -23   1   0    0.40    0.20
 -25  -1   0   15.86    0.79
  25  -1   0   16.34    0.98
 -25  -1   0   15.13    1.11
  25  -1   0   16.87    0.76
 -25  -1   0   16.02    0.77
  25  -1   0    9.64    6.72
 -25  -1   0   15.01    0.82
  25  -1   0   15.12    0.75
 -25  -1   0   15.52    0.91
 -25  -1   0   15.79    0.79
  25   1   0   14.86    0.85
 -25   1   0   10.98    7.46
 -25   1   0   15.93    0.76
  25   1   0   17.09    0.78
 -25   1   0   16.01    0.79
 -25   1   0   15.22    1.11
  25   1   0   15.53    0.87
  25   1   0   10.29    9.38
 -25   1   0   16.14    0.84
  25   1   0   15.92    0.72
 -25   1   0   15.99    0.80
 -25   1   0   17.00    0.93
 -27  -1   0    7.32    0.46
  27  -1   0    6.75    0.59
 -27  -1   0    7.35    0.55
 -27  -1   0    6.63    0.61
 -27  -1   0    6.73    0.78
 -27  -1   0    7.15    0.50
 -27  -1   0    7.54    0.50
  27  -1   0    6.76    0.59
  27  -1   0    7.90    0.47
  27  -1   0    7.45    0.47
  27  -1   0    5.16    8.38
 -27   1   0    6.90    0.44
 -27   1   0    6.74    0.56
 -27   1   0   26.54   10.22
  27   1   0    7.24    0.47
  27   1   0    6.26    0.58
  27   1   0    6.98    0.43
  27   1   0    6.04    0.57
 -27   1   0    6.35    0.60
 -27   1   0    6.31    0.84
 -27   1   0    6.51    0.48
 -27   1   0    6.48    0.51
 -29  -1   0    0.77    0.24
 -29  -1   0    1.25    0.29
 -29  -1   0    1.50    0.36
  29  -1   0    0.74    0.27
  29  -1   0    0.88    0.23
 -29  -1   0    0.91    0.22
 -29  -1   0    1.09    0.28
 -29  -1   0    0.99    0.50
  29  -1   0    0.99    0.35
 -29   1   0    0.91    0.25
 -29   1   0    0.74    0.46
  29   1   0    0.70    0.31
 -29   1   0    0.87    0.20
  29   1   0    0.74    0.23
  29   1   0    1.24    0.22
 -29   1   0    0.51    0.28
 -29   1   0    0.50    0.29
 -29   1   0    1.53    0.31
 -31  -1   0    4.59    0.39
 -31  -1   0    4.71    0.57
 -31  -1   0    5.25    0.93
 -31  -1   0    5.00    0.48
 -31  -1   0    5.16    0.61
  31  -1   0    7.06    0.66
  31  -1   0    6.02    0.47
 -31  -1   0    4.78    0.47
  31  -1   0    5.59    0.45
 -31   1   0    4.56    0.55
 -31   1   0    6.24    0.62
  31   1   0    5.38    0.42
 -31   1   0    4.96    0.88
  31   1   0    5.72    0.65
  31   1   0    5.80    0.60
 -31   1   0    5.54    0.50
 -31   1   0    5.78    0.48
 -33  -1   0    9.50    0.81
 -33  -1   0    9.03    0.63
  33  -1   0    9.97    0.83
 -33  -1   0    9.02    1.03
  33  -1   0   10.31    0.64
  33  -1   0    9.52    0.62
 -33  -1   0    8.34    0.87
 -33   1   0   10.52    0.75
 -33   1   0    9.68    0.81
  33   1   0   10.53    0.67
  33   1   0   10.39    0.86
 -33   1   0    9.71    0.66
 -33   1   0    9.24    1.03
 -33   1   0    7.98    0.90
   0  -2   0   13.35    0.49
   0  -2   0   13.45    0.48
   0  -2   0   12.35    0.48
   0  -2   0   14.44    0.54
   0  -2   0   14.30    0.51
   0  -2   0   14.93    0.51
   0   2   0   14.61    0.50
   0   2   0   13.50    1.12
   0   2   0   12.14    0.47
   0   2   0   13.36    0.51
   0   2   0   14.71    0.54
   0   2   0   12.13    0.48
   0   2   0   13.33    0.49
   0   2   0   12.13    0.49
   0   2   0   12.69    0.49
  -2  -2   0   11.09    0.45
   2  -2   0   10.14    0.40
  -2  -2   0   10.51    0.40
  -2  -2   0   11.94    0.41
   2  -2   0   11.37    0.41
  -2  -2   0   12.19    1.31
  -2  -2   0   11.80    0.39
   2  -2   0    9.10    0.41
   2  -2   0   11.82    0.42
  -2  -2   0   11.50    0.43
   2  -2   0   11.57    0.43
  -2  -2   0   12.50    0.43
  -2  -2   0   10.71    0.41
   2  -2   0   10.16    0.41
   2  -2   0   11.85    0.46
  -2  -2   0   10.72    0.40
   2  -2   0    9.37    0.42
  -2  -2   0   11.82    0.42
  -2   2   0   11.60    0.44
   2   2   0    9.25    0.44
  -2   2   0   12.38    0.42
  -2   2   0   11.19    0.46
   2   2   0   12.37    1.32
   2   2   0    9.91    0.40
   2   2   0   10.30    0.40
   2   2   0    8.98    0.41
  -2   2   0   11.23    0.41
  -2   2   0   11.01    0.40
  -2   2   0   12.55    1.32
  -2   2   0    9.02    0.41
  -2   2   0   11.65    0.41
   4  -2   0   27.86    1.00
  -4  -2   0   28.75    1.00
  -4  -2   0   25.67    0.99
  -4  -2   0   29.30    1.02
  -4  -2   0   27.80    1.04
   4  -2   0   27.28    0.97
   4  -2   0   27.09    0.99
   4  -2   0   27.88    1.01
  -4  -2   0   25.49    2.33
  -4  -2   0   25.97    0.97
  -4  -2   0   27.74    0.99
  -4  -2   0   27.16    0.97
  -4   2   0   26.49    0.99
  -4   2   0   27.74    1.01
  -4   2   0   27.77    1.05
  -4   2   0   27.57    0.99
   4   2   0   26.84    0.99
  -4   2   0   25.34    0.97
   4   2   0   27.04    0.97
   4   2   0   27.23    0.99
  -4   2   0   37.62    3.09
   4   2   0   25.47    2.26
   4   2   0   27.27    0.99
  -6  -2   0  197.19    7.15
  -6  -2   0  210.99    9.78
   6  -2   0  203.99    7.07
   6  -2   0  199.31    9.56
   6  -2   0  200.39    7.08
  -6  -2   0  209.68    7.08
   6  -2   0  198.21    7.06
  -6  -2   0  189.39    7.07
  -6  -2   0  204.21    7.09
  -6  -2   0  209.54    7.10
   6  -2   0  209.99    7.09
  -6  -2   0  205.41    7.06
  -6   2   0  200.88    7.12
  -6   2   0  202.45    7.08
   6   2   0  205.82    9.56
   6   2   0  197.08    7.09
   6   2   0  194.00    7.06
  -6   2   0  220.40    9.91
   6   2   0  198.80    7.08
  -6   2   0  204.95    7.17
  -6   2   0  197.16    7.07
  -6   2   0  208.00    7.07
  -8  -2   0  226.50   11.24
  -8  -2   0  215.19    7.88
   8  -2   0  220.04    7.87
   8  -2   0  220.21    7.89
   8  -2   0  225.77    7.87
   8  -2   0  239.23    7.92
  -8  -2   0  228.75    7.87
  -8  -2   0  226.84    7.92
  -8  -2   0  224.04    7.99
  -8  -2   0  225.80    7.90
  -8  -2   0  227.63    7.88
  -8   2   0  232.81   11.37
  -8   2   0  238.05    7.90
  -8   2   0  220.32    7.88
  -8   2   0  229.89    8.02
  -8   2   0  230.31    7.88
  -8   2   0  228.60    7.87
   8   2   0  221.82    7.89
   8   2   0  216.49    7.87
   8   2   0  217.05   10.92
  -8   2   0  221.03    7.95
 -10  -2   0  129.24    4.36
  10  -2   0  123.41    4.39
  10  -2   0  121.59    4.36
 -10  -2   0  122.99    4.51
 -10  -2   0  121.16    4.39
  10  -2   0  115.61    7.67
 -10  -2   0  125.96    4.42
  10  -2   0  122.28    4.39
 -10  -2   0  119.86    4.37
 -10  -2   0  123.66    4.39
  10  -2   0  126.95    4.37
  10   2   0  119.45    4.36
 -10   2   0  125.78    4.48
 -10   2   0  123.47    4.36
 -10   2   0  125.44    4.36
  10   2   0  129.04    7.94
  10   2   0  120.36    4.32
 -10   2   0  125.16    4.54
 -10   2   0  124.17    4.38
 -10   2   0  133.09    9.43
  10   2   0  122.98    4.38
 -10   2   0  123.07    4.39
 -12  -2   0   13.54    0.73
  12  -2   0   14.11    0.62
 -12  -2   0   14.54    0.61
 -12  -2   0   10.13    2.80
  12  -2   0    9.48    2.78
 -12  -2   0   14.17    0.59
 -12  -2   0   12.10    0.59
  12  -2   0   14.80    0.60
  12  -2   0   13.26    0.60
  12  -2   0   14.58    0.58
 -12  -2   0   13.46    0.58
 -12  -2   0   14.74    0.65
 -12   2   0   13.84    0.59
 -12   2   0   14.29    0.58
  12   2   0   19.32    3.69
 -12   2   0   14.18    0.71
 -12   2   0   15.59    0.77
 -12   2   0   13.55    0.60
  12   2   0   13.67    0.59
  12   2   0   13.98    0.61
 -12   2   0   12.39    2.82
 -12   2   0   14.52    0.62
  12   2   0   13.79    0.54
  14  -2   0   39.59    5.62
 -14  -2   0   26.45    1.08
  14  -2   0   25.81    1.00
  14  -2   0   25.83    1.02
 -14  -2   0   26.16    1.21
  14  -2   0   25.88    1.03
 -14  -2   0   31.11    5.70
 -14  -2   0   22.85    1.02
 -14  -2   0   24.49    1.00
 -14  -2   0   25.84    1.02
 -14  -2   0   25.98    1.03
  14  -2   0   26.54    1.05
  14   2   0   24.15    1.05
 -14   2   0   26.32    1.01
  14   2   0   25.19    1.02
 -14   2   0   24.49    1.02
 -14   2   0   26.19    1.01
  14   2   0   25.60    0.95
 -14   2   0   25.15    1.17
  14   2   0   35.02    5.28
 -14   2   0   26.61    1.05
  14   2   0   25.63    1.01
 -14   2   0   29.78    5.58
 -16  -2   0   34.61    1.58
  16  -2   0   35.79    1.35
  16  -2   0   35.83    1.41
 -16  -2   0   35.32    1.45
 -16  -2   0   39.36    6.70
 -16  -2   0   33.81    1.39
 -16  -2   0   35.98    1.38
 -16  -2   0   35.77    1.39
  16  -2   0   26.44    5.30
 -16  -2   0   35.47    1.36
  16  -2   0   34.38    1.37
  16  -2   0   34.94    1.38
  16   2   0   35.64    5.87
 -16   2   0   35.34    1.36
 -16   2   0   36.75    1.37
  16   2   0   34.88    1.38
  16   2   0   35.91    1.41
 -16   2   0   36.87    1.41
 -16   2   0   34.34    1.56
  16   2   0   36.04    1.30
 -16   2   0   33.30    1.37
 -16   2   0   33.57    6.59
 -18  -2   0   71.46    2.73
 -18  -2   0   71.65    2.64
  18  -2   0   69.70    2.67
  18  -2   0   71.85    2.60
 -18  -2   0  100.81   11.64
 -18  -2   0   73.09    2.64
  18  -2   0   72.54    2.65
 -18  -2   0   70.64    2.65
  18  -2   0  101.68   12.70
 -18  -2   0   70.18    2.62
 -18  -2   0   68.64    2.89
  18   2   0   70.22    8.32
 -18   2   0   57.80    8.18
  18   2   0   73.77    2.62
 -18   2   0   70.70    2.64
 -18   2   0   70.79    2.73
  18   2   0   67.18    2.63
  18   2   0   70.62    2.67
 -18   2   0   72.04    2.69
 -18   2   0   71.47    2.62
  18   2   0   70.66    2.55
 -18   2   0   67.09    2.85
 -20  -2   0   16.43    0.78
 -20  -2   0   16.40    0.76
 -20  -2   0   16.85    0.86
  20  -2   0   17.16    0.74
 -20  -2   0   16.20    5.96
 -20  -2   0   16.95    0.77
  20  -2   0   16.09    0.82
 -20  -2   0   17.98    1.03
  20  -2   0   16.62    0.80
 -20  -2   0   16.17    0.75
 -20   2   0   16.48    0.75
 -20   2   0   17.57    1.02
 -20   2   0   15.22    0.79
  20   2   0   17.11    0.76
  20   2   0   16.33    0.79
 -20   2   0   16.61    0.84
  20   2   0   16.99    0.69
  20   2   0   16.41    0.81
  20   2   0    9.86    4.29
 -20   2   0   21.45    9.74
 -20   2   0   15.88    0.77
 -20   2   0   16.80    0.75
  22  -2   0    1.34    0.20
 -22  -2   0    1.39    0.22
  22  -2   0    0.76    0.27
  22  -2   0    1.20    0.22
 -22  -2   0    1.94    0.27
 -22  -2   0    1.12    0.34
 -22  -2   0    2.23    5.70
 -22  -2   0    1.29    0.24
  22  -2   0    1.16    0.27
 -22  -2   0    1.75    0.33
 -22  -2   0    1.49    0.27
  22  -2   0    1.15    4.53
  22   2   0    1.00    0.24
 -22   2   0    1.82    0.26
  22   2   0    4.29    5.48
 -22   2   0    1.40    0.38
 -22   2   0    1.50    0.26
  22   2   0    1.51    0.24
  22   2   0    1.34    0.28
 -22   2   0    0.94    0.24
 -22   2   0    1.50    0.29
  22   2   0    1.62    0.20
 -22   2   0   -1.15    5.62
 -24  -2   0   29.94    1.26
  24  -2   0   31.51    1.34
  24  -2   0   31.95    1.23
 -24  -2   0   31.56    1.30
  24  -2   0   30.58    1.25
 -24  -2   0   30.03    1.41
  24  -2   0   29.94   10.89
 -24  -2   0   18.87    8.02
 -24  -2   0   30.35    1.28
 -24  -2   0   28.37    1.31
  24  -2   0   29.84    1.36
 -24   2   0   30.96    1.41
  24   2   0   31.87    1.27
 -24   2   0   28.51    1.25
 -24   2   0   30.75    1.28
 -24   2   0   29.02    1.33
 -24   2   0   24.18    8.16
  24   2   0   28.14    1.32
  24   2   0   29.37    1.19
  26  -2   0   28.66    1.32
 -26  -2   0   26.86    1.55
 -26  -2   0   27.40    1.21
  26  -2   0   26.88    1.14
  26  -2   0   29.13    1.29
 -26  -2   0   27.14    1.19
 -26  -2   0   25.55    1.33
 -26  -2   0   26.63    1.24
 -26  -2   0   27.90   11.04
  26  -2   0   28.01    1.18
 -26  -2   0   27.73    1.18
  26   2   0   28.42    1.38
 -26   2   0   24.53    1.52
 -26   2   0   26.84    1.34
 -26   2   0   14.66    9.86
 -26   2   0   26.39    1.15
 -26   2   0   28.33    1.27
 -26   2   0   26.44    1.19
  26   2   0   29.08    1.20
  26   2   0   26.74    1.30
  26   2   0   26.54    1.11
  26   2   0   13.20   11.43
 -26   2   0   27.85    1.23
 -28  -2   0    8.62    0.88
 -28  -2   0    9.57    0.93
  28  -2   0    8.99    0.70
  28  -2   0   10.83    1.11
 -28  -2   0    9.19    0.62
  28  -2   0    9.68    0.64
 -28  -2   0    9.96    0.61
  28  -2   0    9.54    0.55
  28  -2   0   10.45   10.82
 -28  -2   0    8.61    0.54
 -28  -2   0    9.56    0.59
 -28   2   0    9.37    0.62
 -28   2   0    9.65    0.75
 -28   2   0    8.11    0.51
 -28   2   0    9.00    0.66
  28   2   0    9.52    0.58
 -28   2   0   10.40    0.99
 -28   2   0    9.92    0.60
  28   2   0    8.88    0.49
 -28   2   0    2.38   13.26
  28   2   0    9.18    0.73
 -30  -2   0    0.94    0.42
 -30  -2   0    1.44    0.41
 -30  -2   0    1.69    0.31
 -30  -2   0    1.53    0.25
  30  -2   0    1.45    0.27
  30  -2   0    1.49    0.39
  30  -2   0    1.83    0.30
 -30  -2   0    1.56    0.35
 -30   2   0    1.48    0.39
 -30   2   0    1.16    0.34
  30   2   0    1.05    0.36
  30   2   0    2.15    0.36
 -30   2   0    1.46    0.34
 -30   2   0    1.49    0.30
 -30   2   0    2.53    0.62
  32  -2   0    9.73    0.81
  32  -2   0   10.04    0.60
 -32  -2   0    9.75    0.61
  32  -2   0   10.69    0.67
 -32  -2   0    8.74    0.78
 -32  -2   0    9.92    0.58
 -32  -2   0   14.48    1.46
 -32  -2   0   10.34    0.70
 -32  -2   0    9.29    0.87
 -32   2   0   10.56    1.76
 -32   2   0   10.17    0.72
  32   2   0   11.18    0.70
 -32   2   0    9.41    0.67
 -32   2   0   10.84    0.85
 -32   2   0    8.88    0.74
 -34  -2   0    7.20    0.72
  34  -2   0    6.46    0.56
  34  -2   0    7.54    0.77
  34  -2   0    5.51    0.57
 -34  -2   0    6.55    0.74
  34   2   0    7.52    0.60
 -34   2   0    5.47    0.85
 -34   2   0    6.98    0.57
  34   2   0    6.74    0.77
 -34   2   0    5.75    0.73
 -34   2   0    6.50    0.67
 -34   2   0    6.48    0.69
  -1  -3   0  864.22   31.53
  -1   3   0  895.13   31.70
   1   3   0  854.61   31.50
  -3  -3   0   90.65    3.31
  -3  -3   0   84.86    3.27
  -3  -3   0   95.46    3.36
  -3  -3   0   94.41    3.29
  -3  -3   0   98.17    3.34
  -3  -3   0   94.88    3.30
   3  -3   0   88.02    3.28
   3  -3   0   99.22    3.32
   3  -3   0   97.08    3.30
   3  -3   0   92.61    3.29
   3  -3   0  105.52    3.39
   3  -3   0   93.09    3.30
  -3  -3   0   92.58    3.31
   3   3   0   91.77    3.30
  -3   3   0   94.92    3.34
  -3   3   0   92.77    3.31
   3   3   0   89.83    3.29
  -3   3   0   92.23    3.29
   3   3   0   94.75    5.10
  -3   3   0   91.60    3.32
  -3   3   0   95.79    3.31
  -3   3   0   97.59    5.08
  -5  -3   0   49.81    1.85
   5  -3   0   67.74    4.79
  -5  -3   0   52.72    1.84
   5  -3   0   51.26    1.84
  -5  -3   0   53.06    1.88
   5  -3   0   49.72    1.85
   5  -3   0   53.48    1.85
  -5  -3   0   52.40    1.86
  -5  -3   0   50.64    1.91
   5  -3   0   49.73    1.82
  -5  -3   0   52.73    3.92
   5  -3   0   51.47    1.88
   5   3   0   49.89    1.84
   5   3   0   50.62    1.84
  -5   3   0   53.84    1.86
   5   3   0   54.67    3.81
   5   3   0   49.18    1.84
  -5   3   0   51.80    3.84
  -5   3   0   47.91    1.82
  -5   3   0   52.06    1.87
  -5   3   0   54.74    1.92
  -5   3   0   50.24    1.85
  -7  -3   0  171.35    6.06
   7  -3   0  171.60    6.10
   7  -3   0  183.41    6.12
  -7  -3   0  180.30    6.14
  -7  -3   0  178.82    9.28
  -7  -3   0  176.83    6.17
   7  -3   0  175.44    9.07
  -7  -3   0  164.02    6.10
  -7  -3   0  180.69    6.09
   7  -3   0  171.32    6.08
  -7  -3   0  171.80    6.10
  -7   3   0  171.76    6.10
  -7   3   0  175.25    6.14
  -7   3   0  171.63    6.20
   7   3   0  166.08    6.06
   7   3   0  170.96    6.09
   7   3   0  170.43    8.89
  -7   3   0  172.90    6.09
  -7   3   0  188.26    9.37
   7   3   0  171.21    6.09
   9  -3   0  200.95    6.74
   9  -3   0  179.18   10.09
  -9  -3   0  192.25    6.70
  -9  -3   0  189.66    6.71
  -9  -3   0  190.15    6.72
  -9  -3   0  196.58    6.75
  -9  -3   0  191.07    6.68
  -9  -3   0  186.62    6.82
   9  -3   0  185.30    6.71
   9  -3   0  192.79    6.69
   9  -3   0  191.42    6.70
  -9   3   0  204.79   10.76
   9   3   0  190.47    6.70
  -9   3   0  191.50    6.78
   9   3   0  182.00    6.68
  -9   3   0  189.22    6.72
  -9   3   0  194.71    6.69
   9   3   0  189.95    6.71
  -9   3   0  189.90    6.85
   9   3   0  198.67   10.30
  -9   3   0  189.31    6.70
 -11  -3   0   18.57    0.77
 -11  -3   0   18.97    0.80
  11  -3   0   20.04    0.81
  11  -3   0   19.37    0.76
  11  -3   0   17.91    0.78
 -11  -3   0   19.08    0.91
 -11  -3   0   21.52    0.84
  11  -3   0   22.76    4.21
 -11  -3   0   19.25    0.78
 -11  -3   0   18.37    0.74
 -11  -3   0   18.85    3.69
  11  -3   0   18.89    0.76
 -11   3   0   18.41    0.79
  11   3   0   19.33    0.77
 -11   3   0   19.00    0.86
 -11   3   0   18.39    0.75
 -11   3   0   19.08    0.77
  11   3   0   18.14    0.75
 -11   3   0   33.00    6.37
 -11   3   0   19.37    0.76
  11   3   0   23.91    3.95
 -11   3   0   20.13    0.95
  11   3   0   19.43    0.79
  13  -3   0   12.84    0.60
 -13  -3   0   12.18    3.73
 -13  -3   0   12.32    0.57
 -13  -3   0   12.69    0.55
 -13  -3   0   13.36    0.63
  13  -3   0   12.85    0.60
 -13  -3   0   13.33    0.59
  13  -3   0    8.83    2.66
 -13  -3   0   13.40    0.58
  13  -3   0   13.26    0.57
  13  -3   0   13.08    0.56
 -13  -3   0   12.36    0.71
 -13   3   0   13.76    0.57
  13   3   0   16.34    4.39
 -13   3   0   13.31    0.75
 -13   3   0   12.83    0.56
  13   3   0   12.90    0.57
 -13   3   0    8.50    2.62
  13   3   0   12.45    0.56
 -13   3   0   12.91    0.60
  13   3   0   12.58    0.59
 -13   3   0   13.09    0.58
 -13   3   0   12.39    0.67
 -15  -3   0   61.35    2.33
 -15  -3   0   69.22    7.34
 -15  -3   0   64.08    2.41
  15  -3   0   63.15    2.32
 -15  -3   0   61.13    2.33
 -15  -3   0   61.16    2.34
 -15  -3   0   65.90    2.34
  15  -3   0   86.91    8.87
  15  -3   0   62.75    2.30
  15  -3   0   63.18    2.36
 -15  -3   0   61.75    2.52
  15  -3   0   61.65    2.35
 -15   3   0   65.05    2.36
  15   3   0   63.91    2.35
 -15   3   0   89.98    9.38
 -15   3   0   64.07    2.31
 -15   3   0   59.73    2.48
  15   3   0   57.51    6.63
  15   3   0   61.86    2.24
 -15   3   0   62.79    2.33
 -15   3   0   62.62    2.31
  15   3   0   60.02    2.31
 -15   3   0   63.38    2.57
 -17  -3   0   36.09    6.18
 -17  -3   0   45.38    2.03
 -17  -3   0   46.27    1.78
 -17  -3   0   48.10    1.82
 -17  -3   0   48.68    1.91
  17  -3   0   49.17    1.86
  17  -3   0   46.08    1.83
 -17  -3   0   47.13    1.83
 -17  -3   0   49.03    1.83
  17  -3   0   49.98    1.83
  17  -3   0   47.71    1.79
  17  -3   0   74.00   11.83
  17   3   0   46.87    1.83
 -17   3   0   48.06    1.85
 -17   3   0   30.95    6.29
  17   3   0   47.81    1.85
 -17   3   0   48.46    1.83
 -17   3   0   46.96    2.01
  17   3   0   36.85    6.43
  17   3   0   50.02    1.81
 -17   3   0   47.61    1.80
 -17   3   0   46.49    1.80
  19  -3   0   80.42    2.92
  19  -3   0   75.84    2.91
  19  -3   0   78.29    2.88
 -19  -3   0   78.14    3.18
 -19  -3   0   80.72    3.02
 -19  -3   0   78.12    2.87
  19  -3   0  105.55   14.25
 -19  -3   0   77.97    2.98
 -19  -3   0   77.77    9.80
 -19  -3   0   77.22    2.92
 -19  -3   0   78.74    2.92
  19  -3   0   77.31    2.96
  19   3   0   82.15    2.96
 -19   3   0   77.61    2.92
  19   3   0   67.43    8.99
 -19   3   0   79.35    2.90
 -19   3   0   76.25    2.88
 -19   3   0   79.14    3.17
 -19   3   0   72.41    9.90
 -19   3   0   81.18    2.96
  19   3   0   75.97    2.90
  19   3   0   79.43    2.90
 -21  -3   0    4.04    0.34
  21  -3   0    1.79    4.13
  21  -3   0    3.65    0.32
 -21  -3   0    4.06    0.40
 -21  -3   0    4.23    0.35
 -21  -3   0    3.57    0.31
 -21  -3   0    3.77    0.55
 -21  -3   0    3.30    0.31
  21  -3   0    3.98    0.41
 -21  -3   0   12.62    9.92
  21  -3   0    3.58    0.36
  21   3   0   -1.13    4.55
 -21   3   0    3.65    0.34
  21   3   0    3.70    0.38
  21   3   0    3.17    0.35
 -21   3   0    4.02    0.30
 -21   3   0    3.64    0.31
  21   3   0    3.60    0.32
 -21   3   0    4.74    0.54
 -21   3   0    4.17    0.37
 -23  -3   0   15.83    0.76
 -23  -3   0   15.71    0.74
 -23  -3   0   14.90    0.78
 -23  -3   0   16.11    0.89
 -23  -3   0   16.00    0.77
 -23  -3   0   14.92    1.02
  23  -3   0   14.47    0.83
 -23  -3   0   30.10    8.45
  23  -3   0   16.96    8.15
  23  -3   0   14.91    0.80
  23  -3   0   16.25    0.70
  23  -3   0   14.93    0.74
 -23   3   0   15.16    0.81
  23   3   0   15.90    0.76
 -23   3   0   14.80    1.03
  23   3   0   16.65    0.86
 -23   3   0   16.94    0.87
 -23   3   0   15.45    0.75
 -23   3   0   14.45    0.77
  23   3   0   14.16    0.77
 -23   3   0   28.94    9.72
 -23   3   0   14.88    0.72
  25  -3   0   69.68   18.57
 -25  -3   0   37.25   11.03
 -25  -3   0   44.66    1.87
 -25  -3   0   40.90    1.67
  25  -3   0   42.91    1.66
  25  -3   0   41.88    1.77
  25  -3   0   41.56    1.75
 -25  -3   0   39.65    1.65
 -25  -3   0   41.14    2.04
  25  -3   0   41.48    1.60
 -25  -3   0   40.24    1.69
 -25  -3   0   40.53    1.71
 -25   3   0   39.40    1.63
  25   3   0   39.57    1.70
  25   3   0   41.09    1.67
  25   3   0   42.96    1.79
 -25   3   0   41.05    1.74
  25   3   0   33.93    9.78
 -25   3   0   50.85   13.59
 -25   3   0   40.99    1.70
 -25   3   0   40.94    2.05
 -25   3   0   39.85    1.80
 -25   3   0   40.35    1.67
 -27  -3   0   27.44    1.41
  27  -3   0   27.40    1.31
 -27  -3   0   30.24    1.29
  27  -3   0   28.19    1.18
 -27  -3   0   25.92    1.28
 -27  -3   0   27.46    1.20
 -27  -3   0   28.21    1.23
  27  -3   0   27.99    1.49
  27  -3   0   29.10    1.38
 -27  -3   0   30.85    2.27
  27   3   0   28.89    1.26
 -27   3   0   27.23    1.24
  27   3   0   30.94    1.77
 -27   3   0   -0.93   14.44
 -27   3   0   29.31    1.33
 -27   3   0   28.34    1.45
 -27   3   0   27.23    1.39
 -27   3   0   25.84    1.93
 -29  -3   0    9.10    0.73
 -29  -3   0    8.66    0.63
  29  -3   0    9.01    0.68
  29  -3   0    8.54    0.58
  29  -3   0    7.82    0.50
 -29  -3   0    8.83    0.60
 -29  -3   0    8.48    0.92
 -29  -3   0    8.21    0.51
 -29  -3   0    8.07    1.17
  29  -3   0    8.44    0.71
 -29  -3   0    8.20    0.62
 -29   3   0    9.01    0.62
  29   3   0    8.55    0.58
 -29   3   0    8.07    0.70
  29   3   0    8.36    0.73
 -29   3   0    9.54    0.94
 -29   3   0    7.93    0.58
 -29   3   0    7.74    0.65
 -31  -3   0    2.29    0.51
 -31  -3   0    1.51    0.44
  31  -3   0    1.74    0.31
  31  -3   0    1.21    0.26
  31  -3   0    1.61    0.43
 -31  -3   0    1.45    0.25
 -31  -3   0    1.38    0.33
 -31   3   0    1.23    0.37
  31   3   0    1.29    0.39
 -31   3   0    1.80    0.37
 -31   3   0    0.41    0.40
 -31   3   0    2.14    0.37
  31   3   0    1.90    0.33
 -31   3   0    2.12    0.34
  33  -3   0   13.08    0.92
 -33  -3   0   12.35    1.10
  33  -3   0   11.76    0.74
 -33  -3   0   11.47    0.94
  33  -3   0   10.79    0.70
 -33   3   0   11.99    1.17
 -33   3   0   12.48    0.78
 -33   3   0   12.08    0.87
 -33   3   0   11.77    0.77
  33   3   0   13.10    0.79
 -33   3   0   11.57    0.87
  33   3   0   13.12    0.96
   0  -4   0  367.20   12.24
   0  -4   0  387.53   12.34
   0  -4   0  332.42   13.87
   0  -4   0  369.30   12.28
   0   4   0  340.24   12.24
   0   4   0  362.98   12.24
   0   4   0  341.39   13.85
   0   4   0  330.29   12.23
   0   4   0  332.61   12.21
  -2  -4   0   38.22    1.41
   2  -4   0   39.04    1.35
   2  -4   0   37.35    1.30
  -2  -4   0   38.79    1.37
  -2  -4   0   36.28    1.31
  -2  -4   0   33.37    1.29
  -2  -4   0   35.50    1.28
  -2  -4   0   33.83    1.32
  -2  -4   0   35.43    1.30
   2  -4   0   37.72    1.41
  -2   4   0   35.44    1.34
   2   4   0   37.81    1.34
  -2   4   0   36.52    2.88
   2   4   0   32.40    2.56
   2   4   0   38.12    1.32
  -2   4   0   35.00    1.32
  -2   4   0   35.51    1.31
   2   4   0   38.34    1.30
  -2   4   0   34.89    1.29
   2   4   0   34.61    2.90
   4  -4   0   13.59    0.51
   4  -4   0   13.14    0.54
  -4  -4   0   16.26    2.56
  -4  -4   0   13.47    0.59
  -4  -4   0   12.99    0.52
   4  -4   0   11.86    0.50
   4  -4   0   11.83    0.48
  -4  -4   0   12.86    0.55
  -4  -4   0   13.29    0.50
   4  -4   0   14.73    0.62
   4  -4   0   12.72    0.50
  -4  -4   0   12.46    0.51
  -4  -4   0   12.30    0.53
  -4   4   0   12.34    2.04
  -4   4   0   13.13    0.50
   4   4   0   11.87    0.47
   4   4   0   12.40    0.50
   4   4   0   12.08    0.51
   4   4   0   12.66    0.52
  -4   4   0   12.41    0.52
  -4   4   0   13.46    0.56
  -4   4   0   13.60    0.53
  -4   4   0   12.93    0.51
   4   4   0   16.01    2.60
   6  -4   0   88.09    3.06
   6  -4   0   84.66    3.01
  -6  -4   0   79.91    3.01
  -6  -4   0   89.34    3.10
  -6  -4   0   83.26    3.04
  -6  -4   0   86.90    3.14
  -6  -4   0   86.86    3.04
  -6  -4   0   85.14    3.07
  -6  -4   0   86.19    5.76
   6  -4   0   85.00    3.05
   6  -4   0   89.25    3.09
   6  -4   0   97.09    3.19
  -6  -4   0   79.89    3.07
  -6   4   0   88.71    3.06
  -6   4   0   87.74    3.15
   6   4   0   83.87    3.05
  -6   4   0   87.57    3.09
   6   4   0   83.63    3.05
   6   4   0   84.40    5.55
  -6   4   0   85.73    3.04
   6   4   0   79.86    3.04
  -6   4   0   91.78    5.85
  -8  -4   0   59.51    2.10
  -8  -4   0   56.57    2.07
   8  -4   0   56.81    2.11
   8  -4   0   58.11    2.10
  -8  -4   0   60.61    2.21
  -8  -4   0   54.51    4.92
   8  -4   0   60.40    4.97
  -8  -4   0   61.07    2.17
  -8  -4   0   57.99    2.12
   8  -4   0   60.01    2.15
  -8  -4   0   60.36    2.13
   8  -4   0   59.66    2.08
  -8   4   0   58.81    2.10
   8   4   0   53.61    2.06
  -8   4   0   57.88    2.23
   8   4   0   57.35    2.11
  -8   4   0   65.15    5.18
  -8   4   0   59.07    2.16
  -8   4   0   56.59    2.12
   8   4   0   56.18    2.10
   8   4   0   50.97    4.56
  10  -4   0   42.54    4.71
 -10  -4   0   53.65    1.91
 -10  -4   0   50.17    1.93
 -10  -4   0   53.03    1.94
 -10  -4   0   53.52    2.03
 -10  -4   0   53.34    1.98
 -10  -4   0   50.19    1.88
 -10  -4   0   55.86    5.49
  10  -4   0   52.62    1.91
  10  -4   0   52.03    1.89
  10  -4   0   55.40    1.97
  10  -4   0   51.52    1.93
  10   4   0   53.03    1.92
 -10   4   0   51.64    1.99
  10   4   0   52.32    1.92
  10   4   0   49.38    1.88
 -10   4   0   54.08    1.90
 -10   4   0   52.62    1.92
  10   4   0   41.87    4.69
 -10   4   0   53.93    1.94
 -10   4   0   51.81    2.08
 -10   4   0   52.05    5.20
 -12  -4   0    6.77    0.42
  12  -4   0    7.18    0.36
  12  -4   0    7.68    0.37
 -12  -4   0   12.00    3.43
  12  -4   0    7.24    0.40
 -12  -4   0    7.27    0.39
 -12  -4   0    7.70    0.40
  12  -4   0    7.66    0.42
  12  -4   0    6.87    2.62
 -12  -4   0    7.28    0.34
 -12   4   0    7.36    0.53
  12   4   0    6.89    0.35
 -12   4   0    7.87    0.41
  12   4   0    7.50    0.38
 -12   4   0    8.35    0.38
  12   4   0    7.61    0.39
 -12   4   0    6.86    0.45
 -12   4   0    7.74    0.37
 -12   4   0    7.95    0.39
  12   4   0    7.59    2.81
 -12   4   0    7.85    3.37
 -14  -4   0   17.23    0.69
  14  -4   0   17.37    0.71
  14  -4   0   16.68    0.73
 -14  -4   0   19.84    4.63
  14  -4   0   16.19    0.75
 -14  -4   0   17.17    0.90
  14  -4   0   18.02    5.07
 -14  -4   0   16.47    0.74
 -14  -4   0   17.48    0.75
 -14  -4   0   16.29    0.72
 -14  -4   0   16.50    0.89
  14  -4   0   18.04    0.78
 -14   4   0   16.08    0.71
 -14   4   0   16.88    0.85
  14   4   0   13.84    3.67
 -14   4   0   16.62    0.75
 -14   4   0   17.13    0.74
 -14   4   0   18.94    4.72
  14   4   0   16.20    0.70
 -14   4   0   18.84    0.95
  14   4   0   16.70    0.75
 -14   4   0   17.49    0.72
  16  -4   0   77.84    2.82
 -16  -4   0   77.46    2.84
 -16  -4   0   78.19    2.85
 -16  -4   0   76.00    2.92
 -16  -4   0   76.75    3.05
 -16  -4   0   85.75    8.72
  16  -4   0   77.55    2.87
  16  -4   0   77.05    2.81
  16  -4   0   77.65    2.87
  16  -4   0  106.12   10.34
 -16  -4   0   74.80    2.78
 -16  -4   0   73.19    2.83
 -16   4   0   76.32    2.80
  16   4   0   73.38    7.83
 -16   4   0   77.87    2.84
  16   4   0   77.03    2.83
 -16   4   0   79.35    2.82
 -16   4   0   76.77    2.86
 -16   4   0   74.91    3.01
  16   4   0   78.13    2.86
 -16   4   0   76.80    3.10
  16   4   0   74.12    2.80
  18  -4   0   88.52    3.20
 -18  -4   0   85.79    3.46
 -18  -4   0   92.81   10.07
 -18  -4   0   87.43    3.16
  18  -4   0   87.54    3.25
 -18  -4   0   89.25    3.31
  18  -4   0   87.11    3.26
 -18  -4   0   90.14    3.33
  18  -4   0   87.72    3.19
 -18  -4   0   86.49    3.23
 -18  -4   0   84.45    3.21
  18   4   0   88.14    3.25
  18   4   0   83.35    9.12
 -18   4   0   86.38    3.43
 -18   4   0   84.89    3.22
 -18   4   0   86.77    3.19
 -18   4   0   93.48   10.22
 -18   4   0   87.47    3.18
 -18   4   0   88.70    3.25
  18   4   0   84.57    3.22
  18   4   0   88.98    3.21
 -20  -4   0   10.22    0.76
 -20  -4   0    9.96    0.55
  20  -4   0   14.63    4.85
 -20  -4   0    9.40    0.50
  20  -4   0   10.32    0.62
  20  -4   0   10.13    0.54
 -20  -4   0    9.97    0.55
 -20  -4   0   10.01    0.64
 -20  -4   0    9.66    0.55
 -20  -4   0    6.62    4.96
  20  -4   0   10.44    0.57
  20  -4   0    9.47    0.57
 -20   4   0   10.21    0.59
 -20   4   0   10.57    0.54
 -20   4   0   16.59    9.95
 -20   4   0   10.46    0.75
  20   4   0    9.81    0.55
  20   4   0    5.50    4.73
 -20   4   0    9.84    0.57
  20   4   0   10.94    0.62
  20   4   0   10.34    0.55
 -20   4   0   10.04    0.52
  22  -4   0    4.32    0.45
  22  -4   0    4.00    0.39
 -22  -4   0    2.15    5.63
  22  -4   0   -2.22    5.10
 -22  -4   0    4.72    0.35
 -22  -4   0    4.69    0.36
 -22  -4   0    4.74    0.46
 -22  -4   0    4.82    0.57
 -22  -4   0    4.58    0.38
  22  -4   0    4.43    0.37
 -22  -4   0    4.17    0.37
 -22   4   0    4.29    0.32
 -22   4   0    4.69    0.41
 -22   4   0    4.59    0.40
  22   4   0    4.16    0.37
 -22   4   0    4.94    0.37
 -22   4   0    3.26   11.39
 -22   4   0    5.16    0.59
  22   4   0    4.90    0.38
  22   4   0    5.33    0.46
 -24  -4   0   28.50    1.27
  24  -4   0   29.29    1.24
 -24  -4   0   28.84    1.50
  24  -4   0   45.93   16.74
  24  -4   0   27.60    1.33
 -24  -4   0   26.32    1.55
  24  -4   0   31.04    1.31
 -24  -4   0   27.89    1.28
 -24  -4   0   29.60    1.26
 -24  -4   0   32.41   10.07
  24  -4   0   31.05    1.18
 -24  -4   0   29.44    1.21
  24   4   0   30.59    1.27
  24   4   0   30.88    1.36
 -24   4   0   29.08    1.28
 -24   4   0   31.11    1.34
 -24   4   0   28.17    1.57
 -24   4   0   29.82    1.25
  24   4   0   24.94    8.91
 -24   4   0   11.94    6.92
 -24   4   0   27.66    1.20
  24   4   0   28.50    1.27
 -26  -4   0   41.87    1.86
 -26  -4   0   44.41    1.67
  26  -4   0   41.20    1.79
 -26  -4   0   40.13    1.66
 -26  -4   0   37.85    1.68
  26  -4   0   41.35    1.58
  26  -4   0   91.64   17.78
 -26  -4   0   40.95    1.70
 -26  -4   0   39.47    1.94
  26  -4   0   41.25    1.73
 -26   4   0   37.36    1.60
  26   4   0   40.62    1.79
 -26   4   0   39.32    2.05
 -26   4   0   34.80   10.89
 -26   4   0   41.36    1.68
  26   4   0   43.56    1.70
 -26   4   0   36.87    1.69
 -26   4   0   39.57    1.81
 -26   4   0   40.53    1.75
 -28  -4   0   20.58    0.98
  28  -4   0   19.68    1.00
 -28  -4   0   19.81    1.02
  28  -4   0   19.63   12.37
 -28  -4   0   21.15    1.19
 -28  -4   0   21.09    1.28
 -28  -4   0   21.24    0.93
  28  -4   0   20.97    1.10
  28  -4   0   22.29    0.93
 -28  -4   0   19.31    1.03
  28  -4   0   22.17    1.17
 -28   4   0   -6.65   15.38
 -28   4   0   21.39    1.10
  28   4   0   21.22    1.03
 -28   4   0   19.89    1.40
 -28   4   0   21.44    1.06
  28   4   0   22.38    1.18
 -28   4   0   19.15    1.14
  30  -4   0    0.57    0.32
 -30  -4   0    0.34    0.33
  30  -4   0    0.03    0.19
  30  -4   0    0.08    0.21
 -30  -4   0    0.17    0.14
 -30  -4   0   -0.12    0.24
 -30  -4   0    0.03    0.23
 -30   4   0    0.09    0.20
  30   4   0   -0.03    0.27
 -30   4   0    0.53    0.40
 -30   4   0   -0.09    0.25
  30   4   0    0.32    0.24
 -30   4   0    0.02    0.24
 -30   4   0   -0.19    0.21
  32  -4   0    6.04    0.53
  32  -4   0    6.01    0.61
  32  -4   0    7.49    0.66
 -32  -4   0    5.64    0.72
 -32  -4   0    6.67    0.61
 -32  -4   0    5.40    0.59
 -32   4   0    6.30    0.55
 -32   4   0    6.79    0.66
  32   4   0    6.32    0.71
 -32   4   0    5.37    0.90
  32   4   0    6.70    0.57
 -32   4   0    7.48    0.60
 -32   4   0    5.84    0.65
 -34  -4   0   12.56    0.99
 -34  -4   0   13.20    1.07
  34  -4   0   12.56    0.93
  34   4   0   14.66    1.04
  34   4   0   14.12    0.86
 -34   4   0   12.16    0.85
 -34   4   0   14.11    1.27
 -34   4   0   11.15    0.94
 -34   4   0   13.51    0.94
 -34   4   0   13.60    0.84
   1  -5   0   52.85    3.71
  -1  -5   0   56.41    1.98
   1  -5   0   59.01    2.07
  -1  -5   0   52.94    3.67
   1  -5   0   53.41    1.93
   1  -5   0   57.72    1.92
  -1  -5   0   55.61    1.92
   1  -5   0   58.00    1.99
   1  -5   0   55.39    1.99
  -1  -5   0   56.31    1.94
  -1  -5   0   58.67    2.07
  -1  -5   0   56.45    2.01
  -1   5   0   53.19    1.96
   1   5   0   53.94    1.96
   1   5   0   49.78    3.51
  -1   5   0   51.82    1.95
   1   5   0   51.33    1.94
  -1   5   0   49.91    3.64
   1   5   0   52.84    1.95
   1   5   0   50.98    1.91
  -1   5   0   51.35    1.92
   1   5   0   52.81    1.93
  -1   5   0   51.87    1.94
   3  -5   0   46.48    1.61
   3  -5   0   45.05    1.57
   3  -5   0   41.04    1.52
  -3  -5   0   42.31    1.58
   3  -5   0   44.83    1.69
  -3  -5   0   43.70    1.56
  -3  -5   0   44.21    1.63
  -3  -5   0   41.18    1.54
  -3  -5   0   44.70    1.68
  -3  -5   0   43.80    1.58
   3  -5   0   43.45    1.56
   3   5   0   42.56    1.56
   3   5   0   42.12    1.54
  -3   5   0   42.67    1.57
  -3   5   0   42.51    1.58
   3   5   0   40.79    3.23
  -3   5   0   42.51    1.55
  -3   5   0   44.20    3.55
   3   5   0   42.84    1.57
   3   5   0   39.41    3.57
  -3   5   0   42.58    1.60
  -5  -5   0   29.67    1.10
   5  -5   0   29.88    1.11
  -5  -5   0   29.38    1.15
  -5  -5   0   30.10    1.22
   5  -5   0   32.21    1.25
   5  -5   0   31.51    1.17
  -5  -5   0   30.92    1.18
  -5  -5   0   29.16    1.12
   5  -5   0   31.00    1.12
  -5  -5   0   30.82    3.36
   5   5   0   28.72    1.10
   5   5   0   28.61    1.12
   5   5   0   27.59    3.16
  -5   5   0   31.28    1.14
  -5   5   0   29.53    1.13
  -5   5   0   29.44    1.10
  -5   5   0   29.07    3.23
  -5   5   0   30.02    1.19
  -5   5   0   29.68    1.12
   5   5   0   28.67    1.11
  -7  -5   0    4.98    0.34
  -7  -5   0    5.24    0.29
   7  -5   0    5.08    0.30
  -7  -5   0    5.10    0.31
  -7  -5   0    5.04    0.25
   7  -5   0    4.06    0.25
  -7  -5   0    4.70    0.25
   7  -5   0    4.71    0.27
   7  -5   0    4.85    1.93
  -7  -5   0    7.23    2.39
  -7  -5   0    4.99    0.27
   7  -5   0    5.07    0.38
   7   5   0    4.69    0.26
  -7   5   0    4.43    0.25
   7   5   0    4.55    1.80
  -7   5   0    9.02    2.56
  -7   5   0    4.61    0.34
  -7   5   0    5.20    0.30
   7   5   0    3.93    0.25
  -7   5   0    5.30    0.27
   9  -5   0  138.65    4.82
   9  -5   0  133.91    4.77
  -9  -5   0  133.04    4.74
  -9  -5   0  136.25    4.75
  -9  -5   0  137.13    4.83
   9  -5   0  129.13    4.75
  -9  -5   0  136.30    4.79
  -9  -5   0  134.63    4.89
  -9  -5   0  134.25    8.73
   9  -5   0  129.71    4.72
  -9  -5   0  130.68    4.78
  -9   5   0  133.68    4.82
   9   5   0  131.40    4.76
   9   5   0  134.93    4.76
  -9   5   0  134.62    4.92
  -9   5   0  146.45    8.92
   9   5   0  135.16    8.39
  -9   5   0  135.18    4.76
  -9   5   0  136.92    4.78
 -11  -5   0   11.09    3.32
  11  -5   0    7.80    0.43
 -11  -5   0    9.58    0.45
 -11  -5   0    8.32    0.48
 -11  -5   0    9.58    0.43
  11  -5   0    8.74    0.40
 -11  -5   0    9.04    0.45
  11  -5   0    9.72    2.80
 -11  -5   0    8.78    0.53
  11  -5   0    9.40    0.48
  11  -5   0    9.25    0.42
 -11  -5   0    8.48    0.38
 -11   5   0    8.99    0.41
  11   5   0    9.02    0.44
  11   5   0    8.87    2.83
 -11   5   0    9.55    2.62
 -11   5   0    8.31    0.49
 -11   5   0    8.94    0.45
 -11   5   0    8.32    0.56
  11   5   0    8.42    0.42
  11   5   0    8.31    0.38
 -11   5   0    8.94    0.43
 -13  -5   0   32.44    1.20
  13  -5   0   40.24    6.38
 -13  -5   0   42.36    5.66
 -13  -5   0   33.46    1.28
 -13  -5   0   31.76    1.40
 -13  -5   0   32.22    1.27
  13  -5   0   31.90    1.22
  13  -5   0   33.92    1.32
  13  -5   0   31.16    1.27
 -13  -5   0   34.28    1.46
  13   5   0   35.10    7.04
 -13   5   0   32.39    1.28
 -13   5   0   30.73    1.25
 -13   5   0   29.87    1.34
 -13   5   0   33.07    1.24
  13   5   0   31.92    1.30
 -13   5   0   20.64    4.21
 -13   5   0   32.90    1.47
  13   5   0   30.34    1.21
  15  -5   0   46.16    1.80
 -15  -5   0   52.05    6.94
 -15  -5   0   47.18    1.77
  15  -5   0   45.00    1.71
 -15  -5   0   42.48    1.72
 -15  -5   0   45.45    1.91
  15  -5   0   44.28    1.77
  15  -5   0   46.97    1.73
 -15  -5   0   46.61    1.74
  15  -5   0   41.90    6.56
 -15  -5   0   47.66    1.85
 -15  -5   0   47.81    1.96
 -15   5   0   47.60    1.78
 -15   5   0   68.21   11.40
 -15   5   0   46.68    1.72
  15   5   0   56.60    7.96
  15   5   0   44.72    1.76
 -15   5   0   45.42    1.75
 -15   5   0   45.67    2.00
 -15   5   0   44.52    1.89
  15   5   0   45.16    1.74
  15   5   0   42.42    1.69
 -15   5   0   44.87    1.78
  17  -5   0   42.99    1.77
  17  -5   0   62.18    9.66
 -17  -5   0   46.48    1.85
 -17  -5   0   32.15    6.42
 -17  -5   0   45.53    1.93
  17  -5   0   45.29    1.71
  17  -5   0   45.27    1.72
 -17  -5   0   45.85    1.67
  17  -5   0   44.53    1.78
 -17  -5   0   43.61    1.73
 -17  -5   0   45.83    1.75
 -17  -5   0   46.30    1.76
  17   5   0   44.57    1.76
 -17   5   0   45.19    1.77
 -17   5   0   43.64    1.74
 -17   5   0   45.26    2.02
 -17   5   0   44.10    1.92
 -17   5   0   54.57    8.53
  17   5   0   47.03    8.01
  17   5   0   42.71    1.69
 -17   5   0   43.89    1.72
  17   5   0   44.27    1.73
 -17   5   0   44.37    1.70
  19  -5   0   23.12    1.06
 -19  -5   0   12.80    4.80
  19  -5   0    9.42    4.18
 -19  -5   0   23.38    1.02
 -19  -5   0   23.90    1.03
  19  -5   0   23.66    1.00
  19  -5   0   23.18    1.00
 -19  -5   0   23.57    1.21
 -19  -5   0   24.17    0.95
 -19  -5   0   23.06    1.12
  19  -5   0   23.73    1.07
 -19  -5   0   22.34    1.01
 -19   5   0   18.77    5.87
 -19   5   0   25.16    1.01
  19   5   0   22.39    1.05
  19   5   0   22.67    5.68
 -19   5   0   23.72    1.03
  19   5   0   22.43    0.98
 -19   5   0   23.85    1.30
 -19   5   0   24.36    1.23
  19   5   0   23.71    1.02
 -19   5   0   23.35    0.98
 -19   5   0   24.71    1.06
  21  -5   0    0.21    0.16
  21  -5   0    0.16    0.18
  21  -5   0   -4.08    5.32
 -21  -5   0    0.13    0.14
 -21  -5   0    0.09    0.13
 -21  -5   0    0.19    0.22
  21  -5   0    0.03    0.14
  21  -5   0    0.06    0.13
 -21  -5   0    4.73    5.82
 -21  -5   0    0.05    0.12
 -21  -5   0   -0.21    0.15
 -21  -5   0    0.09    0.15
 -21   5   0   -5.93    5.42
 -21   5   0   -0.02    0.17
  21   5   0    0.15    0.19
  21   5   0    0.24    0.14
 -21   5   0    0.18    0.15
 -21   5   0    0.15    0.20
 -21   5   0    0.08    0.16
  21   5   0    0.00    0.14
 -21   5   0    0.20    0.11
  23  -5   0   16.05    7.24
 -23  -5   0   24.18    1.21
 -23  -5   0   23.73    1.06
 -23  -5   0   23.78    1.07
  23  -5   0   24.71    1.06
 -23  -5   0   23.06    1.08
 -23  -5   0   24.60    1.30
  23  -5   0   23.18    1.08
  23  -5   0   23.92    1.33
 -23  -5   0   21.21    7.97
 -23  -5   0   23.56    0.99
 -23   5   0   23.41    1.02
 -23   5   0   22.07    1.04
  23   5   0   24.50    1.07
 -23   5   0    9.68   10.04
 -23   5   0   24.61    1.26
  23   5   0   17.00    7.63
 -23   5   0   23.77    1.12
  23   5   0   23.98    1.33
  25  -5   0   60.41   16.37
 -25  -5   0   39.79    1.87
  25  -5   0   41.69    1.60
 -25  -5   0   41.13    1.99
 -25  -5   0   40.99    1.70
  25  -5   0   42.99    1.82
 -25  -5   0   38.49    1.71
  25  -5   0   43.23    1.74
 -25  -5   0   41.09    1.73
  25   5   0   42.65    1.73
 -25   5   0   43.86    1.71
 -25   5   0   42.07    2.07
 -25   5   0   41.75    1.74
 -25   5   0   41.54    1.77
  25   5   0   39.13    1.79
 -25   5   0   55.48   14.31
 -27  -5   0   37.37    2.12
  27  -5   0   38.38    1.50
  27  -5   0   38.74    1.67
 -27  -5   0   38.63    1.93
 -27  -5   0   37.02    1.64
  27  -5   0   25.89   13.95
  27  -5   0   40.58    1.76
  27  -5   0   38.16    1.62
 -27  -5   0   37.37    1.60
 -27   5   0   39.23    1.66
  27   5   0   38.05    1.74
 -27   5   0   41.75   16.25
 -27   5   0   40.01    1.67
 -27   5   0   36.51    1.68
 -27   5   0   36.87    1.84
  27   5   0   40.76    1.66
 -27   5   0   38.12    2.03
  29  -5   0    6.00    0.66
 -29  -5   0    4.74    0.68
  29  -5   0    5.93    0.57
 -29  -5   0    6.45    0.66
 -29  -5   0    4.38    0.42
  29  -5   0    6.55    0.58
 -29  -5   0    5.88    0.63
 -29   5   0    5.49    0.61
  29   5   0    6.76    0.55
 -29   5   0    6.31    0.88
 -29   5   0    6.63    0.57
 -29   5   0    6.79    0.58
 -29   5   0    5.84    0.51
  29   5   0    6.84    0.65
 -31  -5   0    2.55    0.56
  31  -5   0    3.17    0.42
 -31  -5   0    3.20    0.45
 -31  -5   0    3.08    0.53
  31  -5   0    3.03    0.51
 -31  -5   0    2.65    0.42
 -31   5   0    3.45    0.50
  31   5   0    2.82    0.45
 -31   5   0    2.68    0.51
 -31   5   0    3.27    0.89
 -31   5   0    3.29    0.71
 -31   5   0    3.12    0.52
 -33  -5   0   12.09    1.06
  33  -5   0   13.33    0.81
  33  -5   0   12.90    0.93
 -33  -5   0   13.76    1.02
 -33  -5   0   11.55    0.71
 -33  -5   0   12.34    1.02
  33   5   0   14.17    1.02
 -33   5   0   13.23    0.91
 -33   5   0   14.74    0.86
  33   5   0   14.11    0.85
 -33   5   0   13.93    1.24
 -33   5   0   13.08    0.82
 -33   5   0   13.77    0.96
   0  -6   0   18.65    0.84
   0  -6   0   19.86    0.75
   0  -6   0   18.81    0.76
   0  -6   0   18.37    2.52
   0  -6   0   18.14    0.68
   0  -6   0   18.27    0.71
   0   6   0   17.43    0.69
   0   6   0   17.68    0.71
   0   6   0   18.59    2.64
   0   6   0   16.51    0.71
   0   6   0   16.68    0.66
   0   6   0   17.98    0.70
  -2  -6   0    3.26    0.22
   2  -6   0    3.53    0.30
   2  -6   0    3.27    0.18
   2  -6   0    3.40    0.23
  -2  -6   0    3.19    0.16
   2  -6   0    3.30    0.23
  -2  -6   0    3.29    0.19
  -2  -6   0    3.55    0.25
   2  -6   0    3.38    0.18
   2  -6   0    3.63    1.36
  -2  -6   0    3.82    0.31
  -2   6   0    2.89    0.21
  -2   6   0    3.23    0.17
  -2   6   0    2.36    1.27
   2   6   0    3.29    0.19
   2   6   0    3.19    0.16
  -2   6   0    2.86    0.19
   2   6   0    2.40    1.30
  -2   6   0    3.09    0.22
   2   6   0    3.23    0.20
  -4  -6   0   32.35    1.24
   4  -6   0   32.84    1.19
  -4  -6   0   34.59    1.37
   4  -6   0   34.65    1.37
   4  -6   0   31.45    1.22
   4  -6   0   34.90    1.29
   4  -6   0   34.02    1.22
  -4  -6   0   32.12    1.24
  -4  -6   0   33.93    1.31
  -4  -6   0   33.05    1.25
   4   6   0   32.46    1.21
   4   6   0   30.01    3.12
  -4   6   0   32.25    1.21
   4   6   0   28.48    3.43
  -4   6   0   33.36    1.30
  -4   6   0   32.44    1.23
  -4   6   0   34.06    1.25
   4   6   0   32.50    1.22
   4   6   0   31.54    1.23
  -4   6   0   32.91    3.43
  -4   6   0   33.56    1.30
  -6  -6   0   78.66    2.81
   6  -6   0   87.88    3.01
  -6  -6   0   78.86    2.88
  -6  -6   0   79.72    2.86
  -6  -6   0   79.28    2.85
   6  -6   0   83.20    2.91
   6  -6   0   77.84    2.83
   6  -6   0   82.68    2.84
  -6  -6   0   83.20    2.92
  -6  -6   0   81.24    2.98
  -6   6   0   75.73    2.85
   6   6   0   77.38    2.84
   6   6   0   71.71    5.67
   6   6   0   74.13    2.83
  -6   6   0   80.26    2.85
  -6   6   0   71.37    5.66
  -6   6   0   77.32    2.93
   6   6   0   77.46    2.82
  -6   6   0   78.99    2.87
  -6   6   0   78.48    2.83
  -8  -6   0   64.91    2.46
  -8  -6   0   66.26    5.83
  -8  -6   0   65.90    2.41
  -8  -6   0   67.68    2.57
  -8  -6   0   69.45    2.52
  -8  -6   0   68.60    2.46
   8  -6   0   74.70    2.63
   8  -6   0   65.09    2.42
   8  -6   0   70.31    2.50
   8  -6   0   68.01    2.44
   8  -6   0   58.74    5.50
  -8  -6   0   65.62    2.42
  -8   6   0   67.05    2.49
   8   6   0   66.03    5.57
  -8   6   0   64.34    2.44
  -8   6   0   70.29    5.92
  -8   6   0   66.10    2.42
  -8   6   0   67.69    2.57
   8   6   0   66.14    2.44
   8   6   0   64.47    2.42
 -10  -6   0   18.48    0.74
 -10  -6   0   18.88    0.83
 -10  -6   0   18.14    0.88
  10  -6   0   26.85    4.51
  10  -6   0   17.87    0.76
 -10  -6   0   20.53    4.09
 -10  -6   0   17.86    0.78
  10  -6   0   17.39    0.70
  10  -6   0   18.26    0.81
 -10  -6   0   19.49    0.78
 -10  -6   0   18.45    0.73
  10  -6   0   17.33    0.74
 -10   6   0   18.07    0.75
 -10   6   0   17.66    3.97
 -10   6   0   17.92    0.81
  10   6   0   17.67    0.75
 -10   6   0   17.39    0.76
  10   6   0   18.12    0.75
  10   6   0   26.42    4.63
 -10   6   0   18.15    0.90
  12  -6   0   15.90    0.69
 -12  -6   0   16.81    0.88
  12  -6   0   17.49    0.78
 -12  -6   0   16.17    0.72
  12  -6   0    7.19    2.78
 -12  -6   0   15.92    0.66
  12  -6   0   16.46    0.66
  12  -6   0   16.11    0.88
 -12  -6   0   15.74    0.97
 -12  -6   0   16.70    0.69
 -12  -6   0   15.71    0.72
  12   6   0   16.12    0.71
 -12   6   0   16.25    0.88
  12   6   0   14.16    3.29
  12   6   0   16.35    0.71
 -12   6   0   16.65    0.79
 -12   6   0   10.53    2.74
 -12   6   0   16.79    0.69
 -12   6   0   17.12    0.71
 -12   6   0   16.65    0.78
  14  -6   0   54.99    2.11
 -14  -6   0   54.99    2.02
 -14  -6   0   56.79    2.15
  14  -6   0   53.67    1.98
 -14  -6   0   53.89    7.08
 -14  -6   0   55.91    2.05
  14  -6   0   52.61    2.05
  14  -6   0   53.76    2.02
  14  -6   0   43.85    6.20
 -14  -6   0   53.12    2.20
 -14  -6   0   55.93    2.07
  14   6   0   50.83    1.97
 -14   6   0   53.48    2.01
 -14   6   0   54.33    6.82
  14   6   0   54.63    2.05
  14   6   0   53.43    2.03
 -14   6   0   54.93    2.16
 -14   6   0   53.65    2.03
  14   6   0   60.45    6.69
 -14   6   0   52.82    2.26
 -14   6   0   52.39    2.05
 -16  -6   0   78.37    2.93
  16  -6   0   76.18    2.88
 -16  -6   0   76.98    3.02
 -16  -6   0   77.46    9.04
  16  -6   0   76.36    2.79
 -16  -6   0   73.65    2.79
  16  -6   0   76.40    8.31
  16  -6   0   75.05    2.84
 -16  -6   0   76.87    2.92
 -16  -6   0   74.72    2.82
  16  -6   0   76.48    2.77
  16   6   0   79.62    2.82
 -16   6   0   76.89    2.79
 -16   6   0   75.55    2.81
  16   6   0   82.23    8.38
  16   6   0   71.29    2.74
  16   6   0   77.43    2.83
 -16   6   0   66.09    8.55
 -16   6   0   72.79    2.96
 -16   6   0   74.49    3.10
 -16   6   0   75.23    2.84
 -16   6   0   75.87    2.78
 -18  -6   0   36.41    1.47
 -18  -6   0   44.63    9.18
  18  -6   0   35.83    1.43
 -18  -6   0   36.13    1.45
 -18  -6   0   36.85    1.66
 -18  -6   0   34.78    1.43
 -18  -6   0   36.04    1.56
  18  -6   0   35.44    1.49
  18  -6   0   21.03    5.60
  18  -6   0   34.67    1.62
  18  -6   0   35.54    1.41
 -18   6   0   44.97    8.69
  18   6   0   43.51    7.72
 -18   6   0   36.91    1.49
 -18   6   0   35.13    1.43
  18   6   0   37.94    1.45
 -18   6   0   36.65    1.46
 -18   6   0   35.39    1.41
 -18   6   0   35.01    1.73
  18   6   0   37.18    1.49
 -18   6   0   34.19    1.62
  18   6   0   34.48    1.39
 -20  -6   0   13.82    0.72
 -20  -6   0   13.08    0.80
  20  -6   0   13.31    0.77
 -20  -6   0   15.53    6.75
  20  -6   0   14.61    0.70
  20  -6   0   13.98    0.69
 -20  -6   0   13.87    0.70
  20  -6   0   19.73    6.68
 -20  -6   0   14.35    0.91
  20  -6   0   13.36    0.76
 -20  -6   0   13.49    0.69
 -20   6   0   13.57    0.66
 -20   6   0   14.26    0.99
 -20   6   0    6.58    5.03
 -20   6   0   14.99    0.70
 -20   6   0   14.05    0.72
 -20   6   0   15.25    0.92
 -20   6   0   13.40    0.74
  20   6   0   14.46    0.71
  20   6   0   14.80    0.77
  22  -6   0    8.49    0.54
  22  -6   0    8.26    0.57
 -22  -6   0    9.17    0.54
 -22  -6   0    9.11    0.54
 -22  -6   0    9.08    0.66
  22  -6   0    8.36    0.53
 -22  -6   0    9.21    0.75
 -22  -6   0    8.65    0.55
 -22  -6   0   13.35    8.22
  22  -6   0    9.32    0.63
  22  -6   0    0.78    5.37
 -22   6   0    8.83    0.56
  22   6   0    8.28    0.59
 -22   6   0    9.14    0.60
 -22   6   0    8.71    0.75
 -22   6   0    9.92    7.10
 -22   6   0    8.90    0.53
  22   6   0    9.94    0.57
  22   6   0    8.38    6.85
 -24  -6   0   42.61    1.70
  24  -6   0   36.37    1.66
 -24  -6   0   37.85    1.65
  24  -6   0   38.79    1.65
 -24  -6   0   42.62    2.08
  24  -6   0   39.87    1.75
 -24  -6   0   39.17    1.82
 -24  -6   0   41.56    1.66
  24  -6   0   24.89    9.63
  24  -6   0   41.05    1.98
 -24   6   0   40.56    1.69
 -24   6   0   31.59   10.95
  24   6   0   42.26    1.68
  24   6   0   41.17    1.75
 -24   6   0   38.90    1.98
 -24   6   0   40.93    1.65
 -24   6   0   36.90    1.58
 -24   6   0   42.75    1.74
 -26  -6   0   46.35    1.87
 -26  -6   0   46.16    2.20
  26  -6   0   29.28   12.87
  26  -6   0   45.10    2.43
 -26  -6   0   44.33    2.06
 -26  -6   0   41.82    1.86
 -26  -6   0   44.72    1.90
  26  -6   0   46.63    1.88
  26  -6   0   47.86    2.01
  26   6   0   48.74    1.91
 -26   6   0   45.74    1.94
 -26   6   0   45.18    2.11
 -26   6   0   54.51   14.22
 -26   6   0   46.11    1.87
 -28  -6   0   33.53    1.66
  28  -6   0   33.13    1.48
  28  -6   0   31.88    1.53
 -28  -6   0   31.30    1.73
 -28  -6   0   30.89    1.40
 -28  -6   0   32.77    1.46
  28  -6   0   32.78    1.58
 -28   6   0   32.41    1.47
  28   6   0   32.41    1.57
 -28   6   0   32.13    1.85
 -28   6   0   29.95    1.55
 -28   6   0   32.96    1.42
  28   6   0   33.08    1.48
 -28   6   0   32.26    1.51
 -30  -6   0    2.93    0.42
 -30  -6   0    2.91    0.41
  30  -6   0    3.55    0.46
  30  -6   0    3.01    0.46
 -30  -6   0    2.85    0.57
 -30  -6   0    2.48    0.49
 -30   6   0    2.47    0.59
 -30   6   0    2.63    0.50
 -30   6   0    3.01    0.42
  30   6   0    3.12    0.55
 -30   6   0    3.82    0.52
  30   6   0    2.33    0.42
  32  -6   0    5.24    0.54
 -32  -6   0    4.58    0.71
  32  -6   0    5.00    0.59
 -32  -6   0    5.26    0.44
 -32   6   0    5.66    0.59
 -32   6   0    5.88    0.53
 -32   6   0    4.12    0.82
  32   6   0    4.14    0.63
 -32   6   0    5.13    0.56
 -32   6   0    5.68    0.61
  -1  -7   0   49.33    4.16
   1  -7   0   54.15    2.02
   1  -7   0   52.13    1.91
  -1  -7   0   49.58    1.80
  -1  -7   0   54.74    2.02
   1  -7   0   54.78    1.90
  -1  -7   0   52.42    1.89
   1  -7   0   47.42    4.16
  -1  -7   0   52.83    1.92
   1  -7   0   50.13    1.81
   1   7   0   53.18    4.08
  -1   7   0   46.90    1.80
   1   7   0   49.65    1.85
   1   7   0   47.91    1.85
   1   7   0   48.81    1.79
   1   7   0   49.01    1.83
   1   7   0   48.77    1.83
  -1   7   0   50.09    1.83
  -1   7   0   48.97    1.86
  -1   7   0   46.21    4.07
  -1   7   0   50.24    1.83
  -1   7   0   49.14    1.86
  -3  -7   0   48.29    1.88
   3  -7   0   45.83    4.20
  -3  -7   0   46.81    1.70
  -3  -7   0   48.10    1.75
   3  -7   0   49.66    1.78
   3  -7   0   45.91    1.70
   3  -7   0   49.30    1.89
  -3  -7   0   47.74    1.80
   3  -7   0   50.92    1.70
   3   7   0   44.53    1.72
   3   7   0   53.62    4.08
  -3   7   0   40.42    4.06
  -3   7   0   46.22    1.72
  -3   7   0   45.21    1.74
  -3   7   0   46.35    1.76
   3   7   0   45.32    1.71
   3   7   0   43.44    1.67
   3   7   0   40.49    4.33
  -3   7   0   45.67    1.69
   5  -7   0   88.52    3.11
  -5  -7   0   84.87    3.07
   5  -7   0   88.82    3.22
   5  -7   0   89.58    3.04
  -5  -7   0   87.45    3.14
  -5  -7   0   81.05    3.00
   5  -7   0   88.89    3.02
   5  -7   0   83.78    3.03
  -5  -7   0   86.86    3.21
  -5  -7   0   87.57    3.07
  -5   7   0   84.00    3.07
  -5   7   0   85.02    3.07
   5   7   0   83.39    6.29
   5   7   0   82.29    3.05
  -5   7   0   82.03    6.10
  -5   7   0   85.90    3.13
  -5   7   0   81.47    3.02
   5   7   0   83.22    3.03
   5   7   0   83.83    3.02
  -5   7   0   82.17    3.05
   5   7   0   74.24    5.49
   7  -7   0   88.32    3.08
  -7  -7   0   82.93    3.01
   7  -7   0   81.94    6.43
   7  -7   0   78.89    2.99
  -7  -7   0   85.66    3.17
  -7  -7   0   84.35    3.03
   7  -7   0   89.12    3.20
  -7  -7   0   81.24    2.97
   7  -7   0   85.82    3.00
  -7  -7   0   85.63    3.10
  -7   7   0   78.74    3.01
   7   7   0   80.87    6.36
  -7   7   0   84.90    3.13
  -7   7   0   81.86    2.99
   7   7   0   82.90    3.01
  -7   7   0   86.28    6.66
  -7   7   0   82.64    3.04
   7   7   0   82.86    2.99
  -7   7   0   81.44    3.02
   9  -7   0    6.98    0.51
   9  -7   0    7.28    0.42
   9  -7   0    3.45    2.13
  -9  -7   0    5.66    2.49
  -9  -7   0    6.24    0.36
  -9  -7   0    7.02    0.42
   9  -7   0    6.17    0.34
  -9  -7   0    6.55    0.32
  -9  -7   0    6.47    0.38
  -9  -7   0    6.02    0.45
   9  -7   0    5.77    0.35
  -9  -7   0    6.60    0.34
   9   7   0    6.37    0.34
  -9   7   0   14.01    3.57
   9   7   0    7.02    0.36
   9   7   0    6.56    2.43
  -9   7   0    5.46    0.35
  -9   7   0    6.77    0.46
  -9   7   0    6.31    0.33
  -9   7   0    6.32    0.39
 -11  -7   0    1.22    2.18
 -11  -7   0    0.76    0.21
  11  -7   0    0.58    0.15
  11  -7   0    0.58    0.17
 -11  -7   0    0.41    0.19
  11  -7   0    0.80    0.12
 -11  -7   0    0.71    0.12
  11  -7   0   -2.00    1.73
  11  -7   0    0.83    0.15
 -11  -7   0    0.63    0.12
 -11  -7   0    0.52    0.15
  11   7   0   -1.10    1.93
  11   7   0    0.64    0.14
 -11   7   0    0.07    2.27
 -11   7   0    0.52    0.14
  11   7   0    0.94    0.17
 -11   7   0    0.93    0.24
 -11   7   0    0.60    0.17
 -11   7   0    0.78    0.15
 -13  -7   0    9.26    4.04
 -13  -7   0    8.94    0.61
 -13  -7   0    9.30    0.44
 -13  -7   0    9.24    0.48
 -13  -7   0    9.28    0.55
  13  -7   0    8.66    0.41
  13  -7   0    8.77    0.54
 -13  -7   0    8.25    0.48
  13  -7   0    7.99    0.48
  13  -7   0    8.50    0.45
 -13  -7   0    8.76    0.42
  13   7   0    6.77    3.31
 -13   7   0    8.39    0.46
 -13   7   0    8.37    0.54
  13   7   0    8.30    0.46
 -13   7   0    9.04    0.49
 -13   7   0   13.99    4.81
  13   7   0    8.74    0.47
 -13   7   0    8.78    0.44
 -13   7   0    8.37    0.63
  15  -7   0   48.97    2.06
  15  -7   0   29.85    5.21
 -15  -7   0   50.17    1.85
  15  -7   0   47.80    1.77
 -15  -7   0   45.51    1.79
 -15  -7   0   47.28    1.94
 -15  -7   0   49.31    2.05
 -15  -7   0   34.79    6.27
 -15  -7   0   45.11    1.91
  15  -7   0   47.67    1.86
  15  -7   0   48.11    1.82
 -15   7   0   46.34    1.95
  15   7   0   48.89    1.85
 -15   7   0   48.35    1.86
 -15   7   0   47.11    2.09
 -15   7   0   46.23    1.83
 -15   7   0   48.66    1.80
  15   7   0   50.67    6.75
  15   7   0   48.10    1.84
 -15   7   0   53.67    7.36
  17  -7   0   85.39    3.19
 -17  -7   0   89.19    3.49
 -17  -7   0   81.65    9.98
 -17  -7   0   89.76    3.29
 -17  -7   0   90.14    3.39
  17  -7   0   68.68    8.83
  17  -7   0   88.85    3.29
 -17  -7   0   94.48    3.31
  17  -7   0   87.78    3.24
 -17  -7   0   87.77    3.26
  17  -7   0   88.11    3.34
 -17   7   0   85.42    3.21
  17   7   0   92.12    3.29
 -17   7   0   86.55    3.28
  17   7   0   90.42    3.26
 -17   7   0   86.43    3.25
 -17   7   0   75.21    9.79
 -17   7   0   85.70    3.57
  17   7   0   77.39    9.36
 -17   7   0   87.48    3.24
 -17   7   0   88.31    3.43
  19  -7   0   16.99    6.02
 -19  -7   0   23.46    1.04
 -19  -7   0   25.26    1.30
 -19  -7   0   24.64    1.08
  19  -7   0   24.76    1.06
 -19  -7   0   25.62    1.21
  19  -7   0   23.26    1.12
 -19  -7   0   24.58    1.10
 -19  -7   0   20.45    6.55
  19  -7   0   23.95    1.03
  19  -7   0   23.79    1.14
 -19   7   0   24.40    1.05
 -19   7   0   24.76    1.08
 -19   7   0   24.74    1.11
 -19   7   0   25.31    1.37
 -19   7   0   23.86    1.02
  19   7   0   24.79    1.08
 -19   7   0   23.38    1.25
 -19   7   0   28.68    7.13
  19   7   0   25.11    1.12
 -21  -7   0    1.57    0.25
  21  -7   0    1.73    0.31
  21  -7   0    2.21    0.28
 -21  -7   0   -2.47    6.39
  21  -7   0    1.84    0.31
 -21  -7   0    1.92    0.40
  21  -7   0    8.25    5.52
 -21  -7   0    2.08    0.29
  21  -7   0    1.90    0.28
 -21  -7   0    2.03    0.40
 -21  -7   0    2.12    0.30
 -21   7   0    2.34    0.30
  21   7   0    2.11    0.34
 -21   7   0    1.88    0.31
  21   7   0    2.26    0.31
 -21   7   0    1.93    0.25
  21   7   0   -7.99    5.60
 -21   7   0    2.39    0.36
 -21   7   0   -7.64    5.65
 -21   7   0    1.82    0.45
 -21   7   0    2.16    0.45
 -23  -7   0   25.14    1.31
  23  -7   0   26.68    1.24
  23  -7   0    8.74   12.16
  23  -7   0   25.17    1.12
 -23  -7   0   24.08    1.17
  23  -7   0   26.36    1.22
 -23  -7   0   25.95    1.15
 -23  -7   0   23.69    1.13
  23  -7   0   22.90    1.18
 -23   7   0   24.96    1.19
 -23   7   0   19.10    9.48
 -23   7   0   26.30    1.18
  23   7   0   26.69    1.22
  23   7   0   26.20    1.17
 -23   7   0   26.58    1.14
 -23   7   0   25.21    1.43
  25  -7   0   25.60    1.12
  25  -7   0   24.43    1.23
  25  -7   0   36.06   18.89
 -25  -7   0   24.54    1.13
 -25  -7   0   23.14    1.19
 -25  -7   0   21.71    1.26
  25  -7   0   21.48    1.11
  25  -7   0   23.61    1.09
 -25  -7   0   23.92    1.39
 -25   7   0   11.68   11.60
 -25   7   0   23.78    1.08
  25   7   0   23.76    1.19
  25   7   0   23.11    1.11
 -25   7   0   21.60    1.11
 -25   7   0   21.60    1.39
 -25   7   0   23.00    1.16
 -27  -7   0   16.34    0.85
 -27  -7   0   15.11    1.02
  27  -7   0   15.49    0.90
  27  -7   0   16.04    0.92
 -27  -7   0   15.69    1.15
  27  -7   0   16.70    1.02
 -27  -7   0   16.13    0.90
 -27   7   0   16.50    0.87
  27   7   0   17.83    1.01
  27   7   0   18.36    0.95
 -27   7   0   16.82    0.94
 -27   7   0   16.62    0.91
 -27   7   0   17.50    1.25
 -29  -7   0    1.74    0.35
  29  -7   0    2.42    0.41
 -29  -7   0    2.53    0.53
 -29  -7   0    3.05    0.41
 -29  -7   0    1.92    0.43
  29  -7   0    2.54    0.59
 -29   7   0    2.07    0.60
 -29   7   0    2.09    0.40
 -29   7   0    3.00    0.44
 -29   7   0    2.42    0.43
  29   7   0    2.21    0.46
 -29   7   0    2.07    0.39
  29   7   0    2.59    0.41
  31  -7   0    2.16    0.36
 -31  -7   0    2.27    0.56
 -31  -7   0    1.52    0.46
  31  -7   0    1.68    0.40
 -31  -7   0    1.61    0.29
 -31  -7   0    1.80    0.38
 -31   7   0    2.38    0.44
  31   7   0    1.58    0.39
 -31   7   0    1.70    0.36
 -31   7   0    2.01    0.44
 -31   7   0    1.38    0.34
 -31   7   0    1.46    0.55
  31   7   0    1.85    0.44
  33  -7   0    9.72    0.72
 -33  -7   0    7.88    0.82
  33  -7   0    8.79    0.70
 -33  -7   0    8.29    0.86
  33  -7   0    9.71    0.78
 -33   7   0    9.19    0.67
 -33   7   0    9.85    0.80
 -33   7   0    8.88    1.06
  33   7   0    8.26    0.70
 -33   7   0    9.06    0.76
  33   7   0    8.47    0.83
 -33   7   0    8.53    0.71
   0  -8   0   64.83    2.33
   0  -8   0   61.56    2.24
   0  -8   0   64.77    2.35
   0  -8   0   66.14    2.48
   0  -8   0   63.56    5.15
   0   8   0   61.03    2.29
   0   8   0   61.48    2.26
   0   8   0   60.51    2.26
   0   8   0   61.34    4.79
   0   8   0   62.92    2.25
   0   8   0   59.78    2.29
   2  -8   0   90.58    6.45
  -2  -8   0  103.63    3.68
   2  -8   0   95.42    3.53
   2  -8   0  102.99    3.68
  -2  -8   0  101.27    3.57
   2  -8   0  102.80    3.54
   2  -8   0   98.03    3.45
  -2  -8   0  101.28    3.52
   2  -8   0  101.51    3.43
  -2  -8   0   97.94    3.42
  -2   8   0   92.94    3.50
  -2   8   0   98.03    3.52
   2   8   0   94.39    3.46
  -2   8   0   94.40    3.47
  -2   8   0   94.33    3.43
   2   8   0   90.16    3.45
   2   8   0   90.42    6.07
   2   8   0   93.50    3.48
   2   8   0   94.66    3.48
  -2   8   0   96.58    3.62
  -2   8   0   96.17    6.49
  -4  -8   0   38.27    1.50
   4  -8   0   37.11    1.39
   4  -8   0   40.30    1.39
   4  -8   0   37.25    4.24
   4  -8   0   39.44    1.49
  -4  -8   0   35.68    1.38
  -4  -8   0   38.60    1.60
  -4  -8   0   37.76    1.44
   4  -8   0   40.74    1.61
   4   8   0   36.65    1.35
   4   8   0   37.79    1.37
  -4   8   0   36.81    1.45
  -4   8   0   36.47    1.41
  -4   8   0   31.06    4.04
   4   8   0   31.79    3.88
  -4   8   0   36.29    1.38
   4   8   0   37.80    1.42
  -4   8   0   35.31    1.47
   4   8   0   34.87    4.40
   4   8   0   36.50    1.40
  -6  -8   0   15.11    0.69
  -6  -8   0   13.05    0.53
  -6  -8   0   13.32    0.73
   6  -8   0   12.06    0.56
  -6  -8   0   13.85    0.60
   6  -8   0   13.61    0.76
   6  -8   0   13.90    0.58
   6  -8   0   14.23    0.66
   6   8   0   12.87    0.55
  -6   8   0   13.28    0.56
   6   8   0   12.33    0.59
  -6   8   0   13.32    0.61
  -6   8   0   10.32    2.39
  -6   8   0   12.73    0.58
  -6   8   0   12.58    0.61
  -6   8   0   13.14    0.67
   6   8   0   16.19    3.46
   6   8   0   11.01    2.56
   8  -8   0   35.88    1.31
   8  -8   0   30.86    5.17
  -8  -8   0   32.82    1.31
   8  -8   0   32.73    1.29
   8  -8   0   36.76    1.52
  -8  -8   0   34.12    1.33
  -8  -8   0   34.28    1.49
  -8  -8   0   36.21    1.42
   8  -8   0   35.01    1.39
  -8  -8   0   32.03    1.27
   8   8   0   37.57    5.16
  -8   8   0   33.45    1.29
  -8   8   0   32.00    1.36
   8   8   0   32.76    4.60
  -8   8   0   33.38    1.44
   8   8   0   33.83    1.32
   8   8   0   33.26    1.29
  -8   8   0   32.67    1.36
  -8   8   0   34.08    4.60
  10  -8   0   21.83    0.95
 -10  -8   0   20.86    0.85
  10  -8   0   19.88    0.84
  10  -8   0   20.13    0.86
  10  -8   0   21.72    1.06
 -10  -8   0   21.01    0.88
 -10  -8   0   21.36    0.96
 -10  -8   0   19.21    0.81
  10  -8   0   18.96    4.26
 -10  -8   0   20.06    1.02
 -10   8   0   19.46    0.85
  10   8   0   19.71    0.85
  10   8   0   20.82    0.87
 -10   8   0   19.25    0.86
  10   8   0   21.93    4.47
 -10   8   0   19.95    4.07
 -10   8   0   20.33    0.92
 -10   8   0   21.24    1.02
  12  -8   0   10.59    0.55
 -12  -8   0   10.98    0.64
  12  -8   0    8.18    3.37
 -12  -8   0   11.53    0.56
 -12  -8   0    9.95    0.49
 -12  -8   0    9.50    3.61
 -12  -8   0   10.99    0.69
  12  -8   0   10.01    0.51
 -12  -8   0   10.30    0.50
  12  -8   0   11.46    0.62
 -12  -8   0    9.72    0.55
 -12   8   0   14.57    4.45
  12   8   0   11.56    3.63
 -12   8   0   11.08    0.55
 -12   8   0   10.82    0.54
  12   8   0    9.88    0.53
 -12   8   0   11.09    0.61
 -12   8   0    9.60    0.68
  12   8   0   11.38    0.55
 -14  -8   0    8.81    0.43
  14  -8   0    8.77    0.57
 -14  -8   0    7.99    0.57
  14  -8   0    8.43    0.48
 -14  -8   0    8.20    0.50
  14  -8   0    8.80    0.53
 -14  -8   0   13.01    4.99
 -14  -8   0    9.16    0.46
 -14  -8   0    8.91    0.65
  14  -8   0    8.57    0.42
 -14  -8   0    8.74    0.49
  14  -8   0    8.55    3.59
  14   8   0    8.65    0.50
 -14   8   0   10.81    3.53
 -14   8   0    8.74    0.68
 -14   8   0    8.34    0.45
 -14   8   0    8.17    0.56
  14   8   0   11.84    3.87
  14   8   0    9.28    0.50
 -14   8   0    9.23    0.51
 -14   8   0    8.25    0.48
 -16  -8   0   18.59    0.87
  16  -8   0   17.62    0.76
  16  -8   0   17.89    0.82
 -16  -8   0   14.62    4.87
  16  -8   0   19.19    0.94
 -16  -8   0   18.52    1.04
 -16  -8   0   18.98    0.97
 -16  -8   0   17.99    0.80
  16  -8   0   17.84    0.86
 -16  -8   0   20.23    0.86
  16  -8   0   14.21    5.51
 -16   8   0   17.68    0.86
 -16   8   0   17.08    0.83
  16   8   0   14.48    4.53
  16   8   0   17.65    0.84
  16   8   0   18.70    0.86
 -16   8   0   18.76    0.80
 -16   8   0   23.37    7.57
 -16   8   0   18.51    0.96
 -16   8   0   15.12    1.03
 -18  -8   0   21.25    8.47
  18  -8   0   20.49    0.99
 -18  -8   0   20.29    0.97
 -18  -8   0   22.29    0.97
  18  -8   0   20.28    6.58
  18  -8   0   21.21    1.05
 -18  -8   0   21.85    1.08
 -18  -8   0   21.31    1.17
  18  -8   0   20.33    0.94
 -18  -8   0   20.84    0.92
  18  -8   0   19.60    0.93
 -18   8   0   20.46    0.98
 -18   8   0   19.55    0.94
 -18   8   0   14.36    6.44
 -18   8   0   22.05    1.24
  18   8   0   20.84    0.96
 -18   8   0   20.60    0.93
 -18   8   0   21.85    1.11
  18   8   0   21.93    0.99
 -18   8   0   20.96    0.90
 -20  -8   0    5.78    0.60
 -20  -8   0   11.59    6.35
  20  -8   0    6.22    5.38
  20  -8   0    5.35    0.51
  20  -8   0    5.65    0.40
 -20  -8   0    5.26    0.42
  20  -8   0    5.51    0.50
 -20  -8   0    5.88    0.44
 -20  -8   0    6.60    0.44
 -20  -8   0    6.59    0.56
  20  -8   0    6.01    0.44
 -20   8   0    6.47    0.48
  20   8   0    6.35    0.45
 -20   8   0    4.76    5.14
  20   8   0    7.01    6.06
 -20   8   0    5.27    0.63
 -20   8   0    5.27    0.41
 -20   8   0    6.13    0.59
 -20   8   0    5.74    0.45
  20   8   0    5.48    0.48
  22  -8   0    2.25    0.30
  22  -8   0    2.51    0.37
 -22  -8   0    2.96    0.48
 -22  -8   0    2.48    0.30
  22  -8   0    2.90    0.37
 -22  -8   0    2.91    0.35
 -22  -8   0    3.69    0.43
  22  -8   0    2.96    0.38
  22  -8   0   -6.50    6.13
 -22   8   0    3.15    0.33
 -22   8   0    2.42    0.52
  22   8   0    2.83    0.41
 -22   8   0    2.63    0.39
 -22   8   0    2.28    0.35
 -22   8   0    2.71    0.27
 -22   8   0    1.30    7.94
  22   8   0    3.03    0.35
 -22   8   0    2.22    0.49
  24  -8   0   16.89    0.87
  24  -8   0   16.84    0.95
 -24  -8   0   17.65    1.13
  24  -8   0   22.99   10.88
 -24  -8   0   17.60    1.17
  24  -8   0   17.70    0.91
  24  -8   0   17.71    1.00
 -24  -8   0   18.54    1.08
 -24  -8   0   18.78    0.94
 -24   8   0   17.46    0.93
  24   8   0   18.20    0.99
 -24   8   0   16.91    1.15
 -24   8   0   17.67    0.90
 -24   8   0   18.98    0.97
  24   8   0   19.57    0.95
 -24   8   0   11.97   10.50
  26  -8   0    4.65    0.54
  26  -8   0    3.74    0.46
  26  -8   0    4.69    0.59
 -26  -8   0    4.58    0.56
 -26  -8   0    4.98    0.49
  26  -8   0    4.79    0.47
 -26  -8   0    4.21    0.41
 -26   8   0    4.76    0.48
  26   8   0    4.58    0.49
  26   8   0    4.47    0.55
 -26   8   0    4.82    0.44
 -26   8   0    4.60    0.49
 -26   8   0    4.23    0.76
 -28  -8   0    2.43    0.39
 -28  -8   0    2.02    0.45
  28  -8   0    2.04    0.37
  28  -8   0    2.54    0.39
  28  -8   0    1.27    0.39
 -28  -8   0    2.31    0.51
 -28   8   0    1.88    0.36
  28   8   0    2.32    0.47
  28   8   0    2.10    0.41
 -28   8   0    2.03    0.36
 -28   8   0    2.11    0.61
 -28   8   0    2.00    0.37
 -30  -8   0    0.98    0.23
  30  -8   0    1.09    0.34
 -30  -8   0    1.15    0.45
  30  -8   0    1.37    0.36
 -30  -8   0    0.63    0.28
 -30  -8   0    0.86    0.33
  30   8   0    1.27    0.32
 -30   8   0    0.95    0.33
  30   8   0    1.20    0.38
 -30   8   0    0.82    0.51
 -30   8   0    0.56    0.47
 -30   8   0    1.41    0.38
 -30   8   0    1.54    0.35
  32  -8   0    3.35    0.46
  32  -8   0    2.54    0.42
  32  -8   0    2.68    0.43
 -32  -8   0    2.09    0.55
 -32  -8   0    1.62    0.56
 -32  -8   0    2.54    0.49
 -32   8   0    2.55    0.56
 -32   8   0    3.17    0.54
  32   8   0    3.51    0.50
  32   8   0    3.06    0.55
 -32   8   0    2.75    0.63
 -32   8   0    3.18    0.47
 -32   8   0    2.48    0.43
  -1  -9   0  128.74    4.48
   1  -9   0  129.30    4.51
  -1  -9   0  132.57    4.66
  -1  -9   0  128.72    4.51
   1  -9   0  134.48    4.66
   1  -9   0  124.33    4.38
   1  -9   0  125.05    7.93
   1  -9   0  127.66    4.49
  -1  -9   0  124.51    4.37
  -1  -9   0  120.79    7.67
  -1   9   0  120.62    4.37
   1   9   0  108.14    7.29
   1   9   0  123.88    4.40
  -1   9   0  122.53    4.46
  -1   9   0  121.86    4.45
   1   9   0  120.48    4.43
   1   9   0  120.88    4.44
  -1   9   0  120.76    4.41
   1   9   0  122.13    4.36
   1   9   0  114.05    4.40
  -1   9   0  125.09    7.75
   3  -9   0   42.29    1.56
   3  -9   0   44.59    1.55
  -3  -9   0   45.13    1.70
   3  -9   0   46.02    1.82
   3  -9   0   43.29    1.66
  -3  -9   0   41.72    1.63
  -3  -9   0   44.60    1.80
  -3  -9   0   42.79    1.53
   3  -9   0   42.01    4.75
   3   9   0   40.54    1.52
  -3   9   0   41.58    1.59
   3   9   0   40.63    1.60
   3   9   0   40.72    1.56
   3   9   0   39.68    5.20
   3   9   0   39.84    1.57
   3   9   0   42.33    1.59
   3   9   0   35.38    4.00
  -3   9   0   40.27    1.64
  -3   9   0   40.27    1.54
  -3   9   0   41.69    1.63
  -3   9   0   45.05    4.73
  -5  -9   0   32.28    1.43
   5  -9   0   30.08    1.18
   5  -9   0   31.91    1.29
  -5  -9   0   31.61    1.24
   5  -9   0   32.58    1.18
   5  -9   0   31.51    1.41
  -5  -9   0   31.07    1.30
   5  -9   0   34.86    4.59
  -5   9   0   29.89    1.17
  -5   9   0   29.62    1.29
  -5   9   0   30.25    1.22
  -5   9   0   29.97    1.25
   5   9   0   32.72    4.64
  -5   9   0   31.04    4.26
  -5   9   0   29.55    1.23
   5   9   0   31.14    1.16
   5   9   0   31.41    1.22
   5   9   0   27.59    4.12
   5   9   0   29.67    1.14
  -7  -9   0   34.92    1.45
   7  -9   0   36.47    1.57
  -7  -9   0   36.18    1.55
   7  -9   0   35.67    1.43
  -7  -9   0   33.87    1.35
   7  -9   0   36.15    1.33
  -7   9   0   22.65    3.85
  -7   9   0   33.03    1.45
   7   9   0   35.52    1.31
  -7   9   0   33.93    1.35
  -7   9   0   34.86    1.38
   7   9   0   33.07    4.51
  -7   9   0   32.75    1.36
   7   9   0   35.47    5.00
  -7   9   0   33.69    1.31
  -9  -9   0   75.65    2.82
  -9  -9   0   72.10    2.70
   9  -9   0   78.14    2.70
   9  -9   0   77.02    2.80
   9  -9   0   65.16    6.80
   9  -9   0   76.44    2.94
   9  -9   0   71.90    2.68
  -9  -9   0   73.36    2.91
   9  -9   0   76.11    2.64
  -9  -9   0   76.29    2.73
  -9   9   0   66.20    6.87
  -9   9   0   72.63    2.87
  -9   9   0   72.33    2.75
  -9   9   0   70.21    2.67
   9   9   0   73.18    2.72
   9   9   0   68.72    6.45
   9   9   0   72.76    2.67
   9   9   0   62.10    6.73
  -9   9   0   69.86    2.70
 -11  -9   0   50.23    1.91
  11  -9   0   52.34    2.04
  11  -9   0   38.18    6.47
 -11  -9   0   47.62    1.87
  11  -9   0   48.70    1.91
 -11  -9   0   52.03    2.05
 -11  -9   0   52.50    1.95
  11  -9   0   51.72    2.17
  11  -9   0   50.27    1.93
 -11  -9   0   49.79    2.13
 -11   9   0   52.39    2.14
 -11   9   0   50.67    1.94
  11   9   0   48.85    6.21
 -11   9   0   49.29    2.00
  11   9   0   51.82    1.95
 -11   9   0   54.77    6.82
 -13  -9   0   17.09    0.87
  13  -9   0   15.69    0.73
 -13  -9   0   17.07    0.77
  13  -9   0   16.29    0.77
 -13  -9   0   15.47    0.69
 -13  -9   0   15.50    0.93
 -13  -9   0   15.64    0.71
  13  -9   0   17.36    4.72
 -13  -9   0   16.27    4.91
  13  -9   0   17.19    0.86
 -13   9   0   19.54    5.26
  13   9   0   15.62    0.75
  13   9   0   28.38    5.86
 -13   9   0   16.73    0.77
 -13   9   0   17.01    0.97
  13   9   0   15.44    0.74
 -13   9   0   16.06    0.83
 -13   9   0   14.88    0.72
 -15  -9   0    2.31    4.34
 -15  -9   0    7.15    0.45
  15  -9   0    6.46    0.48
 -15  -9   0    7.00    0.46
  15  -9   0    7.44    0.54
 -15  -9   0    6.55    0.39
 -15  -9   0    7.19    0.38
 -15  -9   0    6.70    0.59
 -15  -9   0    7.00    0.55
  15  -9   0    6.26    0.43
  15  -9   0    4.69    3.92
  15   9   0    5.99    0.44
 -15   9   0    6.79    0.40
 -15   9   0    6.15    0.42
  15   9   0    6.86    0.45
 -15   9   0    7.43    0.53
  15   9   0    3.14    3.58
 -15   9   0    6.00    0.60
 -15   9   0    7.26    0.46
 -15   9   0    9.47    6.69
  17  -9   0    9.94    0.58
  17  -9   0   10.14    0.51
 -17  -9   0   11.01    0.71
  17  -9   0   11.29    0.70
 -17  -9   0   11.06    0.80
 -17  -9   0   10.63    0.61
 -17  -9   0   10.49    0.59
 -17  -9   0    0.57    4.29
  17  -9   0   10.99    5.52
 -17  -9   0    9.74    0.53
  17  -9   0   10.59    0.64
 -17   9   0    7.92    5.07
 -17   9   0   10.34    0.61
 -17   9   0   10.32    0.53
 -17   9   0   10.39    0.58
 -17   9   0   10.70    0.80
  17   9   0   10.05    0.58
 -17   9   0   10.52    0.69
  17   9   0   12.05    5.36
  17   9   0   10.29    0.61
  19  -9   0    2.77    0.30
 -19  -9   0    2.99    0.32
 -19  -9   0    3.45    5.92
  19  -9   0    2.63    0.33
 -19  -9   0    3.47    0.33
  19  -9   0    3.05    0.39
 -19  -9   0    3.22    0.34
  19  -9   0    2.71    0.42
  19  -9   0    0.73    5.58
 -19  -9   0    2.90    0.44
 -19  -9   0    3.43    0.49
 -19   9   0    2.98    0.28
  19   9   0    2.98    0.35
 -19   9   0    3.17    0.34
  19   9   0    2.92    0.39
 -19   9   0    3.00    0.32
 -19   9   0    2.75    0.53
  19   9   0   11.18    5.82
 -19   9   0   -2.98    5.10
 -19   9   0    3.07    0.37
 -19   9   0    3.23    0.47
  21  -9   0    3.29    0.33
  21  -9   0    3.26    0.44
 -21  -9   0    2.50    0.34
 -21  -9   0    3.13    0.33
  21  -9   0    2.82    0.39
 -21  -9   0    3.69    0.58
  21  -9   0    2.89    0.36
 -21  -9   0    2.73    0.36
  21  -9   0   10.17    7.06
 -21   9   0    2.76    0.52
 -21   9   0    2.85    0.33
 -21   9   0    3.50    0.39
  21   9   0    3.57    0.53
  21   9   0    3.02    0.36
 -21   9   0    6.59    7.30
 -21   9   0    2.29    0.52
 -21   9   0    2.67    0.27
 -21   9   0    2.90    0.36
  23  -9   0    2.18    0.40
 -23  -9   0    2.28    0.37
  23  -9   0    2.29    0.36
 -23  -9   0    2.10    0.49
 -23  -9   0    1.89    0.41
 -23  -9   0    2.51    0.33
  23  -9   0    1.98    0.32
  23  -9   0    1.91    8.70
  23  -9   0    2.20    0.40
 -23   9   0    2.22    0.50
 -23   9   0    2.57    0.40
  23   9   0    3.11    0.43
 -23   9   0    2.09    0.34
 -23   9   0   -3.12    8.98
 -23   9   0    2.70    0.57
  23   9   0    2.70    0.38
  25  -9   0    3.66    0.51
 -25  -9   0    3.82    0.48
 -25  -9   0    3.30    0.54
  25  -9   0    2.87    0.45
  25  -9   0    3.64    0.41
  25  -9   0    3.95    0.46
 -25  -9   0    3.12    0.36
  25   9   0    4.14    0.53
  25   9   0    4.05    0.45
 -25   9   0    3.70    0.46
 -25   9   0    3.32    0.37
 -25   9   0    3.50    0.46
 -25   9   0    3.52    0.64
  27  -9   0    4.57    0.59
  27  -9   0    3.75    0.48
 -27  -9   0    4.77    0.68
  27  -9   0    4.29    0.48
 -27  -9   0    4.51    0.47
  27  -9   0    4.11    0.46
 -27  -9   0    4.78    0.48
 -27  -9   0    3.84    0.69
 -27   9   0    4.46    0.53
 -27   9   0    4.09    0.70
  27   9   0    4.37    0.57
 -27   9   0    3.75    0.47
 -27   9   0    4.29    0.50
  27   9   0    3.71    0.49
  29  -9   0    1.40    0.54
 -29  -9   0    1.35    0.29
  29  -9   0    1.30    0.36
 -29  -9   0    1.42    0.42
  29  -9   0    1.19    0.30
 -29  -9   0    1.44    0.41
 -29  -9   0    2.01    0.38
  29   9   0    0.87    0.33
 -29   9   0    1.54    0.86
 -29   9   0    1.67    0.33
  29   9   0    1.72    0.72
 -29   9   0    1.14    0.33
 -31  -9   0    0.73    0.39
  31  -9   0    1.34    0.34
 -31  -9   0    0.80    0.44
  31  -9   0    1.19    0.32
  31  -9   0    0.89    0.36
  31   9   0    0.82    0.41
  31   9   0    1.03    0.33
 -31   9   0    1.03    0.51
 -31   9   0    0.63    0.35
 -31   9   0    1.32    0.41
 -31   9   0    0.62    0.32
   0 -10   0  269.19    9.36
   0 -10   0  265.50    9.42
   0 -10   0  261.27    9.21
   0 -10   0  265.05   13.37
   0 -10   0  279.51    9.57
   0  10   0  242.11   12.94
   0  10   0  267.14    9.41
   0  10   0  258.91    9.29
   0  10   0  258.60    9.20
   0  10   0  259.16    9.29
  -2 -10   0  130.37    4.62
   2 -10   0  118.66    8.22
   2 -10   0  132.17    4.75
   2 -10   0  124.08    4.44
  -2 -10   0  120.69    4.29
  -2 -10   0  119.33    4.44
   2 -10   0  120.18    4.31
   2 -10   0  125.17    4.44
  -2 -10   0  129.25    4.46
   2  10   0  121.34    4.38
  -2  10   0  120.52    4.30
  -2  10   0  110.79    7.97
   2  10   0  116.04    4.33
   2  10   0  118.05    7.76
  -2  10   0  117.55    4.39
   2  10   0  117.83    4.37
  -2  10   0  119.71    4.35
   2  10   0  118.00    4.29
   4 -10   0   40.04    1.52
   4 -10   0   43.85    1.80
  -4 -10   0   43.08    1.79
   4 -10   0   42.73    1.51
  -4 -10   0   41.38    1.66
   4 -10   0   41.87    5.37
  -4 -10   0   40.35    1.59
   4 -10   0   41.19    1.63
   4  10   0   39.21    1.48
  -4  10   0   37.97    1.62
   4  10   0   39.05    1.55
   4  10   0   39.22    5.51
  -4  10   0   40.90    1.51
   4  10   0   37.90    4.62
   4  10   0   39.61    1.57
  -4  10   0   40.21    1.55
   4  10   0   38.32    1.52
  -4  10   0   37.07    4.91
  -4  10   0   39.31    1.59
   6 -10   0   30.96    5.15
  -6 -10   0   32.31    1.32
   6 -10   0   33.34    1.53
  -6 -10   0   32.93    1.50
   6 -10   0   35.31    1.27
   6 -10   0   33.72    1.39
  -6 -10   0   33.62    1.40
   6 -10   0   31.56    1.26
  -6  10   0   33.92    1.30
  -6  10   0   31.76    1.25
   6  10   0   29.09    5.10
   6  10   0   38.63    4.84
   6  10   0   34.29    1.25
  -6  10   0   30.91    1.40
   6  10   0   31.40    1.22
  -6  10   0   25.76    4.12
   6  10   0   31.82    1.31
  -6  10   0   32.55    1.33
   8 -10   0   41.66    1.60
   8 -10   0   44.67    1.88
  -8 -10   0   43.71    1.76
  -8 -10   0   41.16    1.84
  -8 -10   0   41.24    1.64
   8 -10   0   44.26    1.61
   8 -10   0   44.32    1.74
   8  10   0   41.64    1.64
  -8  10   0   40.65    1.64
  -8  10   0   40.53    1.59
   8  10   0   32.25    5.45
  -8  10   0   36.64    5.77
  -8  10   0   41.02    1.66
  -8  10   0   41.19    1.63
   8  10   0   43.95    1.59
   8  10   0   31.37    4.97
  -8  10   0   43.42    1.78
 -10 -10   0   75.96    3.16
  10 -10   0   86.38    2.95
 -10 -10   0   80.76    2.96
 -10 -10   0   80.70    3.08
  10 -10   0   83.55    3.07
  10 -10   0   78.04    2.92
  10 -10   0   63.41    7.59
  10 -10   0   83.52    2.87
 -10 -10   0   76.22    2.94
  10 -10   0   80.83    3.21
  10  10   0   78.72    7.72
 -10  10   0   80.10    2.96
 -10  10   0   73.80    7.80
 -10  10   0   79.27    3.01
  10  10   0   78.90    2.92
  10  10   0   69.67    7.22
 -10  10   0   79.75    3.15
  10  10   0   79.41    2.96
  12 -10   0   33.87    5.72
 -12 -10   0   50.07    2.06
 -12 -10   0   50.59    1.91
  12 -10   0   49.83    1.91
  12 -10   0   47.37    2.17
 -12 -10   0   48.85    2.16
  12 -10   0   52.62    1.94
 -12 -10   0   51.81    1.96
  12 -10   0   50.46    1.86
  12 -10   0   49.96    2.05
  12  10   0   49.42    7.51
 -12  10   0   49.49    2.01
 -12  10   0   48.97    1.91
  12  10   0   50.51    1.91
  12  10   0   49.18    6.92
 -12  10   0   54.74    7.59
 -12  10   0   49.81    2.15
  12  10   0   51.32    1.95
 -12  10   0   48.33    1.94
  14 -10   0   17.79    0.85
 -14 -10   0   19.46    0.85
  14 -10   0   18.13    0.81
  14 -10   0   16.96    0.75
  14 -10   0   17.91    0.94
 -14 -10   0   17.17    1.02
 -14 -10   0   17.20    0.93
 -14 -10   0   17.03    0.77
  14 -10   0   12.83    4.73
 -14  10   0   18.07    0.84
 -14  10   0   16.70    0.90
 -14  10   0   13.52    4.70
 -14  10   0   17.46    1.05
  14  10   0   17.50    0.84
  14  10   0   17.07    0.81
 -14  10   0   16.95    0.80
 -16 -10   0    5.72    0.59
 -16 -10   0    5.83    4.18
  16 -10   0    5.61    0.41
  16 -10   0    5.68    0.46
 -16 -10   0    5.59    0.41
  16 -10   0    4.49    4.76
  16 -10   0    5.44    0.50
 -16 -10   0    5.21    0.35
 -16 -10   0    5.07    0.34
 -16 -10   0    4.78    0.49
  16  10   0    5.28    0.42
 -16  10   0    0.60    5.71
 -16  10   0    5.72    0.40
 -16  10   0    5.20    0.48
 -16  10   0    5.67    0.37
 -16  10   0    5.46    0.60
 -16  10   0    5.01    0.42
  16  10   0    5.17    0.43
  16  10   0   -2.89    4.52
  18 -10   0    5.48    5.83
 -18 -10   0   13.48    0.73
  18 -10   0   15.77    0.85
 -18 -10   0   17.34    1.07
  18 -10   0   16.50    0.80
  18 -10   0   16.16    0.94
 -18 -10   0   17.44    0.82
 -18 -10   0   16.64   10.47
 -18 -10   0   15.98    0.94
  18  10   0   16.37    0.83
 -18  10   0   18.46    7.19
  18  10   0   15.32    0.82
 -18  10   0   16.35    0.95
 -18  10   0   16.48    0.81
 -18  10   0   15.66    0.75
 -18  10   0   16.75    0.84
 -18  10   0   15.59    1.06
 -20 -10   0    7.74    0.51
  20 -10   0    8.01    0.59
  20 -10   0    7.54    0.62
  20 -10   0    7.25    0.51
  20 -10   0   -1.40    6.30
 -20 -10   0    8.18    0.77
 -20 -10   0    7.67    0.70
 -20  10   0    8.04    0.52
 -20  10   0    8.46    0.81
  20  10   0    6.26    0.52
 -20  10   0    6.94    0.65
 -20  10   0    7.01    0.44
  20  10   0    6.97    0.55
  22 -10   0    5.35    0.47
  22 -10   0    5.16    0.54
 -22 -10   0    4.72    0.58
  22 -10   0   -5.83    8.86
  22 -10   0    5.20    0.42
  22 -10   0    5.19    0.54
 -22 -10   0    5.49    0.68
 -22 -10   0    5.85    0.45
 -22  10   0    5.76    0.48
 -22  10   0    5.34    0.51
 -22  10   0    4.76    0.37
 -22  10   0    5.23    0.76
 -22  10   0    6.15    0.65
 -22  10   0    5.38    0.47
  22  10   0    5.54    0.49
  22  10   0    5.20    0.52
 -22  10   0   14.33    9.70
 -24 -10   0    0.46    0.43
  24 -10   0    0.84    0.33
 -24 -10   0    1.45    0.28
  24 -10   0    1.16    0.24
  24 -10   0    1.09    0.31
  24 -10   0    1.77    0.28
  24 -10   0    1.15    0.31
 -24  10   0    2.06    0.57
 -24  10   0    0.78    0.36
 -24  10   0    1.77    0.34
  24  10   0    0.99    0.35
 -24  10   0    1.32    0.29
 -24  10   0    1.13    0.26
  24  10   0    1.50    0.34
  26 -10   0    0.01    0.27
 -26 -10   0    0.17    0.19
 -26 -10   0    0.28    0.25
  26 -10   0    0.49    0.23
 -26 -10   0    0.23    0.31
  26 -10   0    0.03    0.22
  26 -10   0    0.73    0.46
  26 -10   0    0.16    0.25
  26  10   0    0.52    0.31
  26  10   0    0.17    0.26
 -26  10   0   -0.14    0.28
 -26  10   0   -0.15    0.21
 -26  10   0    0.43    0.28
  28 -10   0    0.63    0.27
 -28 -10   0    1.08    0.43
  28 -10   0    0.65    0.28
  28 -10   0    0.58    0.26
  28 -10   0    1.29    0.32
 -28 -10   0    0.51    0.32
 -28  10   0    1.01    0.28
 -28  10   0   -0.11    0.35
  28  10   0    0.53    0.31
 -28  10   0    0.69    0.31
  28  10   0    0.67    0.28
 -28  10   0    0.09    0.27
  30 -10   0    1.26    0.31
 -30 -10   0    1.30    0.48
  30 -10   0    1.26    0.39
 -30 -10   0    1.29    0.45
  30 -10   0    1.27    0.36
 -30  10   0    1.32    0.33
 -30  10   0    1.18    0.50
  30  10   0    1.55    0.40
  30  10   0    0.44    0.37
 -30  10   0    1.16    0.35
   1 -11   0   93.15    3.52
  -1 -11   0   90.30    3.31
   1 -11   0   88.06    3.18
   1 -11   0   90.03    3.33
   1 -11   0   89.55    3.32
  -1 -11   0   96.43    3.53
  -1 -11   0   88.40    3.17
   1 -11   0   87.92    7.21
  -1 -11   0   93.76    3.35
  -1  11   0   86.91    3.17
  -1  11   0   88.43    3.22
  -1  11   0   85.10    7.08
   1  11   0   88.03    3.26
   1  11   0   86.58    3.21
  -1  11   0   87.63    3.28
  -1  11   0   84.66    3.28
   1  11   0   76.63    6.76
   1  11   0   86.04    3.26
   1  11   0   87.50    3.16
   3 -11   0   23.64    1.17
  -3 -11   0   21.77    1.00
  -3 -11   0   21.43    0.96
   3 -11   0   24.17    4.47
  -3 -11   0   22.62    1.15
   3 -11   0   20.84    0.86
   3 -11   0   22.14    0.99
  -3 -11   0   21.35    0.83
  -3  11   0   20.64    0.90
   3  11   0   22.18    4.14
  -3  11   0   19.14    4.10
   3  11   0   22.12    0.88
   3  11   0   21.79    0.92
  -3  11   0   20.33    0.85
   3  11   0   19.23    4.51
   3  11   0   20.43    0.83
  -3  11   0   21.29    0.97
  -3  11   0   20.18    0.95
   5 -11   0   16.45    0.94
  -5 -11   0   16.62    0.93
   5 -11   0   16.60    0.68
   5 -11   0   13.86    3.90
   5 -11   0   15.50    0.68
  -5 -11   0   16.30    0.76
   5 -11   0   15.33    0.79
  -5 -11   0   15.56    0.82
  -5  11   0   14.36    0.70
   5  11   0   15.65    0.65
  -5  11   0   14.64    0.66
   5  11   0   14.49    4.02
   5  11   0   15.86    0.68
  -5  11   0   16.10    0.76
   5  11   0   15.45    0.71
  -5  11   0   14.81    0.80
   5  11   0   15.45    0.74
  -5  11   0   19.67    4.37
   5  11   0   15.83    0.64
   5  11   0   15.07    3.53
  -5  11   0   15.26    0.73
  -7 -11   0   13.52    0.65
   7 -11   0   13.52    0.72
   7 -11   0   11.76    3.69
   7 -11   0   12.82    0.60
  -7 -11   0   12.50    0.72
   7 -11   0   13.19    0.60
   7 -11   0   13.46    0.85
  -7 -11   0   13.79    0.84
   7  11   0   12.45    0.64
  -7  11   0   12.52    0.66
  -7  11   0   13.37    0.60
  -7  11   0   12.73    0.65
  -7  11   0   12.27    0.73
   7  11   0   13.71    0.59
  -7  11   0   12.26    0.62
  -7  11   0   11.04    3.88
   7  11   0   12.25    0.54
   7  11   0   10.80    3.50
   7  11   0   15.28    4.03
   9 -11   0   15.70    0.80
   9 -11   0   14.42    0.66
  -9 -11   0   13.84    0.69
   9 -11   0   14.13    0.91
  -9 -11   0   14.77    0.91
   9 -11   0   14.74    0.68
  -9 -11   0   14.31    0.79
  -9  11   0   22.95    5.41
  -9  11   0   13.59    0.72
  -9  11   0   13.90    0.68
   9  11   0   13.66    4.19
   9  11   0    9.90    3.63
   9  11   0   14.84    0.65
  -9  11   0   13.62    0.83
   9  11   0   14.15    0.70
 -11 -11   0   24.71    1.24
  11 -11   0   28.20    1.03
  11 -11   0   19.72    4.96
  11 -11   0   26.59    1.23
  11 -11   0   26.43    1.09
 -11 -11   0   23.80    1.32
  11 -11   0   28.11    1.11
 -11 -11   0   25.91    1.10
  11 -11   0   25.73    1.37
  11  11   0   22.29    4.75
 -11  11   0   26.50    1.19
  11  11   0   26.17    1.13
 -11  11   0   24.66    1.29
  11  11   0   27.16    1.09
 -11  11   0   25.26    1.07
 -11  11   0   15.27    4.44
 -11  11   0   25.68    1.11
  11  11   0   22.18    5.42
 -13 -11   0   13.27    0.88
  13 -11   0   12.66    0.77
 -13 -11   0   11.76    0.62
  13 -11   0   14.93    5.74
  13 -11   0   12.18    0.63
 -13 -11   0   13.94    0.80
  13 -11   0   12.29    0.66
 -13  11   0   12.57    0.85
  13  11   0   12.05    0.63
 -13  11   0   12.99    0.63
 -13  11   0   12.98    0.73
 -13  11   0   11.50    0.65
 -13  11   0    1.92    3.78
  13  11   0   13.41    4.89
  13  11   0   12.29    0.67
 -15 -11   0    1.92    0.41
 -15 -11   0    1.53    0.25
  15 -11   0    0.42    3.99
  15 -11   0    1.26    0.26
  15 -11   0    1.65    0.26
  15 -11   0    1.45    0.32
 -15 -11   0    1.64    0.23
  15 -11   0    1.58    0.22
 -15 -11   0    1.35    0.33
  15  11   0   -1.14    4.41
 -15  11   0    2.12    0.28
 -15  11   0    3.37    4.98
 -15  11   0    1.13    0.27
  15  11   0    1.88    4.70
 -15  11   0    1.50    0.40
  15  11   0    1.68    0.27
 -15  11   0    1.88    0.29
  15  11   0    2.26    0.33
  17 -11   0    2.96    0.33
  17 -11   0    3.08    0.39
 -17 -11   0    2.92    0.32
 -17 -11   0    2.93    0.45
  17 -11   0    3.19    0.46
 -17 -11   0    2.48    0.27
  17 -11   0    3.16    0.28
  17 -11   0    1.77    5.40
 -17 -11   0    2.45    0.49
 -17  11   0    3.41    5.98
 -17  11   0    3.21    0.46
 -17  11   0    3.01    0.29
  17  11   0    2.58    0.34
 -17  11   0    2.98    0.36
 -17  11   0    2.64    0.32
 -17  11   0    3.19    0.57
  17  11   0    2.23    0.33
  19 -11   0   11.69    0.83
 -19 -11   0   13.83    0.85
 -19 -11   0   12.21    0.94
  19 -11   0   11.78    0.63
  19 -11   0   12.53    0.70
  19 -11   0    1.82    6.83
  19 -11   0   12.24    0.75
 -19  11   0   11.72    0.72
 -19  11   0   12.16    0.97
 -19  11   0   11.12    0.62
 -19  11   0   11.70    0.92
 -19  11   0   18.73    8.61
 -19  11   0   13.43    0.85
  19  11   0   11.84    0.71
  19  11   0   12.11    0.72
 -21 -11   0   12.89    0.72
  21 -11   0   -2.41    8.98
  21 -11   0   13.03    0.73
  21 -11   0   12.73    0.86
 -21 -11   0   12.40    0.99
  21 -11   0   12.47    0.79
  21 -11   0   13.19    0.69
 -21 -11   0   13.90    0.91
 -21  11   0   12.29    0.90
 -21  11   0   14.08    0.79
 -21  11   0   12.13    1.02
  21  11   0   11.63    0.75
 -21  11   0   13.31    0.72
  21  11   0   11.19    0.74
 -21  11   0    5.40    9.05
 -21  11   0   12.23    0.73
 -21  11   0   11.60    0.63
  23 -11   0    3.45    0.37
 -23 -11   0    3.70    0.69
 -23 -11   0    2.95    0.73
  23 -11   0    3.04    0.64
  23 -11   0    3.56    0.49
  23 -11   0    3.46    0.45
 -23  11   0    3.93    0.44
 -23  11   0    3.17    0.41
 -23  11   0    3.49    0.61
 -23  11   0    1.99    0.55
  23  11   0    3.47    0.46
 -23  11   0    3.73    0.60
  23  11   0    3.75    0.60
  25 -11   0    1.30    0.42
  25 -11   0    1.98    0.41
 -25 -11   0    1.98    0.49
  25 -11   0    1.57    0.34
  25 -11   0    1.30    0.33
 -25 -11   0    1.62    0.41
  25 -11   0    1.92    0.32
 -25  11   0    2.25    0.55
  25  11   0    1.78    0.41
 -25  11   0    2.24    0.40
 -25  11   0    2.16    0.61
  25  11   0    2.11    0.41
 -25  11   0    1.70    0.35
 -25  11   0    1.35    0.35
  27 -11   0    3.48    0.52
  27 -11   0    4.47    0.52
 -27 -11   0    3.32    0.60
 -27 -11   0    3.19    0.65
  27 -11   0    3.91    0.43
  27 -11   0    3.16    0.50
 -27  11   0    3.99    0.52
 -27  11   0    4.35    0.58
  27  11   0    4.68    0.61
  27  11   0    4.28    0.56
 -27  11   0    3.94    0.45
 -27  11   0    3.41    0.66
 -29 -11   0    2.94    0.57
  29 -11   0    3.10    0.46
 -29 -11   0    3.68    0.68
  29 -11   0    3.90    0.91
  29 -11   0    2.83    0.52
  29  11   0    3.38    0.53
 -29  11   0    3.39    0.50
  29  11   0    4.10    0.60
 -29  11   0    3.81    0.48
 -29  11   0    4.15    0.82
   0 -12   0    0.67    0.14
   0 -12   0    0.80    0.27
   0 -12   0    2.57    2.56
   0 -12   0    0.69    0.20
   0 -12   0    0.70    0.20
   0  12   0    0.83    0.19
   0  12   0    0.46    2.36
   0  12   0    0.84    0.16
   0  12   0    0.87    0.13
   0  12   0    0.66    0.21
  -2 -12   0   25.06    1.12
   2 -12   0   24.78    1.28
   2 -12   0   24.36    1.10
   2 -12   0   23.71    1.01
  -2 -12   0   26.06    1.29
  -2 -12   0   24.37    1.08
  -2 -12   0   24.17    0.94
   2 -12   0   19.35    4.45
   2  12   0   23.47    0.99
  -2  12   0   22.77    1.05
  -2  12   0   18.13    3.89
   2  12   0   23.17    0.94
   2  12   0   24.75    1.04
  -2  12   0   24.38    1.00
   2  12   0   19.61    6.55
  -2  12   0   23.91    0.95
  -2  12   0   23.05    1.07
   2  12   0   23.73    1.05
  -4 -12   0   18.61    0.73
   4 -12   0   19.15    1.06
   4 -12   0   17.85    0.77
   4 -12   0   22.22    4.70
  -4 -12   0   17.79    0.85
  -4 -12   0   18.79    1.06
   4 -12   0   17.68    0.89
  -4 -12   0   18.83    0.91
  -4  12   0   18.37    0.76
  -4  12   0   17.02    0.88
  -4  12   0   18.79    0.81
  -4  12   0   16.95    0.85
   4  12   0   17.37    0.84
   4  12   0   14.01    3.61
   4  12   0   17.69    0.77
   4  12   0   17.26    0.72
  -4  12   0   21.62    4.80
   4  12   0   16.72    0.80
   4  12   0   11.44    4.43
   6 -12   0    6.56    0.49
   6 -12   0   12.05    4.11
   6 -12   0    6.18    0.38
   6 -12   0    7.05    0.39
  -6 -12   0    6.61    0.60
   6 -12   0    6.66    0.62
  -6 -12   0    6.92    0.51
  -6 -12   0    6.62    0.44
  -6  12   0    6.40    0.41
   6  12   0    6.72    0.39
  -6  12   0    6.72    0.45
   6  12   0    6.64    2.79
   6  12   0    5.89    0.43
  -6  12   0    6.65    3.79
  -6  12   0    6.74    0.37
   6  12   0    8.18    3.89
   6  12   0    6.27    0.33
  -6  12   0    6.19    0.50
   6  12   0    6.50    0.40
  -6  12   0    6.86    0.44
   6  12   0    7.08    0.37
  -8 -12   0    5.94    0.49
   8 -12   0    5.66    0.37
  -8 -12   0    6.49    0.42
   8 -12   0    5.34    3.78
  -8 -12   0    5.61    0.57
   8 -12   0    6.14    0.62
   8 -12   0    6.20    0.49
   8 -12   0    6.11    0.39
  -8  12   0    5.85    0.38
  -8  12   0    6.07    0.41
   8  12   0    6.22    0.32
  -8  12   0    5.54    0.42
   8  12   0    5.70    0.36
   8  12   0    1.54    3.43
   8  12   0    5.46    0.41
  -8  12   0    5.77    0.51
  -8  12   0    6.28    0.41
  -8  12   0    3.75    3.53
   8  12   0    6.30    3.32
  10 -12   0    6.27    0.63
  10 -12   0    6.44    0.41
 -10 -12   0    5.03    0.57
 -10 -12   0    6.22    0.51
  10 -12   0    5.58    0.38
  10 -12   0    6.60    0.53
 -10 -12   0    5.89    0.41
  10  12   0    5.99    0.33
 -10  12   0   10.17    4.40
 -10  12   0    5.77    0.55
  10  12   0    5.65    0.38
  10  12   0    2.49    4.06
 -10  12   0    5.50    0.38
 -10  12   0    5.45    0.40
 -10  12   0    4.78    0.42
  10  12   0    5.90    0.43
  12 -12   0   24.92    1.21
 -12 -12   0   23.44    1.05
  12 -12   0   13.31    4.84
  12 -12   0   23.58    1.33
  12 -12   0   24.82    1.06
  12 -12   0   23.42    1.03
  12 -12   0   25.01    0.97
 -12 -12   0   25.13    1.21
 -12 -12   0   22.99    1.31
 -12  12   0   23.86    1.28
 -12  12   0   24.57    1.07
  12  12   0   23.52    1.09
  12  12   0   22.70    1.03
 -12  12   0   36.78    7.35
  12  12   0   26.15    6.07
 -12  12   0   22.82    1.12
  14 -12   0    6.18    4.84
  14 -12   0    6.45    0.57
  14 -12   0    6.47    0.38
  14 -12   0    5.70    0.43
 -14 -12   0    6.73    0.57
  14 -12   0    5.82    0.46
 -14 -12   0    5.35    0.40
 -14 -12   0    5.83    0.63
 -14  12   0    5.71    0.49
  14  12   0    6.58    5.05
 -14  12   0    5.77    0.62
 -14  12   0    6.08    0.45
 -14  12   0   12.35    5.78
  14  12   0    5.66    0.45
  14  12   0    4.15    4.92
  14  12   0    6.32    0.44
 -14  12   0    6.22    0.43
 -16 -12   0    1.23    0.34
  16 -12   0    1.82    0.31
  16 -12   0    2.03    0.24
  16 -12   0    1.92    0.45
 -16 -12   0    1.80    0.25
  16 -12   0    1.99    5.88
  16 -12   0    2.27    0.40
 -16 -12   0    2.65    0.45
 -16  12   0   -0.41    5.28
 -16  12   0    1.90    0.28
  16  12   0   -4.05    5.35
 -16  12   0    2.46    0.33
 -16  12   0    2.45    0.54
  16  12   0    1.68    0.28
 -16  12   0    2.06    0.47
 -18 -12   0    2.85    0.30
  18 -12   0    3.31    0.37
  18 -12   0    3.49    0.47
  18 -12   0    3.50    0.54
  18 -12   0    0.20    6.04
 -18 -12   0    3.44    0.49
  18 -12   0    3.52    0.32
 -18 -12   0    3.38    0.60
  18  12   0    3.35    0.39
 -18  12   0   -0.26    6.32
 -18  12   0    3.29    0.50
 -18  12   0    3.54    0.32
 -18  12   0    3.25    0.39
  18  12   0    4.74    6.29
  18  12   0    4.50    0.43
 -18  12   0    3.45    0.60
 -18  12   0    3.32    0.46
  20 -12   0    5.02    0.46
  20 -12   0    5.39    0.54
 -20 -12   0    4.59    0.62
 -20 -12   0    5.61    0.69
  20 -12   0    4.85    0.68
  20 -12   0    4.25    0.39
  20 -12   0    4.70    8.70
 -20  12   0    4.02    0.60
 -20  12   0    5.30    0.77
  20  12   0    4.65    0.49
 -20  12   0    5.43    0.45
 -20  12   0    4.85    0.49
 -20  12   0    4.33    0.37
  20  12   0    4.81    0.48
 -20  12   0    5.66    0.47
  22 -12   0    7.48    0.68
  22 -12   0    7.98    0.68
  22 -12   0    7.51    0.53
 -22 -12   0    7.37    0.69
 -22 -12   0    7.98    0.84
  22 -12   0    7.21    0.57
 -22  12   0    7.81    0.77
  22  12   0    7.43    0.62
 -22  12   0    6.53    0.46
  22  12   0    6.94    0.61
 -22  12   0    7.52    0.72
 -22  12   0    7.62    0.56
 -22  12   0    8.63    0.64
 -22  12   0    6.67    0.94
  24 -12   0    0.44    0.27
  24 -12   0    1.03    0.27
  24 -12   0    0.60    0.30
 -24 -12   0    0.68    0.36
 -24 -12   0    0.58    0.29
 -24  12   0    0.42    0.24
 -24  12   0    0.14    0.45
  24  12   0    0.81    0.31
 -24  12   0    1.11    0.31
 -24  12   0    1.18    0.33
  24  12   0    0.23    0.30
 -24  12   0    0.64    0.38
  26 -12   0    0.50    0.23
 -26 -12   0    0.39    0.37
  26 -12   0    0.47    0.28
 -26 -12   0    0.22    0.28
  26 -12   0    0.36    0.27
 -26  12   0    0.29    0.34
 -26  12   0   -0.23    0.42
 -26  12   0    0.64    0.28
  26  12   0    0.12    0.28
 -26  12   0    0.44    0.24
 -26  12   0    0.30    0.26
  26  12   0    0.21    0.30
  28 -12   0    3.78    0.56
 -28 -12   0    2.68    0.62
  28 -12   0    3.85    0.53
 -28 -12   0    3.47    0.65
  28 -12   0    3.82    0.44
 -28  12   0    3.55    0.47
  28  12   0    3.08    0.50
  28  12   0    3.77    0.57
 -28  12   0    2.65    0.62
 -28  12   0    3.15    0.49
 -28  12   0    2.92    0.49
   1 -13   0    3.01    0.35
   1 -13   0    3.61    0.36
   1 -13   0    0.93    3.12
   1 -13   0    3.26    0.26
  -1 -13   0    3.36    0.25
  -1 -13   0    3.62    0.46
  -1 -13   0    3.41    0.36
   1 -13   0    3.11    0.46
  -1 -13   0    3.36    0.35
  -1  13   0    3.12    0.28
   1  13   0    2.67    0.33
  -1  13   0    0.45    3.99
   1  13   0    3.50    0.24
  -1  13   0    3.12    0.24
  -1  13   0    2.74    0.34
   1  13   0    3.55    0.29
  -1  13   0    2.97    0.33
   1  13   0    3.41    0.32
   1  13   0    3.49    3.08
  -3 -13   0   15.26    0.77
  -3 -13   0   16.05    0.81
  -3 -13   0   15.10    0.63
   3 -13   0   20.45    4.94
   3 -13   0   14.73    0.66
   3 -13   0   14.47    0.80
  -3 -13   0   15.07    0.96
   3 -13   0   15.21    0.97
   3  13   0   16.56    4.29
   3  13   0   13.65    0.71
   3  13   0   14.23    0.68
  -3  13   0   14.51    0.78
  -3  13   0   14.95    0.70
  -3  13   0   15.17    4.15
   3  13   0   14.92    0.75
  -3  13   0   14.47    0.65
  -3  13   0   12.12    0.74
   3  13   0   14.22    0.62
   5 -13   0   17.02    4.96
  -5 -13   0   14.97    0.81
   5 -13   0   15.17    0.95
  -5 -13   0   14.58    0.95
   5 -13   0   13.89    0.65
  -5 -13   0   14.14    0.74
  -5  13   0   13.82    0.64
   5  13   0   13.24    0.69
   5  13   0   18.54    4.24
  -5  13   0    6.68    3.31
   5  13   0   12.70    0.60
   5  13   0   14.60    0.74
  -5  13   0   12.55    0.73
   5  13   0   14.99    0.67
  -5  13   0   14.93    0.73
  -5  13   0   14.24    0.81
  -5  13   0   14.71    0.70
   7 -13   0    5.95    0.50
   7 -13   0    5.67    0.60
  -7 -13   0    5.86    0.43
  -7 -13   0    5.03    0.56
   7 -13   0    1.73    4.17
   7 -13   0    5.58    0.37
  -7 -13   0    5.80    0.48
   7  13   0    4.47    3.21
  -7  13   0    5.37    0.42
   7  13   0    5.52    0.31
  -7  13   0    2.99    3.33
  -7  13   0    4.77    0.35
   7  13   0    5.47    0.44
   7  13   0    6.11    0.36
  -7  13   0    5.36    0.39
  -7  13   0    5.17    0.48
   7  13   0    5.94    0.39
   7  13   0    5.40    0.36
  -7  13   0    5.59    0.43
   9 -13   0   20.30    0.91
   9 -13   0   21.23    1.22
  -9 -13   0   19.54    1.19
   9 -13   0   16.58    5.49
  -9 -13   0   20.63    0.96
  -9 -13   0   19.64    1.05
   9 -13   0   21.51    0.92
   9 -13   0   20.22    1.05
  -9  13   0   19.87    0.94
   9  13   0   11.26    4.41
  -9  13   0   22.47    1.14
  -9  13   0   20.45    0.90
  -9  13   0   23.11    5.74
   9  13   0   19.40    0.92
   9  13   0   29.75    6.68
  -9  13   0   19.70    0.98
   9  13   0   20.16    0.84
   9  13   0   21.85    0.99
   9  13   0   21.60    0.90
 -11 -13   0   22.13    1.02
  11 -13   0   23.00    1.00
  11 -13   0   22.02    1.15
 -11 -13   0   22.61    1.14
 -11 -13   0   20.86    1.26
  11 -13   0   21.53    1.29
  11 -13   0   23.10    0.99
  11  13   0   21.91    0.90
 -11  13   0   20.58    1.07
 -11  13   0   21.47    1.22
  11  13   0   17.18    5.10
  11  13   0   22.80    1.05
 -11  13   0   22.57    1.02
 -11  13   0   21.46    0.96
  11  13   0   22.77    0.98
 -11  13   0   21.02    6.06
  11  13   0   28.34    6.81
  13 -13   0   13.06    0.83
 -13 -13   0   14.07    0.85
  13 -13   0   13.01    0.68
 -13 -13   0   12.65    0.68
  13 -13   0   13.25    0.70
  13 -13   0    2.16    5.14
  13 -13   0   12.48    0.95
 -13 -13   0   12.33    0.94
  13 -13   0   12.76    0.77
 -13  13   0   12.51    0.90
 -13  13   0   12.50    0.70
 -13  13   0   12.98    0.78
  13  13   0   13.04    0.68
  13  13   0    3.86    4.66
  13  13   0   13.66    0.74
 -13  13   0   11.43    6.01
 -13  13   0   12.63    0.66
  13  13   0   12.52    0.60
  15 -13   0    2.68    0.36
 -15 -13   0    2.93    0.55
  15 -13   0    1.09    6.23
  15 -13   0    3.08    0.28
  15 -13   0    2.90    0.34
  15 -13   0    3.28    0.48
 -15 -13   0    3.36    0.57
 -15 -13   0    2.69    0.32
 -15  13   0    3.27    0.37
  15  13   0    3.25    0.38
 -15  13   0    2.76    0.33
 -15  13   0   10.11    6.16
 -15  13   0    3.56    0.48
  15  13   0    3.33    0.43
  15  13   0    8.70    6.09
 -15  13   0    3.03    0.56
 -17 -13   0    0.89    0.35
  17 -13   0    0.83    0.36
 -17 -13   0    0.86    0.22
 -17 -13   0    1.69    0.38
  17 -13   0    1.20    0.26
  17 -13   0    0.96    0.20
  17 -13   0    6.88    8.28
 -17  13   0    0.60    0.26
  17  13   0   10.79    7.07
 -17  13   0    0.83    0.36
 -17  13   0    5.24    6.52
 -17  13   0    0.93    0.32
  17  13   0    0.76    0.27
 -17  13   0    1.09    0.22
  17  13   0    0.75    0.24
  19 -13   0    3.77    0.43
  19 -13   0    4.72    0.39
 -19 -13   0    4.10    0.37
  19 -13   0    4.32    0.58
 -19 -13   0    4.77    0.65
 -19 -13   0    4.38    0.64
  19 -13   0    4.99    0.52
 -19  13   0    5.53    0.59
 -19  13   0    4.15    0.37
  19  13   0    4.98    0.48
 -19  13   0    4.67    0.77
  19  13   0    5.15    0.53
 -19  13   0    4.20    0.45
 -19  13   0    4.08    0.43
  21 -13   0   12.60    0.84
  21 -13   0   12.78    0.90
 -21 -13   0   11.50    0.99
  21 -13   0   12.19    0.75
 -21 -13   0   11.75    0.90
  21 -13   0   12.51    0.77
  21  13   0   12.80    0.82
  21  13   0   11.91    0.79
 -21  13   0   11.62    1.07
 -21  13   0   12.91    0.76
 -21  13   0   11.00    0.66
 -21  13   0   12.53    0.89
 -21  13   0   14.31    0.83
 -21  13   0   12.98    0.94
  23 -13   0    4.30    0.41
 -23 -13   0    3.72    0.67
 -23 -13   0    3.09    0.53
  23 -13   0    3.80    0.48
  23 -13   0    3.87    0.59
  23  13   0    4.14    0.53
 -23  13   0    3.98    0.48
 -23  13   0    3.10    0.59
 -23  13   0    4.14    0.46
 -23  13   0    4.28    0.54
  23  13   0    3.76    0.52
 -23  13   0    4.32    0.80
  25 -13   0    2.42    0.46
 -25 -13   0    2.25    0.56
  25 -13   0    2.25    0.35
 -25 -13   0    2.42    0.48
  25 -13   0    2.31    0.41
  25  13   0    2.48    0.48
 -25  13   0    2.75    0.40
 -25  13   0    3.34    0.69
  25  13   0    2.43    0.46
 -25  13   0    2.62    0.42
 -25  13   0    1.66    0.40
 -25  13   0    1.89    0.50
 -27 -13   0    1.85    0.57
 -27 -13   0    2.83    0.56
  27 -13   0    2.04    0.36
  27 -13   0    3.14    0.49
  27 -13   0    1.62    0.41
 -27  13   0    2.46    0.61
  27  13   0    3.33    0.57
 -27  13   0    2.53    0.46
 -27  13   0    3.68    0.77
  27  13   0    2.92    0.55
  27  13   0    2.60    0.46
 -27  13   0    3.20    0.49
 -27  13   0    3.50    0.45
   0 -14   0    4.44    0.31
   0 -14   0    4.56    0.43
   0 -14   0    4.47    0.43
   0 -14   0    4.50    0.57
   0  14   0    4.68    0.31
   0  14   0    4.74    0.40
   0  14   0    6.47    3.81
   0  14   0    4.11    0.43
   0  14   0    4.91    0.36
  -2 -14   0    6.65    0.38
  -2 -14   0    7.38    0.54
   2 -14   0    6.64    0.67
   2 -14   0    7.17    0.40
   2 -14   0    4.76    4.72
  -2 -14   0    7.26    0.69
  -2 -14   0    6.79    0.51
   2 -14   0    6.42    0.52
  -2  14   0    5.86    0.50
   2  14   0    6.56    0.42
   2  14   0    6.42    0.37
   2  14   0    6.74    0.50
  -2  14   0    6.38    0.38
  -2  14   0    6.84    0.51
  -2  14   0    4.96    3.70
   2  14   0    6.26    0.46
   2  14   0   11.72    4.15
  -2  14   0    7.34    0.45
   4 -14   0   21.59    1.23
  -4 -14   0   21.22    1.04
  -4 -14   0   21.24    1.23
   4 -14   0   17.14    5.27
   4 -14   0   20.97    1.05
  -4 -14   0   20.59    1.00
   4 -14   0   20.50    0.89
  -4  14   0   20.54    0.90
   4  14   0   20.51    0.84
  -4  14   0   19.88    0.92
   4  14   0   19.61    0.98
  -4  14   0   21.16    1.05
  -4  14   0   20.54    0.96
   4  14   0   20.73    0.96
   4  14   0   19.06    4.59
  -4  14   0   19.83    1.06
   4  14   0   18.82    0.90
  -6 -14   0   10.12    0.63
   6 -14   0    7.41    5.18
   6 -14   0   10.57    0.85
  -6 -14   0   11.24    0.69
   6 -14   0   10.14    0.54
  -6 -14   0    9.58    0.83
   6 -14   0   11.05    0.70
  -6  14   0    9.94    0.62
  -6  14   0    9.83    0.70
   6  14   0    9.94    0.48
   6  14   0    9.81    0.54
   6  14   0    7.22    3.94
  -6  14   0   10.60    0.53
   6  14   0   18.73    5.40
  -6  14   0    6.56    3.94
  -6  14   0    9.99    0.60
  -6  14   0    9.84    0.57
   6  14   0    9.74    0.62
   6  14   0   10.37    0.59
   8 -14   0    0.84    0.20
   8 -14   0    0.91    0.27
  -8 -14   0    0.69    0.23
   8 -14   0    0.64    0.34
   8 -14   0    3.87    5.02
  -8 -14   0    0.48    0.28
  -8 -14   0    0.73    0.26
  -8  14   0   -7.25    4.03
  -8  14   0    1.36    0.35
   8  14   0    0.92    0.20
   8  14   0    0.86    0.24
   8  14   0   -0.11    3.68
  -8  14   0    0.62    0.22
  -8  14   0    0.69    0.19
  -8  14   0    0.59    0.19
   8  14   0    0.84    0.16
   8  14   0    0.59    0.18
   8  14   0    1.13    0.20
  -8  14   0    0.60    0.20
   8  14   0   -2.64    4.69
 -10 -14   0    4.94    0.42
 -10 -14   0    5.75    0.63
  10 -14   0    4.72    0.63
  10 -14   0    4.72    5.28
  10 -14   0    4.82    0.38
 -10 -14   0    4.57    0.51
  10 -14   0    4.79    0.51
 -10  14   0    3.93    0.41
  10  14   0    4.13    0.29
  10  14   0    4.44    0.36
  10  14   0    5.08    0.37
 -10  14   0    5.36    0.57
  10  14   0    3.76    4.44
 -10  14   0    4.18    0.36
  10  14   0    4.78    0.45
 -10  14   0    3.45    5.09
  10  14   0    5.12    0.39
 -10  14   0    4.94    0.41
  12 -14   0   13.87    1.02
 -12 -14   0   14.16    0.87
  12 -14   0   11.21    7.24
  12 -14   0   14.05    0.72
  12 -14   0   13.28    0.88
 -12 -14   0   14.93    0.77
  12  14   0   15.09    0.81
 -12  14   0   14.91    0.72
  12  14   0   12.77    0.70
  12  14   0   13.15    0.64
  12  14   0   17.61    5.95
 -12  14   0   13.71    0.94
 -12  14   0   18.87    7.18
  14 -14   0    8.98    0.55
 -14 -14   0    8.86    0.69
  14 -14   0    3.95    7.42
 -14 -14   0    8.80    0.83
 -14 -14   0    7.98    0.54
  14 -14   0    8.16    1.01
 -14  14   0    8.32    0.53
  14  14   0    8.35    0.45
 -14  14   0    8.10    0.63
 -14  14   0    5.09    6.35
  14  14   0    8.20    0.55
 -14  14   0    8.32    0.76
  14  14   0    8.82    0.61
  14  14   0    2.67    6.05
 -14  14   0    7.42    0.55
 -16 -14   0    1.12    0.26
  16 -14   0    5.27    7.26
 -16 -14   0    0.89    0.40
  16 -14   0    1.91    0.42
  16 -14   0    1.48    0.22
  16 -14   0    1.35    0.27
 -16 -14   0    0.79    0.32
  16  14   0    1.11    0.21
  16  14   0    1.45    0.33
 -16  14   0    1.80    0.33
  16  14   0    1.95    0.32
  16  14   0    2.21    6.80
 -16  14   0    1.25    0.33
 -16  14   0    1.51    0.47
 -16  14   0   -9.44    6.71
 -18 -14   0    2.65    0.51
  18 -14   0    2.76    0.32
  18 -14   0    3.52    0.53
 -18 -14   0    1.72    0.29
 -18 -14   0    2.69    0.72
  18 -14   0    2.50    0.48
  18  14   0    2.91    0.41
 -18  14   0    3.49    0.61
 -18  14   0    2.57    0.38
  18  14   0    2.22    0.29
 -18  14   0    3.07    0.67
 -18  14   0    2.68    0.33
  20 -14   0    8.60    0.63
  20 -14   0    9.12    0.79
 -20 -14   0    9.20    0.79
  20 -14   0    8.14    0.54
 -20 -14   0    7.19    0.85
  20  14   0    8.63    0.63
 -20  14   0    7.33    0.72
 -20  14   0    7.52    0.53
 -20  14   0    8.90    0.64
 -20  14   0    9.74    0.93
 -20  14   0    8.05    0.65
  20  14   0    7.36    0.50
  20  14   0    8.68    0.68
  22 -14   0   10.14    0.84
 -22 -14   0    9.45    0.94
  22 -14   0    9.48    0.68
  22 -14   0    9.22    0.60
 -22 -14   0    9.05    0.81
 -22  14   0    8.77    0.66
 -22  14   0    8.21    0.55
 -22  14   0   10.60    0.72
  22  14   0    9.84    0.71
 -22  14   0   10.00    1.00
  22  14   0    9.08    0.73
 -22  14   0    9.61    0.84
 -22  14   0   11.17    0.70
 -24 -14   0    2.81    0.51
  24 -14   0    2.93    0.53
  24 -14   0    2.30    0.36
  24 -14   0    2.24    0.52
 -24 -14   0    2.60    0.61
 -24  14   0    3.17    0.49
 -24  14   0    3.17    0.44
 -24  14   0    3.40    0.75
 -24  14   0    2.13    0.65
  24  14   0    2.68    0.59
 -24  14   0    2.95    0.44
  24  14   0    3.01    0.50
  24  14   0    2.30    0.32
 -26 -14   0    0.12    0.37
  26 -14   0   -0.01    0.25
  26 -14   0    0.33    0.25
 -26 -14   0    0.13    0.36
  26 -14   0    0.68    0.34
  26  14   0    0.15    0.31
 -26  14   0    0.58    0.54
 -26  14   0    0.03    0.40
  26  14   0    0.15    0.22
 -26  14   0    0.31    0.28
  26  14   0    0.27    0.31
 -26  14   0    0.06    0.23
 -26  14   0   -0.10    0.37
   1 -15   0   10.48    0.86
   1 -15   0   10.33    0.53
  -1 -15   0   11.73    0.88
   1 -15   0   10.18    0.68
  -1 -15   0   10.45    0.68
  -1 -15   0    9.98    0.66
  -1 -15   0   10.23    0.52
   1  15   0    9.69    0.63
   1  15   0   10.35    0.65
  -1  15   0    5.52    3.87
   1  15   0   10.88    0.60
   1  15   0   14.02    4.34
   1  15   0    6.08    5.28
  -1  15   0   11.23    0.68
  -1  15   0   10.05    0.52
   1  15   0    9.86    0.56
  -1  15   0   10.44    0.58
  -1  15   0    9.50    0.65
   3 -15   0   20.93    1.25
   3 -15   0   19.48    1.04
  -3 -15   0   20.27    1.02
  -3 -15   0   22.25    1.07
  -3 -15   0   21.42    1.25
   3 -15   0   18.64    5.64
   3 -15   0   20.18    0.88
  -3 -15   0   20.24    0.84
   3  15   0   20.26    0.95
   3  15   0   20.35    0.91
  -3  15   0   20.98    6.00
  -3  15   0   18.54    0.86
  -3  15   0   19.50    1.04
  -3  15   0   20.69    0.93
   3  15   0   18.84    1.00
   3  15   0   20.11    0.98
   3  15   0   10.53    5.85
   3  15   0   18.51    5.00
  -3  15   0   18.66    1.01
  -5 -15   0   17.35    0.89
  -5 -15   0   17.60    1.13
   5 -15   0   18.22    1.13
   5 -15   0   16.51    0.76
   5 -15   0   16.69   10.02
  -5 -15   0   16.26    0.90
   5 -15   0   16.23    0.92
   5  15   0   16.25    0.72
   5  15   0   16.66    4.97
  -5  15   0   16.40    0.84
  -5  15   0   16.07    0.95
   5  15   0   15.43    0.86
  -5  15   0   15.68    0.75
  -5  15   0   17.98    5.62
  -5  15   0   15.72    0.79
  -5  15   0   15.56    0.85
   5  15   0   16.26    0.78
   5  15   0   15.65    0.82
   7 -15   0    8.64    0.79
  -7 -15   0    7.68    0.57
  -7 -15   0    8.09    0.78
   7 -15   0   12.26    5.80
   7 -15   0    7.75    0.49
  -7 -15   0    9.16    0.65
   7 -15   0    8.00    0.63
  -7  15   0    6.96    5.13
   7  15   0    7.95    0.48
   7  15   0    5.24    4.62
  -7  15   0    8.00    0.49
  -7  15   0    8.14    0.65
   7  15   0    8.45    0.54
  -7  15   0    7.64    0.52
   7  15   0    7.54    0.43
  -7  15   0    8.60    0.57
   7  15   0    7.33    0.56
  -9 -15   0   13.85    0.87
   9 -15   0    6.66    6.47
   9 -15   0   14.48    1.04
   9 -15   0   13.87    0.72
  -9 -15   0   14.62    0.80
   9 -15   0   13.82    1.01
   9  15   0   15.05    0.90
  -9  15   0   15.15    0.96
   9  15   0   14.73    0.83
   9  15   0   14.18    0.66
   9  15   0   14.48    0.93
  -9  15   0    7.33    5.25
  -9  15   0   13.99    0.71
   9  15   0   14.40    5.09
 -11 -15   0   29.28    1.42
  11 -15   0   27.40    1.41
  11 -15   0   28.43    1.59
 -11 -15   0   25.48    1.52
  11 -15   0   24.39    8.51
 -11 -15   0   29.74    1.28
  11  15   0   12.46    5.82
  11  15   0   26.64    1.12
 -11  15   0   27.08    1.32
  11  15   0   27.38    1.18
 -11  15   0   26.60    1.18
 -11  15   0   26.15    7.60
 -11  15   0   28.97    1.51
 -11  15   0   27.36    1.24
  11  15   0   29.02    1.25
  11  15   0   28.10    1.19
  13 -15   0   14.53    7.59
 -13 -15   0   11.28    0.97
 -13 -15   0   13.12    0.89
  13 -15   0   12.49    0.88
  13 -15   0   13.05    1.01
  13 -15   0   13.91    0.72
 -13 -15   0   12.12    0.71
  13  15   0    8.11    6.44
 -13  15   0   11.84    0.80
 -13  15   0   10.65    0.89
  13  15   0   12.85    0.79
 -13  15   0   -0.43    5.98
 -13  15   0   12.62    0.69
 -13  15   0   13.03    0.74
  13  15   0   12.75    0.70
  13  15   0   13.09    0.69
  13  15   0   12.17    0.61
 -15 -15   0    6.01    0.78
 -15 -15   0    8.42    0.70
 -15 -15   0    6.83    0.54
  15 -15   0    7.49    0.55
  15 -15   0    8.20    0.71
 -15  15   0    8.51    0.60
  15  15   0    8.19    0.62
 -15  15   0    8.18    0.66
  15  15   0    9.07    0.57
 -15  15   0    9.41    0.85
  15  15   0    7.88    0.47
 -15  15   0    7.87    0.55
  17 -15   0    1.46    0.40
 -17 -15   0    0.78    0.43
 -17 -15   0    0.89    0.26
 -17 -15   0    1.21    0.55
  17 -15   0    1.19    0.22
  17 -15   0    1.64    0.32
  17  15   0    1.28    0.22
 -17  15   0    1.20    0.32
 -17  15   0    1.51    0.32
 -17  15   0    1.19    0.35
 -17  15   0    1.04    0.47
  17  15   0    0.73    0.27
  19 -15   0    1.71    0.34
 -19 -15   0    1.31    0.40
  19 -15   0    2.16    0.28
  19 -15   0    2.04    0.46
 -19 -15   0    1.81    0.31
 -19 -15   0    1.09    0.46
  19  15   0    2.46    0.43
  19  15   0    2.54    0.29
 -19  15   0    1.90    0.34
 -19  15   0    2.13    0.38
 -19  15   0    1.23    0.53
 -19  15   0    1.63    0.41
 -19  15   0    1.95    0.30
  19  15   0    2.30    0.40
 -21 -15   0    8.70    0.95
  21 -15   0    9.47    0.59
  21 -15   0    8.60    0.81
 -21 -15   0    8.31    0.78
  21 -15   0    9.87    0.67
 -21  15   0    8.00    0.62
 -21  15   0    8.46    0.64
  21  15   0    9.34    0.70
  21  15   0    9.07    0.74
 -21  15   0    9.60    0.72
 -21  15   0    8.52    0.79
 -21  15   0    8.23    0.56
 -21  15   0    8.96    0.99
 -23 -15   0    4.60    0.85
  23 -15   0    5.14    0.47
 -23 -15   0    3.98    0.65
  23 -15   0    4.09    0.69
  23 -15   0    4.65    0.64
  23  15   0    4.41    0.42
 -23  15   0    5.15    0.53
 -23  15   0    5.07    0.92
 -23  15   0    5.18    0.52
  23  15   0    5.46    0.62
 -23  15   0    5.38    0.59
  25 -15   0    0.48    0.33
 -25 -15   0    0.66    0.40
  25 -15   0    0.62    0.27
 -25 -15   0    0.34    0.43
  25 -15   0    0.98    0.31
 -25  15   0    0.36    0.27
  25  15   0    1.72    0.66
  25  15   0    1.02    0.38
 -25  15   0    0.44    0.33
  25  15   0    0.46    0.21
 -25  15   0    0.93    0.49
 -25  15   0    1.02    0.31
   0 -16   0   35.49    1.39
   0 -16   0   35.78    1.59
   0 -16   0   34.28    1.82
   0  16   0   36.22    1.57
   0  16   0   33.33    1.55
   0  16   0   33.92    1.44
   0  16   0   44.02    7.76
   0  16   0   34.69    1.38
  -2 -16   0   25.49    1.46
   2 -16   0   20.28    6.01
   2 -16   0   24.45    1.46
   2 -16   0   25.28    1.06
  -2 -16   0   28.86    1.29
  -2 -16   0   26.57    1.05
   2 -16   0   24.93    1.27
  -2 -16   0   25.08    1.23
  -2  16   0   24.33    1.21
   2  16   0   25.03    1.20
  -2  16   0   21.83    5.81
   2  16   0   25.01    1.05
   2  16   0   24.58    1.21
  -2  16   0   25.09    1.14
  -2  16   0   23.03    1.22
  -2  16   0   24.86    1.05
   2  16   0   15.10    5.46
   2  16   0   24.19    1.10
   4 -16   0   17.09    1.18
  -4 -16   0   18.37    1.27
   4 -16   0   19.54    1.23
   4 -16   0    9.82    6.27
   4 -16   0   17.81    0.84
  -4 -16   0   17.77    0.97
  -4 -16   0   19.93    1.70
  -4  16   0   17.22    0.95
   4  16   0   17.54    0.80
   4  16   0   17.23    0.96
  -4  16   0   18.18    0.82
  -4  16   0   16.83    1.02
  -4  16   0    9.28    4.85
  -4  16   0   18.67    1.24
   4  16   0   22.04    5.44
  -6 -16   0    9.57    0.64
   6 -16   0    1.81    6.39
  -6 -16   0    9.25    0.86
   6 -16   0    8.94    0.91
  -6 -16   0    8.69    0.66
   6 -16   0    8.17    0.52
   6 -16   0    8.18    0.67
  -6  16   0    8.62    0.61
   6  16   0    8.46    0.53
  -6  16   0    8.74    0.50
   6  16   0    8.82    0.58
  -6  16   0    8.65    0.56
   6  16   0    3.84    4.96
  -6  16   0    8.96    0.74
  -6  16   0    8.52    0.59
   6  16   0    8.32    0.47
   6  16   0    9.20    0.65
  -6  16   0   17.46    6.04
  -8 -16   0    3.16    0.48
   8 -16   0    3.65    0.48
  -8 -16   0    4.16    0.44
  -8 -16   0    3.33    0.61
   8 -16   0    0.27   13.15
   8 -16   0    4.08    0.73
   8 -16   0    3.76    0.37
  -8  16   0    3.69    0.42
   8  16   0    4.07    0.41
   8  16   0    4.35    5.41
   8  16   0    3.67    0.45
  -8  16   0    5.03    0.75
  -8  16   0    4.08    0.37
   8  16   0    4.22    0.31
   8  16   0    4.31    0.37
  -8  16   0    6.44    5.87
  -8  16   0    3.91    0.40
  10 -16   0    5.05    0.42
 -10 -16   0    4.64    0.66
 -10 -16   0    5.26    0.48
  10 -16   0   16.64    8.39
 -10 -16   0    6.00    0.57
  10 -16   0    5.22    0.55
  10 -16   0    5.31    0.70
  10  16   0    5.03    0.44
 -10  16   0    4.71    0.41
 -10  16   0    4.81    0.58
  10  16   0    5.26    0.41
  10  16   0    5.92    5.74
 -10  16   0    2.11    6.00
  10  16   0    5.55    0.53
 -10  16   0    5.13    0.50
  10  16   0    4.76    0.34
 -10  16   0    4.64    0.44
 -12 -16   0   14.13    0.78
 -12 -16   0   13.31    1.07
 -12 -16   0   12.62    0.90
  12 -16   0   13.29    0.92
  12 -16   0   13.99    0.76
  12 -16   0   12.24   11.40
  12 -16   0   13.96    1.08
  12  16   0   14.22    0.72
  12  16   0   13.73    0.73
 -12  16   0   13.07    0.77
 -12  16   0   13.58    0.85
 -12  16   0   12.79    0.72
  12  16   0   13.86    0.85
  12  16   0   14.30    0.67
  12  16   0   13.02    0.75
 -12  16   0   14.26    1.00
  12  16   0   12.02    6.99
 -14 -16   0    9.40    0.79
 -14 -16   0    8.68    0.61
 -14 -16   0    7.85    1.04
  14 -16   0    8.27    0.88
  14 -16   0    9.91    0.79
  14 -16   0    9.42    0.62
 -14  16   0    9.06    0.83
  14  16   0   10.61    0.76
 -14  16   0    8.18    0.77
 -14  16   0    8.96    0.59
  14  16   0    9.45    0.60
  14  16   0    9.21    0.78
 -14  16   0    8.69    0.68
  14  16   0    8.98    0.64
  14  16   0    9.75    0.52
  16 -16   0    4.07    0.46
 -16 -16   0    4.17    0.45
 -16 -16   0    5.21    0.61
  16 -16   0    4.54    0.59
 -16 -16   0    4.33    0.75
 -16  16   0    6.08    1.06
 -16  16   0    4.30    0.50
 -16  16   0    4.49    0.53
 -16  16   0    5.04    0.46
  16  16   0    4.68    0.55
  16  16   0    4.60    0.44
  16  16   0    4.91    0.45
  16  16   0    4.68    0.46
 -18 -16   0    1.67    0.43
 -18 -16   0    1.01    0.24
  18 -16   0    1.25    0.42
 -18 -16   0    1.19    0.47
  18 -16   0    1.27    0.32
 -18  16   0    1.36    0.35
  18  16   0    1.21    0.35
 -18  16   0    0.74    0.35
  18  16   0    1.09    0.31
  18  16   0    1.80    0.27
 -18  16   0    1.69    0.32
 -18  16   0    1.13    0.25
 -18  16   0    1.14    0.45
  20 -16   0    5.27    0.70
 -20 -16   0    5.18    0.70
 -20 -16   0    5.65    0.84
  20 -16   0    5.68    0.56
  20 -16   0    5.67    0.47
  20  16   0    5.47    0.50
  20  16   0    6.90    0.66
  20  16   0    5.68    0.56
 -20  16   0    6.28    0.55
 -20  16   0    6.60    0.71
 -20  16   0    5.68    0.92
 -20  16   0    5.84    0.59
  22 -16   0   12.11    0.80
  22 -16   0   11.45    0.97
 -22 -16   0    9.72    1.02
  22 -16   0   10.89    0.68
 -22  16   0   11.03    0.89
 -22  16   0   10.52    1.10
  22  16   0   10.77    0.84
  22  16   0    9.94    0.79
 -22  16   0   11.29    0.76
 -22  16   0   11.43    0.74
  22  16   0   11.79    0.65
 -22  16   0   11.48    0.96
  24 -16   0    3.60    0.47
 -24 -16   0    3.67    0.74
  24 -16   0    4.48    0.54
 -24 -16   0    3.59    0.58
 -24  16   0    4.21    0.52
 -24  16   0    4.19    0.77
 -24  16   0    3.80    0.55
  24  16   0    3.62    0.63
 -24  16   0    4.69    0.74
 -24  16   0    4.07    0.53
  24  16   0    3.73    0.63
  -1 -17   0    3.70    0.48
   1 -17   0    4.33    0.36
  -1 -17   0    4.89    0.64
   1 -17   0    4.15    0.49
  -1 -17   0    4.68    0.36
   1  17   0    4.62    0.34
  -1  17   0    4.14    0.50
  -1  17   0    3.99    0.35
  -1  17   0    5.17    0.41
  -1  17   0    3.92    5.26
  -1  17   0    5.68    0.52
   1  17   0    1.90    5.10
   1  17   0    5.06    0.41
   1  17   0    4.66    0.51
   1  17   0    4.28    0.47
  -3 -17   0   14.11    1.05
   3 -17   0   14.71    1.06
  -3 -17   0   14.35    0.85
   3 -17   0   13.53    0.69
   3 -17   0   12.22    0.85
   3 -17   0    6.75    7.18
  -3 -17   0   14.60    0.86
  -3  17   0   14.11    0.73
  -3  17   0   12.65    0.81
  -3  17   0    3.42    5.23
   3  17   0   13.43    0.71
  -3  17   0   12.85    0.67
   3  17   0   11.66    0.79
  -3  17   0   14.56    0.78
   3  17   0   12.58    0.64
   3  17   0   13.37    0.81
   3  17   0   15.04    6.32
  -3  17   0   12.36    0.85
   5 -17   0   12.54    1.02
   5 -17   0   10.13    0.78
  -5 -17   0   11.55    0.75
   5 -17   0    3.43    7.46
  -5 -17   0   11.01    0.96
   5 -17   0   11.82    0.64
  -5 -17   0   10.58    0.76
  -5  17   0   10.44    0.81
  -5  17   0   10.76    0.72
   5  17   0    7.40    5.84
  -5  17   0   12.05    0.62
  -5  17   0   11.13    0.66
  -5  17   0   10.81    0.70
   5  17   0   12.56    0.66
   5  17   0   11.02    0.58
  -5  17   0    7.38    6.04
   5  17   0   12.60    0.74
   5  17   0   11.17    0.77
  -7 -17   0    7.56    0.60
  -7 -17   0    6.93    0.79
  -7 -17   0    7.66    0.65
   7 -17   0    7.63    0.60
   7 -17   0    6.56    0.64
   7 -17   0    7.13    0.83
   7 -17   0    7.29    7.93
  -7  17   0    7.78    0.59
   7  17   0    7.60    0.51
  -7  17   0    8.07    0.54
  -7  17   0    7.46    0.49
   7  17   0    1.51    6.04
   7  17   0    7.67    0.57
  -7  17   0    3.93    6.02
   7  17   0    7.50    0.45
  -7  17   0    7.70    0.57
  -7  17   0    7.40    0.70
   7  17   0    7.80    0.65
  -9 -17   0    1.88    0.39
   9 -17   0    1.83    0.40
   9 -17   0    2.20    0.53
  -9 -17   0    1.17    0.42
  -9 -17   0    1.67    0.34
   9 -17   0    1.70    0.28
  -9  17   0    1.80    0.37
   9  17   0    2.24    0.32
   9  17   0   -6.56    6.24
   9  17   0    2.21    0.40
   9  17   0    1.34    0.31
  -9  17   0    2.28    0.36
   9  17   0    1.53    0.23
  -9  17   0    1.67    0.26
  -9  17   0    2.25    0.48
 -11 -17   0   12.76    0.96
  11 -17   0   13.01    0.73
 -11 -17   0   11.75    1.05
 -11 -17   0   13.01    0.77
  11 -17   0   13.38    1.08
 -11  17   0   12.50    0.81
 -11  17   0   10.79    0.91
 -11  17   0   12.76    0.93
  11  17   0   12.43    0.83
  11  17   0   13.25    0.81
  11  17   0   12.58    0.63
 -11  17   0   13.97    0.97
 -13 -17   0   12.47    0.76
 -13 -17   0   12.16    0.88
 -13 -17   0    8.97    0.95
  13 -17   0   11.20    1.19
  13 -17   0   11.28    0.71
  13 -17   0   11.91    0.90
 -13  17   0   12.00    1.19
  13  17   0   11.82    0.74
  13  17   0   11.05    0.68
 -13  17   0   10.70    0.80
  13  17   0   12.58    0.84
  13  17   0   11.09    0.59
  13  17   0   12.23    0.69
 -13  17   0   11.37    0.73
 -13  17   0   12.12    0.71
  15 -17   0    3.67    0.46
 -15 -17   0    4.11    0.47
 -15 -17   0    3.29    0.64
  15 -17   0    4.09    0.63
 -15 -17   0    3.79    0.62
  15  17   0    3.91    0.35
 -15  17   0    3.89    0.47
  15  17   0    4.46    0.46
 -15  17   0    3.62    0.66
  15  17   0    4.39    0.45
  15  17   0    3.68    0.57
 -15  17   0    4.36    0.42
  15  17   0    3.97    0.42
 -15  17   0    3.92    0.56
  17 -17   0    0.21    0.31
 -17 -17   0    0.02    0.35
 -17 -17   0    0.24    0.23
 -17 -17   0    0.39    0.32
  17 -17   0   -0.14    0.25
 -17  17   0    0.28    0.36
 -17  17   0    0.11    0.23
  17  17   0    0.24    0.21
  17  17   0    0.62    0.25
  17  17   0    0.00    0.27
  17  17   0    0.10    0.24
 -17  17   0    0.64    0.31
  17  17   0    0.18    0.16
 -17  17   0    0.16    0.21
 -19 -17   0    1.79    0.59
  19 -17   0    2.16    0.52
 -19 -17   0    2.14    0.36
 -19 -17   0    2.50    0.45
  19 -17   0    1.77    0.40
 -19  17   0    2.04    0.39
  19  17   0    2.13    0.45
 -19  17   0    1.63    0.55
 -19  17   0    2.64    0.45
  19  17   0    2.50    0.45
  19  17   0    2.47    0.30
 -19  17   0    2.03    0.51
 -19  17   0    2.65    0.32
  19  17   0    1.99    0.36
 -21 -17   0    5.23    0.87
  21 -17   0    6.41    0.62
 -21 -17   0    6.29    0.69
  21 -17   0    6.07    0.73
 -21  17   0    7.13    1.02
  21  17   0    6.92    0.56
 -21  17   0    4.93    0.50
  21  17   0    5.40    0.45
 -21  17   0    6.27    0.84
 -21  17   0    6.99    0.62
  21  17   0    6.98    0.68
  21  17   0    6.14    0.61
 -23 -17   0    5.75    0.70
 -23 -17   0    4.01    0.80
  23 -17   0    4.93    0.57
  23 -17   0    5.37    0.72
 -23  17   0    5.95    0.63
 -23  17   0    5.69    1.01
  23  17   0    6.17    0.69
  23  17   0    5.79    0.53
 -23  17   0    5.36    0.57
 -23  17   0    6.18    0.58
 -23  17   0    6.15    0.88
   0 -18   0    7.87    0.67
   0 -18   0    8.30    0.52
   0 -18   0    9.30    0.90
   0  18   0    8.18    0.66
   0  18   0    7.45    0.48
   0  18   0   -3.29    6.29
   0  18   0    8.25    0.55
   0  18   0    8.33    0.67
   2 -18   0    7.20    0.78
  -2 -18   0    6.26    0.59
   2 -18   0    5.83    0.61
   2 -18   0    6.74    0.47
  -2 -18   0    5.96    0.78
  -2 -18   0    6.66    0.43
  -2  18   0    8.39    7.79
  -2  18   0    5.75    0.61
   2  18   0    6.63    0.60
   2  18   0    5.78    0.48
   2  18   0    5.97    0.42
  -2  18   0    7.34    0.45
   2  18   0    5.80    0.58
  -2  18   0    5.60    0.59
   2  18   0   17.93    6.99
  -2  18   0    6.72    0.49
   4 -18   0   17.61    1.11
   4 -18   0   21.22    1.37
  -4 -18   0   21.14    1.14
  -4 -18   0   19.59    1.31
  -4 -18   0   21.40    1.12
   4 -18   0   20.50    0.95
  -4  18   0   19.00    1.03
  -4  18   0   19.10    0.97
   4  18   0   20.84    1.10
   4  18   0   20.31    0.97
  -4  18   0   19.92    1.18
  -4  18   0   20.41    0.93
   4  18   0   19.11    0.89
  -4  18   0   20.23    1.07
  -6 -18   0   15.50    0.91
  -6 -18   0   15.80    1.05
   6 -18   0   16.74    1.20
   6 -18   0   16.46    0.80
  -6  18   0   13.31    0.75
   6  18   0   14.19    0.94
  -6  18   0   14.27    0.99
   6  18   0   14.99    0.72
  -6  18   0   13.60    0.85
   6  18   0   14.76    1.07
   8 -18   0    5.09    0.76
   8 -18   0    5.47    0.63
  -8 -18   0    5.28    0.54
  -8 -18   0    5.42    0.74
   8 -18   0    5.75    0.47
  -8 -18   0    5.13    0.60
   8  18   0    5.51    0.53
   8  18   0    6.06    0.59
  -8  18   0    6.95    0.72
  -8  18   0    5.87    0.49
  -8  18   0    5.31    0.52
   8  18   0    5.52    0.46
  -8  18   0    6.08    0.46
   8  18   0    5.58    0.39
  10 -18   0   21.09    1.47
  10 -18   0   22.31    1.29
 -10 -18   0   21.74    1.23
 -10 -18   0   20.95    1.15
  10 -18   0   22.84    1.09
 -10 -18   0   21.75    1.46
  10  18   0   21.78    0.97
  10  18   0   24.24    1.15
  10  18   0   23.46    1.07
 -10  18   0   21.24    1.17
 -10  18   0   21.53    1.08
 -10  18   0   23.08    1.47
 -10  18   0   21.99    1.05
  12 -18   0   13.61    0.79
 -12 -18   0   13.50    1.14
  12 -18   0   12.56    0.97
 -12 -18   0   13.58    0.93
  12 -18   0   13.16    1.14
 -12 -18   0   12.75    0.81
  12  18   0   14.05    0.91
  12  18   0   12.45    0.68
 -12  18   0   12.76    0.75
 -12  18   0   13.30    0.80
 -12  18   0   13.91    0.91
  12  18   0   13.77    0.76
 -12  18   0   12.95    1.05
  12  18   0   14.40    0.83
  14 -18   0    9.46    0.86
 -14 -18   0    8.91    0.81
 -14 -18   0    8.83    0.98
  14 -18   0    8.62    0.97
  14 -18   0   10.53    0.71
 -14 -18   0    9.92    0.70
 -14  18   0    9.29    0.95
 -14  18   0    9.47    0.72
  14  18   0   10.37    0.82
 -14  18   0   10.05    0.80
  14  18   0   10.36    0.58
  14  18   0   11.52    0.68
  14  18   0   11.19    0.72
  14  18   0   10.15    0.64
 -14  18   0   11.13    0.72
 -16 -18   0    3.01    0.46
 -16 -18   0    2.79    0.53
  16 -18   0    2.92    0.44
  16 -18   0    3.17    0.58
 -16 -18   0    3.12    0.65
 -16  18   0    3.09    0.56
 -16  18   0    3.06    0.45
 -16  18   0    3.51    0.71
  16  18   0    3.57    0.48
 -16  18   0    3.39    0.43
  16  18   0    3.83    0.44
  16  18   0    4.12    0.45
  16  18   0    3.21    0.33
  16  18   0    3.41    0.56
  18 -18   0    0.22    0.32
 -18 -18   0    0.06    0.24
 -18 -18   0    0.05    0.36
 -18 -18   0   -0.02    0.29
 -18  18   0    0.13    0.25
  18  18   0    0.27    0.20
 -18  18   0    0.90    0.46
  18  18   0    0.39    0.26
 -18  18   0    0.42    0.25
 -18  18   0   -0.12    0.19
  18  18   0   -0.02    0.15
 -18  18   0    0.14    0.32
  20 -18   0    2.36    0.44
 -20 -18   0    1.94    0.59
 -20 -18   0    1.70    0.48
  20 -18   0    1.70    0.48
  20  18   0    2.25    0.42
  20  18   0    2.66    0.35
 -20  18   0    1.51    0.70
  20  18   0    2.63    0.42
  20  18   0    2.16    0.44
 -20  18   0    2.08    0.38
 -20  18   0    1.58    0.49
  20  18   0    2.63    0.42
 -20  18   0    2.89    0.45
 -22 -18   0    5.24    0.71
  22 -18   0    5.02    0.58
 -22 -18   0    4.01    0.79
  22 -18   0    3.51    0.66
 -22  18   0    5.45    0.55
  22  18   0    4.53    0.52
 -22  18   0    3.92    0.67
  22  18   0    5.20    0.71
 -22  18   0    4.55    0.54
 -22  18   0    4.81    0.61
  22  18   0    3.96    0.40
 -22  18   0    3.42    0.68
  22  18   0    5.70    0.53
   1 -19   0    3.86    0.54
   1 -19   0    3.93    0.71
  -1 -19   0    4.12    0.54
   1 -19   0    4.81    0.40
  -1 -19   0    4.69    0.38
  -1 -19   0    3.96    0.70
   1  19   0    4.39    0.59
  -1  19   0    4.31    0.43
  -1  19   0    5.10    0.53
  -1  19   0    4.97    0.56
   1  19   0    4.11    0.36
  -1  19   0    3.58    0.36
   1  19   0    4.66    0.42
   3 -19   0   19.10    1.13
   3 -19   0   19.51    0.99
   3 -19   0   19.78    1.35
  -3 -19   0   19.50    1.37
  -3 -19   0   19.03    1.09
   3  19   0   19.70    0.95
   3  19   0   18.88    1.10
  -3  19   0   18.59    1.04
   3  19   0   19.12    1.08
  -3  19   0   18.59    1.01
  -3  19   0   16.97    0.88
   3  19   0   18.56    0.87
  -3  19   0   18.07    0.94
  -3  19   0   18.18    1.15
  -5 -19   0   19.57    1.36
  -5 -19   0   19.82    1.17
   5 -19   0   18.90    1.18
  -5 -19   0   21.55    1.17
   5 -19   0   23.53    1.50
   5 -19   0   21.24    1.01
   5  19   0   20.70    1.01
  -5  19   0   20.76    1.03
   5  19   0   19.53    1.12
  -5  19   0   19.84    0.97
   5  19   0   20.26    0.93
  -5  19   0   21.70    1.27
  -5  19   0   19.19    1.09
  -5  19   0   20.69    1.11
   5  19   0   20.78    1.18
   7 -19   0   11.12    1.08
   7 -19   0   11.80    0.71
  -7 -19   0   11.39    1.04
  -7 -19   0   13.17    0.84
   7 -19   0   11.91    0.91
  -7 -19   0   12.65    0.88
  -7  19   0   12.77    0.69
   7  19   0   11.18    0.84
  -7  19   0   11.87    0.81
   7  19   0   12.48    0.82
  -7  19   0   11.77    0.73
   7  19   0   11.38    0.64
  -7  19   0   11.48    0.93
   7  19   0   11.68    0.70
   9 -19   0    0.26    0.39
   9 -19   0    0.48    0.24
   9 -19   0    0.84    0.35
  -9 -19   0    0.83    0.44
  -9 -19   0    1.85    0.37
  -9 -19   0    0.69    0.33
  -9  19   0    0.97    0.29
   9  19   0    0.83    0.26
  -9  19   0    0.68    0.32
   9  19   0    1.18    0.26
  -9  19   0   -0.01    0.29
   9  19   0    1.05    0.36
   9  19   0    1.83    0.38
  -9  19   0    1.40    0.29
  11 -19   0    2.16    0.61
 -11 -19   0    2.25    0.39
 -11 -19   0    2.02    0.58
 -11 -19   0    2.53    0.51
  11 -19   0    2.31    0.40
  11 -19   0    1.66    0.44
 -11  19   0    2.64    0.58
  11  19   0    2.35    0.31
  11  19   0    2.38    0.35
 -11  19   0    3.23    0.45
 -11  19   0    2.12    0.36
  11  19   0    2.69    0.41
 -11  19   0    1.94    0.44
  11  19   0    1.66    0.45
  13 -19   0    8.52    0.83
 -13 -19   0    7.44    0.75
 -13 -19   0    7.99    0.66
  13 -19   0    8.99    0.98
  13 -19   0    9.41    0.65
 -13 -19   0    8.29    0.95
  13  19   0   10.09    0.63
 -13  19   0    7.52    0.61
 -13  19   0    8.43    0.65
 -13  19   0    8.47    0.74
 -13  19   0    8.95    0.90
  13  19   0    7.76    0.75
  13  19   0    8.55    0.54
  13  19   0   10.57    0.72
 -15 -19   0    7.36    0.66
 -15 -19   0    9.33    0.80
  15 -19   0    8.85    0.68
  15 -19   0    8.45    0.82
  15  19   0    8.39    0.60
 -15  19   0    8.47    0.95
 -15  19   0    9.38    0.64
  15  19   0    8.88    0.77
  17 -19   0    1.01    0.44
  17 -19   0    0.34    0.28
 -17 -19   0    0.31    0.30
 -17 -19   0    0.91    0.31
 -17 -19   0    0.64    0.47
  17  19   0    1.08    0.33
 -17  19   0    1.47    0.35
  17  19   0    1.61    0.30
 -17  19   0    1.80    0.36
  17  19   0    0.80    0.34
  17  19   0    0.33    0.30
  17  19   0    1.48    0.34
 -17  19   0    1.34    0.45
 -19 -19   0    0.31    0.31
  19 -19   0    0.20    0.34
 -19 -19   0   -0.42    0.30
  19 -19   0    0.18    0.28
 -19 -19   0    0.59    0.47
 -19  19   0    0.44    0.32
 -19  19   0    0.34    0.26
  19  19   0    0.30    0.31
  19  19   0    0.90    0.38
  19  19   0    0.47    0.22
  19  19   0    0.37    0.26
 -19  19   0   -0.34    0.21
 -19  19   0    1.04    0.52
  19  19   0    1.11    0.30
 -19  19   0    0.35    0.26
   0 -20   0   -0.15    0.20
   0 -20   0    0.19    0.30
   0 -20   0    0.19    0.38
   0  20   0    0.52    0.30
   0  20   0   -0.03    0.25
   0  20   0    0.10    0.21
  -2 -20   0    5.55    0.80
  -2 -20   0    5.65    0.64
   2 -20   0    5.17    0.81
   2 -20   0    5.99    0.48
   2 -20   0    5.94    0.65
  -2  20   0    6.47    0.70
  -2  20   0    4.96    0.54
   2  20   0    5.52    0.63
   2  20   0    5.94    0.62
  -2  20   0    5.29    0.43
   2  20   0    4.86    0.48
  -2  20   0    5.04    0.49
   4 -20   0   15.54    0.78
  -4 -20   0   13.33    1.15
   4 -20   0   14.10    1.21
  -4 -20   0   13.40    0.92
   4 -20   0   11.14    0.92
   4  20   0   13.52    0.92
  -4  20   0   12.77    0.85
   4  20   0   13.40    0.77
  -4  20   0   13.13    0.71
  -4  20   0   10.64    0.95
   4  20   0   13.41    0.94
  -4  20   0   11.79    0.83
  -4  20   0   12.78    0.77
  -6 -20   0    9.34    0.98
   6 -20   0   11.14    0.89
  -6 -20   0   11.51    0.88
  -6 -20   0   11.33    0.83
   6 -20   0    9.96    0.87
   6 -20   0   11.78    1.11
  -6  20   0   11.57    0.95
  -6  20   0   12.30    0.74
   6  20   0   12.11    0.84
  -6  20   0   11.71    0.80
  -6  20   0   12.02    0.67
   6  20   0   12.18    0.72
   6  20   0   11.92    0.90
   6  20   0   12.24    0.66
  -8 -20   0    2.02    0.43
   8 -20   0    1.79    0.48
  -8 -20   0    2.48    0.51
   8 -20   0    2.67    0.40
   8 -20   0    2.12    0.58
  -8 -20   0    2.36    0.58
  -8  20   0    2.42    0.35
   8  20   0    2.11    0.32
   8  20   0    3.09    0.57
   8  20   0    3.46    0.40
  -8  20   0    3.13    0.43
  -8  20   0    2.56    0.56
  -8  20   0    2.16    0.41
   8  20   0    2.91    0.49
  10 -20   0    3.91    0.45
  10 -20   0    2.35    0.54
 -10 -20   0    3.69    0.47
 -10 -20   0    3.01    0.52
 -10 -20   0    2.12    0.57
  10 -20   0    3.52    0.73
 -10  20   0    4.02    0.40
 -10  20   0    2.64    0.41
  10  20   0    2.64    0.46
  10  20   0    2.88    0.53
 -10  20   0    3.10    0.66
  10  20   0    3.32    0.42
  10  20   0    3.08    0.39
 -10  20   0    3.39    0.53
  12 -20   0    7.05    0.91
  12 -20   0    8.38    0.62
 -12 -20   0    6.90    0.99
 -12 -20   0    7.51    0.92
 -12 -20   0    7.90    0.66
 -12  20   0    8.15    1.22
  12  20   0    8.59    0.77
 -12  20   0    7.43    0.73
  12  20   0    6.96    0.80
 -12  20   0    8.05    0.62
 -12  20   0    8.14    0.89
 -14 -20   0    8.77    0.75
 -14 -20   0    8.81    0.80
  14 -20   0    8.82    0.86
 -14 -20   0    8.51    1.01
  14 -20   0    9.70    1.01
 -14  20   0   10.91    0.70
 -14  20   0   10.21    0.72
  14  20   0    9.20    0.58
  14  20   0    9.37    0.86
 -14  20   0   10.10    0.82
  14  20   0   10.33    0.76
  14  20   0    9.61    0.67
  16 -20   0    7.22    0.65
  16 -20   0    8.38    0.85
 -16 -20   0    7.72    0.97
 -16 -20   0    6.95    0.68
 -16 -20   0    8.04    0.76
  16  20   0    9.25    0.70
 -16  20   0    8.30    1.12
  16  20   0    8.10    0.56
 -16  20   0    9.03    0.70
 -16  20   0    8.83    0.81
 -16  20   0    7.45    0.73
  16  20   0    8.29    0.63
  16  20   0    8.21    0.81
  18 -20   0    0.73    0.40
 -18 -20   0    1.19    0.40
 -18 -20   0    1.62    0.47
 -18 -20   0    1.51    0.55
  18  20   0    0.82    0.36
 -18  20   0    1.31    0.45
  18  20   0    0.92    0.29
 -18  20   0    1.43    0.58
   1 -21   0    0.30    0.24
   1 -21   0    0.36    0.44
  -1 -21   0    0.28    0.31
  -1 -21   0    0.50    0.42
   1 -21   0    0.39    0.28
   1  21   0    0.21    0.21
  -1  21   0    0.55    0.21
  -1  21   0    0.18    0.23
   1  21   0    0.78    0.33
   1  21   0    0.34    0.21
  -1  21   0    0.46    0.35
  -1  21   0    0.44    0.33
   1  21   0    0.59    0.32
  -1  21   0    0.67    0.24
  -3 -21   0    4.80    0.59
  -3 -21   0    5.08    0.85
   3 -21   0    4.40    0.82
   3 -21   0    4.91    0.64
   3 -21   0    5.56    0.48
   3  21   0    5.53    0.64
   3  21   0    4.97    0.43
   3  21   0    4.45    0.46
  -3  21   0    5.07    0.60
  -3  21   0    5.13    0.44
  -3  21   0    5.28    0.77
   3  21   0    4.70    0.64
  -3  21   0    4.69    0.48
  -3  21   0    5.35    0.55
  -5 -21   0    7.86    0.74
  -5 -21   0    9.26    0.99
   5 -21   0    7.98    0.93
   5 -21   0    9.02    0.63
   5 -21   0    6.20    0.74
   5  21   0    7.82    0.78
  -5  21   0    9.03    0.80
   5  21   0    7.82    0.52
   5  21   0    8.28    0.61
  -5  21   0    9.64    0.65
  -5  21   0    8.67    0.71
   5  21   0    8.20    0.74
  -5  21   0    7.28    0.80
   7 -21   0    4.52    0.80
  -7 -21   0    3.65    0.76
   7 -21   0    4.07    0.45
  -7 -21   0    3.45    0.56
   7 -21   0    2.94    0.85
   7  21   0    3.60    0.38
  -7  21   0    3.62    0.67
  -7  21   0    3.47    0.41
   7  21   0    4.58    0.65
   9 -21   0    1.69    0.46
  -9 -21   0    1.97    0.39
  -9 -21   0    2.20    0.48
   9 -21   0    2.01    0.36
  -9 -21   0    2.08    0.60
   9  21   0    1.90    0.32
  -9  21   0    2.48    0.88
  -9  21   0    2.19    0.35
   9  21   0    2.54    0.50
  -9  21   0    2.49    0.40
   9  21   0    2.50    0.39
   9  21   0    2.53    0.45
  -9  21   0    2.31    0.45
  11 -21   0    3.56    0.52
  11 -21   0    4.35    0.82
 -11 -21   0    3.14    0.71
  11 -21   0    2.79    0.58
 -11 -21   0    3.49    0.60
 -11 -21   0    3.43    0.56
 -11  21   0    3.98    0.49
 -11  21   0    2.71    0.67
  11  21   0    3.88    0.60
  11  21   0    4.04    0.41
 -11  21   0    3.93    0.50
  11  21   0    4.71    0.49
 -11  21   0    4.05    0.59
  13 -21   0    4.72    0.50
 -13 -21   0    3.72    0.60
  13 -21   0    3.98    0.79
  13 -21   0    4.23    0.69
 -13 -21   0    3.00    0.72
 -13 -21   0    3.55    0.57
  13  21   0    4.07    0.43
 -13  21   0    3.99    0.50
  13  21   0    5.63    0.79
 -13  21   0    4.22    0.81
  13  21   0    4.73    0.61
 -13  21   0    3.67    0.59
  13  21   0    5.20    0.52
 -13  21   0    4.28    0.72
 -15 -21   0   11.79    0.93
  15 -21   0   13.07    1.05
 -15 -21   0   11.53    1.13
  15 -21   0   12.85    0.85
  15  21   0   12.54    0.79
 -15  21   0   12.28    0.81
 -15  21   0   12.58    0.78
 -15  21   0   12.69    1.22
  15  21   0   12.87    0.86
  15  21   0   11.87    1.00
  15  21   0   10.93    0.72
 -15  21   0   13.08    0.97
   0 -22   0    0.57    0.33
   0 -22   0    0.13    0.33
   0 -22   0    0.03    0.38
   0  22   0    0.49    0.21
   0  22   0    0.41    0.23
   0  22   0    0.38    0.30
   0  22   0    0.47    0.35
   0  22   0    0.45    0.32
  -2 -22   0    1.41    0.54
  -2 -22   0    1.20    0.41
   2 -22   0    1.97    0.46
   2 -22   0    0.98    0.46
   2  22   0    1.31    0.42
  -2  22   0    2.10    0.40
   2  22   0    1.58    0.29
  -2  22   0    1.25    0.28
  -2  22   0    2.10    0.73
   2  22   0    1.95    0.35
  -2  22   0    1.63    0.47
  -2  22   0    1.50    0.34
   2  22   0    2.19    0.44
   4 -22   0    3.55    0.59
   4 -22   0    4.55    0.48
   4 -22   0    4.07    0.76
  -4 -22   0    3.53    0.58
  -4 -22   0    2.44    0.65
  -4  22   0    3.87    0.46
   4  22   0    2.80    0.54
  -4  22   0    3.97    0.63
  -4  22   0    3.41    0.52
  -4  22   0    3.91    0.45
   4  22   0    4.14    0.40
   4  22   0    3.64    0.61
   4  22   0    4.09    0.47
  -6 -22   0    7.00    0.93
   6 -22   0    5.85    0.72
  -6 -22   0    6.80    0.73
   6 -22   0    8.27    0.63
   6 -22   0    6.18    0.88
  -6  22   0    7.06    0.56
  -6  22   0    7.75    0.70
  -6  22   0    8.09    0.84
   6  22   0    7.77    0.71
   6  22   0    6.93    0.52
  -6  22   0    7.59    0.59
   6  22   0    6.68    0.76
   6  22   0    7.53    0.59
  -8 -22   0    2.37    0.70
   8 -22   0    2.76    0.70
   8 -22   0    3.66    0.49
  -8 -22   0    3.30    0.55
   8 -22   0    1.93    0.53
  -8 -22   0    1.99    0.46
  -8  22   0    3.67    0.68
  -8  22   0    2.21    0.45
   8  22   0    3.30    0.47
   8  22   0    2.97    0.49
  -8  22   0    2.34    0.35
   8  22   0    2.24    0.37
  -8  22   0    2.77    0.42
  10 -22   0    1.60    0.61
  10 -22   0    1.83    0.39
 -10 -22   0    1.03    0.38
 -10 -22   0    1.01    0.39
  10 -22   0    1.11    0.39
 -10 -22   0    1.09    0.51
  10  22   0    1.22    0.31
 -10  22   0    1.72    0.37
 -10  22   0    1.19    0.36
  10  22   0    1.55    0.38
 -10  22   0    1.65    0.47
  10  22   0    1.99    0.54
 -10  22   0    0.95    0.48
  10  22   0    1.12    0.29
  -1 -23   0    1.06    0.52
   1 -23   0    1.36    0.58
  -1 -23   0    2.10    0.48
   1 -23   0    1.36    0.47
  -1  23   0    2.36    0.48
   1  23   0    1.72    0.51
   1  23   0    1.74    0.37
  -1  23   0    2.01    0.41
   1  23   0    1.43    0.39
  -1  23   0    2.11    0.59
   1  23   0    1.75    0.32
   1  23   0    2.12    0.50
  -1  23   0    1.64    0.32
  -1  23   0    2.01    0.38
   3 -23   0    1.65    0.44
   3 -23   0    1.39    0.54
   3 -23   0    1.78    0.45
  -3 -23   0    1.81    0.50
  -3 -23   0    1.76    0.60
   3  23   0    1.54    0.35
  -3  23   0    1.87    0.38
  -3  23   0    1.62    0.32
   3  23   0    2.01    0.50
  -3  23   0    1.82    0.51
   3  23   0    1.76    0.32
   3  23   0    1.30    0.45
  -3  23   0    1.69    0.41
   5 -23   0    2.46    0.56
   5 -23   0    5.79    0.56
  -5 -23   0    3.59    0.74
   5 -23   0    3.34    0.76
  -5 -23   0    4.44    0.66
   5  23   0    4.09    0.64
  -5  23   0    4.24    0.48
  -5  23   0    4.64    0.75
   5  23   0    3.99    0.65
   5  23   0    4.27    0.47
  -5  23   0    3.97    0.55
   5  23   0    4.55    0.45
  -5  23   0    4.60    0.53
  34   0  -1    0.34    0.26
 -34   0   1    0.22    0.29
  34   0  -1    0.30    0.36
 -34   0   1   -0.13    0.24
 -34   0   1   -0.13    0.41
 -34   0   1   -0.23    0.27
 -32   0   1    0.35    0.28
  32   0  -1   -0.03    0.31
  32   0  -1    0.05    0.20
 -32   0   1    0.02    0.20
  32   0  -1   -0.10    0.21
 -32   0   1   -0.07    0.28
 -32   0   1    0.09    0.23
 -32   0   1    0.73    0.45
 -30   0   1    0.09    0.13
 -30   0   1   -0.23    0.37
  30   0  -1    0.30    0.21
 -30   0   1   -0.04    0.20
 -30   0   1    0.30    0.23
 -30   0   1   -0.46    0.22
 -30   0   1    0.17    0.25
  30   0  -1    0.33    0.29
  30   0  -1   -0.19    0.16
  28   0  -1   -0.13    0.13
  28   0  -1   -5.70   10.60
 -28   0   1    0.03    0.12
 -28   0   1    0.08    0.21
 -28   0   1    0.14    0.19
 -28   0   1    5.38   11.67
 -28   0   1   -0.25    0.21
 -28   0   1    0.04    0.18
  28   0  -1   -0.25    0.23
  28   0  -1    0.13    0.14
  26   0  -1   -0.17    0.21
 -26   0   1    0.07    0.12
 -26   0   1   -0.10    0.15
 -26   0   1   -0.05    7.50
  26   0  -1   -0.09    0.12
 -26   0   1    0.15    0.20
 -26   0   1   -0.26    0.16
 -26   0   1   -0.11    0.23
 -26   0   1    0.01    0.18
  26   0  -1    0.02    0.13
 -24   0   1    0.00    0.13
 -24   0   1    0.19    0.13
  24   0  -1    0.12    0.12
 -24   0   1   -0.09    0.15
 -24   0   1   -0.17    0.14
 -24   0   1   -0.05    0.24
  24   0  -1    0.14    0.21
 -24   0   1    0.05    0.17
 -24   0   1   -3.94    5.73
  24   0  -1   -0.12    0.11
  24   0  -1    3.09    6.19
  24   0  -1   -0.39    0.15
 -22   0   1   -0.04    0.13
 -22   0   1   -0.04    0.11
 -22   0   1   -0.21    0.13
  22   0  -1   -2.64    8.22
 -22   0   1    0.02    0.12
  22   0  -1   -0.06    0.09
 -22   0   1    0.39    4.80
  22   0  -1   -0.07    0.17
 -22   0   1   -0.05    0.13
 -22   0   1    0.23    0.23
  22   0  -1   -0.05    0.16
  22   0  -1    0.02    0.11
  20   0  -1   -0.18    0.14
 -20   0   1    0.16    0.13
 -20   0   1   -0.01    0.14
 -20   0   1    0.03    0.12
  20   0  -1    0.16    0.12
  20   0  -1   -0.09    0.16
 -20   0   1   -2.89    6.60
  20   0  -1   -0.16    0.09
  20   0  -1   -1.49    3.49
 -20   0   1    0.12    0.11
 -20   0   1   -0.03    0.19
 -18   0   1   -0.08    0.08
 -18   0   1    0.09    0.11
 -18   0   1   -0.16    0.17
  18   0  -1   -0.03    0.07
  18   0  -1    2.38    4.07
 -18   0   1   -0.02    0.11
 -18   0   1   -4.03    3.80
  18   0  -1   -0.23    0.09
  18   0  -1   -0.16    0.13
 -18   0   1    0.03    0.11
 -18   0   1    0.44    0.12
  18   0  -1   -0.24    0.12
 -16   0   1    1.80    3.45
 -16   0   1    0.02    0.08
  16   0  -1   -1.44    1.79
 -16   0   1    0.00    0.10
 -16   0   1    0.00    0.07
 -16   0   1    0.05    0.09
  16   0  -1    0.01    0.07
  16   0  -1   -0.07    0.11
  16   0  -1    0.06    0.12
 -16   0   1    0.12    0.16
 -16   0   1    0.13    0.11
 -14   0   1    0.10    0.08
 -14   0   1    0.03    0.12
  14   0  -1    0.10    0.07
 -14   0   1   -0.08    0.07
 -14   0   1    0.12    0.07
  14   0  -1   -0.02    0.09
 -14   0   1    0.13    0.08
  14   0  -1    2.08    1.86
 -14   0   1   -0.08    0.07
  14   0  -1   -0.05    0.09
 -14   0   1   -2.63    3.64
 -12   0   1    0.02    0.06
 -12   0   1    0.15    0.09
  12   0  -1   -0.03    0.09
 -12   0   1    0.09    0.06
  12   0  -1   -0.01    0.06
 -12   0   1    0.11    0.08
 -12   0   1    0.07    0.11
 -12   0   1    0.24    2.40
  12   0  -1   -0.36    1.33
  10   0  -1    1.66    1.37
  10   0  -1    0.06    0.08
  10   0  -1    0.14    0.09
 -10   0   1   -0.04    0.06
 -10   0   1   -0.16    1.04
 -10   0   1    0.01    0.06
 -10   0   1    0.24    0.14
 -10   0   1    0.15    0.07
  10   0  -1    0.34    0.08
 -10   0   1    0.08    0.06
  -8   0   1   -0.01    0.05
   8   0  -1    0.08    0.04
  -8   0   1    0.09    0.04
   8   0  -1   -0.05    0.06
   8   0  -1    0.89    1.35
  -8   0   1    0.40    0.83
  -8   0   1   -0.05    0.09
  -8   0   1    0.05    0.06
   8   0  -1    0.02    0.05
   8   0  -1   -0.02    0.06
  -8   0   1   -0.02    0.04
   6   0  -1    0.14    0.04
   6   0  -1    0.01    0.05
  -6   0   1    0.07    0.05
   6   0  -1    0.02    0.03
  -6   0   1    0.06    0.04
  -6   0   1    0.23    0.61
   6   0  -1    0.27    0.83
  -6   0   1   -0.02    0.05
   6   0  -1   -0.03    0.04
   6   0  -1    0.03    0.05
  -6   0   1    0.06    0.05
  -4   0   1    0.01    0.02
   4   0  -1   -0.01    0.03
  -4   0   1   -0.15    0.38
  -4   0   1    0.02    0.05
  -4   0   1   -0.04    0.03
   4   0  -1    0.04    0.05
  -4   0   1    0.04    0.04
  -4   0   1    0.02    0.03
  -4   0   1    0.03    0.03
   4   0  -1    0.08    0.03
  -4   0   1    0.04    0.03
   4   0  -1    0.07    0.06
   4   0  -1   -0.03    0.03
   4   0  -1    0.05    0.03
   4   0  -1    0.04    0.04
   4   0  -1    0.07    0.04
   4   0  -1    0.03    0.03
  -4   0   1    0.05    0.03
  -4   0   1    0.02    0.03
   4   0  -1   -0.02    0.02
   4   0  -1   -0.40    0.35
   2   0   1   -0.01    0.03
   2   0   1    0.11    0.03
   2   0   1    0.01    0.02
  -2   0  -1    0.04    0.03
   2   0   1    0.03    0.02
   2   0   1    0.10    0.03
  -2   0  -1    0.01    0.05
  -2   0  -1    0.03    0.02
   2   0   1    0.01    0.02
  -2   0  -1   -0.01    0.02
  -2   0  -1    0.18    0.39
  -2   0  -1    0.01    0.02
  -2   0  -1    0.03    0.02
   2   0   1    0.14    0.05
   2   0   1    0.02    0.02
   2   0   1   -0.59    0.24
  -2   0  -1    0.00    0.02
  -2   0  -1    0.02    0.04
  -2   0  -1    0.01    0.02
   4   0   1    0.00    0.04
   4   0   1   -0.12    0.55
  -4   0  -1    0.04    0.04
   4   0   1    0.01    0.04
  -4   0  -1   -0.78    0.98
  -4   0  -1    0.09    0.04
  -4   0  -1    0.03    0.07
   4   0   1    0.12    0.05
   4   0   1   -0.04    0.04
  -4   0  -1   -0.01    0.04
  -4   0  -1    0.06    0.03
  -4   0  -1    0.00    0.03
   4   0   1    0.01    0.03
  -6   0  -1    0.01    0.04
  -6   0  -1    0.10    0.05
   6   0   1    0.09    0.05
   6   0   1    0.38    0.71
  -6   0  -1    0.01    0.05
   6   0   1    0.05    0.05
  -6   0  -1    0.10    0.09
  -6   0  -1   -0.51    0.74
  -6   0  -1    0.05    0.04
   8   0   1    0.18    0.07
   8   0   1   -1.15    0.96
  -8   0  -1    0.02    0.05
  -8   0  -1   -0.02    0.05
  -8   0  -1    0.14    0.10
  -8   0  -1    0.05    0.05
  -8   0  -1    0.15    0.07
  -8   0  -1    0.24    0.86
   8   0   1   -0.02    0.06
 -10   0  -1    0.05    0.06
 -10   0  -1    0.06    0.07
  10   0   1    1.61    2.04
 -10   0  -1    0.12    0.13
 -10   0  -1    0.06    0.07
  10   0   1    0.06    0.08
 -10   0  -1    0.51    1.46
 -10   0  -1    0.05    0.07
  10   0   1    0.00    0.07
 -12   0  -1    0.13    0.14
 -12   0  -1   -0.03    0.07
 -12   0  -1   -0.45    1.63
 -12   0  -1    0.14    0.08
 -12   0  -1    0.00    0.06
 -12   0  -1   -0.07    0.08
  12   0   1   -0.09    0.09
  12   0   1    1.20    3.39
  12   0   1   -0.16    0.08
 -12   0  -1    0.16    0.08
  12   0   1    0.01    0.07
 -14   0  -1    2.11    2.49
  14   0   1    1.97    3.09
  16   0   1    2.79    3.01
 -16   0  -1    3.32    2.60
 -18   0  -1   -0.11    0.13
  18   0   1   -0.23    0.13
 -18   0  -1   -0.17    0.18
 -18   0  -1   -0.25    3.60
 -18   0  -1    0.05    0.12
 -18   0  -1    0.05    0.15
 -18   0  -1    0.02    0.10
  18   0   1    0.15    0.10
 -18   0  -1    0.08    0.12
  18   0   1   -0.68    3.16
  18   0   1   -0.15    0.12
  20   0   1   -0.17    0.14
 -20   0  -1   -0.14    0.10
  20   0   1   -0.09    0.16
  20   0   1   -0.18    0.11
  20   0   1   -1.81    7.54
 -20   0  -1    0.01    0.19
 -20   0  -1    0.00    0.13
 -20   0  -1    0.03    0.17
 -20   0  -1    0.12    0.12
 -20   0  -1   -0.07    0.13
 -20   0  -1   -2.19    3.82
  22   0   1   -0.39    0.16
  22   0   1   -0.06    0.12
 -22   0  -1   -6.71    4.35
 -22   0  -1    0.12    0.15
 -22   0  -1    0.21    0.17
 -22   0  -1    0.05    0.12
  22   0   1    0.09    9.13
  22   0   1   -0.35    0.17
 -22   0  -1   -0.15    0.23
 -22   0  -1   -0.04    0.18
  22   0   1   -0.14    0.12
 -22   0  -1    0.13    0.16
 -24   0  -1    0.04    0.21
 -24   0  -1    1.04    7.56
  24   0   1   -0.13    0.17
 -24   0  -1    0.11    0.11
 -24   0  -1    0.08    0.23
 -24   0  -1   -0.02    0.15
  24   0   1   -0.29    0.10
 -24   0  -1    0.15    0.15
  24   0   1    0.04    0.12
  26   0   1   -0.16    0.19
 -26   0  -1   -1.85    9.37
 -26   0  -1   -0.13    0.20
  26   0   1    0.01    0.20
 -26   0  -1   -0.17    0.15
 -26   0  -1    0.09    0.19
  26   0   1    0.02    0.12
 -26   0  -1   -0.06    0.14
  26   0   1    0.49    7.75
 -26   0  -1   -0.23    0.14
 -26   0  -1   -0.23    0.29
  26   0   1   -0.12    0.15
  28   0   1   -0.08    0.17
 -28   0  -1    0.30    0.16
  28   0   1    0.11    0.14
  28   0   1   -0.10    0.25
 -28   0  -1    0.14    0.33
 -28   0  -1   -0.04    0.17
 -28   0  -1   -0.17    0.22
 -28   0  -1    0.20    0.26
 -28   0  -1   -0.08    0.19
 -30   0  -1    0.05    0.18
 -30   0  -1    0.03    0.26
 -30   0  -1   -0.10    0.27
 -30   0  -1    0.29    0.35
  30   0   1   -0.43    0.18
 -30   0  -1   -0.07    0.19
  30   0   1   -0.02    0.29
 -32   0  -1    0.26    0.40
  32   0   1    0.48    0.20
  32   0   1    0.00    0.21
 -32   0  -1   -0.27    0.19
 -32   0  -1   -0.58    0.27
 -32   0  -1    0.43    0.31
  32   0   1   -0.33    0.30
 -32   0  -1   -0.08    0.27
 -32   0  -1    0.64    0.49
 -34   0  -1   -0.14    0.33
 -34   0  -1   -0.03    0.21
 -34   0  -1    0.57    0.43
 -34   0  -1   -0.31    0.30
  34   0   1    0.38    0.36
  34   0   1    0.17    0.25
  35  -1  -1   -0.07    0.33
 -35  -1   1    0.33    0.33
 -35  -1   1    0.39    0.43
 -35  -1   1   -0.37    0.35
  35  -1  -1    0.12    0.33
 -35  -1   1   -0.02    0.30
 -35  -1   1    0.19    0.23
 -35   1   1    0.13    0.43
 -35   1   1    0.43    0.36
  35   1  -1    0.71    0.38
 -35   1   1    0.16    0.32
 -35   1   1    0.25    0.26
  35   1  -1    0.37    0.26
 -35   1   1    0.08    0.57
  33  -1  -1    2.44    0.38
 -33  -1   1    1.79    0.44
 -33  -1   1    1.44    0.61
 -33  -1   1    2.52    0.66
 -33  -1   1    2.34    0.35
  33  -1  -1    1.94    0.72
 -33   1   1    0.93    0.52
 -33   1   1    1.88    0.43
  33   1  -1    2.32    0.38
 -33   1   1    2.47    0.43
  33   1  -1    3.36    0.61
 -33   1   1    2.97    0.72
 -31  -1   1    1.10    0.20
  31  -1  -1    1.55    0.27
 -31  -1   1    1.35    0.33
  31  -1  -1    1.52    0.28
 -31  -1   1    1.03    0.27
 -31  -1   1    0.94    0.48
  31  -1  -1    1.61    0.41
 -31  -1   1    2.01    0.35
 -31  -1   1    1.02    0.32
  31   1  -1    1.78    0.27
 -31   1   1    1.49    0.36
  31   1  -1    1.35    0.38
 -31   1   1    2.22    0.36
  31   1  -1    1.48    0.30
 -31   1   1    0.83    0.30
 -31   1   1    1.21    0.52
 -31   1   1    1.74    0.33
 -29  -1   1    7.23    0.62
 -29  -1   1    6.24    0.50
 -29  -1   1    5.60    0.51
 -29  -1   1    5.57    0.40
  29  -1  -1    5.82    0.44
 -29  -1   1    6.85    0.78
 -29  -1   1    6.64    0.54
  29  -1  -1    5.89    0.61
  29  -1  -1    5.57    0.43
 -29   1   1    5.37    0.54
 -29   1   1    5.24    0.38
  29   1  -1    6.07    0.61
  29   1  -1    5.92    0.42
 -29   1   1    4.98    0.49
 -29   1   1    5.84    0.84
 -29   1   1    5.56    0.47
 -29   1   1    7.07    0.60
  29   1  -1    5.86    0.46
 -27  -1   1    0.98    0.44
  27  -1  -1    1.45    0.25
  27  -1  -1    1.43    0.25
  27  -1  -1    1.34    0.33
 -27  -1   1    1.33    0.28
 -27  -1   1    0.96    0.31
  27  -1  -1    1.32    0.33
 -27  -1   1   -7.71    9.82
 -27  -1   1    1.33    0.31
 -27  -1   1    1.37    0.21
 -27  -1   1    1.51    0.27
 -27   1   1    1.25    0.27
 -27   1   1    1.38    0.28
  27   1  -1    1.56    0.22
  27   1  -1    1.67    0.35
 -27   1   1    2.02    0.37
  27   1  -1   11.13   13.02
 -27   1   1    1.42    0.22
 -27   1   1    0.90    0.39
 -27   1   1    1.35    0.31
  27   1  -1    1.21    0.23
 -27   1   1   11.07   10.62
 -25  -1   1    1.42    0.31
 -25  -1   1    1.29    0.26
  25  -1  -1    1.19    0.29
 -25  -1   1    1.35    0.25
  25  -1  -1    2.82    6.70
  25  -1  -1    1.64    0.25
  25  -1  -1    1.48    0.23
 -25  -1   1    6.01    6.76
 -25  -1   1    1.20    0.31
  25  -1  -1    1.31    0.31
 -25  -1   1    1.87    0.25
 -25  -1   1    2.31    0.49
 -25   1   1    1.74    0.32
  25   1  -1    1.63   10.95
  25   1  -1    1.35    0.23
  25   1  -1    1.21    0.50
 -25   1   1    1.80    0.24
 -25   1   1   12.21    7.95
 -25   1   1    1.27    0.26
 -25   1   1    1.91    0.29
  25   1  -1    1.23    0.29
 -25   1   1    1.40    0.42
  25   1  -1    1.38    0.22
 -25   1   1    1.21    0.30
 -23  -1   1   18.04    0.79
 -23  -1   1   15.48    1.04
 -23  -1   1   16.37    0.81
 -23  -1   1   15.95    0.77
  23  -1  -1   11.19    6.02
 -23  -1   1   15.71    0.86
  23  -1  -1   16.37    0.83
 -23  -1   1   15.94    0.74
 -23  -1   1    6.96    5.15
  23  -1  -1   15.41    0.73
  23  -1  -1   15.88    0.84
  23  -1  -1   15.86    0.72
 -23   1   1   16.97    0.88
  23   1  -1   15.77    0.83
  23   1  -1   16.95    0.75
 -23   1   1   18.54    8.18
 -23   1   1   15.95    0.81
 -23   1   1   16.77    0.79
  23   1  -1   13.97    0.80
 -23   1   1   16.12    0.93
 -23   1   1   15.29    1.03
  23   1  -1   14.64    0.70
  23   1  -1   31.88   10.35
 -23   1   1   16.07    0.77
 -21  -1   1    8.33    0.48
  21  -1  -1    8.20    0.54
 -21  -1   1    9.11    0.47
 -21  -1   1    8.04    0.68
 -21  -1   1   21.53    8.50
  21  -1  -1   11.90    4.83
 -21  -1   1    8.22    0.48
  21  -1  -1    8.41    0.53
 -21  -1   1    8.28    0.55
  21  -1  -1    7.66    0.44
  21  -1  -1    9.19    0.45
 -21   1   1    8.86    0.50
 -21   1   1    8.52    0.48
 -21   1   1   14.57    5.48
 -21   1   1    8.91    0.70
  21   1  -1    7.31    0.51
 -21   1   1    8.67    0.46
 -21   1   1    8.44    0.52
  21   1  -1    8.84    0.46
 -21   1   1    8.11    0.54
  21   1  -1    8.14    0.53
  21   1  -1    8.76    0.43
  21   1  -1   13.80    4.97
  19  -1  -1    9.75    0.48
 -19  -1   1   10.66    0.74
 -19  -1   1   10.36    0.59
  19  -1  -1    9.80    0.56
 -19  -1   1   10.00    0.52
 -19  -1   1    8.31    4.89
  19  -1  -1    6.74    3.92
  19  -1  -1    9.85    0.58
 -19  -1   1   10.76    0.56
 -19  -1   1   10.16    0.51
  19   1  -1   11.45    4.84
  19   1  -1   10.19    0.50
 -19   1   1    4.23    3.21
 -19   1   1   10.30    0.50
  19   1  -1    8.92    0.56
 -19   1   1   10.71    0.53
 -19   1   1   11.35    0.75
 -19   1   1   11.12    0.60
  19   1  -1    9.68    0.57
 -19   1   1   10.91    0.61
  19   1  -1    9.44    0.47
 -19   1   1    9.94    0.53
  17  -1  -1    4.42    0.35
  17  -1  -1    5.36    0.30
 -17  -1   1    4.61    0.32
 -17  -1   1    5.28    0.32
 -17  -1   1    5.34    0.37
 -17  -1   1    4.81    0.46
 -17  -1   1    7.71    3.94
  17  -1  -1    5.26    0.35
 -17  -1   1    5.12    0.34
  17  -1  -1    3.25    2.62
 -17  -1   1    5.12    0.31
  17   1  -1    5.37    0.36
  17   1  -1    4.69    0.35
 -17   1   1    4.95    0.32
  17   1  -1    4.93    0.30
 -17   1   1    5.27    0.35
  17   1  -1    4.03    2.82
  17   1  -1    4.82    0.27
 -17   1   1    5.73    0.33
 -17   1   1    9.36    4.02
 -17   1   1    4.76    0.29
 -17   1   1    5.12    0.47
  15  -1  -1    2.60    0.24
  15  -1  -1    2.51    0.25
  15  -1  -1    2.59    0.22
  15  -1  -1    1.80    1.79
 -15  -1   1    2.67    2.39
  15  -1  -1    2.78    0.20
 -15  -1   1    2.55    0.23
 -15  -1   1    2.72    0.21
 -15  -1   1    2.62    0.21
 -15  -1   1    2.80    0.24
  15   1  -1    2.76    0.21
  15   1  -1    2.56    0.18
  15   1  -1    2.42    0.27
 -15   1   1    0.00    3.01
  15   1  -1    0.55    1.96
  15   1  -1    2.45    0.24
 -15   1   1    3.03    0.24
 -15   1   1    2.89    0.21
 -15   1   1    2.88    0.21
  13  -1  -1   25.39    4.35
 -13  -1   1   20.03    0.80
 -13  -1   1   20.29    0.85
 -13  -1   1   19.54    0.95
 -13  -1   1   20.08    4.29
 -13  -1   1   20.21    0.80
  13  -1  -1   19.94    0.83
  13  -1  -1   20.50    0.82
  13  -1  -1   19.73    0.78
  13  -1  -1   19.86    0.82
 -13  -1   1   20.20    0.82
 -13  -1   1   21.10    0.81
 -13   1   1   19.86    0.80
 -13   1   1   32.21    6.24
  13   1  -1   19.37    0.82
 -13   1   1   19.62    0.94
  13   1  -1   23.09    4.12
  13   1  -1   19.27    0.76
 -13   1   1   20.01    0.82
  13   1  -1   18.68    0.81
  13   1  -1   19.56    0.78
 -13   1   1   19.90    0.79
 -13   1   1   20.69    0.81
  11  -1  -1   68.93    2.40
 -11  -1   1   67.27    2.40
 -11  -1   1   74.56    5.97
 -11  -1   1   66.14    2.39
 -11  -1   1   67.44    2.39
 -11  -1   1   67.50    2.43
 -11  -1   1   67.24    2.53
  11  -1  -1   66.39    2.37
  11  -1  -1   64.15    2.41
  11  -1  -1   65.64    2.40
 -11  -1   1   64.82    2.39
  11  -1  -1   55.99    5.22
  11   1  -1   63.67    2.39
  11   1  -1   67.68    5.68
 -11   1   1   67.59    2.38
 -11   1   1   67.30    2.51
  11   1  -1   67.62    2.41
 -11   1   1   67.54    2.39
 -11   1   1   66.42    2.40
 -11   1   1   64.59    5.64
 -11   1   1   65.17    2.40
  11   1  -1   64.71    2.35
  -9  -1   1   83.76    3.04
  -9  -1   1   87.82    3.05
   9  -1  -1   82.25    3.05
   9  -1  -1   83.21    3.02
  -9  -1   1   84.82    3.04
   9  -1  -1   78.56    5.67
  -9  -1   1   86.21    3.03
  -9  -1   1   89.51    6.05
  -9  -1   1   87.13    3.15
  -9  -1   1   86.50    3.06
   9  -1  -1   85.43    3.04
   9  -1  -1   92.44    3.06
  -9   1   1   83.61    3.04
   9   1  -1   79.61    3.03
  -9   1   1   89.29    3.04
   9   1  -1   84.90    3.05
  -9   1   1   85.50    3.03
  -9   1   1   84.02    3.15
  -9   1   1   85.72    3.12
  -9   1   1   85.89    3.02
   9   1  -1   82.49    3.00
  -9   1   1  104.34    7.09
  -7  -1   1   11.18    0.44
  -7  -1   1   10.10    0.51
  -7  -1   1   10.52    0.44
  -7  -1   1   12.02    2.23
   7  -1  -1   11.09    0.44
   7  -1  -1   12.05    0.46
  -7  -1   1   10.57    0.44
  -7  -1   1   10.84    0.46
   7  -1  -1   10.56    0.45
   7  -1  -1   11.06    0.45
  -7  -1   1   10.80    0.44
   7  -1  -1   10.31    0.42
   7  -1  -1    9.23    1.70
  -7   1   1   15.65    3.44
   7   1  -1   10.10    0.41
  -7   1   1   11.73    0.46
  -7   1   1   11.07    0.50
   7   1  -1   10.90    0.46
  -7   1   1   11.99    0.45
   7   1  -1   10.43    0.44
  -7   1   1   11.23    0.44
  -7   1   1   11.57    0.43
  -7   1   1   11.84    0.57
   7   1  -1   10.60    0.45
   5  -1  -1    5.95    1.30
  -5  -1   1    4.36    0.20
   5  -1  -1    4.60    0.22
  -5  -1   1    4.32    0.21
  -5  -1   1    4.79    0.26
   5  -1  -1    5.32    0.23
  -5  -1   1    4.47    0.21
  -5  -1   1    4.63    0.20
   5  -1  -1    4.62    0.20
  -5  -1   1    5.83    1.39
  -5  -1   1    4.65    0.20
  -5  -1   1    5.03    0.22
   5  -1  -1    4.52    0.21
   5  -1  -1    4.49    0.25
   5   1  -1    4.55    0.20
  -5   1   1    4.86    1.13
   5   1  -1    6.17    1.29
   5   1  -1    4.75    0.20
  -5   1   1    4.81    0.20
   5   1  -1    4.30    0.20
  -5   1   1    4.58    0.23
   5   1  -1    4.74    0.21
  -5   1   1    4.40    0.22
  -5   1   1    4.64    0.26
   5   1  -1    4.62    0.21
  -5   1   1    4.66    0.21
  -5   1   1    4.63    0.20
   5   1  -1    4.63    0.18
   3  -1  -1   16.77    0.61
   3  -1  -1   16.52    0.62
  -3  -1   1   17.07    0.61
  -3  -1   1   17.13    0.60
  -3  -1   1   17.39    0.62
   3  -1  -1   16.55    0.61
   3  -1  -1   16.95    0.63
  -3  -1   1   17.12    0.61
  -3  -1   1   18.43    1.60
  -3  -1   1   16.41    0.61
   3  -1  -1   16.89    0.61
  -3  -1   1   16.24    0.62
  -3  -1   1   18.21    0.62
  -3  -1   1   17.28    0.65
  -3  -1   1   16.06    0.61
   3  -1  -1   16.80    0.61
  -3   1   1   16.45    0.61
   3   1  -1   15.95    0.62
  -3   1   1   17.69    0.64
  -3   1   1   16.25    0.61
   3   1  -1   17.33    1.55
  -3   1   1   17.36    0.63
  -3   1   1   18.80    0.66
  -3   1   1   17.28    1.41
   3   1  -1   16.69    0.62
  -3   1   1   17.57    0.61
   3   1  -1   16.72    0.61
  -3   1   1   18.78    0.63
   3   1  -1   16.72    0.61
   3   1  -1   16.99    0.62
   3   1  -1   16.36    0.61
   1  -1  -1   13.45    0.53
   1  -1  -1   14.06    0.56
   1  -1   1   31.71    1.08
   1  -1   1   29.42    1.08
  -1  -1  -1   32.68    1.65
  -1  -1  -1   29.92    1.10
   1  -1   1   31.06    1.08
   1  -1   1   31.31    1.08
  -1  -1  -1   29.07    1.07
  -1  -1  -1   30.41    1.07
   1  -1   1   34.68    1.10
   1  -1   1   30.62    1.10
  -1  -1  -1   30.66    1.09
   1  -1   1   30.52    1.08
  -1  -1  -1   29.50    1.08
   1  -1   1   30.68    1.08
  -1  -1  -1   29.45    1.08
   1  -1   1   30.52    1.11
   1   1   1   30.64    1.07
  -1   1  -1   30.30    1.08
  -1   1  -1   30.21    1.08
   1   1   1   30.62    1.10
   1   1   1   29.69    1.08
   1   1   1   33.25    1.65
  -1   1  -1   30.29    1.10
   1   1   1   31.34    1.07
   1   1   1   29.60    1.07
   1   1   1   30.47    1.09
   1   1   1   30.71    1.09
  -1   1  -1   28.97    1.08
  -1   1  -1   29.52    1.08
  -1   1  -1   31.82    1.12
  -1   1  -1   31.12    1.08
  -3  -1  -1   27.41    1.01
  -3  -1  -1   29.93    2.13
   3  -1   1   26.59    0.97
  -3  -1  -1   28.70    0.98
   3  -1   1   25.84    0.96
  -3  -1  -1   27.80    0.96
   3  -1   1   23.90    0.98
   3  -1   1   32.68    2.32
  -3  -1  -1   26.47    0.96
  -3  -1  -1   27.83    0.98
  -3  -1  -1   26.23    0.96
   3  -1   1   26.69    0.96
  -3  -1  -1   27.66    0.96
   3   1   1   25.99    0.98
   3   1   1   26.52    0.97
  -3   1  -1   28.13    0.97
  -3   1  -1   27.32    0.99
  -3   1  -1   25.02    0.96
   3   1   1   25.89    0.96
   3   1   1   27.57    0.96
  -3   1  -1   28.74    2.24
  -3   1  -1   28.35    1.04
   3   1   1   24.28    1.02
  -3   1  -1   28.39    0.97
   3   1   1   26.68    2.03
   3   1   1   25.98    0.96
  -3   1  -1   28.96    0.97
   3   1   1   25.33    0.95
   5  -1   1   57.34    2.06
  -5  -1  -1   55.62    4.38
  -5  -1  -1   59.43    2.09
   5  -1   1   56.35    2.07
  -5  -1  -1   57.45    2.05
  -5  -1  -1   59.53    2.08
  -5  -1  -1   61.76    2.07
   5  -1   1   57.69    2.06
  -5  -1  -1   61.76    2.18
  -5   1  -1   60.92    4.07
   5   1   1   51.80    2.04
  -5   1  -1   61.25    2.07
  -5   1  -1   58.84    2.14
   5   1   1   57.65    2.07
   5   1   1   62.61    3.96
  -5   1  -1   56.79    2.07
  -5   1  -1   60.44    2.05
   5   1   1   52.42    2.06
   5   1   1   58.19    2.06
  -5   1  -1   58.17    2.06
  -7  -1  -1   10.92    0.46
   7  -1   1   10.35    0.43
   7  -1   1   10.47    0.43
  -7  -1  -1   10.52    0.44
  -7  -1  -1    8.79    1.89
   7  -1   1   10.05    2.20
  -7  -1  -1    9.96    0.41
   7  -1   1   10.23    0.44
  -7  -1  -1   10.67    0.42
  -7  -1  -1   10.16    0.43
  -7  -1  -1   10.94    0.52
  -7   1  -1   10.62    0.52
   7   1   1   13.78    2.54
  -7   1  -1   14.72    3.46
  -7   1  -1   10.32    0.54
  -7   1  -1   10.28    0.44
  -7   1  -1   10.16    0.43
  -7   1  -1   10.21    0.43
   7   1   1   10.45    0.43
  -7   1  -1   10.02    0.49
   7   1   1   10.36    0.43
  -9  -1  -1   98.43    6.47
  -9  -1  -1   83.44    3.12
  -9  -1  -1   85.26    3.04
  -9  -1  -1   83.05    2.98
  -9  -1  -1   83.43    3.01
   9  -1   1   83.59    2.99
  -9  -1  -1   84.81    2.98
   9  -1   1   83.43    3.01
  -9   1  -1   83.63    3.15
  -9   1  -1   85.51    3.00
  -9   1  -1   81.03    3.09
  -9   1  -1   82.73    2.99
  -9   1  -1   86.09    2.98
   9   1   1   82.95    3.00
  -9   1  -1   84.31    3.01
  -9   1  -1   84.51    6.31
   9   1   1   82.04    2.99
  11  -1   1   26.72    0.99
 -11  -1  -1   26.21    1.02
 -11  -1  -1   24.24    1.00
 -11  -1  -1   25.76    1.02
  11  -1   1   26.08    4.33
  11  -1   1   25.71    1.01
 -11  -1  -1   25.69    1.15
  11  -1   1   26.23    1.03
 -11  -1  -1   26.53    1.06
 -11  -1  -1   29.51    4.11
 -11  -1  -1   25.93    1.00
 -11   1  -1   27.17    1.14
  11   1   1   24.99    1.02
 -11   1  -1   26.68    0.99
 -11   1  -1   26.52    1.02
 -11   1  -1   26.90    1.03
 -11   1  -1   26.11    4.13
  11   1   1   26.04    4.36
  11   1   1   25.01    1.01
 -11   1  -1   27.56    1.02
 -13  -1  -1    1.59    0.17
 -13  -1  -1    1.83    0.16
  13  -1   1    1.88    0.16
 -13  -1  -1    2.23    0.20
 -13  -1  -1    1.94    0.18
  13  -1   1    0.98    1.84
 -13  -1  -1    2.09    0.33
 -13  -1  -1    2.56    2.23
  13  -1   1    1.57    0.20
  13  -1   1    1.77    0.19
 -13  -1  -1    1.61    0.22
 -13   1  -1    1.65    0.15
 -13   1  -1    1.33    0.25
 -13   1  -1    1.78    0.17
  13   1   1    1.81    0.20
 -13   1  -1    1.82    0.18
  13   1   1    1.76    0.15
  13   1   1    2.99    2.90
 -13   1  -1   -0.26    1.62
 -13   1  -1    1.95    0.19
  13   1   1    1.73    0.20
  15  -1   1   14.32    0.60
 -15  -1  -1   16.59    4.54
 -15  -1  -1   14.59    0.65
  15  -1   1   13.94    3.81
  15  -1   1   13.58    0.64
 -15  -1  -1   14.96    0.65
 -15  -1  -1   14.66    0.70
 -15  -1  -1   14.01    0.80
  15  -1   1   14.26    0.66
 -15  -1  -1   13.62    0.62
 -15  -1  -1   14.78    0.62
  15   1   1    6.89    2.89
  15   1   1   13.35    0.64
 -15   1  -1   13.68    0.61
 -15   1  -1   14.54    0.80
  15   1   1   14.04    0.66
  15   1   1   14.08    0.58
 -15   1  -1   12.52    3.62
 -15   1  -1   14.11    0.64
 -15   1  -1   14.71    0.66
 -15   1  -1   14.27    0.64
  17  -1   1    5.10    0.31
 -17  -1  -1    5.10    0.40
 -17  -1  -1    4.58    0.32
  17  -1   1    4.59    0.36
 -17  -1  -1    5.26    4.37
 -17  -1  -1    5.07    0.50
 -17  -1  -1    5.54    0.35
 -17  -1  -1    5.42    0.33
 -17  -1  -1    4.62    0.35
  17  -1   1    6.12    3.90
  17  -1   1    5.14    0.39
 -17   1  -1    5.55    0.34
 -17   1  -1    4.69    0.31
  17   1   1    5.34    0.38
 -17   1  -1    5.39    0.37
 -17   1  -1    5.11    0.39
 -17   1  -1    3.72    3.75
 -17   1  -1    5.44    0.50
 -17   1  -1    5.64    0.36
  17   1   1    5.11    0.37
  17   1   1    2.50    2.85
  17   1   1    5.32    0.29
  19  -1   1   10.36    0.57
 -19  -1  -1   10.25    0.55
  19  -1   1   11.17    0.60
 -19  -1  -1    9.84    0.52
 -19  -1  -1   10.44    0.75
 -19  -1  -1    9.38    0.54
  19  -1   1    9.79    0.50
 -19  -1  -1    9.59    0.52
  19  -1   1   10.82    8.32
 -19  -1  -1   10.70    0.63
 -19  -1  -1    4.97    3.40
 -19   1  -1   10.16    0.53
  19   1   1    8.31    4.61
  19   1   1    9.89    0.47
 -19   1  -1   10.30    0.54
  19   1   1    9.89    0.57
 -19   1  -1   11.68    0.77
  19   1   1   10.24    0.57
 -19   1  -1   10.50    0.62
 -19   1  -1   11.57    5.44
 -21  -1  -1   16.03    1.04
 -21  -1  -1   15.39    0.86
  21  -1   1   23.10    6.68
 -21  -1  -1   15.03    0.76
 -21  -1  -1   16.18    0.79
 -21  -1  -1   15.85    0.74
  21  -1   1   16.43    0.81
  21  -1   1   15.26    0.82
 -21  -1  -1   10.96    5.12
 -21  -1  -1   15.77    0.75
  21  -1   1   15.69    0.72
 -21   1  -1   16.18    0.74
 -21   1  -1   16.26    0.77
  21   1   1   16.29    0.82
  21   1   1   15.03    0.69
 -21   1  -1   16.34    1.04
 -21   1  -1   17.10    0.80
  21   1   1   14.76    0.80
  21   1   1   17.31    0.75
 -21   1  -1    7.02    5.00
  21   1   1   16.15    6.13
 -21   1  -1   17.10    0.77
 -21   1  -1   16.27    0.86
 -23  -1  -1    0.77    0.33
  23  -1   1    0.63    0.27
  23  -1   1    0.78    0.26
 -23  -1  -1    0.53    0.20
 -23  -1  -1    0.89    0.25
 -23  -1  -1    0.58    0.17
 -23  -1  -1   -1.44    5.79
  23  -1   1    6.37    8.95
 -23  -1  -1    0.86    0.19
  23  -1   1    0.84    0.18
 -23  -1  -1    1.34    0.31
  23  -1   1    0.66    0.19
  23   1   1    0.48    0.22
 -23   1  -1    0.78    0.20
  23   1   1    1.05    0.19
 -23   1  -1    1.14    0.23
 -23   1  -1    1.67    8.36
 -23   1  -1    1.16    0.28
 -23   1  -1    0.69    0.21
  23   1   1   13.75    8.09
  23   1   1    0.73    0.20
 -23   1  -1    0.77    0.37
 -23   1  -1    0.76    0.18
  23   1   1    0.44    0.22
 -25  -1  -1    2.02    0.33
 -25  -1  -1   -6.89    8.11
  25  -1   1    2.50    0.28
 -25  -1  -1    2.41    0.32
  25  -1   1    1.75    0.35
 -25  -1  -1    2.05    0.28
 -25  -1  -1    2.59    0.54
  25  -1   1    2.35    0.29
 -25  -1  -1    2.52    0.41
 -25  -1  -1    2.24    0.32
  25  -1   1    2.24    0.37
  25   1   1    1.89    0.23
 -25   1  -1    2.47    0.31
 -25   1  -1    2.32    0.41
  25   1   1    2.10    0.38
  25   1   1    2.00    0.43
 -25   1  -1    2.07    0.26
 -25   1  -1    2.54    0.37
 -25   1  -1    1.91    0.53
  25   1   1    1.00    8.60
 -25   1  -1    2.25    0.32
 -25   1  -1   -2.67   12.32
  25   1   1    2.23    0.29
 -27  -1  -1    0.55    0.65
  27  -1   1    2.17    0.29
  27  -1   1    1.68    0.26
 -27  -1  -1    2.53    0.29
 -27  -1  -1    1.26    0.37
 -27  -1  -1    2.30    0.31
  27  -1   1    1.88    0.37
  27  -1   1    1.70    0.38
 -27  -1  -1    1.79    0.30
 -27  -1  -1    1.52    0.29
  27   1   1    2.10    0.30
  27   1   1    2.00    0.26
 -27   1  -1    1.89    0.31
 -27   1  -1    1.74    0.27
 -27   1  -1    1.60    0.41
 -27   1  -1    1.39    0.32
 -27   1  -1    2.04    0.32
  27   1   1    1.98    0.33
  29  -1   1    3.70    0.51
  29  -1   1    3.84    0.51
 -29  -1  -1    3.47    0.45
 -29  -1  -1    4.28    0.41
 -29  -1  -1    3.98    0.58
  29  -1   1    3.92    0.40
 -29  -1  -1    3.92    0.37
 -29  -1  -1    3.94    0.69
  29  -1   1    3.78    0.36
 -29  -1  -1    4.20    0.41
 -29   1  -1    3.78    0.43
 -29   1  -1    3.49    0.46
  29   1   1    3.69    0.34
  29   1   1    4.12    0.55
 -29   1  -1    4.51    0.42
 -29   1  -1    4.49    0.73
  29   1   1    3.55    0.40
 -29   1  -1    3.40    0.52
 -29   1  -1    3.15    0.35
 -31  -1  -1    0.16    0.34
 -31  -1  -1    0.38    0.19
  31  -1   1    1.07    0.22
 -31  -1  -1    1.08    0.29
 -31  -1  -1    0.39    0.41
  31  -1   1    0.61    0.33
 -31  -1  -1    0.49    0.22
 -31  -1  -1    0.29    0.27
  31  -1   1    0.20    0.37
 -31   1  -1    0.45    0.26
 -31   1  -1    0.38    0.19
  31   1   1    0.22    0.32
  31   1   1    0.70    0.22
  31   1   1    0.84    0.25
 -31   1  -1    0.27    0.30
 -31   1  -1    0.44    0.45
 -31   1  -1    0.41    0.28
 -31   1  -1    0.08    0.25
  33  -1   1    0.35    0.34
 -33  -1  -1    0.49    0.48
  33  -1   1    0.78    0.23
 -33  -1  -1    0.18    0.30
  33  -1   1    0.68    0.27
 -33  -1  -1    0.77    0.34
  33   1   1    1.20    0.32
 -33   1  -1    0.87    0.43
 -33   1  -1    0.77    0.32
 -33   1  -1    1.08    0.30
 -33   1  -1    1.41    0.55
  33   1   1    1.08    0.43
  34  -2  -1    2.51    0.52
  34  -2  -1    2.62    0.38
 -34  -2   1    2.89    0.55
 -34  -2   1    2.47    0.46
  34  -2  -1    2.58    0.43
  34   2  -1    3.00    0.57
 -34   2   1    2.94    0.42
 -34   2   1    2.77    0.49
 -34   2   1    2.20    0.40
 -34   2   1    3.10    0.76
  34   2  -1    3.45    0.46
 -34   2   1    2.68    0.52
  32  -2  -1    4.67    0.60
  32  -2  -1    3.90    0.45
 -32  -2   1    3.86    0.57
 -32  -2   1    4.79    0.59
 -32  -2   1    5.08    0.46
 -32  -2   1    4.66    0.50
 -32  -2   1    4.20    0.62
  32  -2  -1    4.37    0.43
 -32  -2   1    4.02    0.76
 -32   2   1    4.20    0.78
 -32   2   1    4.37    0.49
 -32   2   1    3.61    0.51
  32   2  -1    5.68    0.49
 -32   2   1    3.22    0.53
 -32   2   1    4.90    0.48
  32   2  -1    3.82    0.57
 -30  -2   1   13.97    0.92
 -30  -2   1   13.85    0.72
 -30  -2   1   14.66    1.17
  30  -2  -1   14.58    0.73
 -30  -2   1   13.76    0.84
 -30  -2   1   14.51    0.89
 -30  -2   1   14.48    0.77
  30  -2  -1   14.11    0.91
  30  -2  -1   14.80    0.78
  30   2  -1   14.24    0.93
 -30   2   1   14.54    0.93
 -30   2   1   14.99    0.90
 -30   2   1   14.09    1.19
 -30   2   1   15.02    0.83
 -30   2   1   14.87    0.83
  30   2  -1   14.77    0.79
 -28  -2   1    2.91    0.37
 -28  -2   1    2.37    0.26
  28  -2  -1    0.19   10.02
 -28  -2   1    2.14    0.34
  28  -2  -1    2.05    0.29
  28  -2  -1    2.23    0.40
 -28  -2   1    2.53    0.63
 -28  -2   1    2.02    0.40
  28  -2  -1    2.33    0.40
 -28  -2   1    2.17    0.30
  28  -2  -1    2.57    0.33
 -28   2   1    2.36    0.71
 -28   2   1    2.61    0.40
 -28   2   1  -10.45   10.17
  28   2  -1    2.07    0.30
 -28   2   1    2.50    0.35
 -28   2   1    2.56    0.42
 -26  -2   1    0.71    0.21
  26  -2  -1   -2.61    7.84
  26  -2  -1    0.50    0.18
  26  -2  -1    0.21    0.18
 -26  -2   1    0.98    0.40
  26  -2  -1    0.05    0.21
  26  -2  -1    0.41    0.24
 -26  -2   1    0.52    0.25
 -26  -2   1    0.74    0.22
 -26  -2   1    3.55    9.23
 -26  -2   1    0.37    0.15
 -26  -2   1    0.60    0.24
 -26   2   1    0.39    0.20
  26   2  -1    0.55    0.15
  26   2  -1    0.57    0.28
 -26   2   1    0.40    0.12
 -26   2   1    0.35    0.25
 -26   2   1    0.86    0.40
  26   2  -1    0.07    8.48
 -26   2   1    0.55    0.25
 -26   2   1    0.59    0.19
 -26   2   1   14.50    9.94
  26   2  -1    0.44    0.18
  24  -2  -1    8.31    0.61
 -24  -2   1    8.60    0.55
  24  -2  -1    1.95    6.73
 -24  -2   1    7.89    0.47
 -24  -2   1   11.73    6.40
 -24  -2   1    7.65    0.49
 -24  -2   1    8.90    0.61
 -24  -2   1    8.45    0.50
  24  -2  -1    7.80    0.48
  24  -2  -1    8.49    0.46
  24  -2  -1    7.93    0.57
 -24  -2   1    7.99    0.75
 -24   2   1    8.05    0.50
 -24   2   1    9.21    0.77
 -24   2   1    8.45    0.53
 -24   2   1    6.93    0.57
 -24   2   1    9.13    0.62
  24   2  -1    7.61    0.42
  24   2  -1    7.62    0.55
 -24   2   1    7.98    0.55
  24   2  -1    8.25    0.59
  24   2  -1    8.26    0.49
 -24   2   1    0.69    4.96
  24   2  -1   24.02   10.60
  22  -2  -1   21.85    0.88
 -22  -2   1   21.81    0.95
 -22  -2   1   21.98    1.21
  22  -2  -1   27.54    7.16
 -22  -2   1   20.86    0.92
  22  -2  -1   22.03    0.98
 -22  -2   1   13.11    6.62
 -22  -2   1   20.76    1.04
  22  -2  -1   20.77    1.00
 -22  -2   1   21.75    0.92
  22  -2  -1   20.11    0.90
  22   2  -1   19.61    0.96
 -22   2   1   19.76    0.97
  22   2  -1   20.53    0.86
 -22   2   1   20.56    0.95
 -22   2   1   20.76    1.02
 -22   2   1   21.29    0.93
 -22   2   1   13.19    6.59
  22   2  -1   21.19    0.92
  22   2  -1   14.69    5.92
  22   2  -1   21.42    1.00
 -22   2   1   20.73    1.18
 -22   2   1   20.59    0.90
 -20  -2   1   10.89    4.90
 -20  -2   1   15.98    0.76
 -20  -2   1   16.11    0.81
  20  -2  -1   14.97    0.78
  20  -2  -1   13.84    0.75
 -20  -2   1   15.31    0.95
  20  -2  -1   16.80    0.68
  20  -2  -1   21.72    8.38
  20  -2  -1   15.38    0.70
 -20  -2   1   15.12    0.74
 -20  -2   1   15.64    0.72
 -20  -2   1   16.27    0.74
 -20   2   1   15.32    0.69
 -20   2   1   16.25    0.95
  20   2  -1   16.34    0.79
  20   2  -1   20.54    8.19
 -20   2   1    7.49    4.23
  20   2  -1   15.88    0.71
  20   2  -1   15.09    0.65
 -20   2   1   15.56    0.72
  20   2  -1   15.28    0.75
 -20   2   1   15.01    0.76
 -20   2   1   16.39    0.75
 -18  -2   1   21.08    0.90
 -18  -2   1   21.86    1.12
 -18  -2   1   20.95    0.95
 -18  -2   1   19.31    0.86
  18  -2  -1   20.63    0.86
 -18  -2   1   20.35    0.87
  18  -2  -1   25.93    6.99
  18  -2  -1   20.41    0.90
 -18  -2   1   20.60    0.89
  18  -2  -1   19.52    0.89
  18  -2  -1   19.76    0.92
  18   2  -1   20.11    0.81
  18   2  -1   21.11    0.87
  18   2  -1   35.39    8.48
  18   2  -1   20.29    0.92
 -18   2   1   20.68    0.85
 -18   2   1   23.18    6.25
 -18   2   1   21.32    1.09
 -18   2   1   21.36    0.90
  18   2  -1   19.34    0.88
 -18   2   1   21.38    0.97
  16  -2  -1    5.28    4.51
 -16  -2   1    4.95    2.77
 -16  -2   1    2.26    0.36
 -16  -2   1    2.03    0.20
  16  -2  -1    2.13    0.25
  16  -2  -1    1.83    0.22
 -16  -2   1    1.78    0.25
  16  -2  -1    1.72    0.24
 -16  -2   1    1.79    0.19
 -16  -2   1    1.91    0.20
  16  -2  -1    1.88    0.19
 -16  -2   1    1.93    0.21
  16   2  -1    2.12    0.25
  16   2  -1    0.67    2.22
  16   2  -1    1.57    0.15
 -16   2   1    1.88    0.19
 -16   2   1    1.90    0.18
 -16   2   1   -0.62    2.21
  16   2  -1    1.61    0.19
 -16   2   1    2.21    0.22
 -16   2   1    1.79    0.22
 -16   2   1    2.21    0.35
  16   2  -1    1.80    0.22
 -14  -2   1    8.30    0.55
  14  -2  -1    8.17    0.43
 -14  -2   1    8.98    0.46
 -14  -2   1    8.89    0.42
  14  -2  -1    8.42    0.40
  14  -2  -1    7.14    2.57
 -14  -2   1    9.16    3.25
 -14  -2   1    8.14    0.40
 -14  -2   1    8.64    0.43
  14  -2  -1    7.93    0.44
 -14  -2   1    8.36    0.41
  14  -2  -1    8.07    0.42
 -14   2   1    9.10    0.42
 -14   2   1    8.05    0.39
 -14   2   1   12.71    4.66
 -14   2   1    6.87    0.50
  14   2  -1    9.70    3.17
  14   2  -1    9.02    0.41
 -14   2   1    8.08    0.40
  14   2  -1    8.12    0.36
 -14   2   1    8.92    0.44
  14   2  -1    8.04    0.44
  14   2  -1    8.15    0.42
 -12  -2   1   40.74    1.51
  12  -2  -1   40.12    1.53
 -12  -2   1   39.81    1.51
 -12  -2   1   39.90    1.49
  12  -2  -1   40.92    1.50
 -12  -2   1   40.51    4.85
  12  -2  -1   33.18    4.27
  12  -2  -1   41.09    1.49
 -12  -2   1   40.32    1.50
 -12  -2   1   42.19    1.55
  12  -2  -1   39.72    1.52
  12   2  -1   39.23    1.44
  12   2  -1   35.06    4.37
 -12   2   1   39.96    1.51
  12   2  -1   40.25    1.52
  12   2  -1   38.06    1.50
 -12   2   1   39.84    1.66
 -12   2   1   34.54    4.57
 -12   2   1   41.13    1.52
 -12   2   1   41.90    1.49
  12   2  -1   41.31    1.50
 -12   2   1   42.09    1.50
 -12   2   1   40.11    1.62
 -10  -2   1   55.22    2.02
  10  -2  -1   58.54    2.05
  10  -2  -1   54.15    2.03
 -10  -2   1   55.67    2.15
 -10  -2   1   54.64    2.01
  10  -2  -1   58.44    4.96
 -10  -2   1   57.07    2.03
 -10  -2   1   55.62    2.03
 -10  -2   1   55.73    2.06
  10  -2  -1   56.33    2.02
  10  -2  -1   55.58    2.01
 -10  -2   1   62.40    5.31
 -10   2   1   62.29    5.23
 -10   2   1   55.59    2.00
 -10   2   1   57.37    2.01
  10   2  -1   55.94    2.03
 -10   2   1   56.80    2.04
  10   2  -1   53.35    1.97
 -10   2   1   55.28    2.02
  10   2  -1   56.08    2.01
 -10   2   1   56.39    2.11
 -10   2   1   54.99    2.15
  10   2  -1   52.86    4.78
  10   2  -1   51.34    2.01
  -8  -2   1    0.52    0.09
  -8  -2   1    0.66    0.10
  -8  -2   1    0.60    0.10
  -8  -2   1    0.44    0.08
  -8  -2   1    0.59    0.14
   8  -2  -1    0.38    0.08
  -8  -2   1    0.59    0.09
   8  -2  -1    0.39    0.10
   8  -2  -1    0.53    0.09
  -8  -2   1    0.80    1.04
   8  -2  -1   -0.11    0.76
   8  -2  -1    0.37    0.09
   8   2  -1    0.55    0.10
  -8   2   1    0.46    0.08
  -8   2   1    0.49    0.12
   8   2  -1    0.48    0.08
  -8   2   1    0.40    0.09
   8   2  -1    0.57    0.09
   8   2  -1    0.28    0.96
  -8   2   1    0.45    0.08
  -8   2   1    0.48    0.14
  -8   2   1   -0.03    0.85
  -8   2   1    0.56    0.07
  -6  -2   1    0.83    0.10
  -6  -2   1    1.25    0.17
   6  -2  -1    0.66    0.08
   6  -2  -1    1.18    0.90
   6  -2  -1    0.55    0.08
  -6  -2   1    0.85    0.10
   6  -2  -1    0.48    0.08
   6  -2  -1    0.79    0.10
  -6  -2   1    0.73    0.09
  -6  -2   1    0.74    0.08
  -6  -2   1    0.73    0.12
  -6   2   1    0.79    0.09
  -6   2   1    0.68    0.07
  -6   2   1    0.71    0.09
  -6   2   1    0.55    0.66
  -6   2   1    0.77    0.14
  -6   2   1    1.03    0.13
   6   2  -1    0.68    0.09
   6   2  -1    0.69    0.08
   6   2  -1   -0.17    0.75
   6   2  -1    0.57    0.08
   4  -2  -1   13.74    0.52
  -4  -2   1   13.55    0.50
   4  -2  -1   13.36    0.50
  -4  -2   1   12.78    0.52
  -4  -2   1   14.09    0.53
  -4  -2   1   13.32    0.49
  -4  -2   1   13.77    0.51
   4  -2  -1   13.09    0.50
  -4  -2   1   14.36    1.77
  -4  -2   1   13.97    0.51
  -4  -2   1   13.27    0.49
   4  -2  -1   13.30    0.53
  -4   2   1   13.41    0.53
  -4   2   1   13.66    1.59
  -4   2   1   12.94    0.49
   4   2  -1   13.52    0.51
   4   2  -1   14.36    1.72
   4   2  -1   13.78    0.51
  -4   2   1   14.10    0.51
   4   2  -1   12.87    0.49
   4   2  -1   14.28    0.52
  -4   2   1   14.04    0.55
  -4   2   1   13.85    0.51
   2  -2  -1    2.05    0.11
   2  -2  -1    2.03    0.10
   2  -2  -1    1.92    0.10
   2  -2  -1    1.91    0.56
   2  -2  -1    2.05    0.10
  -2  -2   1    2.25    0.11
  -2  -2   1    2.22    0.10
   2  -2  -1    2.05    0.11
  -2  -2   1    2.02    0.10
   2  -2  -1    2.18    0.15
  -2  -2   1    2.36    0.14
  -2  -2   1    2.04    0.12
  -2  -2   1    2.10    0.10
   2  -2  -1    2.40    0.13
  -2  -2   1    2.33    0.13
  -2   2   1    2.26    0.55
   2   2  -1    2.26    0.14
  -2   2   1    1.95    0.10
  -2   2   1    2.08    0.10
   2   2  -1    2.25    0.12
  -2   2   1    1.86    0.10
  -2   2   1    2.03    0.11
   2   2  -1    2.26    0.10
  -2   2   1    2.29    0.12
   2   2  -1    2.33    0.13
   2   2  -1    3.27    0.86
   2   2  -1    2.17    0.11
   2   2  -1    1.76    0.62
   2   2  -1    2.28    0.11
  -2   2   1    1.94    0.09
  -2   2   1    1.77    0.12
   0  -2   1   74.82    2.99
   0  -2  -1   89.66    3.01
   0  -2   1   89.14    2.99
   0  -2   1   96.16    3.01
   0  -2   1   80.46    3.00
   0  -2   1   90.46    3.01
   0  -2   1   83.71    3.01
   0  -2   1   87.76    3.00
   0  -2  -1   86.05    2.99
   0  -2  -1   82.19    3.02
   0  -2   1   90.89    2.99
   0  -2  -1   78.38    3.52
   0  -2  -1   83.07    2.99
   0  -2   1   82.72    2.99
   0  -2   1   99.38    3.04
   0  -2  -1   85.26    3.04
   0   2  -1   78.59    3.99
   0   2  -1   84.08    3.00
   0   2   1   80.73    3.53
   0   2   1   89.55    3.00
   0   2  -1   87.29    3.01
   0   2   1   85.70    2.98
   0   2  -1   91.84    2.99
   0   2  -1   98.38    3.04
   0   2  -1   83.87    3.00
   0   2  -1   86.31    2.99
   0   2  -1   88.86    3.00
   0   2   1   80.07    3.04
   0   2   1   79.85    2.99
   0   2   1   85.10    2.99
   0   2   1   82.41    2.98
   0   2   1   76.96    3.01
   0   2  -1   82.17    2.99
   0   2  -1   87.86    3.01
  -2  -2  -1   28.41    1.04
   2  -2   1   31.63    1.06
   2  -2   1   27.81    1.03
   2  -2   1   28.02    1.01
  -2  -2  -1   28.02    1.05
   2  -2   1   26.59    1.00
   2  -2   1   28.91    1.02
   2  -2   1   28.79    2.24
  -2  -2  -1   28.44    2.00
   2  -2   1   28.28    1.00
  -2  -2  -1   25.26    1.00
  -2  -2  -1   26.79    1.02
  -2  -2  -1   28.40    1.02
  -2  -2  -1   28.39    1.01
  -2   2  -1   29.04    1.05
  -2   2  -1   28.84    2.25
  -2   2  -1   29.47    1.04
  -2   2  -1   29.42    1.06
  -2   2  -1   27.34    1.01
  -2   2  -1   26.18    1.01
   2   2   1   27.99    1.00
   2   2   1   30.73    2.01
   2   2   1   26.17    1.01
  -2   2  -1   27.97    1.02
   2   2   1   29.57    1.01
  -2   2  -1   28.23    1.02
   2   2   1   27.10    1.02
   2   2   1   28.30    1.01
   2   2   1   29.93    1.09
   4  -2   1    3.56    0.16
  -4  -2  -1    3.36    0.16
   4  -2   1    3.53    0.18
  -4  -2  -1    3.46    0.15
  -4  -2  -1    3.64    0.19
  -4  -2  -1    3.20    0.15
   4  -2   1    3.58    1.78
  -4  -2  -1    2.90    0.17
  -4  -2  -1    3.55    0.25
  -4  -2  -1    3.23    0.20
  -4   2  -1    3.39    0.19
   4   2   1    3.46    0.16
   4   2   1    3.62    0.17
  -4   2  -1    3.56    0.25
   4   2   1    3.68    0.16
  -4   2  -1    6.23    1.96
   4   2   1    3.56    0.17
   4   2   1    4.21    1.11
  -4   2  -1    3.28    0.17
  -4   2  -1    3.28    0.18
  -6  -2  -1    0.27    0.06
   6  -2   1    0.45    0.07
  -6  -2  -1    0.31    0.08
  -6  -2  -1    0.40    0.06
  -6  -2  -1    0.42    0.07
  -6  -2  -1   -0.18    0.76
  -6  -2  -1    0.35    0.08
   6  -2   1    0.32    0.07
  -6  -2  -1    0.35    0.11
   6  -2   1    0.29    0.08
   6  -2   1    0.74    0.96
   6   2   1    0.32    0.06
  -6   2  -1    0.39    0.10
  -6   2  -1    0.28    0.08
   6   2   1    0.43    0.07
  -6   2  -1    0.31    0.07
   6   2   1   -0.15    0.74
   6   2   1    0.45    0.08
  -6   2  -1    0.46    0.14
  -6   2  -1    0.34    1.33
  -6   2  -1    0.35    0.07
  -8  -2  -1    5.08    1.89
  -8  -2  -1    1.65    0.15
  -8  -2  -1    1.81    0.17
  -8  -2  -1    1.74    0.14
  -8  -2  -1    1.90    0.24
  -8  -2  -1    1.82    0.15
   8  -2   1    2.04    0.16
   8  -2   1    1.27    1.08
   8  -2   1    1.98    0.17
   8  -2   1    2.06    0.15
  -8  -2  -1    1.85    0.14
  -8   2  -1    2.32    1.91
  -8   2  -1    2.33    0.29
  -8   2  -1    2.37    0.14
  -8   2  -1    2.16    0.16
   8   2   1    1.84    0.16
  -8   2  -1    2.11    0.20
  -8   2  -1    2.04    0.17
   8   2   1    2.32    1.40
   8   2   1    1.77    0.15
  -8   2  -1    2.16    0.16
 -10  -2  -1    3.27    0.20
  10  -2   1    2.07    2.26
  10  -2   1    3.36    0.22
 -10  -2  -1    2.97    0.22
  10  -2   1    3.33    0.23
 -10  -2  -1    3.10    0.24
  10  -2   1    2.94    0.21
 -10  -2  -1    1.18    1.64
 -10  -2  -1    3.05    0.19
 -10  -2  -1    3.43    0.32
 -10   2  -1    3.72    0.29
 -10   2  -1    3.49    0.20
 -10   2  -1    3.72    0.34
 -10   2  -1    3.14    0.21
 -10   2  -1    3.23    0.23
  10   2   1    2.88    1.29
 -10   2  -1    3.00    0.21
 -10   2  -1    2.99    1.61
  10   2   1    2.62    0.21
  10   2   1    2.92    0.21
 -12  -2  -1    0.58    0.11
 -12  -2  -1    0.50    0.19
  12  -2   1    0.50    0.11
 -12  -2  -1    0.41    1.67
 -12  -2  -1    0.48    0.13
 -12  -2  -1    0.86    0.14
 -12  -2  -1    0.60    0.12
  12  -2   1    0.73    0.12
  12  -2   1    0.24    0.10
  12  -2   1    0.46    0.11
  12  -2   1    1.50    2.34
 -12  -2  -1    0.56    0.12
  12   2   1    0.50    0.12
 -12   2  -1    0.55    0.11
 -12   2  -1    0.60    0.14
 -12   2  -1    0.52    0.20
  12   2   1    0.65    0.09
 -12   2  -1    0.54    0.11
  12   2   1    0.73    1.65
 -12   2  -1    0.42    0.14
 -12   2  -1   -0.51    1.53
  12   2   1    0.69    0.12
 -12   2  -1    0.58    0.12
 -14  -2  -1   15.21    0.63
  14  -2   1   14.69    0.62
 -14  -2  -1   15.39    0.65
  14  -2   1   14.26    0.69
 -14  -2  -1   13.96    0.66
 -14  -2  -1   15.02    4.05
  14  -2   1   13.97    0.63
 -14  -2  -1   15.41    0.84
  14  -2   1   12.22    3.68
  14  -2   1   14.57    0.64
 -14  -2  -1   14.73    0.82
 -14  -2  -1   13.62    0.61
  14   2   1   15.02    0.58
 -14   2  -1   14.10    0.64
 -14   2  -1   11.11    3.66
 -14   2  -1   14.02    0.63
 -14   2  -1   14.70    0.62
  14   2   1    9.29    2.73
 -14   2  -1   14.71    0.81
 -14   2  -1   14.35    0.65
  14   2   1   13.93    0.63
  14   2   1   15.41    0.67
 -16  -2  -1    6.89    0.44
  16  -2   1    8.92    0.46
  16  -2   1    8.29    0.48
  16  -2   1   12.56    4.10
 -16  -2  -1    8.69    0.51
 -16  -2  -1    8.05    0.42
 -16  -2  -1    8.03    0.61
 -16  -2  -1    8.20    0.45
 -16  -2  -1    8.22    0.43
  16  -2   1    8.76    0.46
 -16   2  -1    8.48    0.44
 -16   2  -1    9.31    0.45
 -16   2  -1    8.30    0.60
  16   2   1    7.08    3.35
 -16   2  -1    8.00    0.46
  16   2   1    7.88    0.46
 -16   2  -1    5.31    3.03
  16   2   1    8.34    0.37
 -16   2  -1    8.00    0.42
 -18  -2  -1    3.02    0.27
  18  -2   1    3.19    0.30
 -18  -2  -1    2.99    0.29
  18  -2   1    3.51    0.27
  18  -2   1    1.06    3.84
 -18  -2  -1    4.15    3.20
  18  -2   1    3.08    0.33
 -18  -2  -1    3.44    0.51
 -18  -2  -1    2.75    0.26
 -18  -2  -1    3.36    0.29
 -18  -2  -1    3.11    0.34
 -18   2  -1    3.79    0.50
  18   2   1    3.11    0.32
 -18   2  -1    2.94    0.26
 -18   2  -1    3.77    0.32
  18   2   1    2.53    0.21
 -18   2  -1    1.82    3.46
 -18   2  -1    2.96    0.27
  18   2   1    2.97    0.30
 -18   2  -1    3.65    0.30
  18   2   1    3.27    0.27
  18   2   1    3.63    3.68
 -20  -2  -1   14.00    0.69
 -20  -2  -1   13.97    0.67
 -20  -2  -1   13.67    0.91
  20  -2   1   15.03    5.53
  20  -2   1   13.27    0.64
  20  -2   1   13.71    0.70
 -20  -2  -1   14.72    0.78
  20  -2   1   14.23    0.74
 -20  -2  -1   13.25    0.65
 -20  -2  -1   13.42    0.65
 -20  -2  -1   21.25    6.79
 -20   2  -1   13.26    0.70
 -20   2  -1   25.45   10.50
 -20   2  -1   12.94    0.89
  20   2   1   14.32    0.66
  20   2   1   14.01    5.24
  20   2   1   14.18    0.72
 -20   2  -1   13.16    0.68
  20   2   1   12.68    0.59
 -20   2  -1   13.84    0.76
  20   2   1   13.03    0.69
 -20   2  -1   12.33    0.64
 -20   2  -1   14.36    0.76
  22  -2   1    8.72    0.59
 -22  -2  -1    9.44    0.54
 -22  -2  -1    9.15    0.53
 -22  -2  -1    9.37    0.52
  22  -2   1    3.14    5.38
  22  -2   1    9.66    0.52
 -22  -2  -1    9.96    0.65
 -22  -2  -1   10.25    0.80
  22  -2   1    8.92    0.63
 -22  -2  -1    9.09    0.55
 -22  -2  -1    5.97    6.60
 -22   2  -1    9.76    0.53
 -22   2  -1    9.87    0.59
 -22   2  -1   12.01    6.58
 -22   2  -1   10.37    0.66
  22   2   1    9.96    0.54
 -22   2  -1    9.19    0.52
 -22   2  -1    9.31    0.56
  22   2   1    8.41    0.61
 -22   2  -1    9.80    0.80
  22   2   1   10.38    6.28
  22   2   1    8.47    0.58
  24  -2   1    0.48    0.31
  24  -2   1   -5.96    6.82
 -24  -2  -1    0.92    0.28
 -24  -2  -1    0.85    0.20
 -24  -2  -1    0.94    0.22
  24  -2   1   -0.01    0.19
 -24  -2  -1    0.58    0.22
 -24  -2  -1    0.71    0.21
 -24  -2  -1    0.31    0.31
  24  -2   1    0.57    0.20
  24  -2   1    0.36    0.16
 -24  -2  -1   -9.65    6.58
  24   2   1   -2.22    6.86
 -24   2  -1   -2.11    7.69
  24   2   1    0.28    0.22
 -24   2  -1    0.56    0.21
 -24   2  -1    0.91    0.31
  24   2   1    0.46    0.13
 -24   2  -1    0.99    0.25
 -24   2  -1    0.08    0.26
  24   2   1    0.27    0.24
 -26  -2  -1    0.23    0.30
  26  -2   1   -0.28    0.21
  26  -2   1   -0.02    0.15
  26  -2   1  -10.23    9.55
 -26  -2  -1   -0.13    0.20
 -26  -2  -1   -0.03    0.18
 -26  -2  -1   -0.05    0.17
  26  -2   1   -0.35    0.21
 -26  -2  -1    0.11    0.16
  26  -2   1   -0.19    0.15
 -26  -2  -1   -0.15    0.14
  26   2   1   -0.04    0.19
 -26   2  -1   -0.15    0.18
 -26   2  -1    0.18    0.28
 -26   2  -1   -0.10    0.16
 -26   2  -1    0.18    0.20
  26   2   1    0.35    0.13
 -26   2  -1    0.14    0.15
 -26   2  -1   -3.65    8.28
  26   2   1    0.22    0.22
 -26   2  -1   -0.30    0.19
  28  -2   1    6.84    0.61
  28  -2   1    5.96    0.46
 -28  -2  -1    4.37    0.48
 -28  -2  -1    6.73    0.63
 -28  -2  -1    5.90    0.45
 -28  -2  -1    5.96    0.48
  28  -2   1    6.39    0.45
 -28  -2  -1    5.56    0.41
  28  -2   1    6.18    0.61
 -28  -2  -1    5.47    0.83
  28   2   1    6.63    0.58
 -28   2  -1    4.80    0.58
  28   2   1    5.83    0.45
 -28   2  -1    4.91    0.49
  28   2   1    4.99    0.60
 -28   2  -1    5.56    0.42
 -28   2  -1    5.01    0.80
 -28   2  -1    5.93    0.55
 -28   2  -1    6.70    0.49
  30  -2   1    1.97    0.44
 -30  -2  -1    1.97    0.31
 -30  -2  -1    2.65    0.57
  30  -2   1    1.86    0.30
  30  -2   1    1.65    0.29
 -30  -2  -1    1.99    0.38
 -30  -2  -1    1.78    0.28
 -30  -2  -1    1.75    0.42
  30  -2   1    1.95    0.40
 -30  -2  -1    1.37    0.37
 -30   2  -1    1.91    0.40
 -30   2  -1    1.88    0.27
  30   2   1    2.35    0.37
 -30   2  -1    2.63    0.64
 -30   2  -1    2.44    0.37
  30   2   1    1.76    0.44
 -30   2  -1    2.42    0.36
 -30   2  -1    2.35    0.46
 -32  -2  -1    3.85    0.36
  32  -2   1    4.28    0.42
 -32  -2  -1    3.09    0.58
 -32  -2  -1    5.04    0.57
 -32  -2  -1    3.80    0.48
  32  -2   1    4.02    0.42
 -32   2  -1    4.14    0.65
  32   2   1    4.32    0.47
  32   2   1    3.36    0.56
 -32   2  -1    4.42    0.49
 -32   2  -1    4.89    0.57
 -32   2  -1    4.34    0.61
 -32   2  -1    4.48    0.84
  34  -2   1    0.35    0.34
  34  -2   1    0.26    0.25
  34  -2   1    0.88    0.41
 -34  -2  -1   -0.09    0.30
 -34  -2  -1    0.79    0.33
  34   2   1    0.06    0.26
  34   2   1    0.82    0.39
 -34   2  -1    1.06    0.46
 -34   2  -1    0.40    0.27
 -34   2  -1   -0.09    0.29
  35  -3  -1    0.36    0.28
 -35  -3   1    0.66    0.39
 -35  -3   1    0.67    0.36
  35  -3  -1    0.81    0.40
  35   3  -1    0.56    0.29
 -35   3   1    0.30    0.37
 -35   3   1    0.19    0.36
  35   3  -1    0.51    0.36
 -35   3   1    0.28    0.31
 -35   3   1    0.66    0.49
 -35   3   1    0.20    0.28
  33  -3  -1    5.80    0.49
 -33  -3   1    4.55    0.65
  33  -3  -1    5.65    0.66
 -33  -3   1    5.01    0.93
 -33  -3   1    4.73    0.40
  33  -3  -1    5.17    0.51
 -33  -3   1    5.82    0.47
 -33   3   1    5.48    0.53
  33   3  -1    7.04    0.56
 -33   3   1    6.25    0.96
 -33   3   1    5.99    0.55
 -33   3   1    5.19    0.60
 -33   3   1    5.54    0.64
  33   3  -1    6.76    0.74
 -31  -3   1    6.31    0.47
  31  -3  -1    5.89    0.43
  31  -3  -1    5.64    0.50
 -31  -3   1    6.06    0.63
 -31  -3   1    5.62    0.57
 -31  -3   1    5.58    0.69
  31  -3  -1    7.40    0.65
 -31  -3   1    6.10    0.53
 -31  -3   1    4.76    0.60
 -31   3   1    6.76    0.57
  31   3  -1    6.11    0.68
 -31   3   1    5.94    0.88
 -31   3   1    6.42    0.54
 -31   3   1    5.61    0.59
 -31   3   1    6.36    0.62
  31   3  -1    5.91    0.52
  29  -3  -1    6.90    0.46
 -29  -3   1    7.19    0.56
 -29  -3   1    8.82    0.84
  29  -3  -1    6.57    0.51
 -29  -3   1    6.64    0.62
 -29  -3   1    6.79    0.57
  29  -3  -1    9.16    1.10
 -29  -3   1    6.82    0.46
 -29  -3   1    7.91    0.52
  29  -3  -1   -3.80   15.16
 -29   3   1    7.17    0.82
 -29   3   1    6.95    0.60
  29   3  -1    6.34    0.67
 -29   3   1    7.18    0.53
 -29   3   1   16.08   18.74
  29   3  -1    8.15    0.53
 -29   3   1    7.29    0.59
 -29   3   1    7.01    0.63
  27  -3  -1    0.40    0.18
 -27  -3   1    0.67    0.38
 -27  -3   1    0.43    0.19
  27  -3  -1   -0.02    0.25
 -27  -3   1    0.19    0.21
  27  -3  -1   -1.12    8.71
 -27  -3   1    0.48    0.16
  27  -3  -1    0.37    0.23
  27  -3  -1    0.36    0.19
 -27  -3   1    0.49    0.23
 -27  -3   1    0.27    0.24
 -27   3   1    0.04    0.23
  27   3  -1    0.33    0.23
 -27   3   1    0.18    0.20
 -27   3   1   -7.77    9.31
 -27   3   1    0.52    0.24
  27   3  -1    0.17    0.26
 -27   3   1    0.75    0.39
 -27   3   1    0.45    0.19
 -25  -3   1    3.37    8.03
  25  -3  -1    2.62    0.27
 -25  -3   1    3.16    0.55
  25  -3  -1    2.57    0.41
 -25  -3   1    2.81    0.36
  25  -3  -1   11.45   13.46
  25  -3  -1    2.47    0.36
 -25  -3   1    2.31    0.31
 -25  -3   1    2.77    0.29
 -25  -3   1    2.54    0.51
  25  -3  -1    2.25    0.32
 -25  -3   1    2.02    0.34
 -25   3   1    2.01    0.36
  25   3  -1    3.09    0.42
  25   3  -1    2.89    0.31
 -25   3   1   11.93    6.71
 -25   3   1    2.61    0.35
 -25   3   1    2.54    0.32
  25   3  -1    7.98    7.92
 -25   3   1    3.03    0.54
 -25   3   1    2.39    0.47
  23  -3  -1    8.79    0.51
  23  -3  -1    9.47    7.85
 -23  -3   1    9.03    0.64
 -23  -3   1    9.47    0.63
  23  -3  -1    8.90    0.62
 -23  -3   1   15.68    9.54
 -23  -3   1    8.42    0.53
 -23  -3   1    8.74    0.51
 -23  -3   1    8.94    0.76
  23  -3  -1    9.51    0.47
  23  -3  -1    8.59    0.57
 -23  -3   1    9.52    0.51
 -23   3   1    8.03    0.54
 -23   3   1    8.22    0.57
 -23   3   1    9.47    0.53
  23   3  -1    8.91    0.61
 -23   3   1    8.32    0.73
 -23   3   1    5.97    6.46
  23   3  -1    9.56    0.53
  23   3  -1    4.21    5.50
  23   3  -1    8.20    0.56
 -23   3   1    8.98    0.48
 -21  -3   1   24.79    1.28
  21  -3  -1   21.69    1.00
 -21  -3   1   23.52    1.02
 -21  -3   1   22.75    1.10
 -21  -3   1   21.12    1.00
  21  -3  -1   22.09    1.02
 -21  -3   1   29.83    7.72
 -21  -3   1   23.66    1.00
  21  -3  -1   23.18    0.93
 -21  -3   1   23.71    0.97
  21  -3  -1   22.56    0.98
  21  -3  -1   22.71    1.06
 -21   3   1   22.07    1.03
 -21   3   1   23.95    1.00
 -21   3   1   23.44    1.25
  21   3  -1   22.20    1.01
  21   3  -1   41.48   11.17
 -21   3   1   22.34    0.95
  21   3  -1   22.38    1.06
 -21   3   1   23.88    1.02
 -21   3   1   24.06    6.69
  21   3  -1   24.06    0.99
 -19  -3   1   31.14    1.32
 -19  -3   1   28.82    1.19
 -19  -3   1   29.64    1.23
  19  -3  -1   30.31    1.24
 -19  -3   1   40.50    8.07
  19  -3  -1   29.95    1.28
  19  -3  -1   29.69    1.25
 -19  -3   1   29.20    1.46
 -19  -3   1   29.74    1.23
  19  -3  -1   37.58    7.24
  19  -3  -1   31.30    1.21
 -19   3   1   18.49    5.08
 -19   3   1   29.45    1.26
  19   3  -1   30.46    1.28
  19   3  -1   29.04    1.23
  19   3  -1   34.40    6.31
 -19   3   1   29.21    1.19
 -19   3   1   30.48    1.22
 -19   3   1   29.52    1.23
  19   3  -1   31.32    1.22
 -19   3   1   30.48    1.45
  17  -3  -1   65.30    2.50
  17  -3  -1   91.31   10.13
  17  -3  -1   68.40    2.50
  17  -3  -1   67.43    2.44
  17  -3  -1   67.67    2.47
 -17  -3   1   64.44    2.43
 -17  -3   1   69.89    2.70
 -17  -3   1   65.26    2.54
 -17  -3   1   66.54    2.46
 -17  -3   1   67.77    2.48
 -17  -3   1   65.95    2.47
 -17   3   1   62.17    2.46
  17   3  -1   63.05    2.44
 -17   3   1   68.36    2.46
 -17   3   1   64.57    2.42
  17   3  -1   66.04    2.45
  17   3  -1   56.43    7.21
 -17   3   1   68.08    2.50
  17   3  -1   66.44    2.49
 -17   3   1   61.29    7.84
  15  -3  -1    2.70    2.30
 -15  -3   1    3.66    0.31
  15  -3  -1    4.03    0.32
 -15  -3   1    4.29    0.27
 -15  -3   1    4.82    2.94
  15  -3  -1    3.86    0.26
  15  -3  -1    3.56    0.30
 -15  -3   1    3.86    0.38
  15  -3  -1    4.02    0.28
 -15  -3   1    3.61    0.28
 -15  -3   1    4.13    0.27
 -15   3   1    3.52    0.39
 -15   3   1    3.57    0.29
 -15   3   1    3.78    2.81
 -15   3   1    4.38    0.27
  15   3  -1    6.48    3.29
 -15   3   1    3.72    0.27
 -15   3   1    3.70    0.36
  15   3  -1    3.55    0.26
 -15   3   1    3.88    0.24
  15   3  -1    3.35    0.25
  15   3  -1    3.37    0.29
 -13  -3   1   12.22    0.54
 -13  -3   1   11.99    0.53
  13  -3  -1   11.61    0.51
  13  -3  -1   16.27    4.35
 -13  -3   1   11.22    0.53
 -13  -3   1   11.46    0.51
  13  -3  -1   11.85    0.56
  13  -3  -1   11.59    0.52
 -13  -3   1   12.24    0.58
  13  -3  -1   11.61    0.55
 -13  -3   1   15.99    3.84
 -13  -3   1   11.43    0.66
 -13   3   1   12.74    0.53
 -13   3   1   12.44    0.69
 -13   3   1   19.00    5.59
  13   3  -1   11.44    0.52
 -13   3   1   11.87    0.55
 -13   3   1   11.09    0.62
  13   3  -1   11.64    0.55
 -13   3   1   11.62    0.53
  13   3  -1   11.96    0.52
 -13   3   1   11.68    0.50
  13   3  -1   16.87    3.68
 -11  -3   1   49.80    1.76
 -11  -3   1   48.16    1.76
  11  -3  -1   46.88    1.74
  11  -3  -1   44.70    4.82
 -11  -3   1   45.55    1.76
  11  -3  -1   46.98    1.74
 -11  -3   1   51.45    5.17
 -11  -3   1   47.92    1.89
 -11  -3   1   46.45    1.73
 -11  -3   1   48.75    1.80
  11  -3  -1   47.06    1.77
  11  -3  -1   48.39    1.79
 -11   3   1   39.30    4.67
  11   3  -1   51.69    4.96
 -11   3   1   47.09    1.90
 -11   3   1   49.52    1.75
  11   3  -1   43.96    1.72
 -11   3   1   48.12    1.76
 -11   3   1   48.78    1.74
 -11   3   1   48.12    1.72
  11   3  -1   48.14    1.76
  11   3  -1   46.62    1.74
 -11   3   1   46.43    1.83
   9  -3  -1   23.40    0.89
  -9  -3   1   24.15    0.89
  -9  -3   1   23.78    3.37
  -9  -3   1   23.75    0.95
  -9  -3   1   23.58    0.92
   9  -3  -1   23.82    0.90
   9  -3  -1   25.39    0.96
  -9  -3   1   21.21    0.91
  -9  -3   1   24.56    0.92
   9  -3  -1   23.79    0.93
  -9  -3   1   22.69    1.01
   9  -3  -1   26.54    3.22
  -9   3   1   24.00    1.03
  -9   3   1   23.54    3.17
  -9   3   1   24.36    0.92
   9   3  -1   24.97    0.91
  -9   3   1   21.76    0.96
   9   3  -1   24.64    0.92
  -9   3   1   23.23    0.91
  -9   3   1   24.30    0.89
   9   3  -1   23.36    0.89
   9   3  -1   25.73    3.31
  -7  -3   1   35.20    1.29
  -7  -3   1   37.84    3.68
  -7  -3   1   35.15    1.32
   7  -3  -1   34.19    1.32
   7  -3  -1   47.04    4.16
   7  -3  -1   35.49    1.30
  -7  -3   1   37.22    1.35
   7  -3  -1   40.44    1.36
  -7  -3   1   36.67    1.31
  -7  -3   1   33.70    1.32
   7  -3  -1   35.39    1.29
   7   3  -1   37.55    3.46
  -7   3   1   35.92    1.30
  -7   3   1   33.60    3.32
  -7   3   1   35.26    1.39
   7   3  -1   32.72    1.28
  -7   3   1   35.83    1.35
   7   3  -1   33.82    1.30
   7   3  -1   35.38    1.31
  -7   3   1   37.81    1.32
  -5  -3   1    9.38    0.40
  -5  -3   1   12.92    2.38
   5  -3  -1    9.64    0.39
   5  -3  -1   10.29    0.42
  -5  -3   1    9.36    0.45
  -5  -3   1   10.00    0.38
  -5  -3   1   11.03    0.45
   5  -3  -1   10.35    0.39
   5  -3  -1   10.57    0.41
  -5  -3   1   11.40    0.42
  -5  -3   1   10.93    0.48
  -5  -3   1   10.75    0.42
  -5   3   1   10.89    0.44
  -5   3   1   10.56    0.47
  -5   3   1   10.67    0.42
  -5   3   1   10.41    0.40
  -5   3   1    9.67    0.38
   5   3  -1    9.80    0.38
   5   3  -1   11.57    2.10
   5   3  -1   10.33    0.41
  -5   3   1    9.20    1.59
   3  -3  -1   16.09    0.58
  -3  -3   1   15.02    0.58
  -3  -3   1   15.63    0.58
   3  -3  -1   13.49    1.62
  -3  -3   1   13.66    0.56
   3  -3  -1   15.06    0.57
  -3  -3   1   14.84    0.56
  -3  -3   1   15.76    0.58
   3  -3  -1   16.95    0.61
  -3  -3   1   16.32    0.61
  -3  -3   1   15.70    0.64
  -3  -3   1   14.53    0.60
   3  -3  -1   15.38    0.56
   3  -3  -1   17.06    0.66
  -3   3   1   15.75    1.65
   3   3  -1   14.85    0.57
   3   3  -1   15.02    0.58
  -3   3   1   16.21    0.59
  -3   3   1   15.39    0.58
  -3   3   1   15.53    0.60
  -3   3   1   15.30    0.56
   3   3  -1   13.97    0.56
  -1  -3   1   32.53    1.08
  -1  -3   1   31.78    1.10
  -1  -3   1   32.14    1.10
   1  -3  -1   27.14    1.08
  -1  -3   1   35.21    1.18
   1  -3  -1   31.78    1.17
  -1  -3   1   28.92    1.08
  -1  -3   1   34.89    1.12
   1  -3  -1   27.91    1.93
  -1  -3   1   32.31    1.13
   1  -3  -1   33.42    1.13
   1  -3  -1   29.20    1.13
   1  -3  -1   30.54    1.09
   1   3  -1   30.35    1.10
  -1   3   1   27.68    1.10
   1   3  -1   30.35    1.11
  -1   3   1   31.22    2.01
   1   3  -1   26.77    2.18
   1   3  -1   31.29    1.10
  -1   3   1   27.28    1.09
   1   3  -1   30.24    1.10
  -1   3   1   28.16    1.09
   1   3  -1   29.65    1.08
  -1   3   1   30.56    1.08
  -1  -3  -1   59.80    2.18
   1  -3   1   55.40    2.09
  -1  -3  -1   62.08    2.09
   1  -3   1   65.63    2.13
   1  -3   1   62.34    2.09
  -1  -3  -1   61.15    2.10
  -1  -3  -1   57.47    2.11
   1  -3   1   64.35    2.17
  -1  -3  -1   60.56    2.14
  -1  -3  -1   61.74    2.12
   1  -3   1   61.31    2.11
   1  -3   1   55.07    2.11
  -1  -3  -1   56.26    2.09
  -1   3  -1   59.50    2.13
   1   3   1   61.01    3.08
  -1   3  -1   59.16    2.10
  -1   3  -1   57.84    2.11
   1   3   1   54.53    2.09
   1   3   1   59.11    2.08
   1   3   1   58.44    2.09
  -1   3  -1   60.06    2.13
  -1   3  -1   59.30    2.09
  -1   3  -1   59.30    3.59
   1   3   1   57.90    2.10
   1   3   1   60.20    2.10
  -3  -3  -1   30.13    1.11
  -3  -3  -1   30.75    2.51
   3  -3   1   29.85    1.09
  -3  -3  -1   28.01    1.08
   3  -3   1   33.35    1.15
  -3  -3  -1   29.46    1.09
   3  -3   1   28.48    1.09
   3  -3   1   29.51    1.07
  -3  -3  -1   29.72    1.07
   3   3   1   26.87    2.34
  -3   3  -1   31.64    1.10
  -3   3  -1   28.48    2.63
   3   3   1   28.10    1.06
   3   3   1   27.62    1.06
  -3   3  -1   29.70    1.07
  -3   3  -1   28.55    1.10
  -5  -3  -1   15.82    0.60
  -5  -3  -1   16.34    0.64
   5  -3   1   15.33    2.70
  -5  -3  -1   15.29    0.63
   5  -3   1   18.83    0.72
  -5  -3  -1   16.00    0.68
  -5  -3  -1   16.17    0.66
  -5  -3  -1   15.57    0.61
   5  -3   1   16.02    0.60
  -5  -3  -1   19.69    2.35
   5  -3   1   16.33    0.68
   5  -3   1   15.88    0.63
   5   3   1   15.46    0.59
   5   3   1   15.44    0.61
  -5   3  -1   23.22    2.63
  -5   3  -1   17.53    0.63
   5   3   1   10.65    1.84
   5   3   1   15.76    0.62
  -5   3  -1   16.46    0.71
  -5   3  -1   15.98    0.63
  -5   3  -1   15.58    0.65
  -7  -3  -1   28.73    3.22
  -7  -3  -1   26.96    1.06
   7  -3   1   28.79    1.07
  -7  -3  -1   27.87    1.02
   7  -3   1   27.81    1.04
  -7  -3  -1   28.22    1.08
   7  -3   1   27.00    1.06
  -7  -3  -1   28.81    1.10
  -7  -3  -1   29.22    1.05
  -7  -3  -1   27.71    1.13
  -7   3  -1   27.53    1.11
  -7   3  -1   29.89    1.06
  -7   3  -1   28.54    1.07
  -7   3  -1   28.80    1.19
   7   3   1   29.52    3.14
   7   3   1   27.05    1.06
  -7   3  -1   29.13    1.06
   7   3   1   27.99    1.05
  -7   3  -1   28.04    3.38
   9  -3   1   65.31    2.29
  -9  -3  -1   65.49    2.37
  -9  -3  -1   61.14    2.42
  -9  -3  -1   69.86    5.63
   9  -3   1   64.41    2.32
   9  -3   1   68.08    2.33
  -9  -3  -1   63.78    2.28
  -9  -3  -1   61.58    2.30
  -9  -3  -1   63.53    2.33
  -9  -3  -1   62.12    2.30
  -9   3  -1   64.73    2.31
   9   3   1   62.14    2.28
  -9   3  -1   64.15    2.33
  -9   3  -1   60.27    6.92
   9   3   1   62.34    5.16
  -9   3  -1   64.85    2.31
   9   3   1   63.26    2.31
  -9   3  -1   63.29    2.47
  -9   3  -1   63.47    2.38
  11  -3   1    2.77    0.19
 -11  -3  -1    1.17    1.65
  11  -3   1    2.53    0.21
  11  -3   1    2.53    2.38
 -11  -3  -1    1.72    0.26
 -11  -3  -1    2.10    0.17
  11  -3   1    2.50    0.21
  11  -3   1    2.59    0.19
 -11  -3  -1    2.28    0.21
 -11  -3  -1    2.27    0.18
 -11  -3  -1    1.99    0.21
 -11  -3  -1    2.28    0.20
 -11   3  -1    2.61    0.20
 -11   3  -1    2.44    1.75
  11   3   1    0.75    1.59
  11   3   1    2.36    0.21
 -11   3  -1    2.97    0.33
 -11   3  -1    2.49    0.19
 -11   3  -1    2.43    0.17
 -11   3  -1    2.53    0.21
  11   3   1    2.27    0.18
 -11   3  -1    1.65    0.24
  13  -3   1   11.75    0.51
  13  -3   1   11.82    0.52
 -13  -3  -1   11.62    0.52
  13  -3   1   11.80    0.54
 -13  -3  -1   11.47    0.53
 -13  -3  -1   11.32    0.50
 -13  -3  -1    6.97    2.56
 -13  -3  -1   11.68    0.55
 -13  -3  -1   11.21    0.58
 -13  -3  -1   10.54    0.66
  13  -3   1    8.16    2.69
  13  -3   1   11.32    0.58
 -13   3  -1   11.84    0.56
 -13   3  -1   11.13    0.53
  13   3   1   10.00    3.01
  13   3   1   11.77    0.59
  13   3   1   10.86    0.51
 -13   3  -1   10.81    0.63
 -13   3  -1   11.89    0.71
 -13   3  -1   12.04    0.53
 -13   3  -1   11.71    0.51
 -13   3  -1   13.81    4.24
 -15  -3  -1    2.96    0.22
  15  -3   1    2.65    0.27
 -15  -3  -1    2.82    0.29
 -15  -3  -1    3.12    0.36
  15  -3   1    2.93    0.26
 -15  -3  -1    2.98    0.24
 -15  -3  -1    2.81    0.24
  15  -3   1    0.96    2.08
  15  -3   1    2.94    0.25
 -15  -3  -1    3.09    0.23
 -15   3  -1    2.99    0.39
  15   3   1    1.95    2.51
 -15   3  -1    2.58    0.25
  15   3   1    3.03    0.24
  15   3   1    2.91    0.24
 -15   3  -1    2.67    0.23
 -15   3  -1    2.47    0.25
 -15   3  -1    2.64    0.21
  15   3   1    2.43    0.26
 -15   3  -1    3.28    0.47
 -15   3  -1    2.41    2.61
 -17  -3  -1   17.14    0.84
  17  -3   1   16.49    0.72
  17  -3   1   17.21    0.79
 -17  -3  -1   16.22    0.71
 -17  -3  -1   30.77    7.59
 -17  -3  -1   16.29    0.75
  17  -3   1   17.01    5.88
  17  -3   1   16.37    0.75
 -17  -3  -1   14.29    0.91
  17  -3   1   16.52    0.75
 -17  -3  -1   16.56    0.76
 -17  -3  -1   16.78    0.74
 -17   3  -1   21.84    6.20
 -17   3  -1   15.35    0.91
 -17   3  -1   17.46    0.79
  17   3   1   16.71    0.78
  17   3   1   17.58    4.53
 -17   3  -1   16.62    0.73
 -17   3  -1   15.96    0.75
  17   3   1   16.39    0.65
  17   3   1   16.16    0.75
 -17   3  -1   16.27    0.74
  17   3   1   17.25    0.74
 -19  -3  -1   12.34    0.64
 -19  -3  -1   13.39    0.65
 -19  -3  -1   13.82    5.71
  19  -3   1   12.93    0.61
  19  -3   1    9.33    4.57
 -19  -3  -1   11.41    0.83
  19  -3   1   14.39    0.67
  19  -3   1   12.76    0.69
 -19  -3  -1   12.36    0.60
 -19  -3  -1   12.67    0.73
 -19   3  -1   13.09    0.65
 -19   3  -1   12.77    0.85
  19   3   1   11.41    0.63
  19   3   1    9.42    4.03
 -19   3  -1   12.77    0.62
 -19   3  -1   13.15    0.68
  19   3   1   12.86    0.63
 -19   3  -1   13.49    0.62
 -19   3  -1   13.22    5.03
  19   3   1   12.30    0.67
  21  -3   1   24.36    6.72
  21  -3   1   11.59    0.71
 -21  -3  -1   11.79    5.66
 -21  -3  -1   12.43    0.64
 -21  -3  -1   12.17    0.65
  21  -3   1   12.30    0.63
 -21  -3  -1   12.18    0.88
  21  -3   1   13.67    0.69
 -21  -3  -1   13.32    0.76
 -21  -3  -1   11.80    0.64
 -21  -3  -1   12.55    0.61
 -21   3  -1   12.35    0.68
  21   3   1   12.49    0.63
 -21   3  -1   12.46    0.66
  21   3   1   11.62    0.66
 -21   3  -1   12.88    0.64
  21   3   1   12.20    6.04
  21   3   1   11.65    0.70
 -21   3  -1   11.18    6.13
 -21   3  -1   13.81    0.90
 -21   3  -1   13.09    0.63
 -23  -3  -1   15.63    0.80
 -23  -3  -1   16.95    0.80
  23  -3   1   17.06    0.84
 -23  -3  -1   18.18    8.41
 -23  -3  -1   16.21    0.78
 -23  -3  -1   14.78    0.74
  23  -3   1   14.88    9.11
  23  -3   1   16.42    0.76
  23  -3   1   16.25    0.87
 -23  -3  -1   14.92    0.90
 -23  -3  -1   16.03    1.18
  23   3   1   16.60    0.78
 -23   3  -1   14.57    1.15
  23   3   1   15.18    0.81
 -23   3  -1   15.09    0.87
  23   3   1   15.91    7.34
 -23   3  -1   15.98    0.76
 -23   3  -1   16.01    0.77
 -23   3  -1   15.07    0.82
 -23   3  -1   13.17    7.35
 -25  -3  -1    1.26    0.30
 -25  -3  -1    0.60    0.28
  25  -3   1    1.01    0.20
  25  -3   1    0.92    0.28
  25  -3   1    1.22    0.30
  25  -3   1    0.84    0.21
 -25  -3  -1    1.17    0.23
 -25  -3  -1    0.81    0.23
 -25  -3  -1    1.53    0.44
 -25  -3  -1    1.24    0.25
  25  -3   1   -4.96    6.11
 -25   3  -1    1.13    0.27
  25   3   1    1.42    0.30
 -25   3  -1    1.56    0.42
 -25   3  -1    1.02    0.28
  25   3   1    0.93    0.29
  25   3   1    0.88    0.25
 -25   3  -1    9.87    9.36
 -25   3  -1    1.51    0.23
 -25   3  -1    1.11    0.23
 -25   3  -1    0.87    0.30
  27  -3   1    7.67    0.85
 -27  -3  -1    8.00    0.53
  27  -3   1    7.74    0.63
 -27  -3  -1    7.55    0.54
  27  -3   1    7.14    0.48
 -27  -3  -1    8.12    0.50
  27  -3   1    5.42   11.42
 -27  -3  -1    7.41    0.57
 -27  -3  -1    7.62    1.11
 -27  -3  -1    6.53    0.69
 -27  -3  -1    8.07    0.86
  27  -3   1    7.45    0.52
 -27   3  -1    7.94    0.68
 -27   3  -1    7.64    0.87
  27   3   1    8.05    0.60
 -27   3  -1    7.59    0.58
 -27   3  -1   -1.29   12.98
 -27   3  -1    7.17    0.48
 -27   3  -1    8.19    0.61
 -27   3  -1    8.10    0.54
  27   3   1    8.26    0.54
  27   3   1    7.65    0.67
  29  -3   1    9.84    0.63
  29  -3   1   10.73    0.80
 -29  -3  -1    8.96    0.56
 -29  -3  -1   10.30    0.85
  29  -3   1   10.77    0.75
  29  -3   1    9.31    0.60
 -29  -3  -1    8.82    0.77
 -29  -3  -1    8.89    0.62
 -29  -3  -1    7.81    0.66
 -29   3  -1    9.49    0.96
 -29   3  -1    8.59    0.68
  29   3   1    9.25    0.63
 -29   3  -1    8.85    0.76
  29   3   1    9.46    0.75
 -29   3  -1    8.98    0.60
 -29   3  -1   10.17    0.66
  31  -3   1   12.61    0.70
 -31  -3  -1   12.09    0.70
 -31  -3  -1   13.20    0.93
  31  -3   1   12.90    0.91
 -31  -3  -1   11.60    0.99
  31  -3   1   13.40    0.75
 -31  -3  -1   12.69    0.79
  31   3   1   13.54    0.78
 -31   3  -1   12.59    0.92
 -31   3  -1   12.93    0.80
 -31   3  -1   13.28    0.75
 -31   3  -1   16.74    1.61
  31   3   1   13.22    1.34
 -31   3  -1   14.78    0.89
 -33  -3  -1    5.55    0.78
 -33  -3  -1    4.58    0.67
  33  -3   1    6.10    0.57
 -33  -3  -1    4.34    0.44
  33  -3   1    7.30    0.70
  33  -3   1    6.77    0.55
  33   3   1    6.33    0.88
 -33   3  -1    5.57    0.88
 -33   3  -1    6.29    0.66
  33   3   1    5.78    0.68
 -33   3  -1    6.49    0.68
 -33   3  -1    6.46    0.57
 -33   3  -1    5.22    0.59
 -34  -4   1    3.22    0.60
 -34  -4   1    2.53    0.51
  34  -4  -1    3.34    0.45
  34  -4  -1    4.27    0.55
 -34  -4   1    2.60    0.47
 -34   4   1    3.45    0.55
  34   4  -1    4.55    0.67
 -34   4   1    3.53    0.51
 -34   4   1    3.15    0.54
 -34   4   1    3.54    0.47
 -34   4   1    5.25    0.97
  32  -4  -1    3.37    0.49
 -32  -4   1    3.08    0.53
 -32  -4   1    2.20    0.40
 -32  -4   1    2.11    0.53
  32  -4  -1    3.48    0.42
 -32  -4   1    2.53    0.31
  32   4  -1    3.79    0.46
 -32   4   1    3.29    0.44
 -32   4   1    2.09    0.41
 -32   4   1    3.46    0.50
 -32   4   1    3.85    0.74
 -30  -4   1   16.18    0.77
 -30  -4   1   13.87    0.86
  30  -4  -1   15.26    0.73
  30  -4  -1   14.74    0.93
 -30  -4   1   15.46    0.88
  30  -4  -1   15.61    0.85
 -30  -4   1   15.43    0.86
 -30  -4   1   14.45    1.08
 -30  -4   1   15.42    1.01
  30   4  -1   17.09    1.02
 -30   4   1   15.27    0.91
 -30   4   1   15.69    0.83
 -30   4   1   15.93    0.88
 -30   4   1   15.08    1.23
  30   4  -1   15.46    0.85
 -30   4   1   13.24    0.92
  28  -4  -1   18.77    1.01
  28  -4  -1   19.03    0.93
  28  -4  -1   18.32    0.82
 -28  -4   1   16.86    0.93
  28  -4  -1   18.09    1.07
 -28  -4   1   18.02    1.19
 -28  -4   1   18.53    0.86
 -28  -4   1   18.18    0.87
 -28  -4   1   17.50    0.94
 -28  -4   1   18.52    1.16
 -28   4   1   17.84    1.28
  28   4  -1   18.84    1.05
 -28   4   1   17.42    0.99
 -28   4   1   18.95    0.96
  28   4  -1   19.94    0.94
 -28   4   1   18.84    1.33
 -28   4   1    3.90   10.79
  26  -4  -1    5.40    9.12
 -26  -4   1    7.49    0.73
  26  -4  -1    7.37    0.43
 -26  -4   1    7.89    0.54
  26  -4  -1    7.63    0.62
 -26  -4   1    6.80    0.74
  26  -4  -1    7.34    0.52
 -26  -4   1    7.81    0.64
 -26  -4   1    7.24    0.53
 -26  -4   1    7.18    0.48
 -26  -4   1    7.94    0.53
 -26   4   1    7.84    0.55
  26   4  -1    8.11    0.64
 -26   4   1    8.75    0.59
 -26   4   1    0.23    9.99
 -26   4   1    7.74    0.62
 -26   4   1    7.75    0.50
 -26   4   1    6.96    0.75
 -24  -4   1    0.91    0.24
 -24  -4   1    1.13    0.22
 -24  -4   1   -2.68    7.06
  24  -4  -1    0.87    0.17
 -24  -4   1    1.02    0.45
 -24  -4   1    1.43    0.32
  24  -4  -1    0.82    0.22
  24  -4  -1    1.10    0.27
 -24  -4   1    1.21    0.24
  24  -4  -1    7.78    4.60
 -24  -4   1    1.21    0.26
  24   4  -1   -1.50    6.71
 -24   4   1    1.14    0.26
 -24   4   1    1.29    0.24
 -24   4   1    1.14    0.30
  24   4  -1    1.21    0.24
  24   4  -1    0.97    0.34
 -24   4   1    0.08    6.78
 -24   4   1    2.01    0.61
 -22  -4   1   25.78    1.07
  22  -4  -1   27.57    1.19
  22  -4  -1   17.94    6.18
  22  -4  -1   25.13    1.13
 -22  -4   1   31.88    8.46
 -22  -4   1   24.10    1.09
 -22  -4   1   25.82    1.13
  22  -4  -1   26.65    1.03
 -22  -4   1   27.25    1.41
  22  -4  -1   23.79    1.13
 -22  -4   1   24.76    1.22
 -22  -4   1   26.61    1.13
  22  -4  -1   25.14    1.09
  22   4  -1   26.62    1.11
  22   4  -1   26.55    1.18
 -22   4   1   25.03    1.13
  22   4  -1   37.86    8.47
 -22   4   1   25.54    1.15
 -22   4   1   61.95   14.00
 -22   4   1   25.27    1.38
  22   4  -1   24.78    1.11
 -22   4   1   25.60    1.10
 -22   4   1   24.52    1.05
  20  -4  -1   28.12    1.19
 -20  -4   1   27.86    1.20
  20  -4  -1   28.48    1.25
  20  -4  -1   27.72    1.22
 -20  -4   1   28.15    1.18
 -20  -4   1   36.04    8.06
  20  -4  -1   34.32    7.29
 -20  -4   1   28.55    1.44
 -20  -4   1   29.55    1.29
 -20  -4   1   27.95    1.21
  20  -4  -1   27.81    1.16
 -20  -4   1   28.08    1.15
 -20   4   1   28.85    1.14
 -20   4   1   30.76    1.44
 -20   4   1   30.15    1.24
  20   4  -1   27.46    1.24
 -20   4   1   29.83    1.21
  20   4  -1   28.21    1.18
 -20   4   1   28.81    1.19
  20   4  -1   28.07    1.18
  20   4  -1   31.32    9.67
 -20   4   1   11.41    5.11
 -18  -4   1   51.95    1.98
 -18  -4   1   51.72    1.99
 -18  -4   1   52.14    2.07
  18  -4  -1   53.60    1.97
 -18  -4   1   51.86    1.94
  18  -4  -1   51.69    2.03
  18  -4  -1   51.09    7.21
  18  -4  -1   50.45    2.03
 -18  -4   1   57.99    9.11
  18  -4  -1   52.21    1.98
 -18  -4   1   51.81    2.22
  18   4  -1   69.55   10.39
 -18   4   1   51.91    1.94
 -18   4   1   49.66    2.17
 -18   4   1   51.98    2.01
 -18   4   1   50.77    2.24
  18   4  -1   49.56    1.96
 -18   4   1   53.18    2.00
  18   4  -1   53.36    1.98
  18   4  -1   51.30    2.02
 -18   4   1   53.72    1.98
 -16  -4   1    6.08    0.38
  16  -4  -1    5.87    0.42
 -16  -4   1    6.00    0.35
  16  -4  -1    8.12    3.30
  16  -4  -1    5.92    0.37
 -16  -4   1    6.18    0.38
 -16  -4   1    7.65    4.83
 -16  -4   1    5.83    0.51
  16  -4  -1    6.75    0.37
  16  -4  -1    6.41    0.42
 -16  -4   1    6.51    0.43
 -16  -4   1    6.87    0.38
  16   4  -1    6.00    0.36
  16   4  -1    6.02    0.36
  16   4  -1    5.68    3.22
 -16   4   1    6.28    0.54
 -16   4   1    6.16    3.18
 -16   4   1    6.85    0.35
 -16   4   1    6.11    0.36
 -16   4   1    6.05    0.48
 -16   4   1    6.15    0.40
 -16   4   1    6.03    0.38
  16   4  -1    6.53    0.41
 -14  -4   1    5.01    0.32
 -14  -4   1    5.47    0.37
  14  -4  -1    4.82    0.30
 -14  -4   1    5.58    0.32
  14  -4  -1    4.59    0.34
 -14  -4   1    5.29    0.46
  14  -4  -1    7.04    2.97
  14  -4  -1    4.91    0.35
 -14  -4   1    5.65    0.33
  14  -4  -1    5.19    0.31
 -14  -4   1    6.72    2.82
 -14  -4   1    5.51    0.30
  14   4  -1    5.19    0.30
 -14   4   1    5.38    0.32
  14   4  -1    4.78    4.49
 -14   4   1    5.14    0.34
 -14   4   1    5.35    0.31
  14   4  -1    5.05    0.31
 -14   4   1    5.34    0.46
 -14   4   1    9.28    4.11
 -14   4   1    5.10    0.28
 -14   4   1    4.91    0.44
 -12  -4   1   26.88    4.52
  12  -4  -1   25.29    5.23
 -12  -4   1   27.49    1.07
  12  -4  -1   27.71    1.12
  12  -4  -1   27.95    1.08
 -12  -4   1   29.33    1.11
 -12  -4   1   29.07    1.11
  12  -4  -1   27.92    1.09
 -12  -4   1   30.23    1.17
  12  -4  -1   29.13    1.16
 -12  -4   1   28.61    1.12
  12   4  -1   27.54    1.07
 -12   4   1   33.54    5.32
 -12   4   1   27.42    1.11
  12   4  -1   25.61    4.26
  12   4  -1   27.56    1.11
 -12   4   1   26.78    1.18
 -12   4   1   28.92    1.08
 -12   4   1   27.32    1.10
 -12   4   1   29.05    1.10
 -12   4   1   28.83    1.27
  12   4  -1   29.01    1.10
  10  -4  -1   50.85    1.95
 -10  -4   1   50.65    1.96
 -10  -4   1   53.60    1.96
 -10  -4   1   54.34    2.00
  10  -4  -1   56.35    2.00
 -10  -4   1   53.30    1.94
 -10  -4   1   48.17    5.13
  10  -4  -1   56.35    5.03
 -10  -4   1   50.18    1.91
 -10  -4   1   53.62    2.05
  10  -4  -1   54.88    1.92
  10  -4  -1   53.44    1.94
  10   4  -1   48.40    1.90
 -10   4   1   52.51    1.92
  10   4  -1   53.05    1.94
 -10   4   1   51.89    5.07
  10   4  -1   53.28    1.95
 -10   4   1   53.92    1.96
  10   4  -1   57.50    5.14
 -10   4   1   52.94    2.01
 -10   4   1   56.03    1.94
 -10   4   1   54.55    2.09
   8  -4  -1   81.68    2.74
  -8  -4   1   73.31    2.69
  -8  -4   1   76.69    2.65
  -8  -4   1   76.58    2.68
   8  -4  -1   73.25    2.69
  -8  -4   1   71.27    2.70
  -8  -4   1   76.49    2.79
   8  -4  -1   81.38    5.60
  -8  -4   1   68.70    5.61
  -8  -4   1   76.58    2.73
   8  -4  -1   73.88    2.68
  -8   4   1   74.06    2.69
  -8   4   1   73.37    2.67
   8   4  -1   73.36    5.52
  -8   4   1   76.86    2.79
  -8   4   1   75.78    2.73
   8   4  -1   74.89    2.69
   8   4  -1   72.90    2.68
  -8   4   1   68.64    5.35
  -6  -4   1   21.98    0.84
   6  -4  -1   20.44    0.79
   6  -4  -1   21.44    0.80
   6  -4  -1   23.81    0.93
  -6  -4   1   20.85    0.88
  -6  -4   1   20.52    0.80
  -6  -4   1   18.98    0.81
  -6  -4   1   19.12    3.06
  -6  -4   1   19.15    0.76
  -6  -4   1   21.18    0.79
   6   4  -1   20.42    0.79
  -6   4   1   21.43    0.82
  -6   4   1   22.30    2.69
   6   4  -1   20.84    3.30
  -6   4   1   20.73    0.86
   6   4  -1   21.19    0.82
  -6   4   1   20.24    0.80
   4  -4  -1    1.46    0.20
   4  -4  -1    1.89    1.58
   4  -4  -1    1.24    0.10
  -4  -4   1    1.30    0.14
   4  -4  -1    1.17    0.09
   4  -4  -1    1.38    0.14
  -4  -4   1    1.20    0.13
  -4  -4   1    1.24    0.10
  -4  -4   1    1.18    0.11
  -4  -4   1    1.28    0.16
  -4  -4   1    0.97    0.09
   4   4  -1    1.12    0.10
  -4   4   1    1.20    0.11
  -4   4   1    1.77    0.94
  -4   4   1    1.29    0.14
   4   4  -1    0.71    0.90
  -4   4   1    0.94    0.09
   4   4  -1    1.04    0.11
  -4   4   1    1.35    0.12
   4   4  -1    1.23    0.11
   2  -4  -1    3.87    0.19
   2  -4  -1    5.34    1.22
   2  -4  -1    5.42    0.31
  -2  -4   1    4.44    0.19
   2  -4  -1    4.80    0.25
  -2  -4   1    4.65    0.25
   2  -4  -1    4.88    0.21
  -2  -4   1    5.02    0.23
  -2  -4   1    5.01    0.29
  -2  -4   1    4.65    0.21
  -2  -4   1    4.21    0.19
   2  -4  -1    4.99    0.25
   2  -4  -1    4.60    0.21
  -2  -4   1    4.33    0.21
  -2   4   1    6.66    1.38
   2   4  -1    4.22    0.19
   2   4  -1    4.51    0.24
   2   4  -1    4.49    0.21
   2   4  -1    6.53    1.44
   2   4  -1    4.46    0.20
  -2   4   1    4.31    0.20
  -2   4   1    4.11    0.20
   0  -4   1   46.68    1.67
   0  -4  -1   44.88    1.67
   0  -4   1   49.71    1.66
   0  -4   1   48.13    1.61
   0  -4  -1   49.11    1.67
   0  -4   1   41.82    1.60
   0  -4   1   51.93    1.76
   0  -4  -1   48.65    1.74
   0  -4  -1   44.16    1.61
   0  -4  -1   42.19    1.63
   0  -4  -1   41.58    2.79
   0   4  -1   44.50    1.65
   0   4  -1   46.50    1.61
   0   4  -1   46.72    1.62
   0   4   1   44.01    1.62
   0   4  -1   41.27    3.11
   0   4   1   43.08    2.77
   0   4  -1   45.19    1.65
   0   4  -1   47.20    1.64
   0   4  -1   44.25    1.63
   0   4   1   41.02    1.62
  -2  -4  -1   17.00    0.66
  -2  -4  -1   17.12    0.66
   2  -4   1   16.30    0.63
   2  -4   1   18.93    0.68
   2  -4   1   17.00    0.66
   2  -4   1   18.94    0.74
  -2  -4  -1   18.10    0.74
  -2  -4  -1   16.91    0.70
   2  -4   1   13.31    1.93
   2  -4   1   18.29    0.64
   2   4   1   16.85    1.97
   2   4   1   16.33    0.64
   2   4   1   16.70    0.63
  -2   4  -1   17.22    0.64
  -2   4  -1   17.35    0.69
   2   4   1   15.10    0.62
  -2   4  -1   15.43    2.10
   2   4   1   16.29    0.64
  -2   4  -1   16.79    0.68
   2   4   1   18.15    1.80
  -2   4  -1   17.39    0.66
   2   4   1   16.54    0.64
  -4  -4  -1   42.54    1.70
  -4  -4  -1   45.01    1.67
   4  -4   1   46.33    1.62
  -4  -4  -1   45.39    1.62
   4  -4   1   44.60    3.75
   4  -4   1   46.00    1.65
  -4  -4  -1   44.38    1.64
  -4  -4  -1   41.56    3.52
   4  -4   1   50.72    1.73
  -4  -4  -1   42.08    1.64
  -4   4  -1   44.28    1.65
  -4   4  -1   48.03    3.86
  -4   4  -1   43.88    1.62
   4   4   1   45.72    3.49
  -4   4  -1   45.83    1.64
   4   4   1   42.60    1.61
   4   4   1   42.27    1.62
  -4   4  -1   47.16    1.64
  -4   4  -1   46.35    1.70
  -6  -4  -1   24.99    0.92
  -6  -4  -1   27.74    3.13
   6  -4   1   25.49    0.97
  -6  -4  -1   23.42    0.94
  -6  -4  -1   24.04    1.02
   6  -4   1   28.32    1.06
  -6  -4  -1   25.36    0.99
  -6  -4  -1   24.42    0.92
   6  -4   1   20.93    2.96
   6  -4   1   24.17    0.94
   6  -4   1   23.85    0.90
  -6  -4  -1   24.26    0.96
   6   4   1   23.62    0.93
   6   4   1   24.63    2.82
  -6   4  -1   25.33    1.05
   6   4   1   22.84    0.92
  -6   4  -1   25.68    0.97
   6   4   1   24.37    0.93
  -6   4  -1   24.60    0.95
  -6   4  -1   23.36    3.14
  -6   4  -1   25.32    0.94
   8  -4   1    6.37    0.30
  -8  -4  -1    6.27    0.33
  -8  -4  -1    6.78    0.38
   8  -4   1    9.45    2.41
   8  -4   1    6.71    0.34
  -8  -4  -1    6.78    0.32
  -8  -4  -1    8.13    2.48
   8  -4   1    7.07    0.36
  -8  -4  -1    6.85    0.35
  -8  -4  -1    6.93    0.41
  -8   4  -1    6.16    1.93
   8   4   1    6.65    0.33
   8   4   1    5.06    1.94
   8   4   1    7.00    0.33
  -8   4  -1    6.88    0.45
  -8   4  -1    7.17    0.33
  -8   4  -1    6.93    0.35
   8   4   1    6.30    0.31
  -8   4  -1    7.26    0.38
 -10  -4  -1   29.97    1.19
 -10  -4  -1   32.23    4.19
  10  -4   1   31.80    1.22
  10  -4   1   31.56    1.18
  10  -4   1   29.77    4.15
 -10  -4  -1   31.31    1.30
 -10  -4  -1   31.90    1.22
 -10  -4  -1   31.97    1.26
 -10  -4  -1   31.32    1.18
  10  -4   1   30.44    1.20
  10  -4   1   30.60    1.16
 -10  -4  -1   29.66    1.14
  10   4   1   29.67    1.15
 -10   4  -1   33.03    1.22
 -10   4  -1   32.09    1.19
 -10   4  -1   29.89    1.26
  10   4   1   30.36    3.89
 -10   4  -1   56.55    7.53
  10   4   1   31.01    1.19
 -10   4  -1   29.13    1.35
 -10   4  -1   32.23    1.19
  10   4   1   30.43    1.19
 -12  -4  -1   21.23    0.81
 -12  -4  -1   20.33    0.84
 -12  -4  -1   21.09    0.88
 -12  -4  -1   20.22    1.00
 -12  -4  -1   20.45    0.96
  12  -4   1   23.63    4.39
  12  -4   1   21.21    0.84
  12  -4   1   20.70    0.87
 -12  -4  -1   20.64    0.92
 -12  -4  -1   20.40    0.85
 -12  -4  -1   18.12    3.70
  12  -4   1   20.77    0.83
  12  -4   1   21.81    0.89
 -12   4  -1   20.35    0.95
  12   4   1   16.38    3.62
 -12   4  -1   21.07    1.05
  12   4   1   20.93    0.87
  12   4   1   20.54    0.85
 -12   4  -1   22.03    0.88
 -12   4  -1   13.81    3.33
 -12   4  -1   22.27    0.85
 -12   4  -1   21.73    0.84
  12   4   1   20.13    0.82
 -12   4  -1   20.24    0.85
 -14  -4  -1   31.00    7.02
  14  -4   1   21.29    0.91
 -14  -4  -1   21.18    0.88
 -14  -4  -1   21.72    0.91
 -14  -4  -1   20.12    1.05
 -14  -4  -1   21.29    0.84
 -14  -4  -1   21.00    0.88
  14  -4   1   31.78    8.14
 -14  -4  -1   21.60    0.96
  14  -4   1   21.19    0.87
  14  -4   1   20.90    0.91
 -14  -4  -1   20.51    1.15
  14  -4   1   21.97    0.87
 -14   4  -1   20.33    0.86
 -14   4  -1   19.65    1.00
 -14   4  -1   21.28    0.91
  14   4   1   22.97    0.91
 -14   4  -1   33.39    7.01
  14   4   1   24.38    5.06
 -14   4  -1   21.60    0.87
  14   4   1   21.02    0.88
 -14   4  -1   20.21    0.88
  14   4   1   20.76    0.85
 -16  -4  -1   10.50    0.54
  16  -4   1    4.59    2.93
 -16  -4  -1   11.08    0.55
  16  -4   1   10.06    0.57
 -16  -4  -1   10.49    0.61
 -16  -4  -1    3.94    3.71
 -16  -4  -1   10.35    0.53
  16  -4   1   10.95    0.52
  16  -4   1   10.89    0.56
 -16  -4  -1    8.91    0.66
  16  -4   1   10.93    0.53
 -16  -4  -1   10.26    0.48
 -16   4  -1   10.10    0.54
 -16   4  -1   10.50    0.51
  16   4   1   10.20    0.52
 -16   4  -1   10.08    0.66
 -16   4  -1   10.04    3.90
 -16   4  -1   10.00    0.74
  16   4   1   10.14    0.51
  16   4   1    6.62    3.28
  16   4   1   10.37    0.56
 -16   4  -1   10.51    0.51
 -16   4  -1   11.69    0.58
  18  -4   1   21.17    0.90
 -18  -4  -1   19.14    0.89
 -18  -4  -1   20.20    0.84
 -18  -4  -1   20.96    0.92
  18  -4   1   19.99    0.94
  18  -4   1   20.39    0.92
  18  -4   1   19.73    0.87
 -18  -4  -1   20.54    1.13
 -18  -4  -1   20.60    1.06
 -18  -4  -1   19.65    0.89
  18  -4   1   22.16    5.19
 -18  -4  -1   21.26    1.01
 -18  -4  -1   13.10    5.18
 -18   4  -1   21.73    0.92
 -18   4  -1   20.61    0.88
  18   4   1   21.41    0.94
  18   4   1   10.70    4.47
 -18   4  -1   21.34    1.11
  18   4   1   19.37    0.88
  18   4   1   20.67    0.89
 -18   4  -1   21.64    5.82
 -18   4  -1   20.42    0.87
 -18   4  -1   18.89    0.92
 -20  -4  -1   14.76    0.74
 -20  -4  -1    8.93    4.81
 -20  -4  -1   15.81    0.99
 -20  -4  -1   14.75    0.74
  20  -4   1   16.30    0.82
  20  -4   1   16.31    0.76
  20  -4   1   16.30    0.73
  20  -4   1    4.74    5.00
 -20  -4  -1   15.50    0.76
 -20  -4  -1   14.61    0.84
 -20  -4  -1   15.24    0.91
 -20  -4  -1   15.19    0.69
 -20   4  -1   15.26    0.72
 -20   4  -1   16.26    0.79
 -20   4  -1   15.62    0.73
 -20   4  -1   15.96    0.99
 -20   4  -1   16.62    0.78
  20   4   1   14.12    5.83
  20   4   1   15.42    0.74
  20   4   1   15.42    0.80
 -20   4  -1   14.24    5.51
  20   4   1   14.49    0.73
 -22  -4  -1   13.67    6.31
 -22  -4  -1   18.00    0.89
  22  -4   1   18.36    0.95
 -22  -4  -1   19.53    1.09
  22  -4   1   18.56    0.86
  22  -4   1   17.95    6.55
 -22  -4  -1   18.51    1.01
 -22  -4  -1   17.76    0.88
 -22  -4  -1   19.70    1.17
  22  -4   1   19.88    0.92
 -22  -4  -1   19.08    0.88
 -22  -4  -1   19.18    0.83
 -22   4  -1   19.03    0.92
 -22   4  -1   18.01    1.13
  22   4   1   18.77    0.95
 -22   4  -1   10.28    6.45
 -22   4  -1   19.65    0.87
 -22   4  -1   18.33    0.86
 -22   4  -1   19.47    0.91
  22   4   1   18.59    0.88
  22   4   1   19.91    7.06
  22   4   1   18.59    0.88
  24  -4   1    2.76    0.32
  24  -4   1    2.41    0.28
  24  -4   1    3.41    0.40
 -24  -4  -1    3.48    0.53
  24  -4   1    3.00    0.40
 -24  -4  -1    3.15    0.34
 -24  -4  -1    2.99    0.35
 -24  -4  -1    3.58    0.50
  24  -4   1    4.37    6.32
 -24  -4  -1    2.77    0.31
 -24  -4  -1    3.73    0.35
  24   4   1    3.12    0.42
 -24   4  -1    3.02    0.37
 -24   4  -1    2.17    7.63
 -24   4  -1    3.07    0.30
 -24   4  -1    3.18    0.43
 -24   4  -1    3.25    0.33
 -24   4  -1    3.26    0.38
  24   4   1    3.09    0.36
 -24   4  -1    2.48    0.51
  24   4   1    3.68    0.36
 -26  -4  -1    2.50    0.47
 -26  -4  -1    3.52    0.56
  26  -4   1    3.32    0.47
 -26  -4  -1    3.18    0.36
 -26  -4  -1    3.16    0.37
  26  -4   1    3.80    0.45
  26  -4   1    3.68    0.39
  26  -4   1    3.50    0.33
 -26  -4  -1    2.90    0.54
 -26   4  -1    3.47    0.47
 -26   4  -1    3.51    0.47
 -26   4  -1    3.95    0.70
  26   4   1    4.10    0.39
  26   4   1    3.91    0.78
 -26   4  -1    9.25   10.39
 -26   4  -1    3.98    0.38
 -26   4  -1    3.16    0.33
 -26   4  -1    3.58    0.44
 -28  -4  -1   15.60    1.04
  28  -4   1   16.53    0.85
 -28  -4  -1   12.64    0.95
 -28  -4  -1   15.20    1.23
 -28  -4  -1   15.02    0.86
  28  -4   1   16.92    0.78
  28  -4   1   15.90    0.99
 -28  -4  -1   15.58    0.83
 -28   4  -1   16.64    1.01
 -28   4  -1   18.86    1.27
 -28   4  -1   16.61    0.94
 -28   4  -1   15.05    0.78
 -28   4  -1   18.68    0.92
  28   4   1   17.74    1.02
 -30  -4  -1    8.42    0.76
  30  -4   1    9.38    0.78
 -30  -4  -1    9.12    0.81
 -30  -4  -1    8.15    0.56
  30  -4   1    8.54    0.71
 -30  -4  -1   10.16    0.72
  30  -4   1    9.41    0.63
  30   4   1    8.47    0.61
 -30   4  -1    8.86    0.74
 -30   4  -1    8.74    0.61
 -30   4  -1    8.76    0.66
 -30   4  -1    9.16    0.72
  30   4   1    9.19    0.77
 -30   4  -1    9.23    0.92
  32  -4   1   11.04    1.19
  32  -4   1   11.26    0.70
 -32  -4  -1   10.03    0.96
 -32  -4  -1    9.39    0.64
 -32  -4  -1   11.83    0.92
  32   4   1   13.35    0.95
 -32   4  -1   10.26    0.84
 -32   4  -1   10.63    1.10
  32   4   1   12.06    0.77
 -32   4  -1    9.91    0.71
 -32   4  -1   11.90    0.76
 -32   4  -1   10.18    0.79
  33  -5  -1    2.18    0.44
 -33  -5   1    2.35    0.43
 -33  -5   1    1.96    0.30
 -33  -5   1    2.20    0.49
 -33   5   1    3.17    0.46
  33   5  -1    2.39    0.42
 -33   5   1    2.63    0.49
  33   5  -1    2.49    0.55
 -33   5   1    2.32    0.69
 -33   5   1    1.88    0.38
 -33   5   1    2.33    0.47
 -31  -5   1    4.10    0.61
 -31  -5   1    3.44    0.63
 -31  -5   1    4.53    0.50
 -31  -5   1    3.80    0.38
  31  -5  -1    4.22    0.46
  31  -5  -1    4.51    0.54
 -31   5   1    4.49    0.52
 -31   5   1    4.72    0.53
  31   5  -1    4.51    0.49
 -31   5   1    4.19    0.49
  31   5  -1    4.58    0.60
 -31   5   1    4.90    0.84
 -29  -5   1   10.83    0.91
 -29  -5   1   10.49    0.62
  29  -5  -1   11.12    0.76
 -29  -5   1    9.38    0.71
 -29  -5   1   10.74    0.83
  29  -5  -1   11.26    0.71
 -29   5   1   11.62    0.73
 -29   5   1   10.83    1.03
 -29   5   1   11.26    0.67
  29   5  -1   11.67    0.84
  29   5  -1   11.08    0.82
 -29   5   1   12.29    0.77
 -29   5   1   10.66    0.79
  27  -5  -1    5.27    0.54
 -27  -5   1    5.30    0.40
 -27  -5   1    4.27    0.45
  27  -5  -1    4.46    0.46
 -27  -5   1    5.13    0.46
 -27  -5   1    4.62    0.39
 -27  -5   1    5.30    0.63
  27  -5  -1   -5.19    8.76
 -27  -5   1    4.71    0.54
 -27   5   1    4.18    9.78
 -27   5   1    4.76    0.43
  27   5  -1    4.29    0.45
 -27   5   1    5.87    0.51
 -27   5   1    4.25    0.51
  25  -5  -1   10.46   10.04
 -25  -5   1    2.60    0.37
  25  -5  -1    2.20    0.25
  25  -5  -1    2.62    0.33
 -25  -5   1    2.75    0.35
  25  -5  -1    2.46    0.34
  25  -5  -1    1.96    0.33
 -25  -5   1    2.28    0.28
 -25  -5   1    1.71    0.48
 -25  -5   1    2.59    0.30
  25  -5  -1    2.47    0.40
 -25  -5   1    3.00    0.45
 -25   5   1    2.45    0.38
 -25   5   1    2.48    0.37
 -25   5   1    1.91    0.30
 -25   5   1    6.69    8.02
  25   5  -1    2.09    0.38
 -25   5   1    2.15    0.54
 -23  -5   1   16.03    0.87
  23  -5  -1   14.54    0.75
 -23  -5   1   13.79    0.66
 -23  -5   1    7.47    7.25
  23  -5  -1   12.75    0.75
 -23  -5   1   13.72    0.73
 -23  -5   1   12.84    0.72
  23  -5  -1   14.03    0.71
  23  -5  -1   20.67    9.33
  23  -5  -1   14.03    0.81
 -23  -5   1   14.29    0.71
 -23  -5   1   13.38    0.92
 -23   5   1   14.51    0.75
  23   5  -1   14.18    0.73
 -23   5   1   14.08    0.97
 -23   5   1   13.63    0.77
  23   5  -1   18.11    7.36
 -23   5   1    3.90    7.05
 -23   5   1   14.46    0.72
  23   5  -1   14.61    0.81
 -21  -5   1   33.33    1.36
 -21  -5   1   33.20    1.30
 -21  -5   1   31.33    1.36
 -21  -5   1   34.37    1.40
 -21  -5   1   33.13    1.58
  21  -5  -1   32.21    1.36
  21  -5  -1   26.51    7.44
 -21  -5   1   35.55    1.50
 -21  -5   1   23.28    7.18
  21  -5  -1   32.96    1.35
  21  -5  -1   32.75    1.42
 -21   5   1   32.51    1.38
 -21   5   1   33.30    1.41
 -21   5   1   31.87    1.30
 -21   5   1   35.49    8.87
  21   5  -1   33.71    1.36
 -21   5   1   33.30    1.60
  21   5  -1   29.19    7.63
  21   5  -1   32.38    1.41
 -21   5   1   32.89    1.35
 -19  -5   1   19.12    0.86
  19  -5  -1   19.29    0.92
  19  -5  -1   18.87    0.92
 -19  -5   1   19.41    0.89
 -19  -5   1   19.09    0.86
  19  -5  -1   19.04    0.85
  19  -5  -1    8.21    3.74
 -19  -5   1   19.36    1.04
  19  -5  -1   18.95    0.85
 -19  -5   1   18.54    0.81
 -19  -5   1   20.06    0.97
 -19  -5   1   19.18    6.31
  19   5  -1   20.32    0.87
  19   5  -1   12.62    4.48
 -19   5   1   18.68    0.81
  19   5  -1   19.54    0.91
 -19   5   1   19.15    1.05
 -19   5   1   19.15    1.10
 -19   5   1   18.87    0.87
 -19   5   1   12.54    5.50
 -19   5   1   19.36    0.85
 -19   5   1   20.79    0.91
 -17  -5   1    0.75    0.23
  17  -5  -1    1.33    0.21
 -17  -5   1    1.06    0.23
  17  -5  -1    1.04    0.23
 -17  -5   1    1.05    0.20
  17  -5  -1    1.22    0.20
 -17  -5   1    1.11    0.17
 -17  -5   1    1.57    3.09
  17  -5  -1    1.65    3.37
 -17  -5   1    1.34    0.19
  17  -5  -1    1.01    0.23
 -17   5   1    1.27    0.20
 -17   5   1    1.16    0.28
 -17   5   1    1.25    0.21
  17   5  -1    0.84    0.17
  17   5  -1    0.77    2.88
 -17   5   1    5.57    6.43
 -17   5   1    1.62    0.27
 -17   5   1    1.07    0.30
 -17   5   1    1.43    0.18
  17   5  -1    0.95    0.22
  17   5  -1    1.09    0.18
  15  -5  -1   35.43    1.44
 -15  -5   1   34.75    1.37
 -15  -5   1   36.90    1.46
  15  -5  -1   35.19    1.35
  15  -5  -1   27.13    5.51
 -15  -5   1   36.07    1.38
 -15  -5   1   34.10    1.39
  15  -5  -1   33.00    1.40
  15  -5  -1   35.67    1.36
 -15  -5   1   29.43    5.44
 -15  -5   1   37.48    1.55
 -15   5   1   54.45    8.92
 -15   5   1   32.62    1.48
  15   5  -1   46.17    6.89
 -15   5   1   35.52    1.40
  15   5  -1   33.77    1.33
 -15   5   1   35.64    1.38
  15   5  -1   35.81    1.40
 -15   5   1   34.46    1.33
  15   5  -1   35.78    1.37
 -15   5   1   33.55    1.58
 -15   5   1   32.94    1.40
 -13  -5   1    3.56    0.30
 -13  -5   1    3.47    0.25
 -13  -5   1    5.89    3.22
 -13  -5   1    3.28    0.21
  13  -5  -1    3.30    0.23
 -13  -5   1    3.06    0.33
  13  -5  -1    2.96    0.29
 -13  -5   1    3.39    0.26
  13  -5  -1    2.91    0.23
  13  -5  -1    2.84    0.31
 -13  -5   1    3.53    0.25
 -13   5   1    3.05    0.21
  13   5  -1    3.32    0.22
 -13   5   1    3.40    0.25
 -13   5   1    3.92    0.38
 -13   5   1    3.37    0.27
  13   5  -1    6.84    2.96
  13   5  -1    3.45    0.27
  13   5  -1    3.25    0.24
 -13   5   1    2.51    2.36
 -11  -5   1   71.92    2.74
  11  -5  -1   71.17    2.57
 -11  -5   1   69.25    2.56
  11  -5  -1   68.95    2.62
 -11  -5   1   72.92    6.71
  11  -5  -1   78.21    2.68
 -11  -5   1   74.17    2.68
 -11  -5   1   74.70    2.62
  11  -5  -1   71.11    2.60
 -11  -5   1   67.71    2.63
 -11  -5   1   72.61    2.60
  11  -5  -1   84.17    6.45
  11   5  -1   70.68    2.61
 -11   5   1   69.59    6.38
  11   5  -1   70.80    6.20
 -11   5   1   69.48    2.62
 -11   5   1   68.85    2.69
  11   5  -1   72.56    2.62
 -11   5   1   72.63    2.58
 -11   5   1   72.56    2.77
 -11   5   1   71.96    2.61
  -9  -5   1   51.43    1.91
  -9  -5   1   52.90    2.04
  -9  -5   1   51.06    5.21
   9  -5  -1   51.11    1.91
   9  -5  -1   57.74    2.00
   9  -5  -1   46.08    4.61
   9  -5  -1   50.27    1.93
  -9  -5   1   55.36    1.99
  -9  -5   1   51.47    1.95
  -9  -5   1   53.77    1.94
   9  -5  -1   51.11    1.88
  -9   5   1   52.56    1.93
  -9   5   1   51.97    1.97
  -9   5   1   53.32    2.05
   9   5  -1   50.48    1.92
  -9   5   1   51.16    1.91
   9   5  -1   52.58    1.92
  -9   5   1   62.85    5.28
   9   5  -1   51.45    4.91
  -7  -5   1   10.05    0.48
   7  -5  -1   10.94    0.59
  -7  -5   1   13.64    3.06
   7  -5  -1   10.47    0.46
  -7  -5   1   10.94    0.55
  -7  -5   1   10.39    0.50
  -7  -5   1   10.49    0.46
   7  -5  -1    9.74    0.44
  -7  -5   1   10.02    0.41
   7  -5  -1   10.95    0.51
  -7  -5   1   10.05    0.44
   7   5  -1   11.20    2.54
  -7   5   1   10.49    0.46
  -7   5   1   10.81    0.49
  -7   5   1   12.46    2.78
  -7   5   1   10.12    0.53
   7   5  -1   10.29    0.45
  -7   5   1    9.98    0.43
  -5  -5   1   19.87    0.77
  -5  -5   1   20.82    0.86
   5  -5  -1   19.59    0.76
   5  -5  -1   21.12    0.81
  -5  -5   1   20.76    0.77
  -5  -5   1   19.46    0.79
  -5  -5   1   20.25    0.81
   5  -5  -1   19.06    0.73
   5  -5  -1   20.95    0.89
  -5  -5   1   18.50    0.72
  -5  -5   1   19.07    0.74
   5  -5  -1   19.21    0.75
  -5   5   1   18.51    0.73
   5   5  -1   19.56    0.75
   5   5  -1   18.08    0.75
  -5   5   1   19.53    0.76
  -5   5   1   19.86    0.81
  -5   5   1   18.72    2.51
   5   5  -1   16.24    2.66
  -5   5   1   19.29    0.78
   5   5  -1   19.04    0.76
   3  -5  -1   84.97    2.96
  -3  -5   1   85.55    2.93
  -3  -5   1   88.24    3.03
   3  -5  -1   87.46    3.05
   3  -5  -1   80.40    2.90
   3  -5  -1   84.90    2.90
   3  -5  -1   85.04    4.88
  -3  -5   1   81.52    2.90
  -3  -5   1   86.46    2.96
  -3   5   1   78.71    2.93
  -3   5   1   79.20    2.90
   3   5  -1   79.26    2.92
   3   5  -1   78.16    4.88
   3   5  -1   84.01    2.89
  -3   5   1   77.58    2.91
   3   5  -1   79.23    2.88
   3   5  -1   80.34    2.91
  -3   5   1   79.03    4.80
  -3   5   1   76.93    2.88
  -1  -5   1   44.96    1.59
  -1  -5   1   45.59    1.61
   1  -5  -1   47.10    1.65
  -1  -5   1   48.57    1.65
   1  -5  -1   44.96    1.66
   1  -5  -1   48.09    1.74
  -1  -5   1   46.42    1.66
   1  -5  -1   44.02    1.61
   1  -5  -1   47.45    3.21
  -1  -5   1   50.24    1.74
   1   5  -1   41.96    1.59
   1   5  -1   42.48    1.62
   1   5  -1   43.40    1.61
  -1   5   1   41.75    1.59
  -1   5   1   43.39    3.12
   1   5  -1   43.08    3.37
  -1   5   1   42.83    1.62
   1   5  -1   45.90    1.62
   1   5  -1   41.33    1.63
  -1   5   1   40.59    1.60
   1  -5   1  118.82    4.42
   1  -5   1  134.04    4.50
   1  -5   1  131.07    4.47
   1  -5   1  131.57    4.50
  -1  -5  -1  135.35    4.49
  -1  -5  -1  134.94    4.59
  -1  -5  -1  129.09    4.43
  -1  -5  -1  122.58    4.47
   1  -5   1  132.51    4.43
   1  -5   1  135.09    4.58
  -1   5  -1  120.77    4.44
   1   5   1  123.59    4.44
  -1   5  -1  124.86    4.49
   1   5   1  120.22    4.45
  -1   5  -1  113.10    6.54
  -1   5  -1  121.36    4.46
   1   5   1  124.74    6.13
   1   5   1  124.10    4.42
   3  -5   1   17.15    2.84
  -3  -5  -1   18.46    0.76
   3  -5   1   19.05    0.74
   3  -5   1   18.33    0.69
   3  -5   1   20.08    0.81
  -3  -5  -1   17.11    0.71
  -3  -5  -1   18.39    0.80
  -3  -5  -1   16.77    0.70
   3   5   1   17.78    0.68
   3   5   1   16.24    2.10
   3   5   1   16.68    0.69
  -3   5  -1   17.85    0.76
  -3   5  -1   18.43    0.74
  -3   5  -1   18.20    0.71
  -3   5  -1   17.33    0.70
  -3   5  -1   19.30    2.65
   3   5   1   15.38    2.21
  -3   5  -1   17.95    0.68
   5  -5   1    1.79    0.23
  -5  -5  -1    1.43    0.13
  -5  -5  -1    0.50    1.09
   5  -5   1    1.80    0.17
  -5  -5  -1    1.39    0.18
  -5  -5  -1    1.39    0.15
   5  -5   1    1.80    0.15
  -5  -5  -1    1.60    0.20
   5  -5   1    0.48    0.98
  -5  -5  -1    1.53    0.14
  -5   5  -1    1.42    0.15
  -5   5  -1    1.68    0.16
   5   5   1    1.61    0.14
  -5   5  -1    1.49    0.13
  -5   5  -1    1.72    0.18
   5   5   1    3.08    1.51
  -5   5  -1    1.91    0.24
  -5   5  -1    0.91    0.89
   5   5   1    1.64    0.13
   5   5   1    1.60    0.14
   7  -5   1   32.64    3.91
  -7  -5  -1   32.33    1.32
   7  -5   1   31.93    1.20
  -7  -5  -1   30.56    1.18
  -7  -5  -1   32.58    3.72
  -7  -5  -1   30.61    1.22
  -7  -5  -1   33.11    1.27
   7  -5   1   33.80    1.34
   7  -5   1   30.73    1.21
  -7  -5  -1   31.67    1.18
  -7  -5  -1   32.46    1.23
   7  -5   1   32.72    1.24
  -7   5  -1   33.45    1.22
  -7   5  -1   32.65    1.33
  -7   5  -1   32.14    1.25
   7   5   1   39.32    3.84
   7   5   1   29.40    1.18
  -7   5  -1   35.99    4.04
   7   5   1   30.91    1.20
   7   5   1   31.47    1.20
   9  -5   1    1.33    0.17
  -9  -5  -1    1.17    0.15
  -9  -5  -1    1.34    0.16
   9  -5   1    1.13    0.17
   9  -5   1    1.11    0.14
  -9  -5  -1    1.28    0.19
  -9  -5  -1    1.32    0.15
  -9  -5  -1    3.25    2.12
   9  -5   1    1.09    0.12
  -9  -5  -1    1.33    0.22
  -9  -5  -1    1.23    0.12
   9  -5   1    1.15    1.45
   9   5   1    1.25    0.15
   9   5   1    1.50    1.70
  -9   5  -1    1.05    0.16
   9   5   1    1.19    0.11
  -9   5  -1    1.19    0.15
  -9   5  -1    1.06    0.18
   9   5   1    1.30    0.16
  -9   5  -1    1.07    0.23
  -9   5  -1   -0.19    1.40
 -11  -5  -1    9.22    0.54
 -11  -5  -1    9.53    0.51
  11  -5   1    9.85    0.48
 -11  -5  -1    8.65    0.41
  11  -5   1    8.30    0.44
 -11  -5  -1    8.35    0.43
 -11  -5  -1    8.58    0.45
 -11  -5  -1   11.42    3.52
  11  -5   1    8.64    0.40
  11  -5   1    3.86    2.14
  11  -5   1    8.69    0.42
 -11   5  -1    8.44    0.50
  11   5   1    8.81    0.43
 -11   5  -1   15.05    3.92
 -11   5  -1    9.23    0.42
  11   5   1   10.83    3.01
 -11   5  -1    9.00    0.58
  11   5   1    8.86    0.44
  11   5   1    8.11    0.38
 -11   5  -1    8.68    0.45
 -11   5  -1    8.72    0.43
 -13  -5  -1   38.67    1.46
 -13  -5  -1   36.37    1.90
 -13  -5  -1   36.65    1.44
  13  -5   1   37.01    1.39
 -13  -5  -1   45.17    6.83
  13  -5   1   36.18    1.41
  13  -5   1   37.41    1.47
  13  -5   1   43.75    7.54
 -13  -5  -1   37.55    1.36
  13  -5   1   36.22    1.45
 -13  -5  -1   37.81    1.52
 -13  -5  -1   35.55    1.41
 -13   5  -1   47.02    8.34
 -13   5  -1   38.33    1.46
 -13   5  -1   37.22    1.43
  13   5   1   34.62    1.38
  13   5   1   37.08    1.44
 -13   5  -1   35.47    1.53
  13   5   1   26.83    4.67
 -13   5  -1   37.25    1.42
 -13   5  -1   37.66    1.68
  13   5   1   36.95    1.43
 -15  -5  -1    9.12    0.47
  15  -5   1    7.64    0.42
 -15  -5  -1    8.02    0.52
  15  -5   1    8.16    0.49
 -15  -5  -1    8.66    0.44
  15  -5   1   10.71    3.99
  15  -5   1    8.02    0.43
 -15  -5  -1   12.11    4.20
 -15  -5  -1    8.23    0.45
 -15  -5  -1    9.26    0.60
 -15  -5  -1    8.13    0.39
  15  -5   1    7.36    0.47
  15   5   1    7.56    0.46
 -15   5  -1    7.07    0.54
 -15   5  -1    7.60    0.64
 -15   5  -1    8.22    0.43
  15   5   1    7.27    0.43
 -15   5  -1    8.36    0.45
 -15   5  -1    7.73    0.44
  15   5   1   10.85    3.95
  15   5   1    7.99    0.41
 -15   5  -1    8.62    0.49
 -15   5  -1    4.63    3.03
 -17  -5  -1    4.85    0.30
  17  -5   1    5.22    0.41
  17  -5   1    4.89    0.34
  17  -5   1    5.29    0.39
 -17  -5  -1    5.34    0.37
 -17  -5  -1    4.81    0.49
 -17  -5  -1    5.26    0.37
 -17  -5  -1    4.67    0.43
 -17  -5  -1   13.93    5.29
 -17  -5  -1    4.95    0.34
  17  -5   1    5.88    4.22
  17  -5   1    4.74    0.34
  17   5   1    3.64    3.26
 -17   5  -1    5.20    0.34
 -17   5  -1    5.12    4.27
  17   5   1    5.05    0.33
  17   5   1    5.15    0.35
 -17   5  -1    4.54    0.38
  17   5   1    5.54    0.40
 -17   5  -1    4.49    0.52
 -17   5  -1    4.24    0.46
 -17   5  -1    5.02    0.34
 -17   5  -1    4.94    0.36
 -19  -5  -1   20.18    1.00
 -19  -5  -1   18.77    0.87
  19  -5   1   14.82    5.88
  19  -5   1   18.27    0.85
 -19  -5  -1   26.90    7.20
 -19  -5  -1   20.49    0.90
  19  -5   1   18.49    0.93
  19  -5   1   19.11    0.85
 -19  -5  -1   18.23    0.86
 -19  -5  -1   18.54    0.79
  19  -5   1   18.33    0.90
 -19  -5  -1   19.70    1.06
  19   5   1   24.29    6.46
 -19   5  -1   17.43    1.13
 -19   5  -1   18.41    1.07
  19   5   1   20.13    0.87
  19   5   1   18.11    0.83
 -19   5  -1   19.08    0.85
 -19   5  -1   20.70    0.86
 -19   5  -1   20.41    0.92
  19   5   1   19.04    0.91
 -19   5  -1   21.04    8.29
 -19   5  -1   18.70    0.88
 -21  -5  -1   20.12    7.41
 -21  -5  -1   21.01    0.95
  21  -5   1   20.50    0.94
  21  -5   1   17.37    6.63
 -21  -5  -1   21.13    0.96
 -21  -5  -1   19.64    0.93
  21  -5   1   18.47    0.94
 -21  -5  -1   21.04    1.08
  21  -5   1   21.14    1.02
  21  -5   1   20.86    0.93
 -21  -5  -1   21.49    1.16
  21   5   1   17.52    6.83
 -21   5  -1   20.59    0.93
  21   5   1   21.54    0.95
  21   5   1   21.06    1.01
 -21   5  -1   19.86    0.90
 -21   5  -1   21.22    0.97
 -21   5  -1   21.16    0.99
  21   5   1   19.84    0.91
 -21   5  -1   20.17    1.18
 -23  -5  -1   10.06    0.80
  23  -5   1    3.08    6.42
 -23  -5  -1   10.24    0.79
 -23  -5  -1   10.29    0.60
  23  -5   1   10.52    0.62
 -23  -5  -1   16.39   10.92
  23  -5   1    9.12    0.68
 -23  -5  -1    9.81    0.60
  23  -5   1    9.37    0.57
 -23  -5  -1   10.27    0.59
 -23   5  -1   10.25    0.62
 -23   5  -1    9.47    0.63
  23   5   1    9.77    0.59
 -23   5  -1    1.79    7.59
  23   5   1   10.73    0.69
 -23   5  -1   10.60    0.57
  23   5   1    9.88    0.59
 -23   5  -1   11.03    0.85
 -23   5  -1    9.05    0.54
 -25  -5  -1    2.33    0.36
  25  -5   1    8.27    7.93
 -25  -5  -1    2.48    0.31
  25  -5   1    1.88    0.31
  25  -5   1    1.92    0.25
 -25  -5  -1    1.64    0.46
 -25  -5  -1    1.84    0.31
 -25  -5  -1    2.27    0.44
  25  -5   1    1.94    0.38
 -25   5  -1    2.18    0.32
 -25   5  -1   11.51   18.51
 -25   5  -1    1.62    0.32
 -25   5  -1    2.02    0.26
  25   5   1    2.96    0.46
  25   5   1    2.12    0.34
 -25   5  -1    1.43    0.44
 -25   5  -1    2.29    0.36
  27  -5   1    6.93   20.70
  27  -5   1    1.02    0.35
 -27  -5  -1    0.84    0.36
  27  -5   1    0.55    0.20
  27  -5   1    0.69    0.30
 -27  -5  -1    0.85    0.26
  27  -5   1    1.10    0.26
 -27  -5  -1    0.27    0.34
 -27  -5  -1    1.08    0.25
 -27   5  -1    1.80    0.51
 -27   5  -1    1.21    0.35
 -27   5  -1    0.63    0.30
  27   5   1    0.98    0.31
 -27   5  -1    1.09    0.30
 -27   5  -1    1.32    0.23
  27   5   1    1.40    0.31
 -27   5  -1    0.98    0.31
 -29  -5  -1    3.17    0.34
 -29  -5  -1    2.70    0.52
  29  -5   1    2.79    0.34
  29  -5   1    3.32    0.40
 -29  -5  -1    3.54    0.42
  29  -5   1    2.64    0.48
 -29  -5  -1    3.67    0.61
  29  -5   1    3.64    0.45
 -29   5  -1    2.93    0.48
  29   5   1    3.56    0.43
 -29   5  -1    3.93    0.48
 -29   5  -1    3.71    0.68
 -29   5  -1    3.68    0.42
 -29   5  -1    3.25    0.48
  29   5   1    3.50    0.52
 -31  -5  -1    4.32    0.88
  31  -5   1    5.30    0.62
 -31  -5  -1    4.42    0.42
 -31  -5  -1    4.28    0.52
 -31  -5  -1    4.50    0.64
  31  -5   1    5.00    0.51
  31   5   1    4.27    0.58
  31   5   1    4.64    0.50
 -31   5  -1    5.08    0.54
 -31   5  -1    5.09    0.58
 -31   5  -1    5.97    0.61
 -31   5  -1    4.71    0.80
 -31   5  -1    4.66    0.52
 -33  -5  -1    1.53    0.45
  33  -5   1    1.69    0.40
 -33  -5  -1    0.68    0.22
 -33  -5  -1    1.15    0.44
  33  -5   1    1.72    0.32
 -33   5  -1    0.99    0.33
 -33   5  -1    1.15    0.40
 -33   5  -1    1.71    0.56
 -33   5  -1    1.06    0.39
  33   5   1    1.97    0.44
  33   5   1    1.63    0.35
 -33   5  -1    1.60    0.41
  34  -6  -1    1.23    0.31
 -34  -6   1    0.86    0.42
 -34  -6   1    0.88    0.63
 -34  -6   1    1.16    0.50
  34  -6  -1    1.87    0.43
  34  -6  -1    1.20    0.37
  34   6  -1    1.09    0.32
  34   6  -1    0.75    0.36
 -34   6   1    0.76    0.46
 -34   6   1    0.71    0.57
 -34   6   1    1.12    0.36
 -34   6   1    0.85    0.32
 -34   6   1    1.12    0.31
  32  -6  -1    0.97    0.30
 -32  -6   1    0.71    0.42
  32  -6  -1    1.22    0.38
 -32  -6   1    0.40    0.20
 -32   6   1    0.70    0.33
  32   6  -1    0.45    0.39
 -32   6   1    0.91    0.30
 -32   6   1    0.93    0.31
 -32   6   1    0.87    0.47
 -32   6   1    0.55    0.27
  32   6  -1    1.09    0.32
  30  -6  -1    0.51    0.26
 -30  -6   1    0.81    0.37
  30  -6  -1    0.80    0.31
 -30  -6   1    0.62    0.18
 -30  -6   1    0.61    0.26
 -30  -6   1    0.74    0.29
  30   6  -1    0.34    0.24
 -30   6   1    0.50    0.24
  30   6  -1    0.69    0.34
 -30   6   1    0.13    0.25
 -30   6   1    0.10    0.24
 -30   6   1    0.58    0.27
 -30   6   1    0.09    0.32
 -28  -6   1    1.32    0.26
  28  -6  -1    0.52    0.32
  28  -6  -1    1.22    0.30
 -28  -6   1    0.91    0.28
 -28  -6   1    0.74    0.35
 -28  -6   1    0.58    0.39
  28  -6  -1    0.50    0.29
 -28   6   1    1.19    0.32
  28   6  -1    0.63    0.32
 -28   6   1    0.74    0.24
 -28   6   1    0.55    0.37
 -28   6   1    0.75    0.25
  26  -6  -1    0.47    0.29
  26  -6  -1   -0.95   16.59
 -26  -6   1    0.74    0.36
 -26  -6   1    1.21    0.24
 -26  -6   1    1.21    0.27
 -26  -6   1    0.63    0.25
  26  -6  -1    0.94    0.28
  26  -6  -1    1.02    0.27
 -26  -6   1    0.80    0.27
  26  -6  -1    1.00    0.26
  26   6  -1    1.24    0.29
 -26   6   1    7.18    9.02
  26   6  -1    1.28    0.34
 -26   6   1    0.99    0.30
 -26   6   1    0.39    0.35
 -26   6   1    1.28    0.29
 -26   6   1    1.06    0.25
 -24  -6   1    8.63    0.88
 -24  -6   1    8.10    0.47
 -24  -6   1    8.67    0.52
 -24  -6   1    8.31    0.57
 -24  -6   1    8.45    0.54
  24  -6  -1    8.30    0.66
  24  -6  -1    9.01    0.55
  24  -6  -1   -3.09   12.38
 -24  -6   1    7.17    1.06
  24  -6  -1    8.81    0.56
  24  -6  -1    7.52    0.57
  24   6  -1    8.09    0.62
 -24   6   1    7.68    0.52
  24   6  -1    9.54    0.81
 -24   6   1    7.73    0.74
 -24   6   1    9.06    0.59
 -24   6   1    7.96    0.59
  22  -6  -1    3.70    0.35
 -22  -6   1    3.77    0.33
  22  -6  -1    3.65    5.49
 -22  -6   1    2.20    6.05
 -22  -6   1    3.33    0.33
 -22  -6   1    3.16    0.35
  22  -6  -1    3.67    0.43
  22  -6  -1    3.74    0.39
  22  -6  -1    2.75    0.33
 -22  -6   1    3.13    0.52
 -22  -6   1    3.68    0.43
 -22   6   1    4.78    0.53
 -22   6   1    2.94    5.97
  22   6  -1   -2.35    5.54
 -22   6   1    3.21    0.38
 -22   6   1    3.18    0.36
  22   6  -1    3.43    0.35
  22   6  -1    3.78    0.41
 -22   6   1    3.48    0.32
 -20  -6   1    1.81    0.37
 -20  -6   1    2.51    0.32
 -20  -6   1    2.04    0.23
  20  -6  -1    1.78    0.26
  20  -6  -1    2.05    0.32
 -20  -6   1    1.91    0.24
 -20  -6   1    2.25    0.29
 -20  -6   1   -0.54    4.89
  20  -6  -1    1.96    0.32
  20  -6  -1    6.08    4.87
 -20  -6   1    2.59    0.38
  20  -6  -1    2.19    0.30
 -20   6   1    1.99    0.29
 -20   6   1    2.36    0.22
  20   6  -1    9.60    5.05
 -20   6   1    1.98    0.43
 -20   6   1    2.10    0.39
 -20   6   1    2.37    0.32
 -20   6   1    1.83    8.30
  20   6  -1    2.27    0.33
  20   6  -1    2.03    0.28
 -20   6   1    2.30    0.27
 -18  -6   1    2.80    0.29
 -18  -6   1    3.13    0.30
 -18  -6   1    2.61    4.12
 -18  -6   1    3.06    0.27
  18  -6  -1    2.70    0.34
 -18  -6   1    2.93    0.24
  18  -6  -1    2.90    0.29
  18  -6  -1    3.17    0.45
  18  -6  -1    2.91    0.30
 -18  -6   1    2.87    0.41
 -18  -6   1    3.01    0.35
  18  -6  -1    4.28    3.68
 -18   6   1    3.37    0.25
 -18   6   1    7.71    5.63
  18   6  -1    2.87    0.32
 -18   6   1    3.56    0.31
 -18   6   1    4.40    0.58
 -18   6   1    3.87    0.31
  18   6  -1    6.54    4.12
  18   6  -1    2.52    0.28
 -18   6   1    3.29    0.46
 -18   6   1    3.04    0.32
  16  -6  -1    4.85    3.13
  16  -6  -1    6.72    0.41
  16  -6  -1    6.91    0.49
 -16  -6   1    8.00    4.08
  16  -6  -1    6.27    0.39
 -16  -6   1    7.04    0.56
  16  -6  -1    6.50    0.46
 -16  -6   1    8.32    0.43
 -16  -6   1    6.84    0.36
 -16  -6   1    7.40    0.42
 -16  -6   1    7.70    0.50
  16   6  -1    7.82    0.43
 -16   6   1    7.64    6.83
  16   6  -1   16.37    4.96
 -16   6   1    7.00    0.44
  16   6  -1    6.88    0.45
 -16   6   1    7.23    0.42
 -16   6   1    6.95    0.60
 -16   6   1    7.28    0.38
 -16   6   1    7.00    0.52
 -16   6   1    7.34    0.42
  14  -6  -1   38.82    6.50
  14  -6  -1   46.13    1.73
  14  -6  -1   41.91    1.75
 -14  -6   1   47.80    1.94
  14  -6  -1   44.86    1.69
 -14  -6   1   48.77    1.84
 -14  -6   1   54.37    6.69
 -14  -6   1   44.64    1.90
  14  -6  -1   45.26    1.82
 -14  -6   1   46.70    1.77
 -14  -6   1   42.77    1.73
 -14  -6   1   44.58    1.66
  14   6  -1   46.05    1.74
  14   6  -1   45.75    6.19
 -14   6   1   46.03    1.76
 -14   6   1   46.34    1.96
 -14   6   1   45.19    1.78
 -14   6   1   45.29    1.85
 -14   6   1   44.88    1.70
  14   6  -1   47.43    1.76
  12  -6  -1   29.61    1.19
 -12  -6   1   30.39    1.18
 -12  -6   1   41.09    5.75
 -12  -6   1   28.98    1.31
  12  -6  -1   31.90    1.25
  12  -6  -1   29.31    1.12
 -12  -6   1   28.91    1.15
  12  -6  -1   20.11    4.45
 -12  -6   1   28.55    1.19
 -12  -6   1   30.43    1.24
 -12   6   1   28.61    1.17
  12   6  -1   30.22    1.18
  12   6  -1   33.06    5.18
 -12   6   1   29.74    1.16
 -12   6   1   35.52    5.82
 -12   6   1   27.85    1.32
  10  -6  -1   17.76    3.34
 -10  -6   1   20.81    0.88
  10  -6  -1   19.85    0.75
  10  -6  -1   20.79    0.88
 -10  -6   1   20.85    0.82
 -10  -6   1   18.31    0.79
 -10  -6   1   19.69    0.79
 -10  -6   1   15.09    3.73
 -10  -6   1   18.69    0.83
 -10  -6   1   19.92    0.94
  10  -6  -1   18.91    0.81
  10  -6  -1   19.73    0.80
 -10  -6   1   17.94    0.74
 -10   6   1   20.16    0.86
  10   6  -1   21.94    3.64
 -10   6   1   19.51    0.81
 -10   6   1   20.34    0.80
  10   6  -1   19.71    0.81
 -10   6   1   22.26    4.30
  10   6  -1   19.94    0.81
 -10   6   1   20.02    0.94
  -8  -6   1    4.55    0.25
   8  -6  -1    4.54    0.39
  -8  -6   1    4.41    0.34
  -8  -6   1    5.52    2.33
  -8  -6   1    4.22    0.25
   8  -6  -1    4.46    0.31
   8  -6  -1    4.12    0.27
   8  -6  -1    5.70    2.13
  -8  -6   1    4.01    0.27
  -8  -6   1    4.29    0.26
   8  -6  -1    4.06    0.25
  -8  -6   1    4.12    0.31
  -8   6   1    4.35    0.26
  -8   6   1    3.92    0.23
  -8   6   1    4.40    0.34
   8   6  -1    4.09    0.26
   8   6  -1    4.35    0.26
  -8   6   1    4.21    0.29
  -8   6   1    1.85    1.53
   8   6  -1    8.03    2.60
   6  -6  -1   97.32    3.37
  -6  -6   1   89.34    3.17
   6  -6  -1   86.95    3.18
   6  -6  -1   92.49    3.25
  -6  -6   1   88.86    3.20
  -6  -6   1   92.00    3.33
   6  -6  -1   89.69    3.15
  -6  -6   1   87.74    3.23
  -6  -6   1   96.24    3.27
   6  -6  -1   88.05    3.19
  -6  -6   1   90.47    3.21
  -6   6   1   83.16    5.92
  -6   6   1   87.86    3.22
   6   6  -1   87.06    3.20
  -6   6   1   89.21    3.26
   6   6  -1   81.73    6.31
   6   6  -1   85.77    3.17
  -6   6   1   86.92    3.16
   6   6  -1   90.78    5.89
  -6   6   1   88.16    3.19
   4  -6  -1  248.05    8.36
   4  -6  -1  250.81    8.19
  -4  -6   1  235.49    8.22
   4  -6  -1  240.98    8.16
   4  -6  -1  231.17    8.19
  -4  -6   1  248.92    8.35
   4  -6  -1  249.75    8.27
   4  -6  -1  239.04   10.95
  -4  -6   1  225.11    8.17
  -4  -6   1  234.56    8.19
  -4  -6   1  243.29    8.27
  -4   6   1  224.36    8.20
   4   6  -1  227.60   10.89
  -4   6   1  221.73    8.17
  -4   6   1  228.66    8.24
   4   6  -1  232.51    8.21
   4   6  -1  227.08   11.69
  -4   6   1  220.86   10.87
   4   6  -1  223.36    8.20
   4   6  -1  235.93    8.18
  -4   6   1  226.97    8.19
  -2  -6   1  118.16    4.17
   2  -6  -1  124.43    4.23
   2  -6  -1  108.47    6.24
  -2  -6   1  128.05    4.22
   2  -6  -1  129.22    4.34
  -2  -6   1  119.14    4.14
   2  -6  -1  116.02    4.16
  -2  -6   1  100.17    6.37
  -2  -6   1  123.77    4.24
   2  -6  -1  127.67    4.15
  -2  -6   1  133.55    4.34
   2   6  -1  111.66    6.46
   2   6  -1  114.57    4.14
   2   6  -1  115.46    4.18
  -2   6   1  111.36    4.17
   2   6  -1  115.51    4.17
   2   6  -1  119.35    4.18
  -2   6   1  114.38    6.37
  -2   6   1  112.66    4.19
  -2   6   1  112.78    4.16
   2   6  -1  111.63    4.19
   0  -6   1   16.50    0.76
   0  -6   1   16.15    0.68
   0  -6   1   26.88    4.29
   0  -6  -1   16.40    2.50
   0  -6   1   16.08    0.64
   0  -6  -1   16.89    0.77
   0  -6  -1   15.69    0.61
   0  -6   1   16.51    0.67
   0  -6  -1   17.01    0.67
   0  -6   1   15.64    0.61
   0  -6  -1   16.38    0.69
   0   6  -1   15.66    0.61
   0   6  -1   15.86    0.64
   0   6   1   15.09    0.61
   0   6  -1   14.86    2.49
   0   6   1   15.62    0.63
   0   6  -1   15.48    0.65
   0   6   1   16.52    2.18
   0   6  -1   14.94    0.65
   0   6  -1   15.36    0.63
   0   6   1   15.94    0.63
   0   6   1   16.07    0.62
   2  -6   1   53.31    1.87
   2  -6   1   52.66    1.95
  -2  -6  -1   52.52    1.96
   2  -6   1   49.50    1.80
  -2  -6  -1   50.04    1.77
   2  -6   1   52.46    1.79
  -2  -6  -1   52.34    1.89
   2  -6   1   51.95    1.83
  -2  -6  -1   51.24    1.85
  -2  -6  -1   47.95    1.82
   2   6   1   48.96    1.80
  -2   6  -1   48.68    1.85
  -2   6  -1   48.22    1.86
   2   6   1   47.39    1.81
   2   6   1   48.18    1.77
   2   6   1   45.48    3.50
  -2   6  -1   49.32    1.82
  -2   6  -1   48.14    1.79
   2   6   1   44.62    3.93
  -2   6  -1   50.04    4.17
   4  -6   1  120.13    7.41
   4  -6   1  127.66    4.52
   4  -6   1  137.46    4.68
  -4  -6  -1  133.91    4.61
   4  -6   1  136.36    4.52
  -4  -6  -1  129.70    4.67
   4  -6   1  136.91    4.59
  -4  -6  -1  124.68    4.54
   4   6   1  122.73    4.51
  -4   6  -1  127.81    4.54
   4   6   1  122.14    6.75
   4   6   1  124.20    4.50
  -4   6  -1  132.25    4.56
  -4   6  -1  127.15    4.57
   4   6   1  120.77    7.30
  -4   6  -1  127.61    4.52
   4   6   1  124.14    4.53
  -4   6  -1  123.25    7.57
  -4   6  -1  126.20    4.61
  -6  -6  -1  104.68    3.77
  -6  -6  -1  108.04    3.85
   6  -6   1  107.33    7.22
   6  -6   1  111.71    3.83
  -6  -6  -1  105.81    3.79
  -6  -6  -1  107.32    7.04
   6  -6   1  116.30    3.93
  -6  -6  -1  106.51    3.91
   6  -6   1  103.08    3.76
   6  -6   1  107.93    3.77
   6   6   1  105.10    3.77
  -6   6  -1  104.95    3.76
   6   6   1   99.29    6.72
  -6   6  -1   98.67    7.09
  -6   6  -1  103.95    3.80
   6   6   1  100.05    3.75
  -6   6  -1  106.64    3.80
   6   6   1  103.63    3.75
  -6   6  -1  106.65    3.89
  -6   6  -1  104.93    3.78
  -8  -6  -1   51.78    2.01
   8  -6   1   53.42    2.03
  -8  -6  -1   51.89    1.90
  -8  -6  -1   51.08    1.90
  -8  -6  -1   49.45    1.85
   8  -6   1   51.21    1.86
   8  -6   1   50.53    1.87
  -8  -6  -1   50.95    1.84
  -8  -6  -1   49.96    5.09
   8  -6   1   51.73    1.92
   8  -6   1   47.78    1.81
   8  -6   1   48.16    5.16
  -8  -6  -1   52.98    1.96
  -8   6  -1   49.72    1.92
   8   6   1   50.10    1.87
  -8   6  -1   56.39    5.41
  -8   6  -1   49.31    2.01
   8   6   1   50.07    1.86
   8   6   1   56.51    4.98
  -8   6  -1   47.17    1.88
  10  -6   1    0.05    0.08
 -10  -6  -1    0.10    0.11
 -10  -6  -1    0.24    0.07
 -10  -6  -1    0.06    0.08
  10  -6   1    0.04    0.06
 -10  -6  -1    0.05    0.10
  10  -6   1    0.10    0.09
 -10  -6  -1    0.16    0.08
  10  -6   1   -1.20    1.77
 -10  -6  -1    0.22    0.10
 -10  -6  -1    0.37    1.91
  10  -6   1    0.02    0.10
  10   6   1    0.10    0.08
 -10   6  -1    0.02    0.08
  10   6   1    0.09    0.08
  10   6   1   -1.34    1.69
 -10   6  -1   -1.14    1.90
 -10   6  -1    0.41    0.18
 -10   6  -1    0.12    0.11
 -10   6  -1   -0.02    0.07
  12  -6   1   21.49    4.50
 -12  -6  -1   27.62    1.32
  12  -6   1   25.91    1.08
 -12  -6  -1   27.49    1.05
 -12  -6  -1   26.08    1.08
 -12  -6  -1   32.16    5.93
 -12  -6  -1   27.64    1.17
  12  -6   1   26.25    1.05
  12  -6   1   27.16    1.02
  12  -6   1   27.37    1.13
 -12  -6  -1   24.84    1.27
 -12   6  -1   25.83    1.15
  12   6   1   30.25    5.08
  12   6   1   26.47    1.07
  12   6   1   27.04    1.13
 -12   6  -1   28.27    5.02
 -12   6  -1   25.95    1.28
  12   6   1   24.58    1.00
 -12   6  -1   27.01    1.06
 -14  -6  -1   38.23    1.47
 -14  -6  -1   39.67    1.53
 -14  -6  -1   38.62    1.67
 -14  -6  -1   41.27    7.23
  14  -6   1   27.63    5.16
  14  -6   1   38.36    1.45
  14  -6   1   38.14    1.48
  14  -6   1   39.40    1.56
 -14  -6  -1   39.66    1.52
  14  -6   1   36.58    1.51
 -14  -6  -1   41.56    1.62
 -14   6  -1   37.04    1.75
 -14   6  -1   37.70    1.48
 -14   6  -1   37.73    1.62
 -14   6  -1   52.27    8.12
  14   6   1   33.74    6.11
  14   6   1   38.03    1.50
 -14   6  -1   40.71    1.53
  14   6   1   37.91    1.51
  14   6   1   35.76    1.43
 -14   6  -1   38.13    1.50
 -16  -6  -1   63.52    2.39
 -16  -6  -1   64.97    2.58
  16  -6   1   62.41    2.40
 -16  -6  -1   67.11    8.42
 -16  -6  -1   64.20    2.49
  16  -6   1   63.22    2.35
  16  -6   1   78.84   11.77
  16  -6   1   61.95    2.42
  16  -6   1   61.98    2.33
 -16  -6  -1   62.71    2.38
 -16   6  -1   63.98    2.40
 -16   6  -1   61.07    2.53
  16   6   1   60.40    7.56
  16   6   1   62.82    2.39
 -16   6  -1   61.92    2.37
  16   6   1   58.31    2.30
 -16   6  -1   62.27    2.34
  16   6   1   66.54    2.37
 -16   6  -1   63.55    2.35
 -16   6  -1   60.45    2.66
 -18  -6  -1   15.93    5.10
 -18  -6  -1   14.91    0.73
 -18  -6  -1   16.01    0.77
  18  -6   1    6.40    4.01
  18  -6   1   16.36    0.75
 -18  -6  -1   15.60    0.93
 -18  -6  -1   15.99    0.88
  18  -6   1   15.87    0.73
  18  -6   1   15.44    0.81
 -18  -6  -1   16.18    0.77
  18  -6   1   15.54    0.80
 -18   6  -1   16.37    0.94
  18   6   1   15.20    5.34
  18   6   1   15.72    0.78
 -18   6  -1   16.35    0.80
 -18   6  -1   16.06    0.76
  18   6   1   15.34    0.70
  18   6   1   17.38    0.77
 -18   6  -1   29.56    7.49
 -18   6  -1   13.97    0.99
 -18   6  -1   14.92    0.72
 -18   6  -1   15.73    0.73
  20  -6   1    2.88    0.31
  20  -6   1    3.09    0.39
 -20  -6  -1    2.86    0.43
  20  -6   1    2.93    0.32
 -20  -6  -1    2.64    0.39
 -20  -6  -1    2.86    0.30
  20  -6   1    2.55    0.36
 -20  -6  -1    2.96    0.29
 -20  -6  -1    2.88    0.31
  20  -6   1    0.50    4.74
 -20  -6  -1   -3.60    4.70
  20   6   1    8.62    5.40
 -20   6  -1    3.09    0.56
 -20   6  -1    2.80    0.33
 -20   6  -1    2.76    0.33
  20   6   1    3.10    0.31
 -20   6  -1    1.08    5.28
  20   6   1    2.52    0.28
 -20   6  -1    2.90    0.35
 -20   6  -1    2.88    0.30
  20   6   1    3.22    0.37
 -20   6  -1    3.39    0.50
 -22  -6  -1   16.07    0.81
 -22  -6  -1   16.07    0.82
  22  -6   1   15.46    0.84
 -22  -6  -1   12.73    8.74
 -22  -6  -1   14.50    0.78
 -22  -6  -1   15.75    1.03
  22  -6   1   16.69    0.91
 -22  -6  -1   16.42    0.96
  22  -6   1   16.41    0.81
  22  -6   1   16.59    0.80
  22  -6   1   15.44    8.85
 -22   6  -1   15.54    0.76
 -22   6  -1   17.54    0.88
  22   6   1   18.14    0.83
  22   6   1   16.80    0.96
 -22   6  -1   23.59   10.04
 -22   6  -1   17.90    0.89
 -22   6  -1   16.62    0.80
 -24  -6  -1    5.50    0.43
  24  -6   1   10.48   12.67
  24  -6   1    5.33    0.53
 -24  -6  -1    5.94    0.59
  24  -6   1    5.60    0.46
 -24  -6  -1    5.60    0.47
 -24  -6  -1    4.44    0.64
 -24  -6  -1    5.64    0.46
  24  -6   1    5.28    0.44
 -24   6  -1    5.73    0.51
 -24   6  -1    5.04    0.47
 -24   6  -1    5.71    0.43
  24   6   1    5.39    0.45
 -24   6  -1    4.79    0.38
  24   6   1    5.49    0.53
 -24   6  -1  -10.88    8.94
 -24   6  -1    5.27    0.73
  26  -6   1    9.99    0.65
 -26  -6  -1    8.19    0.83
 -26  -6  -1    9.72    0.60
  26  -6   1    9.72    0.75
  26  -6   1    3.23   10.44
 -26  -6  -1    8.60    0.62
 -26  -6  -1    7.71    0.90
  26  -6   1   10.94    0.65
 -26   6  -1    8.74    0.58
  26   6   1    9.51    0.75
 -26   6  -1    9.08    0.90
  26   6   1   10.28    0.65
 -26   6  -1    9.75    0.67
 -26   6  -1   13.10   10.37
 -26   6  -1    9.45    0.66
  28  -6   1    1.12    0.34
 -28  -6  -1    0.67    0.23
 -28  -6  -1    0.92    0.27
 -28  -6  -1    0.68    0.36
 -28  -6  -1    0.76    0.33
  28  -6   1    1.29    0.31
  28  -6   1    1.37    0.42
 -28   6  -1    1.00    0.33
 -28   6  -1    1.30    0.31
  28   6   1    1.45    0.32
 -28   6  -1    0.92    0.37
 -28   6  -1    1.50    0.31
 -28   6  -1    0.94    0.29
  28   6   1    0.41    0.30
  30  -6   1    1.86    0.37
 -30  -6  -1    1.70    0.30
  30  -6   1    2.44    0.41
 -30  -6  -1    1.86    0.50
 -30  -6  -1    2.58    0.41
 -30  -6  -1    2.76    0.53
 -30   6  -1    1.77    0.44
 -30   6  -1    2.11    0.61
  30   6   1    2.25    0.40
 -30   6  -1    1.47    0.35
 -30   6  -1    0.90    0.56
 -32  -6  -1    3.00    0.65
  32  -6   1    3.26    0.70
 -32  -6  -1    3.81    0.65
 -32  -6  -1    3.59    0.39
  32  -6   1    4.39    0.80
  32   6   1    3.20    0.59
 -32   6  -1    4.08    0.50
 -32   6  -1    3.57    0.46
 -32   6  -1    4.59    0.86
 -32   6  -1    3.58    0.58
  32   6   1    4.91    0.52
 -32   6  -1    3.50    0.53
 -33  -7   1    0.39    0.32
 -33  -7   1    0.34    0.42
  33  -7  -1    1.03    0.33
 -33  -7   1    0.94    0.44
  33  -7  -1    0.91    0.30
  33  -7  -1    0.42    0.34
  33   7  -1    1.78    0.46
 -33   7   1    0.57    0.56
 -33   7   1    1.03    0.32
  33   7  -1    1.21    0.38
 -33   7   1    1.26    0.41
 -33   7   1    0.85    0.31
 -31  -7   1    0.37    0.18
  31  -7  -1    0.12    0.31
  31  -7  -1    0.44    0.27
  31  -7  -1    0.55    0.28
 -31  -7   1    0.30    0.31
 -31  -7   1    0.15    0.30
 -31  -7   1    0.38    0.33
 -31   7   1    0.93    0.36
 -31   7   1    0.25    0.26
  31   7  -1    0.32    0.36
  31   7  -1    0.35    0.26
 -31   7   1    0.42    0.25
 -31   7   1    0.76    0.27
 -31   7   1    0.24    0.47
 -29  -7   1    4.03    0.57
  29  -7  -1    4.12    0.49
 -29  -7   1    3.71    0.62
 -29  -7   1    3.83    0.48
  29  -7  -1    3.66    0.49
 -29  -7   1    3.72    0.36
 -29   7   1    3.70    0.74
 -29   7   1    3.43    0.49
 -29   7   1    3.95    0.43
  29   7  -1    3.92    0.46
  29   7  -1    3.56    0.56
 -29   7   1    4.25    0.46
 -27  -7   1    6.87    0.83
 -27  -7   1    6.34    0.55
  27  -7  -1    5.73    0.54
  27  -7  -1    5.74    0.52
  27  -7  -1    6.50    0.66
 -27  -7   1    5.90    1.14
 -27  -7   1    6.61    0.48
  27  -7  -1    7.20    0.56
 -27   7   1    6.61    0.78
 -27   7   1    5.68    0.52
  27   7  -1    6.66    0.65
 -27   7   1    6.48    0.56
 -27   7   1    6.82    0.50
  25  -7  -1    6.18    0.53
  25  -7  -1   13.57   13.82
  25  -7  -1    7.22    0.63
  25  -7  -1    5.51    0.51
 -25  -7   1    6.34    0.53
 -25  -7   1    6.84    0.63
 -25  -7   1    5.55    0.69
  25  -7  -1    6.63    0.51
 -25  -7   1    6.97    0.54
 -25  -7   1    7.08    0.49
  25   7  -1    7.59    0.56
 -25   7   1    7.84    0.58
 -25   7   1    7.61    0.51
 -25   7   1    7.27    0.76
 -25   7   1    7.43    0.55
 -25   7   1    2.58    9.34
  25   7  -1    7.24    0.61
 -23  -7   1    1.49    0.26
  23  -7  -1    1.02    0.27
 -23  -7   1    1.57    0.27
  23  -7  -1    1.25    0.27
  23  -7  -1    1.38    0.24
  23  -7  -1    8.77    6.82
 -23  -7   1    1.10    0.28
 -23  -7   1    0.76    0.31
  23  -7  -1    1.45    0.27
 -23  -7   1    1.00    0.36
 -23   7   1    1.57    0.28
 -23   7   1    1.26    0.26
 -23   7   1    1.22    0.36
 -23   7   1   -6.65    6.82
  23   7  -1    1.32    0.31
 -23   7   1    1.42    0.32
 -21  -7   1    1.31    0.22
  21  -7  -1    0.90    0.27
  21  -7  -1    0.82    0.20
 -21  -7   1    0.73    0.26
  21  -7  -1    0.49    0.24
  21  -7  -1    1.52    0.26
 -21  -7   1    1.27    0.26
 -21  -7   1    1.03    0.22
 -21  -7   1    0.47    0.31
  21  -7  -1    3.04    5.14
 -21  -7   1    3.36    5.99
  21   7  -1    1.06    0.22
 -21   7   1    0.70    0.28
 -21   7   1    6.25   10.62
  21   7  -1    0.83    0.25
 -21   7   1    1.21    0.23
  21   7  -1    0.53    5.40
 -21   7   1    1.34    0.26
 -21   7   1    0.61    0.28
 -21   7   1    0.84    0.24
  19  -7  -1    3.79    0.40
 -19  -7   1    4.00    0.33
  19  -7  -1    3.66    0.42
 -19  -7   1    4.16    0.35
  19  -7  -1    4.26    0.36
 -19  -7   1    5.62    5.34
  19  -7  -1    3.68    0.33
 -19  -7   1    4.22    0.43
 -19  -7   1    4.69    0.50
  19  -7  -1    2.55    4.06
 -19  -7   1    3.85    0.36
 -19   7   1    4.38    0.39
 -19   7   1    4.34    0.35
  19   7  -1    4.59    0.36
 -19   7   1    5.05    0.58
 -19   7   1    4.50    0.29
 -19   7   1    4.83    0.49
 -19   7   1    4.60    0.36
  19   7  -1    3.67    4.35
  19   7  -1    3.83    0.40
 -19   7   1    8.12    5.86
  17  -7  -1    7.33    0.43
 -17  -7   1    7.33    0.44
  17  -7  -1    8.08    0.55
  17  -7  -1    7.27    0.45
  17  -7  -1   12.49    5.59
 -17  -7   1    7.18    4.78
 -17  -7   1    8.02    0.55
 -17  -7   1    7.85    0.62
 -17  -7   1    8.30    0.47
 -17  -7   1    7.51    0.48
  17  -7  -1    6.93    0.51
  17   7  -1    7.64    0.46
 -17   7   1    7.47    0.41
 -17   7   1    7.14    0.64
 -17   7   1    7.77    0.57
  17   7  -1    7.77    4.14
  17   7  -1    7.29    0.49
 -17   7   1    8.17    0.46
 -17   7   1   18.11    8.08
 -17   7   1    7.62    0.46
 -17   7   1    8.19    0.50
 -15  -7   1    9.89    3.69
  15  -7  -1   10.65    0.53
 -15  -7   1   11.90    0.63
  15  -7  -1   17.41    5.13
 -15  -7   1   10.25    0.69
  15  -7  -1   10.33    0.63
 -15  -7   1   10.50    0.48
 -15  -7   1   10.85    0.57
  15  -7  -1   10.05    0.49
  15  -7  -1   10.32    0.57
 -15  -7   1   11.37    0.55
 -15   7   1   10.20    0.49
 -15   7   1    9.17    0.52
 -15   7   1    9.22    0.69
  15   7  -1   10.69    0.56
 -15   7   1    9.59    0.62
  15   7  -1   17.71    4.85
 -15   7   1   10.12    0.56
 -15   7   1    9.19    3.87
  15   7  -1   10.55    0.55
  13  -7  -1   38.40    1.55
  13  -7  -1   39.37    1.47
 -13  -7   1   39.46    1.49
 -13  -7   1   42.10    1.64
 -13  -7   1   38.55    1.70
 -13  -7   1   35.76    1.50
 -13  -7   1   40.57    1.57
  13  -7  -1   38.61    1.52
 -13  -7   1   41.14    1.55
 -13  -7   1   50.33    6.60
  13  -7  -1   41.89    1.63
  13  -7  -1   29.93    5.10
 -13   7   1   44.49    6.74
  13   7  -1   37.98    5.89
  13   7  -1   40.35    1.54
 -13   7   1   37.92    1.72
 -13   7   1   39.36    1.52
 -13   7   1   40.36    1.55
 -13   7   1   39.27    1.62
 -11  -7   1   14.13    4.45
 -11  -7   1    8.70    0.48
  11  -7  -1    8.66    0.44
 -11  -7   1    9.21    0.53
  11  -7  -1    7.02    2.68
  11  -7  -1    9.23    0.47
 -11  -7   1    9.43    0.46
  11  -7  -1    9.91    0.54
 -11  -7   1    8.80    0.72
 -11  -7   1    8.98    0.43
 -11  -7   1    8.33    0.43
 -11   7   1    9.24    0.44
  11   7  -1    9.26    0.47
  11   7  -1    8.93    0.46
 -11   7   1    9.87    0.60
 -11   7   1    6.05    2.81
 -11   7   1    9.57    0.54
  11   7  -1   12.80    3.45
 -11   7   1    8.69    0.50
   9  -7  -1    7.01    0.38
  -9  -7   1    7.20    0.40
  -9  -7   1    7.09    0.35
   9  -7  -1    7.35    0.44
  -9  -7   1    7.00    0.48
  -9  -7   1    7.35    0.37
  -9  -7   1    7.74    0.45
  -9  -7   1    7.54    0.38
   9  -7  -1    4.81    2.20
   9  -7  -1    6.63    0.36
   9  -7  -1    7.69    0.54
  -9   7   1    6.92    0.37
  -9   7   1    6.73    0.46
  -9   7   1    6.45    2.36
   9   7  -1    7.35    0.37
  -9   7   1    7.29    0.41
   9   7  -1    7.01    2.68
   9   7  -1    7.09    0.38
  -9   7   1    6.95    0.35
  -7  -7   1   47.86    1.87
   7  -7  -1   54.44    1.93
  -7  -7   1   54.31    2.09
  -7  -7   1   52.27    1.91
   7  -7  -1   50.88    1.92
  -7  -7   1   53.96    1.95
   7  -7  -1   54.71    2.01
  -7  -7   1   50.69    1.93
   7  -7  -1   56.23    2.12
   7  -7  -1   53.24    1.89
  -7  -7   1   55.73    2.02
  -7   7   1   45.92    4.72
  -7   7   1   50.83    2.02
  -7   7   1   51.46    1.96
   7   7  -1   52.73    1.95
   7   7  -1   52.02    1.92
  -7   7   1   51.11    1.93
  -7   7   1   51.62    1.90
   7   7  -1   51.21    5.31
   7   7  -1   52.91    4.82
   5  -7  -1  185.09    6.23
   5  -7  -1  168.51    9.24
   5  -7  -1  173.97    6.23
   5  -7  -1  183.09    6.43
  -5  -7   1  173.68    6.22
  -5  -7   1  189.65    6.42
  -5  -7   1  168.84    6.21
   5  -7  -1  183.27    6.32
  -5  -7   1  179.94    6.27
  -5  -7   1  185.00    6.33
  -5   7   1  178.57    6.31
  -5   7   1  175.02    6.27
  -5   7   1  174.56    6.21
  -5   7   1  195.73    9.78
  -5   7   1  166.38    6.28
   5   7  -1  175.45    6.26
  -5   7   1  167.91    6.24
   5   7  -1  170.38   10.03
   5   7  -1  171.88    9.25
   5   7  -1  180.40    6.22
   3  -7  -1  146.11    5.13
   3  -7  -1  151.52    5.22
  -3  -7   1  151.82    5.23
  -3  -7   1  155.29    5.32
   3  -7  -1  155.74    5.13
   3  -7  -1  145.82    5.21
   3  -7  -1  156.92    5.35
  -3  -7   1  144.12    5.13
   3  -7  -1  141.87    7.79
  -3  -7   1  152.10    5.19
   3   7  -1  142.62    5.11
   3   7  -1  144.17    5.16
   3   7  -1  143.55    5.17
  -3   7   1  141.91    5.14
   3   7  -1  149.14    5.12
   3   7  -1  143.58    5.14
   3   7  -1  135.14    7.79
   3   7  -1  138.86    5.15
  -3   7   1  142.35    5.16
  -3   7   1  139.89    5.11
  -3   7   1  143.49    5.18
  -3   7   1  134.27    7.75
   1  -7  -1   35.73    3.49
  -1  -7   1   39.19    1.45
  -1  -7   1   39.69    1.42
  -1  -7   1   41.71    1.53
   1  -7  -1   42.01    1.52
   1  -7  -1   42.10    1.63
  -1  -7   1   44.22    1.64
   1  -7  -1   39.96    1.52
  -1  -7   1   41.26    1.50
   1  -7  -1   39.22    1.43
  -1  -7   1   42.33    3.95
   1   7  -1   38.06    1.48
  -1   7   1   37.64    1.41
   1   7  -1   36.80    1.45
   1   7  -1   37.41    1.43
   1   7  -1   37.79    1.47
  -1   7   1   37.75    3.45
  -1   7   1   37.34    1.46
  -1   7   1   38.83    1.44
   1   7  -1   38.86    3.69
  -1   7   1   39.32    1.44
   1   7  -1   38.93    1.45
  -1   7   1   38.32    1.47
   1  -7   1   37.05    4.16
   1  -7   1   43.05    1.56
   1  -7   1   39.99    1.46
  -1  -7  -1   42.00    1.66
   1  -7   1   39.96    1.50
  -1  -7  -1   41.79    1.58
  -1  -7  -1   41.20    1.53
   1  -7   1   42.50    1.65
   1  -7   1   42.95    1.55
  -1  -7  -1   40.09    1.45
   1   7   1   37.28    1.49
  -1   7  -1   40.57    1.46
   1   7   1   37.37    1.46
   1   7   1   39.81    3.41
  -1   7  -1   39.16    1.53
  -1   7  -1   40.26    1.49
  -1   7  -1   38.61    1.52
  -1   7  -1   45.48    4.07
   1   7   1   37.82    1.48
   3  -7   1  182.71    6.41
  -3  -7  -1  185.48    6.46
  -3  -7  -1  181.29    6.45
   3  -7   1  193.80    6.49
  -3  -7  -1  180.63    6.59
   3  -7   1  193.79    6.40
   3  -7   1  196.00    6.61
  -3  -7  -1  188.49    6.51
   3   7   1  165.04    8.77
   3   7   1  179.74    6.43
  -3   7  -1  183.54    6.44
   3   7   1  180.75    6.39
  -3   7  -1  167.12    9.63
   3   7   1  171.05    9.54
   3   7   1  180.74    6.42
  -3   7  -1  180.62    6.47
  -3   7  -1  185.77    6.50
  -3   7  -1  176.38    6.41
  -5  -7  -1  173.75    6.11
   5  -7   1  178.45    6.00
   5  -7   1  175.07    6.08
  -5  -7  -1  169.54    6.03
   5  -7   1  167.37    6.00
  -5  -7  -1  173.68    6.19
   5  -7   1  174.63    9.79
   5  -7   1  186.02    6.21
  -5  -7  -1  170.42    6.04
   5   7   1  152.41    8.58
  -5   7  -1  174.49    6.01
  -5   7  -1  165.61    6.06
  -5   7  -1  170.14    6.12
   5   7   1  163.97    5.98
  -5   7  -1  171.54    9.79
   5   7   1  167.99    6.00
  -5   7  -1  162.10    6.02
   5   7   1  164.99    6.01
  -5   7  -1  174.05    6.05
   5   7   1  174.27    9.48
   7  -7   1  139.20    4.81
  -7  -7  -1  142.09    4.92
   7  -7   1  130.07    8.73
  -7  -7  -1  133.16    4.98
   7  -7   1  145.52    5.00
  -7  -7  -1  132.78    4.81
  -7  -7  -1  137.06    4.84
   7  -7   1  130.14    4.80
   7  -7   1  143.25    4.89
   7   7   1  130.04    4.80
  -7   7  -1  136.43    8.96
  -7   7  -1  135.27    4.86
   7   7   1  132.87    4.82
   7   7   1  133.36    8.33
  -7   7  -1  128.94    4.82
   7   7   1  133.22    4.79
  -7   7  -1  136.33    4.96
  -7   7  -1  138.36    4.81
   9  -7   1   21.40    0.86
  -9  -7  -1   16.57    3.57
   9  -7   1   19.35    0.84
  -9  -7  -1   21.88    0.88
  -9  -7  -1   21.96    0.96
   9  -7   1   21.46    1.03
  -9  -7  -1   20.38    0.89
   9  -7   1   11.76    3.04
  -9  -7  -1   20.26    1.00
  -9  -7  -1   20.10    0.82
  -9  -7  -1   21.48    0.84
   9  -7   1   22.74    0.93
   9   7   1   21.41    0.86
   9   7   1   42.95    7.47
   9   7   1   20.79    0.85
  -9   7  -1   24.96    4.85
  -9   7  -1   19.94    0.87
  -9   7  -1   19.78    0.91
  -9   7  -1   22.16    1.03
  -9   7  -1   21.16    0.86
  11  -7   1    4.93    0.26
  11  -7   1    4.77    0.32
  11  -7   1    5.27    0.31
 -11  -7  -1    4.81    0.28
 -11  -7  -1    4.97    0.39
 -11  -7  -1    3.12    2.84
  11  -7   1    3.32    3.39
 -11  -7  -1    5.37    0.33
 -11  -7  -1    5.17    0.28
  11  -7   1    4.99    0.37
 -11  -7  -1    4.10    0.41
 -11  -7  -1    4.31    0.31
 -11   7  -1    4.02    2.88
  11   7   1    5.51    0.32
 -11   7  -1    4.26    0.35
 -11   7  -1    4.52    0.33
  11   7   1    6.31    2.80
 -11   7  -1    4.79    0.31
  11   7   1    4.74    0.31
 -13  -7  -1   57.73    2.13
 -13  -7  -1   60.80    2.20
  13  -7   1   56.45    2.18
 -13  -7  -1   56.16    2.19
  13  -7   1   58.28    2.10
  13  -7   1   58.06    6.90
 -13  -7  -1   58.94    2.28
 -13  -7  -1   54.70    7.04
  13  -7   1   57.49    2.24
 -13  -7  -1   56.22    2.35
  13  -7   1   56.61    2.15
  13   7   1   57.67    2.17
 -13   7  -1   57.20    2.15
 -13   7  -1   56.05    2.27
 -13   7  -1   58.31    2.43
 -13   7  -1   57.79    2.17
 -13   7  -1   77.19    9.16
  13   7   1   57.42    2.17
 -13   7  -1   58.64    2.20
  13   7   1   55.64    6.49
  15  -7   1   41.96    1.68
 -15  -7  -1   40.22    1.61
  15  -7   1   45.07    8.82
 -15  -7  -1   42.12    1.78
  15  -7   1   41.88    1.59
 -15  -7  -1   30.03    5.87
 -15  -7  -1   42.16    1.85
  15  -7   1   44.17    2.00
 -15  -7  -1   45.04    1.69
  15  -7   1   42.03    1.64
 -15   7  -1   42.36    1.68
 -15   7  -1   39.93    1.92
  15   7   1   49.07    7.71
 -15   7  -1   34.30    5.83
  15   7   1   43.87    1.67
  15   7   1   44.66    1.67
 -15   7  -1   41.04    1.65
 -15   7  -1   43.01    1.80
 -15   7  -1   42.01    1.63
 -17  -7  -1   34.06    1.38
 -17  -7  -1   33.53    6.85
 -17  -7  -1   36.66    1.57
  17  -7   1   34.31    1.49
 -17  -7  -1   35.97    1.44
  17  -7   1   35.86    1.47
  17  -7   1   41.81    7.66
  17  -7   1   34.15    1.37
 -17  -7  -1   34.51    1.64
  17  -7   1   34.20    1.40
 -17  -7  -1   35.62    1.44
  17   7   1   37.36    1.46
  17   7   1   33.06    1.34
  17   7   1   36.03    1.42
 -17   7  -1   34.15    1.45
 -17   7  -1   33.32    1.72
 -17   7  -1   36.48    1.61
 -17   7  -1   35.57    1.40
 -17   7  -1   34.33    1.39
  17   7   1   24.12    5.60
 -17   7  -1   35.39    1.43
 -17   7  -1   20.08    5.52
 -19  -7  -1    2.73    0.34
 -19  -7  -1    2.46    0.28
  19  -7   1    2.63    0.36
  19  -7   1    2.39    0.29
 -19  -7  -1    2.73    0.28
 -19  -7  -1    2.60    0.44
  19  -7   1    2.05    0.33
  19  -7   1    2.19    0.30
 -19  -7  -1    2.51    0.41
 -19  -7  -1    0.22    5.28
  19  -7   1   -0.53    6.94
  19   7   1    2.51    0.35
 -19   7  -1   -1.04    4.81
 -19   7  -1    2.56    0.27
 -19   7  -1    2.24    0.41
 -19   7  -1    2.51    0.35
 -19   7  -1    2.35    0.33
 -19   7  -1    2.77    0.31
 -19   7  -1    1.48    0.40
  19   7   1   -0.73    4.89
  19   7   1    2.40    0.29
  21  -7   1    3.48    0.34
  21  -7   1    0.61    6.06
 -21  -7  -1    3.27    0.34
 -21  -7  -1    3.91    0.52
 -21  -7  -1    3.32    0.51
  21  -7   1    3.37    0.35
 -21  -7  -1    3.43    0.34
 -21  -7  -1   14.25    8.16
  21  -7   1    3.56    0.39
 -21  -7  -1    3.17    0.35
 -21   7  -1   -3.12    6.89
 -21   7  -1    3.30    0.60
  21   7   1    4.10    0.37
 -21   7  -1    3.32    0.43
 -21   7  -1    3.12    0.53
 -21   7  -1    3.41    0.29
  21   7   1    3.76    0.41
 -21   7  -1    3.88    0.34
  21   7   1    2.26    7.30
 -21   7  -1    3.17    0.38
  23  -7   1    4.51    0.52
 -23  -7  -1    4.42    0.61
 -23  -7  -1    4.96    0.56
  23  -7   1   13.47    8.34
  23  -7   1    4.63    0.43
  23  -7   1    5.56    0.43
  23  -7   1    5.93    0.44
 -23  -7  -1    5.24    0.44
 -23  -7  -1    5.77    0.44
 -23  -7  -1    4.91    0.45
 -23   7  -1    4.50    0.47
  23   7   1    5.57    0.45
 -23   7  -1    4.83    0.37
  23   7   1    4.50    0.48
 -23   7  -1    5.53    0.41
 -23   7  -1    5.26    0.47
 -23   7  -1    5.79    8.82
 -23   7  -1    5.32    0.74
 -25  -7  -1    2.12    0.50
 -25  -7  -1    1.56    0.40
 -25  -7  -1    2.53    0.35
  25  -7   1    2.21    0.35
 -25  -7  -1    1.73    0.35
  25  -7   1    8.77   10.89
  25  -7   1    2.55    0.41
  25  -7   1    2.47    0.34
  25   7   1    1.89    0.33
 -25   7  -1   -0.65   10.34
 -25   7  -1    1.88    0.30
 -25   7  -1    2.14    0.37
  25   7   1    2.97    0.54
 -25   7  -1    0.89    0.72
 -25   7  -1    2.32    0.41
 -27  -7  -1    1.58    0.33
 -27  -7  -1    1.22    0.27
 -27  -7  -1    0.99    0.40
 -27  -7  -1    1.02    0.41
  27  -7   1    1.31    0.38
  27  -7   1    1.56    0.32
  27  -7   1    1.42    0.28
 -27   7  -1    1.04    0.26
 -27   7  -1    0.96    0.30
  27   7   1    0.51    0.30
 -27   7  -1    1.42    0.45
  27   7   1    1.90    0.33
 -27   7  -1    1.89    0.37
  29  -7   1    4.01    0.58
 -29  -7  -1    3.71    0.49
 -29  -7  -1    2.88    0.35
  29  -7   1    3.31    0.44
  29  -7   1    3.00    0.42
 -29  -7  -1    2.68    0.58
 -29  -7  -1    3.18    0.56
 -29   7  -1    2.96    0.66
 -29   7  -1    3.10    0.47
  29   7   1    3.51    0.55
 -29   7  -1    3.18    0.51
  29   7   1    3.56    0.47
 -29   7  -1    3.36    0.62
 -29   7  -1    3.77    0.49
 -31  -7  -1    1.71    0.48
  31  -7   1    1.83    0.42
 -31  -7  -1    1.72    0.46
 -31  -7  -1    2.13    0.34
 -31   7  -1    2.05    0.42
  31   7   1    2.33    0.41
 -31   7  -1    2.65    0.53
 -31   7  -1    1.86    0.65
 -31   7  -1    2.34    0.37
  31   7   1    1.95    0.48
 -31   7  -1    2.36    0.46
  32  -8  -1    0.43    0.34
  32  -8  -1    0.65    0.29
  32  -8  -1    0.62    0.30
 -32  -8   1   -0.03    0.32
 -32  -8   1    0.71    0.38
 -32  -8   1    0.33    0.32
 -32   8   1    0.13    0.45
  32   8  -1    0.78    0.36
 -32   8   1    0.12    0.32
 -32   8   1    0.77    0.30
 -32   8   1    0.48    0.29
  32   8  -1    0.50    0.32
 -32   8   1    0.71    0.32
  30  -8  -1    3.30    0.48
  30  -8  -1    4.02    0.50
  30  -8  -1    3.72    0.47
 -30  -8   1    3.83    0.59
 -30  -8   1    3.97    0.63
 -30  -8   1    4.57    0.52
 -30   8   1    4.26    0.55
  30   8  -1    4.83    0.54
  30   8  -1    4.29    0.66
 -30   8   1    3.61    0.79
 -30   8   1    5.91    0.62
 -30   8   1    4.62    0.45
  28  -8  -1   15.51    0.88
 -28  -8   1   14.25    0.79
  28  -8  -1   13.16    0.85
 -28  -8   1   14.80    1.00
  28  -8  -1   14.93    0.86
 -28  -8   1   16.14    0.87
 -28  -8   1   13.27    1.08
 -28   8   1   15.61    1.21
  28   8  -1   13.47    0.94
  28   8  -1   15.78    0.89
 -28   8   1   15.79    0.91
 -28   8   1   15.41    0.87
 -28   8   1   15.36    0.82
  26  -8  -1   17.38    1.03
  26  -8  -1   17.37    0.91
  26  -8  -1   19.08    0.99
  26  -8  -1   17.00    0.97
 -26  -8   1   16.07    1.10
 -26  -8   1   17.31    0.94
 -26  -8   1   18.33    0.91
 -26  -8   1   18.25    1.23
 -26   8   1   18.09    0.92
 -26   8   1   16.68    1.21
 -26   8   1   19.69    1.01
  26   8  -1   18.15    1.04
 -26   8   1   18.68    0.96
  24  -8  -1    0.49    0.23
  24  -8  -1    0.48    0.24
  24  -8  -1    0.43    0.22
 -24  -8   1    0.12    0.22
 -24  -8   1    0.36    0.27
 -24  -8   1    0.68    0.32
 -24  -8   1    0.43    0.22
  24  -8  -1    0.18    0.25
  24  -8  -1    9.24    7.77
 -24  -8   1    0.35    0.16
 -24   8   1    0.18    0.23
  24   8  -1    0.33    0.24
 -24   8   1    0.38    0.19
 -24   8   1    0.11    0.24
 -24   8   1  -10.91    8.98
 -24   8   1    0.19    0.20
  24   8  -1    0.60    0.26
 -22  -8   1    3.41    0.36
 -22  -8   1    3.63    0.37
  22  -8  -1    3.11    0.34
  22  -8  -1    2.78    0.38
  22  -8  -1    3.18    0.41
 -22  -8   1    3.26    0.47
  22  -8  -1   -2.21    6.13
 -22  -8   1    3.14    0.32
  22  -8  -1    3.69    0.58
 -22  -8   1    2.80    0.50
 -22   8   1    3.79    0.61
 -22   8   1    3.98    0.58
 -22   8   1    2.67    7.26
 -22   8   1    3.37    0.40
 -22   8   1    3.10    0.34
 -20  -8   1    9.89    0.61
  20  -8  -1    9.94    0.55
 -20  -8   1    9.69    0.68
 -20  -8   1   10.30    0.78
  20  -8  -1    9.82    0.67
  20  -8  -1    8.28    5.59
  20  -8  -1    9.89    0.65
  20  -8  -1   10.56    0.59
 -20  -8   1   10.57    0.58
 -20  -8   1    8.07    6.27
 -20  -8   1    9.49    0.55
 -20   8   1    9.82    0.57
  20   8  -1    9.92    0.60
 -20   8   1   10.66    0.60
 -20   8   1    8.06    5.96
  20   8  -1   16.06    6.42
 -20   8   1   11.14    0.63
  20   8  -1    9.62    0.62
 -20   8   1    9.08    0.72
 -20   8   1   10.33    0.83
 -20   8   1   10.12    0.51
 -18  -8   1    4.01    0.43
  18  -8  -1    3.55    3.99
 -18  -8   1    3.77    0.47
  18  -8  -1    3.66    0.34
 -18  -8   1    4.25    0.34
  18  -8  -1    3.78    0.42
  18  -8  -1    4.03    0.40
 -18  -8   1    3.71    0.35
  18  -8  -1    3.73    0.31
 -18  -8   1    4.41    0.33
 -18  -8   1    5.27    4.75
 -18   8   1    3.93    0.37
 -18   8   1    4.05    0.29
 -18   8   1    6.95    4.96
  18   8  -1    4.34    0.40
 -18   8   1    4.35    0.36
 -18   8   1    4.21    0.44
  18   8  -1    3.72    0.36
 -18   8   1    3.87    0.34
 -18   8   1    3.87    0.60
 -16  -8   1   13.55    0.67
 -16  -8   1   14.23    0.78
 -16  -8   1   13.50    0.61
  16  -8  -1   13.03    0.61
  16  -8  -1   11.95    3.70
 -16  -8   1   13.59    0.64
 -16  -8   1   12.65    0.69
  16  -8  -1   14.12    0.78
 -16  -8   1   14.28    0.86
  16  -8  -1   12.76    0.70
  16  -8  -1   13.66    0.66
 -16  -8   1    7.03    3.81
  16   8  -1   14.07    0.69
  16   8  -1    0.70    3.72
 -16   8   1   13.38    0.66
 -16   8   1   13.46    0.69
 -16   8   1   13.74    0.62
 -16   8   1   13.41    0.78
  16   8  -1   13.94    0.68
 -16   8   1   12.97    0.86
 -14  -8   1   14.01    0.62
 -14  -8   1   13.84    0.68
  14  -8  -1   13.51    0.74
  14  -8  -1   13.03    0.63
 -14  -8   1   14.68    0.66
 -14  -8   1   13.39    0.81
  14  -8  -1   13.32    0.67
 -14  -8   1   13.14    0.60
 -14  -8   1   15.17    4.94
  14  -8  -1   11.27    3.84
 -14  -8   1   12.65    0.72
  14   8  -1   12.71    0.65
 -14   8   1   12.84    0.72
  14   8  -1   12.84    0.65
 -14   8   1   13.29    0.65
 -14   8   1   12.45    0.81
 -14   8   1   13.07    0.63
  14   8  -1   12.25    4.29
 -14   8   1   12.46    4.28
 -12  -8   1   15.45    0.68
  12  -8  -1   13.95    0.65
 -12  -8   1   15.26    3.97
  12  -8  -1   13.83    0.68
 -12  -8   1   14.45    0.64
 -12  -8   1   14.75    0.64
  12  -8  -1   15.06    0.76
 -12  -8   1   14.15    0.83
 -12  -8   1   14.99    0.76
  12  -8  -1   14.99    3.70
 -12   8   1   13.30    4.39
 -12   8   1   14.37    0.73
  12   8  -1   22.92    5.04
 -12   8   1   14.32    0.68
 -12   8   1   14.37    0.65
  12   8  -1   14.91    0.68
 -10  -8   1    6.99    0.37
  10  -8  -1    8.05    0.58
  10  -8  -1    8.14    0.50
 -10  -8   1    7.19    0.44
  10  -8  -1    3.80    2.32
  10  -8  -1    8.56    0.43
  10  -8  -1    7.78    0.40
  10  -8  -1    7.77    0.37
 -10  -8   1    8.04    0.42
 -10  -8   1    8.32    0.41
 -10  -8   1    7.14    0.53
  10   8  -1    8.01    0.43
 -10   8   1    5.93    2.59
 -10   8   1    7.46    0.39
 -10   8   1    7.74    0.42
 -10   8   1    7.14    0.45
 -10   8   1    7.03    0.51
  10   8  -1    8.00    0.41
  10   8  -1    5.77    2.85
   8  -8  -1   21.23    0.82
  -8  -8   1   19.36    0.78
  -8  -8   1   20.06    0.98
  -8  -8   1   20.75    0.91
   8  -8  -1   19.72    0.77
  -8  -8   1   19.09    0.82
   8  -8  -1   18.44    0.80
   8  -8  -1   19.88    1.00
   8  -8  -1   20.62    0.90
  -8  -8   1   18.68    0.75
   8   8  -1   24.88    5.05
   8   8  -1   20.14    0.80
  -8   8   1   19.73    0.92
  -8   8   1   19.21    0.79
   8   8  -1   24.29    4.05
   8   8  -1   18.62    0.82
  -8   8   1   21.75    4.06
  -8   8   1   19.77    0.82
  -8   8   1   19.62    0.85
  -6  -8   1  106.76    3.82
   6  -8  -1  107.25    3.81
   6  -8  -1  108.91    3.94
   6  -8  -1  105.44    7.13
  -6  -8   1  106.88    3.91
  -6  -8   1  102.54    3.74
   6  -8  -1  107.79    3.71
   6  -8  -1  107.04    3.67
  -6  -8   1  102.43    3.68
  -6  -8   1  101.68    3.67
   6  -8  -1  100.38    3.70
   6   8  -1  105.50    3.69
  -6   8   1  105.90    7.27
  -6   8   1  104.20    3.81
  -6   8   1  100.81    3.73
   6   8  -1   97.48    6.83
   6   8  -1  102.94    3.74
  -6   8   1   97.74    3.68
   6   8  -1   95.51    7.67
  -6   8   1  104.09    3.72
  -6   8   1  103.22    3.75
  -4  -8   1  169.75    5.89
   4  -8  -1  162.15    5.84
  -4  -8   1  178.36    5.95
   4  -8  -1  151.89    8.89
   4  -8  -1  169.77    5.93
   4  -8  -1  178.60    6.08
  -4  -8   1  176.15    6.06
   4  -8  -1  177.75    5.83
  -4  -8   1  161.49    5.83
   4   8  -1  164.25    5.88
  -4   8   1  163.11    5.91
  -4   8   1  159.39    5.87
   4   8  -1  165.47    5.86
   4   8  -1  160.42    9.94
  -4   8   1  158.05    5.81
  -4   8   1  160.34    9.06
   4   8  -1  156.96    5.80
   4   8  -1  168.29    5.82
  -4   8   1  163.28    5.85
   4   8  -1  156.76    8.92
   2  -8  -1   93.53    3.36
   2  -8  -1   96.67    3.45
  -2  -8   1   93.41    3.37
   2  -8  -1  102.79    3.60
  -2  -8   1   99.23    3.43
  -2  -8   1  102.17    3.59
  -2  -8   1   96.24    3.33
  -2  -8   1  100.09    6.54
  -2  -8   1   99.19    3.47
   2  -8  -1   88.19    6.12
   2   8  -1   90.84    3.39
   2   8  -1   90.41    6.18
  -2   8   1   92.38    3.37
  -2   8   1   92.79    3.41
   2   8  -1   90.82    3.41
  -2   8   1   92.61    6.12
   2   8  -1   96.97    3.38
  -2   8   1   87.41    3.38
   2   8  -1   89.28    3.34
  -2   8   1   92.49    3.33
   0  -8  -1   22.69    1.04
   0  -8   1   21.70    0.86
   0  -8  -1   21.23    0.90
   0  -8   1   22.62    0.91
   0  -8   1   22.82    1.03
   0  -8   1   28.32    4.21
   0  -8  -1   24.68    3.52
   0  -8   1   21.81    0.92
   0  -8   1   21.43    0.81
   0  -8  -1   21.42    0.82
   0  -8  -1   21.36    0.92
   0   8  -1   20.16    0.88
   0   8   1   21.55    3.26
   0   8  -1   24.62    4.02
   0   8  -1   20.98    0.81
   0   8   1   20.77    0.86
   0   8  -1   21.25    0.85
   0   8   1   20.61    0.82
   0   8   1   21.85    0.84
   0   8   1   19.30    0.84
   0   8  -1   20.57    0.88
  -2  -8  -1   70.46    2.62
   2  -8   1   65.60    2.39
   2  -8   1   66.98    5.92
  -2  -8  -1   68.88    2.47
  -2  -8  -1   66.17    2.37
   2  -8   1   70.37    2.49
  -2  -8  -1   67.69    2.51
   2  -8   1   69.46    2.38
   2  -8   1   71.75    2.62
   2   8   1   65.10    2.40
  -2   8  -1   66.49    2.48
   2   8   1   63.57    2.41
   2   8   1   62.28    2.35
  -2   8  -1   66.18    2.39
   2   8   1   57.89    5.31
  -2   8  -1   61.26    5.34
   2   8   1   64.51    2.42
  -2   8  -1   65.28    2.46
   2   8   1   65.62    4.75
  -2   8  -1   66.66    2.42
  -4  -8  -1  122.89    4.60
  -4  -8  -1  127.99    4.78
   4  -8   1  137.74    4.79
   4  -8   1  129.23    4.57
   4  -8   1  139.86    4.67
  -4  -8  -1  129.87    4.62
   4  -8   1  136.79    4.57
  -4  -8  -1  133.08    4.69
  -4   8  -1  130.35    4.57
   4   8   1  128.09    4.60
  -4   8  -1  128.89    4.64
   4   8   1  120.32    8.02
   4   8   1  127.05    4.55
  -4   8  -1  124.98    4.60
   4   8   1  118.48    7.26
  -4   8  -1  120.36    8.12
  -4   8  -1  127.33    4.69
   4   8   1  128.00    4.58
  -6  -8  -1  144.54    5.24
  -6  -8  -1  147.60    5.25
   6  -8   1  158.42    5.43
   6  -8   1  147.71    9.36
   6  -8   1  156.29    5.21
  -6  -8  -1  148.67    5.42
  -6  -8  -1  152.75    5.34
   6  -8   1  145.84    5.21
   6  -8   1  155.40    5.31
   6   8   1  136.41    5.20
  -6   8  -1  147.13    5.35
  -6   8  -1  145.15    5.27
  -6   8  -1  140.83    9.37
   6   8   1  147.65    8.43
  -6   8  -1  144.43    5.26
   6   8   1  142.97    9.23
   6   8   1  145.15    5.19
  -6   8  -1  146.44    5.21
   6   8   1  144.27    5.23
  -6   8  -1  142.20    5.24
   8  -8   1   45.88    1.65
  -8  -8  -1   44.09    1.77
   8  -8   1   46.24    1.86
   8  -8   1   45.42    1.74
   8  -8   1   36.68    5.19
  -8  -8  -1   43.44    1.65
   8   8   1   46.44    5.03
  -8   8  -1   43.44    1.82
   8   8   1   41.49    1.63
  -8   8  -1   39.18    5.20
  -8   8  -1   41.79    1.64
 -10  -8  -1    9.74    0.49
  10  -8   1   10.09    0.50
 -10  -8  -1   10.94    0.54
 -10  -8  -1   12.23    3.81
  10  -8   1   11.40    0.60
  10  -8   1    9.87    0.59
 -10  -8  -1   10.46    0.67
 -10  -8  -1   11.27    0.62
  10  -8   1    8.40    3.77
  10  -8   1   10.43    0.69
 -10   8  -1    9.58    3.27
 -10   8  -1   11.12    0.68
  10   8   1   13.36    3.71
  10   8   1   10.73    0.51
 -10   8  -1   10.15    0.53
 -10   8  -1   11.40    0.52
  10   8   1   10.52    0.52
 -10   8  -1    9.85    0.56
  12  -8   1   64.22    2.38
 -12  -8  -1   60.78    2.24
 -12  -8  -1   60.42    2.48
 -12  -8  -1   61.48    2.41
 -12  -8  -1   63.98    2.32
 -12  -8  -1   56.27    2.22
 -12  -8  -1   60.58    2.31
  12  -8   1   61.74    2.27
 -12  -8  -1   58.12    7.01
  12  -8   1   60.44    2.29
 -12   8  -1   61.28    2.38
 -12   8  -1   56.68    2.30
  12   8   1   61.27    6.85
 -12   8  -1   57.93    2.27
 -12   8  -1   62.41    2.53
 -12   8  -1   63.20    7.55
  12   8   1   62.10    2.28
  12   8   1   63.22    2.29
 -14  -8  -1  109.32    4.16
 -14  -8  -1  113.72    3.97
 -14  -8  -1  106.72   10.26
  14  -8   1  107.02    3.84
  14  -8   1  108.32    3.91
  14  -8   1  108.72    3.95
 -14  -8  -1  108.28    3.96
  14  -8   1  111.03    4.03
 -14  -8  -1  103.52    3.87
 -14  -8  -1  106.73    4.06
  14  -8   1   96.97    9.67
  14   8   1  108.09    3.93
 -14   8  -1  106.42    4.06
 -14   8  -1  106.07    3.92
 -14   8  -1  123.25   10.64
  14   8   1  104.97    9.14
 -14   8  -1  110.70    3.91
  14   8   1  108.80    3.93
 -14   8  -1  101.47    3.95
 -14   8  -1  108.08    4.23
  16  -8   1   28.24    1.16
  16  -8   1   28.50    1.21
 -16  -8  -1   28.79    1.32
 -16  -8  -1   28.94    1.20
  16  -8   1   27.76    1.26
 -16  -8  -1   26.19    1.12
 -16  -8  -1   26.46    1.18
  16  -8   1   31.31    6.15
  16  -8   1   26.54    1.10
 -16  -8  -1   34.46    7.39
 -16  -8  -1   27.58    1.39
 -16   8  -1   28.57    1.32
 -16   8  -1   27.37    1.15
 -16   8  -1   35.38    7.83
 -16   8  -1   26.91    1.46
 -16   8  -1   29.55    1.19
  16   8   1   39.25    8.64
  16   8   1   27.34    1.18
  16   8   1   27.68    1.19
 -16   8  -1   27.84    1.21
 -18  -8  -1    5.02    0.35
  18  -8   1    3.90    0.43
 -18  -8  -1    4.85    0.53
 -18  -8  -1    4.58    0.48
  18  -8   1   -1.12    8.74
  18  -8   1    4.35    0.38
 -18  -8  -1    5.15    0.40
  18  -8   1    4.61    0.34
  18  -8   1    4.55    0.46
 -18  -8  -1    5.15    0.39
 -18  -8  -1   -0.17    5.06
 -18   8  -1    6.68    7.55
  18   8   1    4.51    0.38
 -18   8  -1    5.29    0.43
  18   8   1    4.44    0.41
 -18   8  -1    4.89    0.37
 -18   8  -1    5.57    0.40
  18   8   1    5.84    5.21
 -18   8  -1    5.01    0.36
 -18   8  -1    5.21    0.51
 -18   8  -1    4.52    0.63
  20  -8   1    3.55    7.57
  20  -8   1    4.43    0.35
  20  -8   1    4.34    0.38
 -20  -8  -1    4.30    0.49
  20  -8   1    3.90    0.45
 -20  -8  -1    4.07    0.53
 -20  -8  -1    4.57    0.37
  20  -8   1    4.49    0.45
 -20  -8  -1    3.70    0.37
 -20  -8  -1    4.58    0.38
 -20   8  -1    4.65    0.43
 -20   8  -1    3.84    0.62
 -20   8  -1    4.42    0.33
 -20   8  -1    3.52    0.53
  20   8   1    4.30    0.38
 -20   8  -1    2.78    6.50
  20   8   1    3.98    0.43
 -20   8  -1    4.56    0.40
 -20   8  -1    4.40    0.37
 -22  -8  -1   15.78    1.07
 -22  -8  -1   17.10    0.86
  22  -8   1   14.36    0.87
 -22  -8  -1   15.99    0.83
  22  -8   1   16.41    0.80
  22  -8   1   16.51    0.91
  22  -8   1   15.64    0.82
 -22  -8  -1   15.91    0.97
  22  -8   1   14.26   10.26
 -22   8  -1    3.99    7.69
 -22   8  -1   15.62    1.16
 -22   8  -1   16.30    0.81
 -22   8  -1   16.87    1.08
 -22   8  -1   16.28    0.85
 -22   8  -1   15.43    0.77
  22   8   1   17.66    0.90
  22   8   1   16.75    0.84
 -22   8  -1   15.69    0.88
 -24  -8  -1    5.03    0.47
 -24  -8  -1    4.48    0.62
  24  -8   1    4.43    0.82
  24  -8   1    4.56    0.44
  24  -8   1    4.61    0.45
  24  -8   1    7.41    8.91
 -24  -8  -1    4.91    0.41
 -24  -8  -1    5.16    0.58
  24  -8   1    5.37    0.47
 -24   8  -1   -2.31    9.60
  24   8   1    4.66    0.52
 -24   8  -1    4.55    0.71
 -24   8  -1    5.89    0.53
 -24   8  -1    6.15    0.82
  24   8   1    4.88    0.45
 -24   8  -1    4.63    0.48
 -24   8  -1    4.29    0.36
 -26  -8  -1    0.32    0.33
  26  -8   1    1.07    0.33
  26  -8   1    0.53    0.25
 -26  -8  -1    0.68    0.29
 -26  -8  -1    1.08    0.37
  26  -8   1    0.86    0.28
 -26  -8  -1    0.87    0.23
  26  -8   1    0.69    0.27
  26   8   1    0.35    0.29
 -26   8  -1    0.55    0.35
  26   8   1    0.61    0.28
 -26   8  -1    0.77    0.25
 -26   8  -1    0.76    0.29
 -26   8  -1    0.64    0.30
  28  -8   1    1.84    0.42
 -28  -8  -1    1.76    0.31
  28  -8   1    1.12    0.31
 -28  -8  -1    1.07    0.40
 -28  -8  -1    1.17    0.31
 -28  -8  -1    1.51    0.46
  28  -8   1    1.17    0.33
 -28   8  -1    1.50    0.33
 -28   8  -1    1.77    0.40
 -28   8  -1    1.97    0.53
 -28   8  -1    2.15    0.55
  28   8   1    1.54    0.37
  28   8   1    1.62    0.36
  30  -8   1    0.71    0.36
  30  -8   1    0.29    0.31
 -30  -8  -1    0.46    0.39
 -30  -8  -1    0.56    0.33
 -30  -8  -1    0.57    0.22
 -30   8  -1    0.45    0.45
 -30   8  -1    0.69    0.28
  30   8   1    0.21    0.32
  30   8   1    0.43    0.31
 -30   8  -1    0.46    0.26
 -30   8  -1    0.98    0.29
 -30   8  -1    1.03    0.33
 -32  -8  -1    1.19    0.40
  32  -8   1    1.38    0.31
 -32  -8  -1    0.83    0.47
  32  -8   1    0.82    0.30
  32   8   1    0.72    0.38
 -32   8  -1    0.41    0.30
 -32   8  -1    0.78    0.42
 -32   8  -1    0.44    0.31
  32   8   1    0.97    0.34
 -32   8  -1    0.50    0.32
 -32   8  -1    0.99    0.39
 -31  -9   1    0.21    0.32
  31  -9  -1    0.29    0.25
  31  -9  -1    0.51    0.32
 -31  -9   1    0.41    0.39
 -31  -9   1    0.12    0.30
  31  -9  -1    0.08    0.26
 -31   9   1    0.26    0.52
 -31   9   1    0.26    0.28
 -31   9   1    0.62    0.27
 -31   9   1    0.57    0.34
  31   9  -1    0.85    0.37
  31   9  -1    0.65    0.32
  29  -9  -1    1.40    0.30
 -29  -9   1    1.23    0.30
  29  -9  -1    0.85    0.48
  29  -9  -1    0.80    0.31
  29  -9  -1    0.82    0.27
 -29  -9   1    1.21    0.39
 -29  -9   1    0.36    0.37
 -29   9   1    0.86    0.51
 -29   9   1    1.31    0.36
 -29   9   1    1.12    0.28
  29   9  -1    0.32    0.35
  29   9  -1    1.15    0.34
 -29   9   1    0.91    0.31
  27  -9  -1    3.04    0.46
  27  -9  -1    3.57    0.45
 -27  -9   1    3.32    0.36
 -27  -9   1    2.70    0.54
 -27  -9   1    3.42    0.57
 -27  -9   1    3.96    0.52
  27  -9  -1    3.18    0.41
  27   9  -1    2.78    0.44
 -27   9   1    3.30    0.45
 -27   9   1    3.17    0.46
  27   9  -1    2.86    0.47
 -27   9   1    3.11    0.42
 -27   9   1    3.15    0.66
  25  -9  -1    0.89    0.29
  25  -9  -1    0.74    0.32
  25  -9  -1    0.37    0.20
  25  -9  -1    0.50    0.22
 -25  -9   1    0.23    0.21
 -25  -9   1    0.17    0.19
 -25  -9   1    0.38    0.30
  25  -9  -1    0.19    0.27
 -25  -9   1    0.64    0.33
 -25   9   1    0.33    0.20
 -25   9   1    0.31    0.30
 -25   9   1    0.27    0.25
 -25   9   1    0.38    0.38
  23  -9  -1   -4.70    7.41
  23  -9  -1    1.07    0.31
 -23  -9   1    1.09    0.39
 -23  -9   1    0.97    0.32
 -23  -9   1    0.93    0.22
  23  -9  -1    1.40    0.27
  23  -9  -1    1.31    0.28
 -23  -9   1    0.93    0.28
  23  -9  -1    1.31    0.34
 -23   9   1    0.82    0.26
 -23   9   1    0.97    0.26
  23   9  -1    1.25    0.33
 -23   9   1    5.45    8.90
  23   9  -1    1.08    0.26
 -23   9   1    1.15    0.36
 -23   9   1    1.26    0.48
 -23   9   1    1.11    0.27
  21  -9  -1    0.74    0.19
  21  -9  -1    0.00    0.26
 -21  -9   1    0.79    0.29
  21  -9  -1    0.54    0.28
 -21  -9   1    0.68    0.20
  21  -9  -1    3.61    5.88
 -21  -9   1    1.27    0.28
 -21  -9   1    0.63    0.20
 -21  -9   1    0.69    0.30
  21  -9  -1    0.78    0.27
 -21   9   1    0.91    0.24
  21   9  -1    0.59    0.29
 -21   9   1    0.78    0.22
 -21   9   1    0.63    0.21
 -21   9   1    0.49    0.26
 -21   9   1    0.56    0.18
  21   9  -1    0.58    0.23
 -21   9   1    0.69    0.32
 -21   9   1   -4.15    8.41
  19  -9  -1   -1.08    5.28
  19  -9  -1    3.44    0.41
 -19  -9   1    1.80    4.84
  19  -9  -1    3.96    0.36
 -19  -9   1    3.40    0.37
 -19  -9   1    4.03    0.46
 -19  -9   1    3.32    0.50
 -19  -9   1    3.54    0.38
 -19  -9   1    3.61    0.33
  19  -9  -1    3.79    0.43
 -19   9   1    3.30    0.29
 -19   9   1    7.80    5.02
  19   9  -1    5.90    5.22
 -19   9   1    3.94    0.34
  19   9  -1    3.85    0.40
 -19   9   1    3.99    0.62
 -19   9   1    3.91    0.37
  19   9  -1    2.90    0.35
 -19   9   1    3.74    0.45
 -19   9   1    3.37    0.37
  17  -9  -1    2.46    0.26
 -17  -9   1    3.11    0.44
 -17  -9   1    5.73    4.74
  17  -9  -1    2.31    0.29
  17  -9  -1    0.68    4.09
  17  -9  -1    1.98    0.29
  17  -9  -1    2.18    0.36
 -17  -9   1    3.00    0.43
 -17  -9   1    2.17    0.22
 -17  -9   1    2.51    0.27
 -17  -9   1    2.84    0.35
 -17  -9   1    2.41    0.28
 -17   9   1    2.71    0.31
 -17   9   1    2.51    0.24
  17   9  -1    2.61    0.34
 -17   9   1    2.73    0.42
 -17   9   1    3.73    4.23
 -17   9   1    2.33    0.28
 -17   9   1    3.02    0.48
  17   9  -1    2.69    0.31
  15  -9  -1   21.30    1.07
 -15  -9   1   23.32    0.98
 -15  -9   1   20.05    0.91
 -15  -9   1   19.12    5.32
  15  -9  -1   21.78    0.95
 -15  -9   1   21.89    1.17
 -15  -9   1   24.04    1.02
 -15  -9   1   21.71    0.91
  15  -9  -1   21.35    0.98
 -15  -9   1   23.46    1.09
  15  -9  -1   14.11    4.39
 -15   9   1   18.00    4.82
 -15   9   1   21.10    0.94
 -15   9   1   22.34    1.08
  15   9  -1   22.26    0.98
 -15   9   1   20.46    1.17
  15   9  -1   20.57    0.96
  15   9  -1   18.17    5.10
 -15   9   1   21.30    0.97
  13  -9  -1   32.18    6.01
  13  -9  -1   35.28    1.30
 -13  -9   1   35.09    1.47
 -13  -9   1   34.45    1.37
  13  -9  -1   34.96    1.37
 -13  -9   1   32.29    1.30
 -13  -9   1   33.46    1.56
 -13  -9   1   32.85    1.32
  13  -9  -1   35.05    1.48
  13  -9  -1   32.92    1.34
 -13  -9   1   34.41    1.41
 -13   9   1   31.24    1.33
 -13   9   1   38.50    6.87
  13   9  -1   27.45    5.59
  13   9  -1   34.94    1.38
  13   9  -1   33.76    1.35
 -13   9   1   33.14    1.43
 -13   9   1   34.02    1.56
 -13   9   1   31.91    1.36
 -11  -9   1   16.03    0.70
 -11  -9   1   16.54    0.74
  11  -9  -1   16.85    0.85
  11  -9  -1   16.68    0.70
 -11  -9   1   16.31    0.92
  11  -9  -1   17.01    0.76
 -11  -9   1   17.64    0.85
  11  -9  -1   16.74    0.96
  11  -9  -1   16.33    0.73
  11  -9  -1   17.50    4.43
 -11  -9   1   17.18    0.76
  11   9  -1   22.26    4.82
 -11   9   1   16.52    0.90
 -11   9   1   16.27    0.80
  11   9  -1   17.01    0.77
 -11   9   1   17.02    0.73
 -11   9   1   16.64    0.75
 -11   9   1   22.06    5.11
  11   9  -1   16.24    0.74
   9  -9  -1   13.19    0.62
   9  -9  -1   13.97    0.63
   9  -9  -1   14.97    0.84
  -9  -9   1   13.97    0.64
  -9  -9   1   13.98    0.72
  -9  -9   1   13.35    0.58
   9  -9  -1   13.37    0.57
   9  -9  -1   14.02    0.72
  -9  -9   1   14.17    0.80
   9   9  -1   13.71    0.65
  -9   9   1   13.75    0.63
   9   9  -1   14.16    3.67
  -9   9   1   13.12    0.66
  -9   9   1   12.82    0.76
  -9   9   1   13.40    0.60
   9   9  -1   13.67    0.61
  -9   9   1   13.12    3.56
   9   9  -1   12.28    3.76
   7  -9  -1   47.10    1.68
  -7  -9   1   43.60    1.65
   7  -9  -1   44.84    1.82
  -7  -9   1   44.51    1.64
   7  -9  -1   45.37    1.91
  -7  -9   1   45.94    1.90
  -7  -9   1   45.22    1.72
  -7  -9   1   45.64    1.82
   7  -9  -1   40.22    4.96
   7  -9  -1   45.61    1.63
   7  -9  -1   42.27    1.67
   7   9  -1   46.07    5.78
   7   9  -1   46.09    1.67
   7   9  -1   42.78    1.63
  -7   9   1   45.43    5.13
  -7   9   1   45.31    1.81
  -7   9   1   43.09    1.69
   7   9  -1   42.64    4.78
  -7   9   1   45.26    1.66
   7   9  -1   44.64    1.77
   5  -9  -1  176.71   10.12
   5  -9  -1  175.15    6.34
   5  -9  -1  192.87    6.34
   5  -9  -1  183.76    6.46
  -5  -9   1  190.00    6.47
   5  -9  -1  189.15    6.60
  -5  -9   1  182.98    6.41
  -5  -9   1  189.81    6.60
  -5  -9   1  178.62    6.33
  -5   9   1  172.42    6.36
   5   9  -1  175.25    6.31
   5   9  -1  188.10    6.33
  -5   9   1  175.68    6.39
   5   9  -1  164.76    9.73
   5   9  -1  169.24   13.10
  -5   9   1  186.78   10.30
   5   9  -1  176.29    6.39
   5   9  -1  173.57    6.36
  -5   9   1  177.92    6.44
  -5   9   1  177.73    6.39
  -5   9   1  171.90    6.32
   3  -9  -1  114.07    7.49
   3  -9  -1  116.09    4.17
   3  -9  -1  115.83    4.07
  -3  -9   1  122.59    4.20
  -3  -9   1  114.69    4.08
  -3  -9   1  115.67    4.03
  -3  -9   1  115.53    4.14
  -3  -9   1  123.95    4.33
   3  -9  -1  122.83    4.35
  -3   9   1  113.29    4.14
  -3   9   1  112.98    7.39
   3   9  -1  113.75    4.13
  -3   9   1  113.68    4.04
  -3   9   1  109.81    4.11
   3   9  -1  109.21    4.04
   3   9  -1  112.95    4.11
   3   9  -1  105.45    7.16
  -3   9   1  111.62    4.08
   3   9  -1  107.73    4.08
   1  -9  -1   14.44    0.69
  -1  -9   1   13.98    0.68
  -1  -9   1   14.15    0.57
   1  -9  -1   14.99    0.68
  -1  -9   1   15.77    0.82
   1  -9  -1   14.78    3.10
  -1  -9   1   14.43    0.67
   1  -9  -1   16.19    0.83
  -1  -9   1   15.23    3.42
   1  -9  -1   13.20    0.58
   1   9  -1   11.34    2.75
   1   9  -1   13.79    0.65
  -1   9   1   14.33    0.60
   1   9  -1   13.83    0.57
  -1   9   1   13.55    0.56
   1   9  -1   14.13    0.64
  -1   9   1   13.87    0.60
  -1   9   1   13.15    0.62
  -1   9   1   21.76    3.55
  -1   9   1   13.54    0.63
   1   9  -1   14.57    0.62
   1  -9   1   65.19    2.41
  -1  -9  -1   62.87    2.42
  -1  -9  -1   60.27    2.24
  -1  -9  -1   60.92    2.28
   1  -9   1   50.28    5.29
  -1  -9  -1   59.93    2.14
   1  -9   1   59.52    2.15
   1  -9   1   62.66    2.26
   1  -9   1   61.49    2.26
   1   9   1   55.87    2.18
   1   9   1   59.40    2.17
   1   9   1   58.17    2.16
   1   9   1   56.26    2.19
  -1   9  -1   54.77    5.19
  -1   9  -1   59.30    2.19
  -1   9  -1   58.26    2.23
  -1   9  -1   59.64    2.15
   1   9   1   53.45    4.73
  -1   9  -1   57.62    2.23
   3  -9   1  216.23    7.34
   3  -9   1  205.10    7.22
  -3  -9  -1  214.75    7.37
   3  -9   1  183.72   11.36
  -3  -9  -1  210.93    7.30
   3  -9   1  220.14    7.21
  -3  -9  -1  209.42    7.20
   3  -9   1  221.42    7.49
  -3  -9  -1  216.56    7.49
   3   9   1  196.78    7.25
  -3   9  -1  204.30    7.31
   3   9   1  200.98   10.34
   3   9   1  202.61    7.26
   3   9   1  192.19    7.23
  -3   9  -1  203.47    7.22
  -3   9  -1  205.53    7.34
  -3   9  -1  199.79    7.26
   3   9   1  192.10    7.19
   3   9   1  208.60   13.83
  -3   9  -1  199.23   11.27
   3   9   1  203.94    7.19
   5  -9   1  163.43    6.01
  -5  -9  -1  175.75    6.08
  -5  -9  -1  160.65    6.26
   5  -9   1  182.14    6.17
   5  -9   1  184.45    6.02
   5  -9   1  181.48    6.27
  -5  -9  -1  170.57    6.28
   5   9   1  147.55    9.07
   5   9   1  164.61    6.02
   5   9   1  164.28   10.18
  -5   9  -1  166.34    6.01
   5   9   1  170.47    6.05
  -5   9  -1  173.83    6.17
  -5   9  -1  167.67    6.09
  -5   9  -1  173.78   10.49
   5   9   1  170.05    6.00
   7  -9   1  121.16    4.16
   7  -9   1  124.95    4.34
   7  -9   1  125.79    4.23
  -7  -9  -1  120.73    4.37
  -7  -9  -1  114.11    4.45
  -7  -9  -1  119.56    4.26
   7  -9   1  112.51    4.21
   7  -9   1  113.56    8.58
   7  -9   1  127.14    4.48
  -7  -9  -1  117.67    4.25
  -7   9  -1  113.92    4.27
   7   9   1  108.33    8.21
   7   9   1  118.70    4.20
   7   9   1  117.57    4.25
  -7   9  -1  124.23    4.50
  -7   9  -1  113.22    4.25
  -7   9  -1  112.52    4.21
  -7   9  -1  113.89    8.79
   7   9   1  108.96    7.68
  -7   9  -1  116.54    4.28
   9  -9   1    9.98    0.57
   9  -9   1   10.05    0.54
  -9  -9  -1    9.41    0.48
  -9  -9  -1    9.75    0.50
  -9  -9  -1    9.97    0.66
   9  -9   1    8.45    0.46
   9  -9   1    3.80    2.59
   9  -9   1   10.40    0.68
  -9  -9  -1    9.53    0.58
   9   9   1   10.60    3.05
  -9   9  -1    9.46    0.54
  -9   9  -1    8.74    0.46
   9   9   1    9.22    0.47
   9   9   1    9.45    0.49
  -9   9  -1   13.54    4.03
   9   9   1   14.40    3.81
  -9   9  -1    8.93    0.50
  -9   9  -1    9.59    0.64
 -11  -9  -1   19.48    0.96
  11  -9   1   18.40    0.83
 -11  -9  -1   19.29    1.04
  11  -9   1   20.45    1.07
  11  -9   1   20.35    0.95
 -11  -9  -1   19.05    0.83
  11  -9   1   15.90    3.92
  11  -9   1   20.33    0.86
 -11  -9  -1   19.71    0.87
  11   9   1   19.46    0.86
 -11   9  -1   18.83    0.84
  11   9   1   14.64    3.97
 -11   9  -1   19.31    0.87
 -11   9  -1   26.56    5.45
  11   9   1   18.80    0.84
 -11   9  -1   20.50    1.07
 -11   9  -1   19.49    0.92
  13  -9   1   90.88    3.37
  13  -9   1   87.19    3.27
  13  -9   1   68.54    8.96
 -13  -9  -1   86.40    3.21
  13  -9   1   87.62    3.24
 -13  -9  -1   85.32    3.49
 -13  -9  -1   92.40    9.12
 -13  -9  -1   90.38    3.41
 -13  -9  -1   94.38    3.30
 -13   9  -1   87.90    3.28
  13   9   1   90.83    3.27
 -13   9  -1   86.20    3.53
 -13   9  -1   93.62    9.82
  13   9   1   81.10    8.38
 -13   9  -1   88.43    3.25
  13   9   1   89.18    3.25
 -13   9  -1   87.83    3.36
  15  -9   1   75.84    2.84
  15  -9   1   74.65    2.88
 -15  -9  -1   77.40    3.12
 -15  -9  -1   75.48    9.32
 -15  -9  -1   73.22    2.78
 -15  -9  -1   80.09    3.03
  15  -9   1   72.92    9.42
 -15  -9  -1   81.08    2.90
  15  -9   1   80.97    2.98
 -15  -9  -1   69.13    2.78
  15   9   1   77.20    2.87
 -15   9  -1   77.86    9.87
 -15   9  -1   75.48    2.89
 -15   9  -1   76.20    3.00
 -15   9  -1   74.94    3.17
  15   9   1   74.60    2.86
 -15   9  -1   77.34    2.86
 -17  -9  -1   18.26    6.73
 -17  -9  -1   20.49    1.05
 -17  -9  -1   18.63    0.91
  17  -9   1    3.41    4.91
 -17  -9  -1   17.48    0.82
  17  -9   1   18.64    0.81
 -17  -9  -1   19.72    0.92
  17  -9   1   19.54    0.94
 -17  -9  -1   19.83    1.13
  17  -9   1   18.52    0.88
  17  -9   1   18.22    0.98
 -17   9  -1   18.99    0.92
  17   9   1   19.27    0.91
 -17   9  -1   19.79    1.20
  17   9   1   22.47    6.33
  17   9   1   19.91    0.93
 -17   9  -1   19.91    1.05
 -17   9  -1   20.02    0.90
 -17   9  -1   18.57    0.86
 -17   9  -1   23.63    6.78
  19  -9   1    3.32    0.33
  19  -9   1    3.30    5.53
 -19  -9  -1    4.09    0.37
 -19  -9  -1    4.59    0.50
 -19  -9  -1    4.35    0.36
 -19  -9  -1    4.14    0.55
  19  -9   1    4.55    0.45
  19  -9   1    4.60    0.39
  19  -9   1    4.44    0.46
 -19  -9  -1    4.50    0.38
 -19   9  -1    4.73    0.41
 -19   9  -1    4.84    0.38
 -19   9  -1    4.23    0.35
 -19   9  -1   -2.14    6.33
 -19   9  -1    4.63    0.51
 -19   9  -1    4.09    0.41
  19   9   1    3.72    0.41
  19   9   1    4.62    0.40
 -19   9  -1    3.81    0.63
  21  -9   1    9.12    7.71
  21  -9   1    6.26    0.55
  21  -9   1    6.40    0.44
 -21  -9  -1    6.07    0.59
 -21  -9  -1    7.24    0.49
 -21  -9  -1    6.18    0.49
  21  -9   1    6.63    0.48
 -21  -9  -1    6.99    0.69
  21  -9   1    6.82    0.57
 -21   9  -1    6.06    0.49
 -21   9  -1    7.00    0.92
 -21   9  -1    1.22    6.87
 -21   9  -1    6.48    0.43
 -21   9  -1    6.19    0.73
 -21   9  -1    5.71    0.63
  21   9   1    6.95    0.55
  21   9   1    7.02    0.51
 -21   9  -1    6.51    0.46
 -23  -9  -1   18.13    1.14
  23  -9   1   11.50   10.24
 -23  -9  -1   18.92    1.25
  23  -9   1   19.85    0.94
  23  -9   1   20.56    1.00
 -23  -9  -1   20.71    1.00
 -23  -9  -1   20.25    1.00
  23  -9   1   19.07    1.08
  23  -9   1   17.79    1.03
 -23   9  -1   35.74   17.37
 -23   9  -1   20.29    1.05
  23   9   1   21.75    1.08
  23   9   1   22.86    1.05
 -23   9  -1   18.94    1.34
 -23   9  -1   20.65    1.02
 -23   9  -1   20.90    1.25
 -25  -9  -1   11.77    0.88
  25  -9   1   10.66    0.81
  25  -9   1   11.92    0.74
 -25  -9  -1   10.40    0.71
 -25  -9  -1   12.20    0.72
  25  -9   1   11.94    0.71
  25  -9   1   10.73    0.77
 -25  -9  -1   11.99    0.98
 -25   9  -1   13.81    0.78
  25   9   1   12.69    0.82
 -25   9  -1   11.66    1.00
  25   9   1   12.02    0.77
 -25   9  -1   12.62    0.71
 -25   9  -1   11.83    0.78
  27  -9   1    0.36    0.23
  27  -9   1    0.64    0.27
 -27  -9  -1    0.94    0.35
 -27  -9  -1    0.67    0.30
  27  -9   1    0.63    0.28
  27  -9   1    0.65    0.35
 -27  -9  -1    0.43    0.23
 -27   9  -1    0.51    0.47
  27   9   1    0.60    0.35
 -27   9  -1    0.65    0.31
 -27   9  -1    0.85    0.29
  27   9   1    0.69    0.31
 -29  -9  -1    0.29    0.33
  29  -9   1    0.92    0.33
  29  -9   1    0.60    0.26
 -29  -9  -1    0.58    0.23
  29  -9   1    0.39    0.28
 -29   9  -1    0.85    0.32
  29   9   1    0.18    0.33
 -29   9  -1    0.72    0.47
 -29   9  -1    0.44    0.27
 -29   9  -1    1.12    0.29
 -31  -9  -1    2.13    0.53
  31  -9   1    1.98    0.41
  31  -9   1    1.50    0.33
  31  -9   1    2.45    0.43
 -31  -9  -1    1.49    0.50
 -31   9  -1    2.18    0.43
  31   9   1    1.95    0.38
 -31   9  -1    1.27    0.50
 -31   9  -1    1.65    0.36
 -31   9  -1    1.87    0.41
  31   9   1    2.04    0.46
 -31   9  -1    1.05    0.38
  32 -10  -1    3.34    0.49
 -32 -10   1    2.91    0.67
 -32 -10   1    2.71    0.57
  32 -10  -1    1.84    0.51
  32 -10  -1    2.59    0.41
 -32  10   1    2.23    0.67
 -32  10   1    3.28    0.48
  32  10  -1    2.17    0.46
  32  10  -1    3.62    0.57
 -32  10   1    2.53    0.44
 -30 -10   1    8.87    0.84
  30 -10  -1    5.97    0.72
 -30 -10   1    7.55    0.89
  30 -10  -1    8.30    0.68
  30 -10  -1    8.88    0.78
  30  10  -1    8.88    0.73
 -30  10   1    7.37    0.60
 -30  10   1    6.89    0.71
  30  10  -1    7.78    0.76
 -30  10   1    6.59    1.02
 -30  10   1    8.37    0.67
  28 -10  -1    0.91    0.31
  28 -10  -1    1.35    0.32
 -28 -10   1    1.07    0.38
  28 -10  -1    1.47    0.32
 -28 -10   1    1.13    0.44
  28 -10  -1    1.08    0.28
 -28  10   1    1.19    0.49
 -28  10   1    0.98    0.34
  28  10  -1    1.31    0.38
 -28  10   1    1.02    0.29
 -28  10   1    1.42    0.32
  28  10  -1    0.84    0.32
  26 -10  -1    0.01    0.22
 -26 -10   1   -0.04    0.21
 -26 -10   1   -0.38    0.22
 -26 -10   1    0.00    0.29
  26 -10  -1   -0.04    0.24
  26 -10  -1    0.06    0.22
  26  10  -1    0.14    0.28
  26  10  -1    0.13    0.23
 -26  10   1    0.19    0.23
 -26  10   1    0.12    0.36
 -26  10   1   -0.03    0.18
 -26  10   1   -0.09    0.23
  24 -10  -1    6.95    0.50
  24 -10  -1    5.88    0.61
  24 -10  -1    5.18    0.71
 -24 -10   1    6.31    0.64
  24 -10  -1    7.18    0.49
 -24 -10   1    6.75    0.49
 -24 -10   1    6.53    0.56
 -24 -10   1    6.89    0.76
 -24  10   1    4.82    0.73
 -24  10   1    7.12    0.82
 -24  10   1    7.35    0.81
  24  10  -1    6.68    0.59
 -24  10   1    6.67    0.51
 -24  10   1    6.70    0.56
 -22 -10   1    6.13    0.61
  22 -10  -1    6.52    0.49
  22 -10  -1    6.14    0.45
 -22 -10   1    6.23    0.48
  22 -10  -1    5.69    0.56
  22 -10  -1    6.09    0.45
 -22 -10   1    7.58    0.52
 -22 -10   1    6.03    0.69
  22 -10  -1    1.83    8.42
  22 -10  -1    6.33    0.59
 -22  10   1    5.94    0.60
  22  10  -1    6.08    0.55
 -22  10   1    7.70    0.69
 -22  10   1   -2.03    8.08
  22  10  -1    5.46    0.50
 -22  10   1    5.73    0.82
 -22  10   1    5.98    0.51
 -22  10   1    5.99    0.53
 -20 -10   1   22.98    1.10
 -20 -10   1   21.46    1.80
 -20 -10   1   24.45    1.06
  20 -10  -1   22.20    0.98
  20 -10  -1   22.12    1.00
  20 -10  -1   11.01    6.28
  20 -10  -1   23.14    1.19
 -20 -10   1   19.92    0.99
  20 -10  -1   23.72    1.06
 -20 -10   1   23.23    1.21
 -20  10   1   23.60    1.37
 -20  10   1   13.67    7.57
 -20  10   1   22.25    0.97
 -20  10   1   22.92    1.05
  20  10  -1   22.50    1.08
 -20  10   1   23.12    1.10
  20  10  -1   22.45    1.09
 -20  10   1   22.47    1.04
 -20  10   1   23.31    1.23
  18 -10  -1    8.89    0.60
 -18 -10   1    9.60    0.67
 -18 -10   1    8.26    0.50
 -18 -10   1    7.83    0.47
  18 -10  -1    9.57    0.68
 -18 -10   1    8.51    5.63
  18 -10  -1    7.30    5.43
  18 -10  -1    9.42    0.56
 -18 -10   1    9.23    0.58
 -18 -10   1    9.62    0.55
 -18 -10   1    9.22    0.76
  18 -10  -1    8.98    0.51
 -18  10   1    6.15    5.76
 -18  10   1    8.96    0.57
  18  10  -1    9.92    0.60
  18  10  -1   15.34    6.60
  18  10  -1    9.18    0.59
 -18  10   1    9.48    0.80
 -18  10   1   10.52    0.71
 -18  10   1    9.39    0.56
 -16 -10   1    4.08    0.44
 -16 -10   1    3.81    0.30
  16 -10  -1    1.38    4.51
  16 -10  -1    3.98    0.44
  16 -10  -1    3.90    0.35
 -16 -10   1    4.10    0.51
 -16 -10   1    3.85    0.31
  16 -10  -1    3.70    0.40
 -16 -10   1    4.88    0.37
  16 -10  -1    4.13    0.31
 -16  10   1    3.85    0.35
  16  10  -1    8.20    7.04
  16  10  -1    3.97    0.37
 -16  10   1    3.99    0.34
 -16  10   1    4.10    0.31
 -16  10   1    8.15    4.94
 -16  10   1    4.21    0.56
 -16  10   1    3.96    0.42
  16  10  -1    4.24    0.38
  14 -10  -1   47.58    1.82
 -14 -10   1   46.36    1.80
 -14 -10   1   46.49    2.08
  14 -10  -1   47.87    1.97
 -14 -10   1   48.15    1.97
  14 -10  -1   47.78    1.84
 -14 -10   1   48.24    1.84
  14 -10  -1   47.11    1.77
 -14 -10   1   42.12    1.75
  14 -10  -1   46.97    8.19
  14  10  -1   46.86    1.83
  14  10  -1   44.59    6.95
 -14  10   1   46.16    2.07
 -14  10   1   47.00    1.93
  14  10  -1   47.50    1.86
 -14  10   1   33.06    6.08
 -14  10   1   46.91    1.85
 -14  10   1   46.81    1.81
 -12 -10   1   69.27    2.74
  12 -10  -1   57.17    7.44
  12 -10  -1   76.56    2.81
 -12 -10   1   76.40    3.07
 -12 -10   1   74.13    2.81
  12 -10  -1   75.23    3.10
  12 -10  -1   80.30    2.97
 -12 -10   1   79.79    2.96
  12 -10  -1   77.82    2.83
  12 -10  -1   80.71    2.76
 -12  10   1   77.35    2.84
  12  10  -1   78.30    2.86
 -12  10   1   73.06    2.79
  12  10  -1   76.08    2.81
 -12  10   1   74.03    3.03
  12  10  -1   69.57    7.97
 -12  10   1   81.06    8.30
 -12  10   1   77.34    2.91
  12  10  -1   58.87    7.54
  10 -10  -1   32.17    1.28
 -10 -10   1   29.82    1.26
 -10 -10   1   31.92    1.30
  10 -10  -1   34.13    1.30
 -10 -10   1   31.08    1.41
 -10 -10   1   30.99    1.50
  10 -10  -1   34.65    1.56
  10 -10  -1   33.56    1.23
  10 -10  -1   32.99    1.41
 -10  10   1   31.53    1.26
  10  10  -1   30.67    5.53
 -10  10   1   31.58    1.35
  10  10  -1   33.36    1.28
 -10  10   1   29.50    5.22
 -10  10   1   31.96    1.46
  10  10  -1   31.63    1.32
 -10  10   1   32.80    1.30
  10  10  -1   46.63    7.31
  -8 -10   1    4.33    0.37
  -8 -10   1    4.37    0.31
   8 -10  -1    4.48    0.50
   8 -10  -1    3.30    0.27
  -8 -10   1    4.75    0.45
  -8 -10   1    4.46    0.26
   8 -10  -1    7.01    2.91
   8 -10  -1    4.21    0.37
   8 -10  -1    3.94    0.30
  -8  10   1    4.06    2.57
   8  10  -1    4.34    0.29
  -8  10   1    4.17    0.30
  -8  10   1    3.86    0.38
   8  10  -1    4.20    0.32
  -8  10   1    3.78    0.27
   8  10  -1    0.00    2.38
  -8  10   1    3.67    0.31
   8  10  -1    4.15    0.24
   8  10  -1    5.77    3.04
  -6 -10   1   80.20    2.96
   6 -10  -1   81.31    3.17
   6 -10  -1   71.76    6.64
   6 -10  -1   86.31    2.90
   6 -10  -1   81.00    3.02
  -6 -10   1   86.35    3.05
  -6 -10   1   81.70    3.15
  -6 -10   1   79.59    2.87
   6  10  -1   67.47    6.29
   6  10  -1   80.07    2.92
   6  10  -1   76.88    2.85
   6  10  -1   83.64    2.89
   6  10  -1   79.37    2.95
  -6  10   1   77.72    3.03
  -6  10   1   75.92    2.87
   6  10  -1   78.44    7.60
  -6  10   1   78.97    2.95
  -6  10   1   78.86    2.94
  -6  10   1   80.51    6.86
  -6  10   1   76.58    2.91
  -4 -10   1  119.68    4.38
   4 -10  -1  119.42    4.27
  -4 -10   1  129.49    4.56
  -4 -10   1  120.08    4.22
  -4 -10   1  124.47    4.41
   4 -10  -1  125.93    4.57
   4 -10  -1  122.31    4.40
   4 -10  -1  109.20    8.11
  -4  10   1  118.88    4.33
  -4  10   1  115.82    4.25
   4  10  -1  118.39    9.16
   4  10  -1  118.11    4.31
   4  10  -1  122.49    4.35
   4  10  -1  116.10    4.28
  -4  10   1  118.61    8.02
  -4  10   1  118.85    4.29
   4  10  -1  111.56    7.83
   4  10  -1  117.76    4.24
   2 -10  -1   67.54    2.58
  -2 -10   1   64.99    2.43
   2 -10  -1   63.74    2.39
   2 -10  -1   62.55    2.40
   2 -10  -1   69.08    5.82
  -2 -10   1   67.95    5.94
  -2 -10   1   66.40    2.56
   2 -10  -1   64.35    2.28
  -2 -10   1   62.44    2.25
  -2  10   1   55.03    2.32
   2  10  -1   59.97    2.33
   2  10  -1   64.85    2.31
  -2  10   1   57.24    5.29
  -2  10   1   62.26    2.33
   2  10  -1   50.97    5.42
  -2  10   1   61.62    2.25
   2  10  -1   61.99    2.26
   2  10  -1   60.41    2.35
  -2  10   1   65.67    2.35
  -2  10   1   58.99    2.43
   0 -10   1   13.77    0.66
   0 -10   1   13.37    0.55
   0 -10   1   13.51    0.67
   0 -10  -1   22.54    4.04
   0 -10  -1   13.84    0.80
   0 -10  -1   13.45    0.68
   0 -10  -1   13.40    0.56
   0 -10   1    9.68    3.12
   0  10   1   11.94    0.60
   0  10  -1    8.48    2.64
   0  10  -1   12.97    0.55
   0  10  -1   11.82    0.58
   0  10   1   18.17    3.40
   0  10  -1   11.71    0.64
   0  10   1   12.87    0.53
   0  10   1   12.73    0.57
   0  10  -1   13.14    0.64
   2 -10   1   45.31    1.72
  -2 -10  -1   45.29    1.88
   2 -10   1   45.37    5.40
   2 -10   1   43.37    1.59
  -2 -10  -1   42.68    1.57
  -2 -10  -1   45.06    1.75
  -2 -10  -1   43.23    1.69
   2 -10   1   46.38    1.58
   2  10   1   41.54    1.61
   2  10   1   42.59    5.28
  -2  10  -1   43.23    1.63
  -2  10  -1   42.58    1.69
   2  10   1   42.06    1.64
  -2  10  -1   42.69    1.59
   2  10   1   40.35    1.55
   2  10   1   41.34    1.64
   2  10   1   40.00    1.63
  -2  10  -1   39.64    4.99
  -2  10  -1   42.33    1.70
   4 -10   1   92.82    7.85
  -4 -10  -1   95.72    3.48
   4 -10   1  100.41    3.53
   4 -10   1  102.46    3.40
  -4 -10  -1   98.69    3.69
  -4 -10  -1   99.55    3.56
   4 -10   1   93.26    3.72
   4 -10   1   92.84    3.40
  -4  10  -1   93.33    3.40
  -4  10  -1   93.15    3.54
  -4  10  -1   93.91    3.50
   4  10   1   87.87    3.40
  -4  10  -1   94.72    3.44
   4  10   1   95.78    3.37
   4  10   1   93.98    3.44
   4  10   1   92.34    3.43
  -4  10  -1   90.67    7.42
  -4  10  -1  100.22    3.47
   4  10   1   89.21    3.35
   4  10   1   83.62    7.38
  -6 -10  -1   85.89    3.20
  -6 -10  -1   83.42    3.11
   6 -10   1   89.81    3.35
   6 -10   1   87.74    3.18
   6 -10   1   80.34    3.05
   6 -10   1   88.71    3.06
  -6 -10  -1   83.49    3.32
  -6  10  -1   81.83    3.13
   6  10   1   96.15    7.63
   6  10   1   82.01    3.09
  -6  10  -1   83.22    3.12
  -6  10  -1   82.64    3.22
   6  10   1   82.61    3.03
  -6  10  -1   84.49    3.10
  -6  10  -1   84.27    3.06
  -6  10  -1   79.84    7.34
   8 -10   1   19.57    1.05
   8 -10   1   19.82    0.93
  -8 -10  -1   20.34    0.97
  -8 -10  -1   18.97    0.85
   8 -10   1   20.54    0.84
  -8 -10  -1   19.12    1.04
   8 -10   1   19.76    4.66
   8 -10   1   18.87    0.81
  -8 -10  -1   20.04    0.86
   8 -10   1   19.98    0.76
  -8  10  -1   19.02    0.85
  -8  10  -1   18.33    0.81
   8  10   1   20.09    4.10
   8  10   1   24.66    4.88
  -8  10  -1   18.28    0.99
  -8  10  -1   20.07    4.58
  -8  10  -1   19.14    0.88
  -8  10  -1   18.46    0.86
   8  10   1   19.23    0.80
   8  10   1   18.32    0.84
 -10 -10  -1   12.05    0.80
  10 -10   1   12.20    0.60
  10 -10   1   11.94    0.70
  10 -10   1   13.70    0.64
  10 -10   1   12.97    0.56
  10 -10   1    7.65    3.38
 -10 -10  -1   12.30    0.62
  10 -10   1   13.34    0.85
 -10 -10  -1   13.72    0.65
 -10 -10  -1   13.13    0.74
  10  10   1   12.50    3.82
  10  10   1   12.42    0.64
 -10  10  -1   11.02    3.97
 -10  10  -1   13.47    0.81
  10  10   1   25.98    5.23
 -10  10  -1   12.85    0.64
 -10  10  -1   12.37    0.68
 -10  10  -1   12.77    0.61
  12 -10   1   19.96    0.86
 -12 -10  -1   19.83    1.10
  12 -10   1   20.08    0.89
 -12 -10  -1   18.67    0.84
 -12 -10  -1   19.23    0.88
  12 -10   1   19.41    0.97
  12 -10   1   21.71    5.73
 -12 -10  -1   19.46    1.00
 -12  10  -1   19.82    0.89
 -12  10  -1   19.05    0.85
 -12  10  -1   19.22    0.95
  12  10   1   24.68    5.36
  12  10   1   18.89    0.86
 -12  10  -1   17.56    1.07
 -12  10  -1   27.90    6.45
  12  10   1   19.38    0.89
  14 -10   1   32.49    1.36
 -14 -10  -1   34.53    1.38
 -14 -10  -1   31.71    1.29
  14 -10   1   32.43    1.46
 -14 -10  -1   32.83    1.49
 -14 -10  -1   32.89    1.60
  14 -10   1   32.99    1.33
  14  10   1   32.86    1.35
 -14  10  -1   33.64    1.38
 -14  10  -1   31.01    1.61
 -14  10  -1   31.00    1.33
 -14  10  -1   36.15   11.04
 -14  10  -1   31.82    1.45
  14  10   1   32.96    1.36
 -16 -10  -1   23.38    1.19
  16 -10   1   23.69    1.02
  16 -10   1   22.86    1.15
  16 -10   1   22.83    1.05
 -16 -10  -1   25.21    7.37
 -16 -10  -1   24.29    1.06
  16 -10   1   11.53    5.54
 -16 -10  -1   23.33    1.28
 -16  10  -1   21.96    1.00
 -16  10  -1   18.40    7.04
 -16  10  -1   22.00    1.02
 -16  10  -1   21.65    1.30
  16  10   1   23.61    1.05
 -16  10  -1   22.37    1.05
 -16  10  -1   23.45    1.17
  16  10   1   19.48    5.80
  16  10   1   22.52    1.03
  18 -10   1   10.88    0.62
 -18 -10  -1   11.33    0.64
 -18 -10  -1   10.30    0.82
 -18 -10  -1   11.05    0.76
  18 -10   1   10.42    0.72
  18 -10   1   11.28    6.31
  18 -10   1   10.88    0.68
  18  10   1   10.92    0.64
 -18  10  -1   10.68    0.88
 -18  10  -1    3.12    6.52
 -18  10  -1   10.51    0.58
 -18  10  -1   11.17    0.66
 -18  10  -1    9.98    0.62
  18  10   1   10.97    0.70
 -18  10  -1   10.21    0.75
  20 -10   1   -3.85    7.51
  20 -10   1    5.40    0.50
 -20 -10  -1    4.91    0.56
 -20 -10  -1    5.86    0.65
  20 -10   1    5.96    0.55
  20 -10   1    4.65    0.42
  20 -10   1    4.62    0.38
 -20  10  -1    5.37    0.80
 -20  10  -1    4.77    0.63
 -20  10  -1    5.28    0.45
 -20  10  -1   -0.58    7.95
 -20  10  -1    6.12    0.53
 -20  10  -1    4.64    0.36
  20  10   1    5.64    0.48
 -20  10  -1    4.99    0.42
  20  10   1    4.82    0.46
 -22 -10  -1   15.68    1.09
  22 -10   1  -11.44    8.95
  22 -10   1   14.01    0.88
 -22 -10  -1   14.49    0.98
  22 -10   1   15.24    0.75
  22 -10   1   14.32    0.80
  22 -10   1   14.57    0.87
 -22 -10  -1   16.08    0.81
 -22  10  -1   16.21    0.89
  22  10   1   15.20    0.84
 -22  10  -1   14.50    1.16
 -22  10  -1   14.19    0.73
 -22  10  -1   15.34    0.83
 -22  10  -1   14.74    0.78
  22  10   1   13.88    0.85
 -22  10  -1   12.63    0.97
  24 -10   1    7.15    0.51
 -24 -10  -1    7.65    0.54
[truncated: 6,647,256 more chars]
