# Supplementary material for: Stabilization of intermediate spin states in mixed-valent diiron dichalcogenide complexes
Source: Nat Chem. 2022 Jan 20;14(3):328–33. doi: 10.1038/s41557-021-00853-5 (PMC8898764; doi:10.1038/s41557-021-00853-5)
Supplement: Supplementary file 6 — Crystal structure of complex 3ox, CCDC 2077198. [file 41557_2021_853_MOESM6_ESM.cif]

data_11779sadabs
_audit_creation_date               2021-01-20
_audit_creation_method
;
Olex2 1.2
(compiled May 18 2018 14:05:52 for OlexSys, GUI svn.r5506)
;
_shelx_SHELXL_version_number       '2016/4'
_audit_contact_author_address      ?
_audit_contact_author_email        ?
_audit_contact_author_name         ''
_audit_contact_author_phone        ?
_publ_contact_author_id_orcid      ?
_publ_section_references
;
Dolomanov, O.V., Bourhis, L.J., Gildea, R.J, Howard, J.A.K. & Puschmann, H.
 (2009), J. Appl. Cryst. 42, 339-341.

Kratzert, D., Holstein, J.J. & Krossing, I. (2015). J. Appl. Cryst. 48, 933-938.

Sheldrick, G.M. (2015). Acta Cryst. A71, 3-8.

Sheldrick, G.M. (2015). Acta Cryst. C71, 3-8.
;
_chemical_name_common              ?
_chemical_name_systematic          ?
_chemical_formula_moiety           'C58 H82 Fe2 N4 Te2, 1.5(C7 H8)'
_chemical_formula_sum              'C68.50 H94 Fe2 N4 Te2'
_chemical_formula_weight           1340.37
_chemical_melting_point            ?
loop_
  _atom_type_symbol
  _atom_type_description
  _atom_type_scat_dispersion_real
  _atom_type_scat_dispersion_imag
  _atom_type_scat_source
 'C' 'C' 0.0033 0.0016 'International Tables Vol C Tables 4.2.6.8 and 6.1.1.4'
 'H' 'H' 0.0000 0.0000 'International Tables Vol C Tables 4.2.6.8 and 6.1.1.4'
 'Fe' 'Fe' 0.3463 0.8444 'International Tables Vol C Tables 4.2.6.8 and 6.1.1.4'
 'N' 'N' 0.0061 0.0033 'International Tables Vol C Tables 4.2.6.8 and 6.1.1.4'
 'Te' 'Te' -0.5308 1.6751
 'International Tables Vol C Tables 4.2.6.8 and 6.1.1.4'

_shelx_space_group_comment
;
The symmetry employed for this shelxl refinement is uniquely defined
by the following loop, which should always be used as a source of
symmetry information in preference to the above space-group names.
They are only intended as comments.
;
_space_group_crystal_system        'monoclinic'
_space_group_IT_number             12
_space_group_name_H-M_alt          'C 1 2/m 1'
_space_group_name_Hall             '-C 2y'
loop_
  _space_group_symop_operation_xyz
 'x, y, z'
 '-x, y, -z'
 'x+1/2, y+1/2, z'
 '-x+1/2, y+1/2, -z'
 '-x, -y, -z'
 'x, -y, z'
 '-x+1/2, -y+1/2, -z'
 'x+1/2, -y+1/2, z'

_cell_length_a                     18.5703(19)
_cell_length_b                     20.977(2)
_cell_length_c                     16.4490(17)
_cell_angle_alpha                  90
_cell_angle_beta                   99.235(2)
_cell_angle_gamma                  90
_cell_volume                       6324.5(11)
_cell_formula_units_Z              4
_cell_measurement_reflns_used      9973
_cell_measurement_temperature      100(2)
_cell_measurement_theta_max        36.95
_cell_measurement_theta_min        2.72
_shelx_estimated_absorpt_T_max     0.946
_shelx_estimated_absorpt_T_min     0.843
_exptl_absorpt_coefficient_mu      1.406
_exptl_absorpt_correction_T_max    0.9696
_exptl_absorpt_correction_T_min    0.8502
_exptl_absorpt_correction_type     gaussian
_exptl_absorpt_process_details
;
SADABS-2016/2 (Bruker,2016) was used for absorption correction.
wR2(int) was 0.0838 before and 0.0490 after correction.
The Ratio of minimum to maximum transmission is 0.8769.
The \l/2 correction factor is Not present.
;
_exptl_absorpt_special_details     ?
_exptl_crystal_colour              black
_exptl_crystal_colour_primary      black
_exptl_crystal_density_diffrn      1.408
_exptl_crystal_density_meas        ?
_exptl_crystal_density_method      ?
_exptl_crystal_description         prism
_exptl_crystal_F_000               2756
_exptl_crystal_preparation         ?
_exptl_crystal_size_max            0.126
_exptl_crystal_size_mid            0.101
_exptl_crystal_size_min            0.04
_exptl_transmission_factor_max     ?
_exptl_transmission_factor_min     ?
_diffrn_reflns_av_R_equivalents    0.0343
_diffrn_reflns_av_unetI/netI       0.0148
_diffrn_reflns_Laue_measured_fraction_full  0.998
_diffrn_reflns_Laue_measured_fraction_max  0.996
_diffrn_reflns_limit_h_max         31
_diffrn_reflns_limit_h_min         -31
_diffrn_reflns_limit_k_max         35
_diffrn_reflns_limit_k_min         -35
_diffrn_reflns_limit_l_max         27
_diffrn_reflns_limit_l_min         -27
_diffrn_reflns_number              229474
_diffrn_reflns_point_group_measured_fraction_full  0.998
_diffrn_reflns_point_group_measured_fraction_max  0.996
_diffrn_reflns_theta_full          25.242
_diffrn_reflns_theta_max           37.013
_diffrn_reflns_theta_min           2.312
_diffrn_ambient_temperature        100
_diffrn_detector_area_resol_mean   66.67
_diffrn_measured_fraction_theta_full  0.998
_diffrn_measured_fraction_theta_max  0.996
_diffrn_measurement_device_type    'Bruker-AXS Kappa Mach3 APEX-II'
_diffrn_measurement_method         'CCD \f and \w scans'
_diffrn_radiation_monochromator    'Incoatec Helios mirrors'
_diffrn_radiation_type             MoK\a
_diffrn_radiation_wavelength       0.71073
_diffrn_source                     ?
_diffrn_standards_number           0
_reflns_Friedel_coverage           0.000
_reflns_Friedel_fraction_full      .
_reflns_Friedel_fraction_max       .
_reflns_number_gt                  14575
_reflns_number_total               16404
_reflns_special_details
;
 Reflections were merged by SHELXL according to the crystal
 class for the calculation of statistics and refinement.
 
 _reflns_Friedel_fraction is defined as the number of unique
 Friedel pairs measured divided by the number that would be
 possible theoretically, ignoring centric projections and
 systematic absences.
;
_reflns_threshold_expression       'I > 2\s(I)'
_computing_cell_refinement         ?
_computing_data_collection         ?
_computing_data_reduction          ?
_computing_molecular_graphics      'Olex2 (Dolomanov et al., 2009)'
_computing_publication_material    'Olex2 (Dolomanov et al., 2009)'
_computing_structure_refinement    'ShelXL (Sheldrick, 2015)'
_computing_structure_solution      'ShelXT (Sheldrick, 2015)'
_refine_diff_density_max           1.127
_refine_diff_density_min           -1.009
_refine_diff_density_rms           0.069
_refine_ls_extinction_coef         .
_refine_ls_extinction_method       none
_refine_ls_goodness_of_fit_ref     0.730
_refine_ls_hydrogen_treatment      mixed
_refine_ls_matrix_type             full
_refine_ls_number_parameters       506
_refine_ls_number_reflns           16404
_refine_ls_number_restraints       276
_refine_ls_R_factor_all            0.0239
_refine_ls_R_factor_gt             0.0186
_refine_ls_restrained_S_all        0.728
_refine_ls_shift/su_max            0.005
_refine_ls_shift/su_mean           0.000
_refine_ls_structure_factor_coef   Fsqd
_refine_ls_weighting_details      
 'w=1/[\s^2^(Fo^2^)+(0.1000P)^2^] where P=(Fo^2^+2Fc^2^)/3'
_refine_ls_weighting_scheme        calc
_refine_ls_wR_factor_gt            0.0753
_refine_ls_wR_factor_ref           0.0849
_refine_special_details            ?
_olex2_refinement_description
;
1. Fixed Uiso
 At 1.2 times of:
  All C(H) groups
 At 1.5 times of:
  All C(H,H) groups, All C(H,H,H) groups
2. Restrained distances
 C3-C4 \\sim C4-C5 \\sim C5-C6 \\sim C6-C7 \\sim C7-C8 \\sim C8-C3
 with sigma of 0.02
 C3-C7 \\sim C3-C5 \\sim C8-C6 \\sim C4-C8 \\sim C5-C7 \\sim C4-C6
 with sigma of 0.04
 C2-C8 \\sim C2-C4
 with sigma of 0.04
 C16-C17 \\sim C17-C18 \\sim C18-C19 \\sim C19-C1A \\sim C1A-C1B \\sim C1B-C16
 with sigma of 0.02
 C16-C1A \\sim C16-C18 \\sim C1B-C19 \\sim C17-C1B \\sim C18-C1A \\sim C17-C19
 with sigma of 0.04
 C15-C1B \\sim C15-C17
 with sigma of 0.04
 C9-C10 \\sim C10-C11 \\sim C11-C12 \\sim C12-C13 \\sim C13-C14 \\sim C14-C9
 with sigma of 0.02
 C9-C13 \\sim C9-C11 \\sim C14-C12 \\sim C10-C14 \\sim C11-C13 \\sim C10-C12
 with sigma of 0.04
 C1-C14 \\sim C1-C10
 with sigma of 0.04
3. Restrained planarity
 C2, C3, C4, C5, C6, C7, C8
 with sigma of 0.1
 C15, C16, C17, C18, C19, C1A, C1B
 with sigma of 0.1
 C1, C9, C10, C11, C12, C13, C14
 with sigma of 0.1
4. Uiso/Uaniso restraints and constraints
C2 \\sim C3 \\sim C4 \\sim C5 \\sim C6 \\sim C7 \\sim C8: within 2A with sigma
of 0.04 and sigma for terminal atoms of 0.08
C15 \\sim C16 \\sim C17 \\sim C18 \\sim C19 \\sim C1A \\sim C1B: within 2A with
sigma of 0.04 and sigma for terminal atoms of 0.08
C1 \\sim C9 \\sim C10 \\sim C11 \\sim C12 \\sim C13 \\sim C14: within 2A with
sigma of 0.04 and sigma for terminal atoms of 0.08
Uanis(C16) = Uanis(C15)
Uanis(C11) = Uanis(C12)
5. Rigid body (RIGU) restrains
 C2, C3, C4, C5, C6, C7, C8
 with sigma for 1-2 distances of 0.004 and sigma for 1-3 distances of 0.004
 C15, C16, C17, C18, C19, C1A, C1B
 with sigma for 1-2 distances of 0.004 and sigma for 1-3 distances of 0.004
 C1, C9, C10, C11, C12, C13, C14
 with sigma for 1-2 distances of 0.004 and sigma for 1-3 distances of 0.004
6. Others
 Fixed Sof: C2(0.25) H2A(0.25) H2B(0.25) H2C(0.25) C3(0.25) C4(0.25) H4(0.25)
 C5(0.25) H5(0.25) C6(0.25) H6(0.25) C7(0.25) H7(0.25) C8(0.25) H8(0.25)
 C15(0.25) H15A(0.25) H15B(0.25) H15C(0.25) C16(0.25) C17(0.25) H17(0.25)
 C18(0.25) H18(0.25) C19(0.25) H19(0.25) C1A(0.25) H1A(0.25) C1B(0.25)
 H1B(0.25) C1(0.25) H1C(0.25) H1D(0.25) H1E(0.25) C9(0.25) C10(0.25) H10(0.25)
 C11(0.25) H11(0.25) C12(0.25) H12(0.25) C13(0.25) H13(0.25) C14(0.25) H14(0.25)
7.a Ternary CH refined with riding coordinates:
 C00H(H00H), C00Q(H00X), C00V(H0AA), C00Y(H00Y)
7.b Aromatic/amide H refined with riding coordinates:
 C007(H007), C00A(H00Q), C00B(H00D), C00I(H00R), C00J(H00S), C00K(H00K),
 C00L(H00L), C00N(H00T), C4(H4), C5(H5), C6(H6), C7(H7), C8(H8), C17(H17),
 C18(H18), C19(H19), C1A(H1A), C1B(H1B), C10(H10), C11(H11), C12(H12), C13(H13),
  C14(H14)
7.c Idealised Me refined as rotating group:
 C00M(H00E,H00F,H00G), C00O(H00U,H00V,H00W), C00P(H00I,H00J,H00M), C00R(H00Z,H,
 HA), C00U(H00,HB,HC), C00W(H1AA,HD,HE), C00X(H00N,H00O,H00P), C00Z(H2AA,HF,HG),
  C011(H01A,H01B,H01C), C2(H2A,H2B,H2C), C15(H15A,H15B,H15C), C1(H1C,H1D,H1E)
;
_atom_sites_solution_hydrogens     mixed
_atom_sites_solution_primary       dual
_atom_sites_solution_secondary     ?
loop_
  _atom_site_label
  _atom_site_type_symbol
  _atom_site_fract_x
  _atom_site_fract_y
  _atom_site_fract_z
  _atom_site_U_iso_or_equiv
  _atom_site_adp_type
  _atom_site_occupancy
  _atom_site_site_symmetry_order
  _atom_site_calc_flag
  _atom_site_refinement_flags_posn
  _atom_site_refinement_flags_adp
  _atom_site_refinement_flags_occupancy
  _atom_site_disorder_assembly
  _atom_site_disorder_group
 Te01 Te 0.46141(2) 0.500000 -0.12110(2) 0.01149(2) Uani 1 2 d S T P . .
 Te02 Te 0.51258(2) 0.000000 0.62392(2) 0.01214(2) Uani 1 2 d S T P . .
 Fe03 Fe 0.41721(2) 0.000000 0.49588(2) 0.00920(3) Uani 1 2 d S T P . .
 Fe04 Fe 0.42107(2) 0.500000 0.01867(2) 0.00894(3) Uani 1 2 d S T P . .
 N005 N 0.34882(4) 0.42893(3) 0.02897(4) 0.01081(10) Uani 1 1 d . . . . .
 N006 N 0.34235(4) 0.06994(3) 0.49736(4) 0.01098(10) Uani 1 1 d . . . . .
 C007 C 0.39300(5) 0.25456(4) 0.03588(6) 0.01613(14) Uani 1 1 d . . . . .
 H007 H 0.397230 0.220857 0.000213 0.019 Uiso 1 1 calc R . . . .
 C008 C 0.37470(5) 0.31508(4) 0.00318(5) 0.01226(12) Uani 1 1 d . . . . .
 C009 C 0.22270(5) 0.38553(4) 0.00139(6) 0.01752(15) Uani 1 1 d . . . . .
 H00A H 0.1773(9) 0.3992(7) 0.0100(10) 0.026 Uiso 1 1 d R . . . .
 H00B H 0.2381(9) 0.3528(7) 0.0407(10) 0.026 Uiso 1 1 d R . . . .
 C00A C 0.38320(5) 0.24381(4) 0.48841(6) 0.01855(15) Uani 1 1 d . . . . .
 H00Q H 0.401479 0.277020 0.523160 0.022 Uiso 1 1 calc R . . . .
 C00B C 0.40495(5) 0.24356(4) 0.11971(6) 0.01826(15) Uani 1 1 d . . . . .
 H00D H 0.416157 0.202749 0.139971 0.022 Uiso 1 1 calc R . . . .
 C00C C 0.28175(5) 0.06008(4) 0.52965(5) 0.01292(12) Uani 1 1 d . . . . .
 C00D C 0.35178(4) 0.13331(3) 0.46675(5) 0.01203(12) Uani 1 1 d . . . . .
 C00E C 0.37889(5) 0.18267(4) 0.52116(5) 0.01405(13) Uani 1 1 d . . . . .
 C00F C 0.37003(4) 0.36570(4) 0.05854(5) 0.01175(12) Uani 1 1 d . . . . .
 C00G C 0.27744(4) 0.43953(4) 0.00620(5) 0.01218(12) Uani 1 1 d . . . . .
 C00H C 0.35928(5) 0.32293(4) -0.08974(5) 0.01278(12) Uani 1 1 d . . . . .
 H00H H 0.338892 0.365548 -0.102380 0.015 Uiso 1 1 calc R . . . .
 C00I C 0.25800(7) 0.000000 0.55142(7) 0.01466(18) Uani 1 2 d S T P . .
 H00R H 0.221844 -0.000001 0.584539 0.018 Uiso 1 2 calc RS T P . .
 C00J C 0.33466(5) 0.20695(4) 0.35268(6) 0.01672(14) Uani 1 1 d . . . . .
 H00S H 0.319985 0.215517 0.297013 0.020 Uiso 1 1 calc R . . . .
 C00K C 0.24657(6) 0.500000 -0.01191(8) 0.01388(18) Uani 1 2 d S T P . .
 H00K H 0.198894 0.500001 -0.039885 0.017 Uiso 1 2 calc RS T P . .
 C00L C 0.40016(5) 0.29367(4) 0.17355(6) 0.01870(15) Uani 1 1 d . . . . .
 H00L H 0.408518 0.286191 0.230013 0.022 Uiso 1 1 calc R . . . .
 C00M C 0.42973(5) 0.31695(4) -0.12647(6) 0.01810(15) Uani 1 1 d . . . . .
 H00E H 0.464696 0.347515 -0.100942 0.027 Uiso 1 1 calc GR . . . .
 H00F H 0.419446 0.324837 -0.184666 0.027 Uiso 1 1 calc GR . . . .
 H00G H 0.449204 0.274735 -0.116815 0.027 Uiso 1 1 calc GR . . . .
 C00N C 0.36094(5) 0.25606(4) 0.40561(6) 0.01882(15) Uani 1 1 d . . . . .
 H00T H 0.363600 0.297264 0.385421 0.023 Uiso 1 1 calc R . . . .
 C00O C 0.48482(6) 0.18226(5) 0.63654(7) 0.02257(18) Uani 1 1 d . . . . .
 H00U H 0.497146 0.225772 0.626975 0.034 Uiso 1 1 calc GR . . . .
 H00V H 0.509622 0.154616 0.603626 0.034 Uiso 1 1 calc GR . . . .
 H00W H 0.499438 0.172151 0.693728 0.034 Uiso 1 1 calc GR . . . .
 C00P C 0.30392(5) 0.27327(4) -0.13049(6) 0.01775(15) Uani 1 1 d . . . . .
 H00I H 0.325456 0.231590 -0.124449 0.027 Uiso 1 1 calc GR . . . .
 H00J H 0.290579 0.283025 -0.187954 0.027 Uiso 1 1 calc GR . . . .
 H00M H 0.261216 0.274244 -0.104465 0.027 Uiso 1 1 calc GR . . . .
 C00Q C 0.40235(5) 0.17311(4) 0.61310(6) 0.01630(14) Uani 1 1 d . . . . .
 H00X H 0.390360 0.129332 0.626886 0.020 Uiso 1 1 calc R . . . .
 C00R C 0.23156(5) 0.11480(4) 0.54252(7) 0.02011(16) Uani 1 1 d . . . . .
 H00Z H 0.228439 0.143839 0.496975 0.030 Uiso 1 1 calc GR . . . .
 H H 0.250570 0.136737 0.592597 0.030 Uiso 1 1 calc GR . . . .
 HA H 0.183870 0.098510 0.546128 0.030 Uiso 1 1 calc GR . . . .
 C00S C 0.32989(5) 0.14471(4) 0.38180(5) 0.01371(13) Uani 1 1 d . . . . .
 C00T C 0.38295(5) 0.35521(4) 0.14426(5) 0.01639(14) Uani 1 1 d . . . . .
 C00U C 0.36342(7) 0.21914(5) 0.66488(7) 0.0265(2) Uani 1 1 d . . . . .
 H00 H 0.311707 0.217073 0.646651 0.040 Uiso 1 1 calc GR . . . .
 HB H 0.380181 0.261849 0.658343 0.040 Uiso 1 1 calc GR . . . .
 HC H 0.374138 0.207170 0.721867 0.040 Uiso 1 1 calc GR . . . .
 C00V C 0.29785(6) 0.09237(4) 0.32334(6) 0.01804(15) Uani 1 1 d . . . . .
 H0AA H 0.314389 0.051512 0.348605 0.022 Uiso 1 1 calc R . . . .
 C00W C 0.21429(7) 0.09299(6) 0.31234(7) 0.0280(2) Uani 1 1 d . . . . .
 H1AA H 0.196532 0.133915 0.292061 0.042 Uiso 1 1 calc GR . . . .
 HD H 0.198916 0.084894 0.364381 0.042 Uiso 1 1 calc GR . . . .
 HE H 0.195090 0.060555 0.273679 0.042 Uiso 1 1 calc GR . . . .
 C00X C 0.43380(10) 0.40718(7) 0.28068(7) 0.0396(3) Uani 1 1 d . . . . .
 H00N H 0.432549 0.367295 0.309049 0.059 Uiso 1 1 calc GR . . . .
 H00O H 0.425674 0.441452 0.316814 0.059 Uiso 1 1 calc GR . . . .
 H00P H 0.480588 0.412385 0.263799 0.059 Uiso 1 1 calc GR . . . .
 C00Y C 0.37406(8) 0.40782(5) 0.20469(6) 0.0283(2) Uani 1 1 d . . . . .
 H00Y H 0.377339 0.448579 0.176397 0.034 Uiso 1 1 calc R . . . .
 C00Z C 0.32406(7) 0.09590(5) 0.23959(6) 0.02528(19) Uani 1 1 d . . . . .
 H2AA H 0.376399 0.094685 0.247733 0.038 Uiso 1 1 calc GR . . . .
 HF H 0.307272 0.134894 0.212401 0.038 Uiso 1 1 calc GR . . . .
 HG H 0.304892 0.060323 0.206254 0.038 Uiso 1 1 calc GR . . . .
 C011 C 0.29802(10) 0.40403(8) 0.22986(8) 0.0444(4) Uani 1 1 d . . . . .
 H01A H 0.261440 0.409378 0.182025 0.067 Uiso 1 1 calc GR . . . .
 H01B H 0.293109 0.437114 0.268921 0.067 Uiso 1 1 calc GR . . . .
 H01C H 0.292001 0.363240 0.254356 0.067 Uiso 1 1 calc GR . . . .
 C2 C 0.0652(6) 0.5956(6) 0.1554(11) 0.061(4) Uani 0.25 1 d D U . A -1
 H2A H 0.111995 0.604023 0.140082 0.092 Uiso 0.25 1 calc GR . . A -1
 H2B H 0.064269 0.611555 0.209937 0.092 Uiso 0.25 1 calc GR . . A -1
 H2C H 0.027901 0.616296 0.117300 0.092 Uiso 0.25 1 calc GR . . A -1
 C3 C 0.0518(4) 0.5258(4) 0.1538(4) 0.0287(12) Uani 0.25 1 d D U . A -1
 C4 C -0.0166(3) 0.5012(7) 0.1281(3) 0.0407(11) Uani 0.25 1 d D U . A -1
 H4 H -0.056644 0.528101 0.115321 0.049 Uiso 0.25 1 calc R . . A -1
 C5 C -0.0253(3) 0.4345(3) 0.1215(5) 0.0428(13) Uani 0.25 1 d D U . A -1
 H5 H -0.069497 0.415906 0.099115 0.051 Uiso 0.25 1 calc R . . A -1
 C6 C 0.0377(10) 0.3970(10) 0.1511(13) 0.067(5) Uani 0.25 1 d D U . A -1
 H6 H 0.031202 0.353849 0.160523 0.080 Uiso 0.25 1 calc R . . A -1
 C7 C 0.1001(6) 0.4287(6) 0.1919(6) 0.046(2) Uani 0.25 1 d D U . B -2
 H7 H 0.135799 0.408877 0.229581 0.056 Uiso 0.25 1 calc R . . B -2
 C8 C 0.0968(6) 0.4956(9) 0.1880(6) 0.048(2) Uani 0.25 1 d D U . B -2
 H8 H 0.129830 0.520062 0.223553 0.058 Uiso 0.25 1 calc R . . B -2
 C15 C 0.0322(9) 0.5962(6) 0.1216(9) 0.056(2) Uani 0.25 1 d D U . B -2
 H15A H 0.007124 0.605624 0.067221 0.084 Uiso 0.25 1 calc GR . . B -2
 H15B H 0.078644 0.617390 0.130242 0.084 Uiso 0.25 1 calc GR . . B -2
 H15C H 0.003592 0.610829 0.161573 0.084 Uiso 0.25 1 calc GR . . B -2
 C16 C 0.0437(7) 0.5252(6) 0.1305(6) 0.056(2) Uani 0.25 1 d D U . B -2
 C17 C -0.0027(4) 0.4880(3) 0.0827(5) 0.0542(19) Uani 0.25 1 d D U . B -2
 H17 H -0.039257 0.507521 0.045807 0.065 Uiso 0.25 1 calc R . . B -2
 C18 C -0.0005(5) 0.4227(4) 0.0839(6) 0.059(2) Uani 0.25 1 d D U . B -2
 H18 H -0.033647 0.399664 0.046796 0.071 Uiso 0.25 1 calc R . . B -2
 C19 C 0.0495(8) 0.3913(5) 0.1388(9) 0.036(2) Uani 0.25 1 d D U . B -2
 H19 H 0.050439 0.347022 0.141387 0.043 Uiso 0.25 1 calc R . . B -2
 C1A C 0.1037(6) 0.4200(4) 0.1658(8) 0.055(3) Uani 0.25 1 d D U . A -1
 H1A H 0.144389 0.393556 0.170396 0.066 Uiso 0.25 1 calc R . . A -1
 C1B C 0.1105(5) 0.4847(5) 0.1740(7) 0.047(2) Uani 0.25 1 d D U . A -1
 H1B H 0.156105 0.501803 0.193991 0.056 Uiso 0.25 1 calc R . . A -1
 C1 C 0.5147(9) 0.6006(5) 0.4853(9) 0.053(4) Uani 0.25 1 d D U . C -1
 H1C H 0.468938 0.618273 0.459726 0.079 Uiso 0.25 1 calc GR . . C -1
 H1D H 0.551588 0.610338 0.452378 0.079 Uiso 0.25 1 calc GR . . C -1
 H1E H 0.528186 0.618646 0.539191 0.079 Uiso 0.25 1 calc GR . . C -1
 C9 C 0.5077(6) 0.5304(2) 0.4921(7) 0.035(2) Uani 0.25 1 d D U . C -1
 C10 C 0.4569(8) 0.5022(6) 0.5367(8) 0.0292(16) Uani 0.25 1 d D U . C -1
 H10 H 0.425102 0.527933 0.560362 0.035 Uiso 0.25 1 calc R . . C -1
 C11 C 0.4542(7) 0.4363(3) 0.5454(7) 0.0258(10) Uani 0.25 1 d D U . C -1
 H11 H 0.423655 0.418370 0.578830 0.031 Uiso 0.25 1 calc R . . C -1
 C12 C 0.4975(8) 0.3966(4) 0.5040(11) 0.0258(10) Uani 0.25 1 d D U . C -1
 H12 H 0.492780 0.352526 0.506333 0.031 Uiso 0.25 1 calc R . . C -1
 C13 C 0.5478(7) 0.4236(3) 0.4591(8) 0.0294(14) Uani 0.25 1 d D U . C -1
 H13 H 0.579418 0.397809 0.435420 0.035 Uiso 0.25 1 calc R . . C -1
 C14 C 0.5500(9) 0.4901(5) 0.4503(9) 0.038(2) Uani 0.25 1 d D U . C -1
 H14 H 0.580060 0.507904 0.416195 0.046 Uiso 0.25 1 calc R . . C -1
 H00C H 0.2126(12) 0.3673(9) -0.0510(12) 0.053(6) Uiso 1 1 d . . . . .

loop_
  _atom_site_aniso_label
  _atom_site_aniso_U_11
  _atom_site_aniso_U_22
  _atom_site_aniso_U_33
  _atom_site_aniso_U_23
  _atom_site_aniso_U_13
  _atom_site_aniso_U_12
 Te01 0.01023(4) 0.01522(4) 0.00877(4) 0.000 0.00077(2) 0.000
 Te02 0.01054(4) 0.01646(4) 0.00937(4) 0.000 0.00148(2) 0.000
 Fe03 0.00873(7) 0.00895(6) 0.00996(6) 0.000 0.00164(5) 0.000
 Fe04 0.00829(7) 0.00911(6) 0.00939(6) 0.000 0.00130(5) 0.000
 N005 0.0109(3) 0.0106(2) 0.0107(2) 0.00098(19) 0.0011(2) -0.00067(19)
 N006 0.0112(3) 0.0096(2) 0.0124(3) 0.00023(19) 0.0026(2) 0.00068(19)
 C007 0.0150(3) 0.0118(3) 0.0207(4) 0.0025(3) 0.0003(3) 0.0008(2)
 C008 0.0110(3) 0.0104(3) 0.0148(3) 0.0014(2) 0.0003(2) -0.0002(2)
 C009 0.0123(3) 0.0151(3) 0.0252(4) -0.0008(3) 0.0030(3) -0.0039(3)
 C00A 0.0200(4) 0.0112(3) 0.0253(4) -0.0024(3) 0.0064(3) -0.0010(3)
 C00B 0.0153(4) 0.0150(3) 0.0231(4) 0.0077(3) -0.0010(3) -0.0005(3)
 C00C 0.0127(3) 0.0126(3) 0.0141(3) -0.0010(2) 0.0042(2) 0.0013(2)
 C00D 0.0117(3) 0.0093(3) 0.0153(3) -0.0001(2) 0.0027(2) 0.0012(2)
 C00E 0.0136(3) 0.0116(3) 0.0176(3) -0.0030(2) 0.0044(3) 0.0005(2)
 C00F 0.0118(3) 0.0110(3) 0.0120(3) 0.0022(2) 0.0009(2) -0.0015(2)
 C00G 0.0104(3) 0.0126(3) 0.0133(3) -0.0004(2) 0.0014(2) -0.0017(2)
 C00H 0.0119(3) 0.0119(3) 0.0140(3) -0.0010(2) 0.0005(2) 0.0000(2)
 C00I 0.0146(5) 0.0149(4) 0.0162(5) 0.000 0.0077(4) 0.000
 C00J 0.0168(4) 0.0123(3) 0.0210(4) 0.0040(3) 0.0028(3) 0.0027(3)
 C00K 0.0092(4) 0.0135(4) 0.0179(5) 0.000 -0.0007(3) 0.000
 C00L 0.0198(4) 0.0195(3) 0.0161(3) 0.0078(3) 0.0008(3) -0.0029(3)
 C00M 0.0149(4) 0.0195(3) 0.0204(4) -0.0019(3) 0.0045(3) -0.0003(3)
 C00N 0.0198(4) 0.0107(3) 0.0270(4) 0.0026(3) 0.0072(3) 0.0014(3)
 C00O 0.0174(4) 0.0247(4) 0.0251(4) -0.0059(3) 0.0016(3) -0.0022(3)
 C00P 0.0157(4) 0.0166(3) 0.0196(4) -0.0021(3) -0.0014(3) -0.0018(3)
 C00Q 0.0160(4) 0.0168(3) 0.0168(3) -0.0059(3) 0.0048(3) -0.0012(3)
 C00R 0.0165(4) 0.0161(3) 0.0298(5) -0.0023(3) 0.0101(3) 0.0034(3)
 C00S 0.0139(3) 0.0113(3) 0.0155(3) 0.0014(2) 0.0014(3) 0.0024(2)
 C00T 0.0199(4) 0.0163(3) 0.0127(3) 0.0034(2) 0.0016(3) -0.0033(3)
 C00U 0.0260(5) 0.0300(5) 0.0250(5) -0.0120(4) 0.0089(4) 0.0025(4)
 C00V 0.0235(4) 0.0137(3) 0.0147(3) 0.0021(2) -0.0036(3) 0.0012(3)
 C00W 0.0245(5) 0.0304(5) 0.0264(5) 0.0016(4) -0.0044(4) -0.0083(4)
 C00X 0.0635(10) 0.0387(6) 0.0147(4) 0.0008(4) 0.0008(5) -0.0264(6)
 C00Y 0.0538(7) 0.0201(4) 0.0107(3) 0.0014(3) 0.0042(4) -0.0031(4)
 C00Z 0.0345(6) 0.0232(4) 0.0165(4) 0.0002(3) -0.0007(4) 0.0072(4)
 C011 0.0568(10) 0.0573(9) 0.0201(5) -0.0037(5) 0.0092(5) 0.0262(8)
 C2 0.029(5) 0.018(3) 0.139(12) -0.017(5) 0.021(6) 0.008(3)
 C3 0.024(2) 0.025(2) 0.039(3) -0.007(2) 0.011(2) -0.0027(18)
 C4 0.0273(19) 0.053(3) 0.040(2) -0.009(8) 0.0018(17) -0.011(5)
 C5 0.024(2) 0.055(3) 0.047(3) 0.002(3) -0.003(2) -0.014(2)
 C6 0.051(7) 0.071(7) 0.091(10) 0.041(7) 0.052(7) 0.021(6)
 C7 0.031(4) 0.068(6) 0.044(4) 0.026(4) 0.017(3) 0.014(4)
 C8 0.043(5) 0.064(6) 0.040(3) 0.012(7) 0.015(3) -0.001(9)
 C15 0.068(6) 0.044(3) 0.065(5) 0.009(3) 0.035(4) 0.010(3)
 C16 0.068(6) 0.044(3) 0.065(5) 0.009(3) 0.035(4) 0.010(3)
 C17 0.048(3) 0.053(5) 0.061(4) 0.019(3) 0.008(3) 0.011(3)
 C18 0.053(5) 0.052(4) 0.067(5) 0.011(4) -0.007(4) -0.012(3)
 C19 0.033(5) 0.016(3) 0.065(6) 0.010(3) 0.029(4) -0.005(3)
 C1A 0.026(3) 0.030(3) 0.117(10) 0.003(4) 0.034(5) 0.000(2)
 C1B 0.015(2) 0.039(3) 0.087(7) -0.009(4) 0.013(3) -0.008(2)
 C1 0.068(10) 0.035(3) 0.044(7) 0.005(3) -0.026(6) 0.001(4)
 C9 0.036(5) 0.0262(14) 0.033(4) 0.004(2) -0.022(3) -0.008(2)
 C10 0.034(3) 0.020(3) 0.028(3) 0.000(5) -0.012(2) 0.006(5)
 C11 0.0226(19) 0.0204(16) 0.032(3) -0.007(2) -0.0038(15) -0.007(2)
 C12 0.0226(19) 0.0204(16) 0.032(3) -0.007(2) -0.0038(15) -0.007(2)
 C13 0.025(3) 0.018(2) 0.041(3) 0.016(3) -0.007(2) 0.000(3)
 C14 0.042(5) 0.026(4) 0.039(5) -0.001(3) -0.016(3) -0.004(3)

_geom_special_details
;
 All esds (except the esd in the dihedral angle between two l.s. planes)
 are estimated using the full covariance matrix.  The cell esds are taken
 into account individually in the estimation of esds in distances, angles
 and torsion angles; correlations between esds in cell parameters are only
 used when they are defined by crystal symmetry.  An approximate (isotropic)
 treatment of cell esds is used for estimating esds involving l.s. planes.
;
loop_
  _geom_bond_atom_site_label_1
  _geom_bond_atom_site_label_2
  _geom_bond_distance
  _geom_bond_site_symmetry_2
  _geom_bond_publ_flag
 Te01 Fe04 2.5298(3) . ?
 Te01 Fe04 2.5341(2) 5_665 ?
 Te02 Fe03 2.5312(3) 5_656 ?
 Te02 Fe03 2.5250(3) . ?
 Fe03 Te02 2.5312(2) 5_656 ?
 Fe03 N006 2.0239(7) . ?
 Fe03 N006 2.0239(7) 6 ?
 Fe04 Te01 2.5341(3) 5_665 ?
 Fe04 N005 2.0309(7) . ?
 Fe04 N005 2.0308(7) 6_565 ?
 N005 C00F 1.4454(10) . ?
 N005 C00G 1.3370(11) . ?
 N006 C00C 1.3354(11) . ?
 N006 C00D 1.4420(10) . ?
 C007 H007 0.9300 . ?
 C007 C008 1.3993(11) . ?
 C007 C00B 1.3804(13) . ?
 C008 C00F 1.4107(11) . ?
 C008 C00H 1.5182(12) . ?
 C009 H00A 0.922(17) . ?
 C009 H00B 0.954(15) . ?
 C009 C00G 1.5155(12) . ?
 C009 H00C 0.934(19) . ?
 C00A H00Q 0.9300 . ?
 C00A C00E 1.3982(12) . ?
 C00A C00N 1.3825(14) . ?
 C00B H00D 0.9300 . ?
 C00B C00L 1.3865(14) . ?
 C00C C00I 1.4006(9) . ?
 C00C C00R 1.5148(12) . ?
 C00D C00E 1.4077(11) . ?
 C00D C00S 1.4117(12) . ?
 C00E C00Q 1.5185(13) . ?
 C00F C00T 1.4091(12) . ?
 C00G C00K 1.4041(9) . ?
 C00H H00H 0.9800 . ?
 C00H C00M 1.5316(12) . ?
 C00H C00P 1.5395(12) . ?
 C00I C00C 1.4006(9) 6 ?
 C00I H00R 0.9300 . ?
 C00J H00S 0.9300 . ?
 C00J C00N 1.3860(13) . ?
 C00J C00S 1.3983(11) . ?
 C00K C00G 1.4042(9) 6_565 ?
 C00K H00K 0.9300 . ?
 C00L H00L 0.9300 . ?
 C00L C00T 1.3970(12) . ?
 C00M H00E 0.9600 . ?
 C00M H00F 0.9600 . ?
 C00M H00G 0.9600 . ?
 C00N H00T 0.9300 . ?
 C00O H00U 0.9600 . ?
 C00O H00V 0.9600 . ?
 C00O H00W 0.9600 . ?
 C00O C00Q 1.5302(14) . ?
 C00P H00I 0.9600 . ?
 C00P H00J 0.9600 . ?
 C00P H00M 0.9600 . ?
 C00Q H00X 0.9800 . ?
 C00Q C00U 1.5422(13) . ?
 C00R H00Z 0.9600 . ?
 C00R H 0.9600 . ?
 C00R HA 0.9600 . ?
 C00S C00V 1.5168(12) . ?
 C00T C00Y 1.5118(14) . ?
 C00U H00 0.9600 . ?
 C00U HB 0.9600 . ?
 C00U HC 0.9600 . ?
 C00V H0AA 0.9800 . ?
 C00V C00W 1.5333(16) . ?
 C00V C00Z 1.5347(15) . ?
 C00W H1AA 0.9600 . ?
 C00W HD 0.9600 . ?
 C00W HE 0.9600 . ?
 C00X H00N 0.9600 . ?
 C00X H00O 0.9600 . ?
 C00X H00P 0.9600 . ?
 C00X C00Y 1.5324(18) . ?
 C00Y H00Y 0.9800 . ?
 C00Y C011 1.536(2) . ?
 C00Z H2AA 0.9600 . ?
 C00Z HF 0.9600 . ?
 C00Z HG 0.9600 . ?
 C011 H01A 0.9600 . ?
 C011 H01B 0.9600 . ?
 C011 H01C 0.9600 . ?
 C2 H2A 0.9600 . ?
 C2 H2B 0.9600 . ?
 C2 H2C 0.9600 . ?
 C2 C3 1.485(14) . ?
 C3 C4 1.373(8) . ?
 C3 C1B 1.387(14) . ?
 C4 H4 0.9300 . ?
 C4 C5 1.411(14) . ?
 C5 H5 0.9300 . ?
 C5 C6 1.427(14) . ?
 C6 H6 0.9300 . ?
 C6 C1A 1.30(2) . ?
 C7 H7 0.9300 . ?
 C7 C8 1.406(17) . ?
 C7 C19 1.41(2) . ?
 C8 H8 0.9300 . ?
 C8 C16 1.398(17) . ?
 C15 H15A 0.9600 . ?
 C15 H15B 0.9600 . ?
 C15 H15C 0.9600 . ?
 C15 C16 1.509(15) . ?
 C16 C17 1.322(11) . ?
 C17 H17 0.9300 . ?
 C17 C18 1.371(9) . ?
 C18 H18 0.9300 . ?
 C18 C19 1.357(12) . ?
 C19 H19 0.9300 . ?
 C1A H1A 0.9300 . ?
 C1A C1B 1.368(10) . ?
 C1B H1B 0.9300 . ?
 C1 H1C 0.9600 . ?
 C1 H1D 0.9600 . ?
 C1 H1E 0.9600 . ?
 C1 C9 1.485(12) . ?
 C9 C10 1.412(10) . ?
 C9 C14 1.407(9) . ?
 C10 H10 0.9300 . ?
 C10 C11 1.393(12) . ?
 C11 H11 0.9300 . ?
 C11 C12 1.408(10) . ?
 C12 H12 0.9300 . ?
 C12 C13 1.399(10) . ?
 C13 H13 0.9300 . ?
 C13 C14 1.404(10) . ?
 C14 H14 0.9300 . ?

loop_
  _geom_angle_atom_site_label_1
  _geom_angle_atom_site_label_2
  _geom_angle_atom_site_label_3
  _geom_angle
  _geom_angle_site_symmetry_1
  _geom_angle_site_symmetry_3
  _geom_angle_publ_flag
 Fe04 Te01 Fe04 75.214(9) . 5_665 ?
 Fe03 Te02 Fe03 74.375(11) . 5_656 ?
 Te02 Fe03 Te02 105.623(10) . 5_656 ?
 N006 Fe03 Te02 112.41(2) 6 . ?
 N006 Fe03 Te02 112.41(2) . . ?
 N006 Fe03 Te02 116.74(2) 6 5_656 ?
 N006 Fe03 Te02 116.74(2) . 5_656 ?
 N006 Fe03 N006 92.92(4) . 6 ?
 Te01 Fe04 Te01 104.788(9) . 5_665 ?
 N005 Fe04 Te01 111.83(2) . . ?
 N005 Fe04 Te01 111.83(2) 6_565 . ?
 N005 Fe04 Te01 117.03(2) . 5_665 ?
 N005 Fe04 Te01 117.03(2) 6_565 5_665 ?
 N005 Fe04 N005 94.46(4) 6_565 . ?
 C00F N005 Fe04 123.62(5) . . ?
 C00G N005 Fe04 119.54(5) . . ?
 C00G N005 C00F 116.83(7) . . ?
 C00C N006 Fe03 121.11(5) . . ?
 C00C N006 C00D 116.04(7) . . ?
 C00D N006 Fe03 122.82(5) . . ?
 C008 C007 H007 119.1 . . ?
 C00B C007 H007 119.1 . . ?
 C00B C007 C008 121.73(8) . . ?
 C007 C008 C00F 118.10(8) . . ?
 C007 C008 C00H 118.72(7) . . ?
 C00F C008 C00H 123.17(7) . . ?
 H00A C009 H00B 107.6(13) . . ?
 H00A C009 H00C 102.5(16) . . ?
 H00B C009 H00C 109.0(14) . . ?
 C00G C009 H00A 112.5(9) . . ?
 C00G C009 H00B 112.1(10) . . ?
 C00G C009 H00C 112.8(12) . . ?
 C00E C00A H00Q 119.2 . . ?
 C00N C00A H00Q 119.2 . . ?
 C00N C00A C00E 121.56(8) . . ?
 C007 C00B H00D 120.2 . . ?
 C007 C00B C00L 119.66(8) . . ?
 C00L C00B H00D 120.2 . . ?
 N006 C00C C00I 124.14(8) . . ?
 N006 C00C C00R 120.98(7) . . ?
 C00I C00C C00R 114.84(8) . . ?
 C00E C00D N006 120.47(7) . . ?
 C00E C00D C00S 121.43(7) . . ?
 C00S C00D N006 118.03(7) . . ?
 C00A C00E C00D 117.80(8) . . ?
 C00A C00E C00Q 118.67(8) . . ?
 C00D C00E C00Q 123.51(7) . . ?
 C008 C00F N005 121.01(7) . . ?
 C00T C00F N005 118.26(7) . . ?
 C00T C00F C008 120.68(7) . . ?
 N005 C00G C009 121.12(7) . . ?
 N005 C00G C00K 124.22(8) . . ?
 C00K C00G C009 114.62(8) . . ?
 C008 C00H H00H 108.5 . . ?
 C008 C00H C00M 110.68(7) . . ?
 C008 C00H C00P 111.70(7) . . ?
 C00M C00H H00H 108.5 . . ?
 C00M C00H C00P 109.01(7) . . ?
 C00P C00H H00H 108.5 . . ?
 C00C C00I C00C 128.25(10) . 6 ?
 C00C C00I H00R 115.9 . . ?
 C00C C00I H00R 115.9 6 . ?
 C00N C00J H00S 119.5 . . ?
 C00N C00J C00S 120.94(8) . . ?
 C00S C00J H00S 119.5 . . ?
 C00G C00K C00G 129.22(11) . 6_565 ?
 C00G C00K H00K 115.4 . . ?
 C00G C00K H00K 115.4 6_565 . ?
 C00B C00L H00L 119.5 . . ?
 C00B C00L C00T 120.99(8) . . ?
 C00T C00L H00L 119.5 . . ?
 C00H C00M H00E 109.5 . . ?
 C00H C00M H00F 109.5 . . ?
 C00H C00M H00G 109.5 . . ?
 H00E C00M H00F 109.5 . . ?
 H00E C00M H00G 109.5 . . ?
 H00F C00M H00G 109.5 . . ?
 C00A C00N C00J 120.01(8) . . ?
 C00A C00N H00T 120.0 . . ?
 C00J C00N H00T 120.0 . . ?
 H00U C00O H00V 109.5 . . ?
 H00U C00O H00W 109.5 . . ?
 H00V C00O H00W 109.5 . . ?
 C00Q C00O H00U 109.5 . . ?
 C00Q C00O H00V 109.5 . . ?
 C00Q C00O H00W 109.5 . . ?
 C00H C00P H00I 109.5 . . ?
 C00H C00P H00J 109.5 . . ?
 C00H C00P H00M 109.5 . . ?
 H00I C00P H00J 109.5 . . ?
 H00I C00P H00M 109.5 . . ?
 H00J C00P H00M 109.5 . . ?
 C00E C00Q C00O 110.49(8) . . ?
 C00E C00Q H00X 108.3 . . ?
 C00E C00Q C00U 112.47(8) . . ?
 C00O C00Q H00X 108.3 . . ?
 C00O C00Q C00U 108.73(8) . . ?
 C00U C00Q H00X 108.3 . . ?
 C00C C00R H00Z 109.5 . . ?
 C00C C00R H 109.5 . . ?
 C00C C00R HA 109.5 . . ?
 H00Z C00R H 109.5 . . ?
 H00Z C00R HA 109.5 . . ?
 H C00R HA 109.5 . . ?
 C00D C00S C00V 121.75(7) . . ?
 C00J C00S C00D 118.24(8) . . ?
 C00J C00S C00V 119.92(8) . . ?
 C00F C00T C00Y 121.66(8) . . ?
 C00L C00T C00F 118.83(8) . . ?
 C00L C00T C00Y 119.40(8) . . ?
 C00Q C00U H00 109.5 . . ?
 C00Q C00U HB 109.5 . . ?
 C00Q C00U HC 109.5 . . ?
 H00 C00U HB 109.5 . . ?
 H00 C00U HC 109.5 . . ?
 HB C00U HC 109.5 . . ?
 C00S C00V H0AA 107.5 . . ?
 C00S C00V C00W 110.81(8) . . ?
 C00S C00V C00Z 112.67(8) . . ?
 C00W C00V H0AA 107.5 . . ?
 C00W C00V C00Z 110.75(8) . . ?
 C00Z C00V H0AA 107.5 . . ?
 C00V C00W H1AA 109.5 . . ?
 C00V C00W HD 109.5 . . ?
 C00V C00W HE 109.5 . . ?
 H1AA C00W HD 109.5 . . ?
 H1AA C00W HE 109.5 . . ?
 HD C00W HE 109.5 . . ?
 H00N C00X H00O 109.5 . . ?
 H00N C00X H00P 109.5 . . ?
 H00O C00X H00P 109.5 . . ?
 C00Y C00X H00N 109.5 . . ?
 C00Y C00X H00O 109.5 . . ?
 C00Y C00X H00P 109.5 . . ?
 C00T C00Y C00X 112.88(11) . . ?
 C00T C00Y H00Y 107.6 . . ?
 C00T C00Y C011 109.98(10) . . ?
 C00X C00Y H00Y 107.6 . . ?
 C00X C00Y C011 110.86(10) . . ?
 C011 C00Y H00Y 107.6 . . ?
 C00V C00Z H2AA 109.5 . . ?
 C00V C00Z HF 109.5 . . ?
 C00V C00Z HG 109.5 . . ?
 H2AA C00Z HF 109.5 . . ?
 H2AA C00Z HG 109.5 . . ?
 HF C00Z HG 109.5 . . ?
 C00Y C011 H01A 109.5 . . ?
 C00Y C011 H01B 109.5 . . ?
 C00Y C011 H01C 109.5 . . ?
 H01A C011 H01B 109.5 . . ?
 H01A C011 H01C 109.5 . . ?
 H01B C011 H01C 109.5 . . ?
 H2A C2 H2B 109.5 . . ?
 H2A C2 H2C 109.5 . . ?
 H2B C2 H2C 109.5 . . ?
 C3 C2 H2A 109.5 . . ?
 C3 C2 H2B 109.5 . . ?
 C3 C2 H2C 109.5 . . ?
 C4 C3 C2 121.3(10) . . ?
 C4 C3 C1B 119.6(9) . . ?
 C1B C3 C2 119.0(8) . . ?
 C3 C4 H4 120.5 . . ?
 C3 C4 C5 119.0(9) . . ?
 C5 C4 H4 120.5 . . ?
 C4 C5 H5 121.9 . . ?
 C4 C5 C6 116.3(11) . . ?
 C6 C5 H5 121.9 . . ?
 C5 C6 H6 118.2 . . ?
 C1A C6 C5 123.7(16) . . ?
 C1A C6 H6 118.2 . . ?
 C8 C7 H7 119.8 . . ?
 C8 C7 C19 120.4(10) . . ?
 C19 C7 H7 119.8 . . ?
 C7 C8 H8 120.2 . . ?
 C16 C8 C7 119.6(13) . . ?
 C16 C8 H8 120.2 . . ?
 H15A C15 H15B 109.5 . . ?
 H15A C15 H15C 109.5 . . ?
 H15B C15 H15C 109.5 . . ?
 C16 C15 H15A 109.5 . . ?
 C16 C15 H15B 109.5 . . ?
 C16 C15 H15C 109.5 . . ?
 C8 C16 C15 125.2(13) . . ?
 C17 C16 C8 117.5(12) . . ?
 C17 C16 C15 117.1(11) . . ?
 C16 C17 H17 117.8 . . ?
 C16 C17 C18 124.4(9) . . ?
 C18 C17 H17 117.8 . . ?
 C17 C18 H18 119.7 . . ?
 C19 C18 C17 120.7(9) . . ?
 C19 C18 H18 119.7 . . ?
 C7 C19 H19 121.4 . . ?
 C18 C19 C7 117.3(9) . . ?
 C18 C19 H19 121.4 . . ?
 C6 C1A H1A 121.5 . . ?
 C6 C1A C1B 117.0(12) . . ?
 C1B C1A H1A 121.5 . . ?
 C3 C1B H1B 118.8 . . ?
 C1A C1B C3 122.4(9) . . ?
 C1A C1B H1B 118.8 . . ?
 H1C C1 H1D 109.5 . . ?
 H1C C1 H1E 109.5 . . ?
 H1D C1 H1E 109.5 . . ?
 C9 C1 H1C 109.5 . . ?
 C9 C1 H1D 109.5 . . ?
 C9 C1 H1E 109.5 . . ?
 C10 C9 C1 121.9(9) . . ?
 C14 C9 C1 119.7(8) . . ?
 C14 C9 C10 118.4(7) . . ?
 C9 C10 H10 119.8 . . ?
 C11 C10 C9 120.5(9) . . ?
 C11 C10 H10 119.8 . . ?
 C10 C11 H11 119.9 . . ?
 C10 C11 C12 120.3(8) . . ?
 C12 C11 H11 119.9 . . ?
 C11 C12 H12 120.1 . . ?
 C13 C12 C11 119.8(7) . . ?
 C13 C12 H12 120.1 . . ?
 C12 C13 H13 120.3 . . ?
 C12 C13 C14 119.4(9) . . ?
 C14 C13 H13 120.3 . . ?
 C9 C14 H14 119.4 . . ?
 C13 C14 C9 121.1(10) . . ?
 C13 C14 H14 119.4 . . ?

loop_
  _refln_index_h
  _refln_index_k
  _refln_index_l
  _refln_F_squared_meas
  _refln_F_squared_sigma
 -4 0 0 285.57 8.4
 4 0 0 294.87 8.2
 4 0 0 288.87 8.4
 4 0 0 283.87 8.2
 4 0 0 291.27 9
 4 0 0 295.97 8.6
 -6 0 0 26.6 1.9
 6 0 0 25.8 1.8
 6 0 0 26 1.9
 -6 0 0 29.4 1.8
 6 0 0 27.8 2.7
 6 0 0 21 1.9
 -6 0 0 26.6 1.6
 6 0 0 21.1 2.4
 -6 0 0 27.8 1.7
 -6 0 0 28 1.9
 8 0 0 481.75 16
 8 0 0 509.65 15
 -8 0 0 500.25 14.7
 -8 0 0 530.85 14.6
 8 0 0 438.26 16.1
 -8 0 0 509.65 15
 -8 0 0 523.95 14.9
 8 0 0 541.55 15.7
 -8 0 0 483.85 14.5
 8 0 0 548.55 15.7
 8 0 0 516.25 14.7
 8 0 0 529.55 15
 10 0 0 199.28 7.6
 -10 0 0 185.38 7
 10 0 0 193.28 7.8
 -10 0 0 196.88 6.7
 10 0 0 205.88 8.7
 10 0 0 188.78 7.1
 -10 0 0 194.78 6.7
 10 0 0 195.88 6.8
 -10 0 0 182.98 7.1
 -10 0 0 195.48 6.9
 10 0 0 196.38 8.5
 12 0 0 0 2
 -12 0 0 -0.1 1.1
 12 0 0 -0.9 1.5
 -12 0 0 0.8 1.3
 -12 0 0 1.1 1.4
 12 0 0 1.8 1.3
 12 0 0 -1.1 1.6
 12 0 0 2 1.3
 -12 0 0 -0.1 1.2
 12 0 0 2.6 2.2
 12 0 0 1.6 2.5
 -12 0 0 2.3 1.3
 -14 0 0 56.59 4.1
 -14 0 0 59.19 4.2
 14 0 0 55.29 5.9
 14 0 0 56.39 4.2
 14 0 0 57.99 3.9
 14 0 0 55.79 4.7
 -14 0 0 53.99 3.7
 14 0 0 49.9 6
 14 0 0 62.09 4.5
 -14 0 0 59.39 3.8
 -14 0 0 61.69 3.7
 14 0 0 53.39 4.9
 -14 0 0 56.59 4.2
 16 0 0 181.88 7.7
 -16 0 0 180.28 7.3
 16 0 0 185.28 10.2
 -16 0 0 175.48 8
 -16 0 0 176.58 7.6
 16 0 0 202.48 8.4
 -16 0 0 181.28 7.5
 16 0 0 195.58 8.5
 16 0 0 219.78 11.2
 -16 0 0 176.98 8.1
 -16 0 0 187.98 8.1
 -18 0 0 66.29 4.8
 -18 0 0 73.69 4.7
 18 0 0 62.09 5.5
 18 0 0 61.19 5.6
 -18 0 0 77.29 5.5
 -18 0 0 70.59 4.6
 -18 0 0 66.99 5.2
 18 0 0 73.59 8.1
 18 0 0 70.59 7.5
 20 0 0 42.1 6.5
 -20 0 0 36.5 4.5
 -20 0 0 37.4 3.8
 -20 0 0 32.5 3.8
 20 0 0 30.1 4.3
 -20 0 0 32.8 4.3
 20 0 0 37.6 6.7
 -20 0 0 35.6 4
 -22 0 0 42.4 5
 22 0 0 46.2 7.9
 22 0 0 35.6 6.8
 -22 0 0 40.4 4.4
 24 0 0 159.68 12.9
 24 0 0 149.39 12.3
 26 0 0 96.49 10.9
 26 0 0 117.29 12.8
 28 0 0 -4.1 6
 28 0 0 -5.9 5.6
 30 0 0 44.5 10.3
 30 0 0 41.9 9.2
 1 -1 0 0 0.1
 1 -1 0 -0.1 0.1
 1 -1 0 -0.1 0.1
 1 -1 0 0 0.1
 -1 -1 0 0.1 0.1
 1 1 0 0 0.1
 -1 1 0 0.1 0.1
 -1 1 0 0.1 0.1
 -1 1 0 0 0.1
 1 1 0 0 0.1
 1 1 0 0.1 0.1
 -3 -1 0 26.2 1.4
 3 -1 0 26.7 1.4
 3 -1 0 24.8 1.4
 3 -1 0 26.1 1.5
 3 -1 0 25.7 1.8
 -3 1 0 25.9 1.2
 -3 1 0 24.8 1.4
 -3 1 0 23.3 1.2
 3 1 0 19.7 1.7
 -5 -1 0 891.71 23.6
 5 -1 0 883.21 23.7
 5 -1 0 817.32 24.5
 5 -1 0 845.72 24.5
 5 -1 0 887.71 23.7
 5 -1 0 868.01 23.7
 -5 -1 0 890.81 23.7
 5 1 0 893.51 23.8
 -5 1 0 890.81 23.5
 5 1 0 870.11 24.4
 5 1 0 881.11 24.5
 5 1 0 878.41 23.3
 -5 1 0 892.31 23.4
 5 1 0 869.91 23.6
 -5 1 0 878.41 23.8
 5 1 0 853.01 24.2
 -5 1 0 860.41 23.5
 7 -1 0 1175.48 32.4
 7 -1 0 1174.58 31.6
 -7 -1 0 1180.48 31.2
 7 -1 0 1147.89 31.6
 7 -1 0 1166.68 31.5
 7 -1 0 1175.18 31.3
 7 -1 0 1127.79 31.2
 7 -1 0 1169.68 32.7
 -7 -1 0 1129.09 31.2
 7 1 0 1176.38 30.7
 -7 1 0 1171.18 31.1
 7 1 0 1157.58 31.3
 -7 1 0 1150.38 30.9
 7 1 0 1029.3 32
 7 1 0 1074.49 31.7
 7 1 0 1126.59 31.1
 -7 1 0 1168.98 30.9
 7 1 0 1174.58 31.3
 -7 1 0 1124.39 30.9
 -7 1 0 1179.58 31.1
 -7 1 0 1122.09 31.3
 9 -1 0 805.12 23.1
 -9 -1 0 800.72 22.5
 9 -1 0 839.82 22.9
 9 -1 0 828.22 24.4
 9 -1 0 805.02 23.1
 9 -1 0 790.42 22.5
 9 -1 0 770.22 24
 -9 -1 0 770.22 22.5
 -9 -1 0 778.62 22.5
 9 -1 0 799.22 22.6
 9 1 0 750.02 22
 9 1 0 827.62 24.2
 9 1 0 785.02 23.8
 -9 1 0 779.82 22.3
 -9 1 0 813.62 22.4
 9 1 0 820.52 22.2
 -9 1 0 801.62 22.1
 -9 1 0 809.92 22.2
 9 1 0 804.22 22.7
 9 1 0 773.92 23.3
 -9 1 0 761.42 22.6
 -9 1 0 766.12 22
 -11 -1 0 2270.47 60.59
 -11 -1 0 2215.48 60.69
 -11 -1 0 2255.57 60.59
 11 -1 0 2210.68 60.59
 11 -1 0 2241.18 61.29
 -11 -1 0 2244.98 60.09
 11 -1 0 2244.58 61.39
 11 -1 0 2362.76 61.09
 -11 -1 0 2279.97 60.09
 11 -1 0 2226.58 62.59
 11 -1 0 2235.98 60.79
 -11 1 0 2271.87 60.19
 -11 1 0 2259.07 60.19
 11 1 0 2250.87 60.09
 11 1 0 2241.08 61.79
 11 1 0 2281.17 60.89
 -11 1 0 2179.98 60.79
 11 1 0 2331.87 60.39
 11 1 0 2282.87 61.29
 -11 1 0 2253.77 60.09
 -11 1 0 2207.88 60.49
 11 1 0 2266.47 62.39
 11 1 0 2200.18 62.69
 -11 1 0 2303.37 60.49
 -13 -1 0 868.11 25.2
 -13 -1 0 888.51 25.4
 13 -1 0 848.62 26.1
 -13 -1 0 863.01 24.8
 13 -1 0 852.91 27.5
 13 -1 0 890.31 28.1
 13 -1 0 882.11 25.6
 13 -1 0 900.51 26.3
 -13 -1 0 884.81 24.8
 13 -1 0 930.01 26
 13 -1 0 848.12 25.4
 -13 -1 0 883.01 25.5
 13 1 0 904.41 24.9
 -13 1 0 884.41 25
 13 1 0 866.71 25.7
 13 1 0 868.31 26
 -13 1 0 884.41 24.8
 -13 1 0 891.71 25.3
 13 1 0 861.91 25.2
 13 1 0 860.51 27.4
 -13 1 0 865.81 25.6
 -13 1 0 876.01 25.3
 13 1 0 876.01 26.6
 13 1 0 799.52 27.5
 -13 1 0 868.11 24.9
 -15 -1 0 78.69 5.1
 -15 -1 0 82.49 5
 15 -1 0 74.59 4.8
 15 -1 0 78.09 6.6
 -15 -1 0 87.89 4.7
 -15 -1 0 93.99 5.5
 -15 -1 0 80.79 4.4
 -15 -1 0 79.19 4.9
 15 -1 0 72.89 5.7
 15 -1 0 90.49 7.6
 15 -1 0 96.39 5.8
 15 -1 0 78.99 5.2
 -15 1 0 79.09 4.5
 -15 1 0 77.19 5
 -15 1 0 87.89 5.1
 -15 1 0 80.29 4.5
 15 1 0 89.59 4.9
 15 1 0 82.09 5.3
 -15 1 0 81.39 4.5
 15 1 0 80.29 7
 15 1 0 77.89 6.6
 15 1 0 81.99 4.5
 -15 1 0 86.39 5.2
 -17 -1 0 105.39 6.1
 17 -1 0 97.09 5.8
 17 -1 0 98.89 8.5
 -17 -1 0 107.09 6.2
 17 -1 0 98.29 6.4
 -17 -1 0 95.49 5.1
 17 -1 0 93.89 7.8
 17 -1 0 107.59 6.3
 -17 -1 0 102.49 5.4
 -17 -1 0 93.59 5.6
 17 1 0 101.19 6.4
 17 1 0 91.99 5
 -17 1 0 95.29 5.9
 -17 1 0 104.99 5.4
 17 1 0 100.09 8.3
 17 1 0 101.29 7.8
 -17 1 0 100.09 5.3
 -17 1 0 102.99 5.5
 -17 1 0 98.69 5.7
 -19 -1 0 49.5 4.3
 -19 -1 0 52.69 5.1
 -19 -1 0 46.2 4.4
 -19 -1 0 35.5 4.1
 -19 -1 0 46 3.9
 19 -1 0 45 6.9
 19 -1 0 38.4 4.6
 19 -1 0 33.4 6.3
 19 1 0 46.4 6.7
 19 1 0 35.2 4.3
 -19 1 0 41.4 3.9
 19 1 0 53.19 7.1
 -19 1 0 35.2 4.1
 -19 1 0 43.2 4
 -19 1 0 45.4 4.5
 -19 1 0 40.7 4
 -21 -1 0 17.5 3.7
 -21 -1 0 19 3.6
 21 -1 0 15.7 5.3
 21 -1 0 6.5 5.5
 -21 -1 0 15.4 3.1
 -21 -1 0 15.9 3.6
 -21 -1 0 19.2 3.1
 21 1 0 14.1 3.6
 21 1 0 16.6 5.6
 -21 1 0 14.3 2.9
 21 1 0 20 5.9
 -21 1 0 18 3
 -21 1 0 20 3.6
 -21 1 0 14.2 3
 23 -1 0 108.49 11.1
 23 -1 0 104.09 11.6
 -23 -1 0 113.59 7.3
 -23 -1 0 104.39 6.9
 23 1 0 98.29 10.1
 23 1 0 108.79 11.2
 25 -1 0 203.28 13.7
 25 -1 0 165.28 13.7
 25 1 0 212.08 13.9
 25 1 0 159.98 13.3
 27 -1 0 296.77 18.4
 27 -1 0 279.37 18
 27 1 0 297.17 17.4
 27 1 0 301.27 18.4
 29 -1 0 127.69 13.6
 29 -1 0 143.09 15.6
 29 1 0 116.49 13.3
 29 1 0 138.89 14.8
 0 2 0 0.3 0.2
 0 2 0 0 0.1
 0 2 0 0 0.1
 2 -2 0 3766.32 93.59
 2 -2 0 3425.76 94.09
 2 -2 0 3659.63 94.09
 2 -2 0 3627.94 93.79
 -2 -2 0 3662.53 93.79
 2 2 0 3292.87 93.69
 -2 2 0 3659.53 93.79
 -2 2 0 3745.23 93.69
 2 2 0 3683.03 93.99
 4 -2 0 8955.1 233.48
 4 -2 0 9065.29 233.78
 -4 -2 0 9158.18 233.38
 4 -2 0 9173.18 233.28
 4 -2 0 8866.91 234.18
 -4 -2 0 8843.21 233.68
 -4 2 0 9345.46 233.58
 -4 2 0 8867.71 233.58
 4 2 0 8961.3 234.08
 4 2 0 8830.72 233.58
 4 2 0 8922.71 233.68
 4 2 0 9066.89 233.78
 4 2 0 9017.5 233.98
 6 -2 0 12.8 2
 6 -2 0 13.9 1.7
 6 -2 0 12.6 1.5
 -6 -2 0 16.6 1.5
 6 -2 0 14.3 2.2
 6 -2 0 11.6 1.6
 6 -2 0 13.8 1.4
 6 -2 0 12.2 1.3
 -6 -2 0 11.3 1.3
 6 -2 0 12.9 1.5
 -6 2 0 13 1.2
 6 2 0 12 1.5
 6 2 0 13.5 1
 -6 2 0 17.5 1.7
 6 2 0 13.3 1.8
 6 2 0 9.8 1.3
 -6 2 0 11.9 1.3
 6 2 0 14.4 2
 -6 2 0 12.7 1.2
 6 2 0 11.8 1.4
 -6 2 0 13 1.3
 6 2 0 13 1.8
 8 -2 0 420.66 12.9
 8 -2 0 460.15 13.2
 8 -2 0 422.56 13.2
 8 -2 0 455.25 14.7
 8 -2 0 428.86 14.2
 8 -2 0 436.26 13.6
 -8 -2 0 417.56 12.8
 8 -2 0 428.76 13.4
 -8 -2 0 426.46 12.9
 -8 2 0 451.95 12.7
 -8 2 0 423.66 12.6
 -8 2 0 412.16 13
 8 2 0 419.16 13
 8 2 0 413.76 14.1
 8 2 0 441.66 12.1
 8 2 0 425.66 13.9
 -8 2 0 423.26 12.4
 -8 2 0 434.86 12.7
 -8 2 0 451.15 12.7
 8 2 0 432.46 13.9
 8 2 0 413.56 12.9
 8 2 0 427.76 13.1
 10 -2 0 48.4 3.7
 10 -2 0 41.3 3.3
 10 -2 0 48.4 3.6
 10 -2 0 42.4 3.5
 -10 -2 0 45.9 3.2
 -10 -2 0 47.8 3.1
 10 -2 0 48.5 4.8
 10 -2 0 46.8 4.6
 -10 2 0 44.3 2.8
 10 2 0 44.3 2.5
 -10 2 0 43.7 2.8
 10 2 0 41.7 4.2
 -10 2 0 50.59 3.4
 -10 2 0 52.99 2.9
 10 2 0 47.6 3.2
 -10 2 0 51.59 3
 -10 2 0 50.39 3.2
 10 2 0 46.6 4.6
 10 2 0 42.3 3.8
 10 2 0 49.2 3.3
 10 2 0 46.4 3.2
 -12 -2 0 186.98 6.8
 -12 -2 0 191.28 7.4
 -12 -2 0 182.58 7.3
 -12 -2 0 185.28 7.2
 12 -2 0 179.88 7.4
 12 -2 0 182.18 9.4
 12 -2 0 167.08 7.7
 12 -2 0 193.08 9
 12 -2 0 187.58 7.8
 12 -2 0 179.18 7.8
 12 -2 0 174.68 7.2
 -12 2 0 197.28 7.1
 12 2 0 188.38 6.4
 -12 2 0 183.08 6.8
 12 2 0 192.88 6.7
 -12 2 0 192.48 6.7
 12 2 0 195.28 9.1
 12 2 0 184.48 8.7
 -12 2 0 185.08 7.1
 -12 2 0 186.78 7.1
 12 2 0 180.28 8.4
 -12 2 0 172.98 7.3
 12 2 0 171.18 7.3
 -14 -2 0 51.99 3.6
 14 -2 0 51.49 4.1
 14 -2 0 53.99 6
 14 -2 0 49 4.7
 14 -2 0 54.39 4.6
 -14 -2 0 49.4 4
 -14 -2 0 50.29 3.5
 14 -2 0 46.8 4
 14 -2 0 51.49 5.6
 -14 -2 0 50.89 3.8
 14 -2 0 54.39 4.8
 14 2 0 52.89 5.8
 -14 2 0 65.39 4
 -14 2 0 66.19 4
 -14 2 0 55.69 4.1
 14 2 0 55.99 4.3
 -14 2 0 46.5 4
 -14 2 0 50.09 3.4
 14 2 0 50.29 5.6
 -14 2 0 49.5 3.5
 14 2 0 52.99 3.3
 16 -2 0 276.37 13.1
 16 -2 0 282.07 13.7
 16 -2 0 291.77 10.7
 -16 -2 0 273.07 9.8
 16 -2 0 266.87 11.3
 16 -2 0 258.57 10.6
 -16 -2 0 271.07 10.8
 16 -2 0 273.67 11.1
 -16 -2 0 283.17 9.7
 -16 -2 0 270.77 10.3
 -16 2 0 274.97 9.7
 -16 2 0 248.88 10.4
 16 2 0 267.67 12.4
 -16 2 0 276.87 10.1
 -16 2 0 284.27 10
 -16 2 0 273.77 9.8
 16 2 0 263.27 9.3
 16 2 0 266.07 12.8
 16 2 0 261.97 10.7
 -16 2 0 278.27 10.3
 18 -2 0 118.69 9.1
 18 -2 0 164.08 10.8
 18 -2 0 128.19 8
 -18 -2 0 144.49 7
 -18 -2 0 147.99 6.4
 -18 -2 0 129.19 7.4
 18 -2 0 141.79 7.4
 -18 -2 0 141.09 6.6
 -18 -2 0 142.39 7.3
 18 -2 0 130.29 7.3
 18 2 0 124.39 7.5
 -18 2 0 137.19 6.4
 18 2 0 119.69 8.8
 -18 2 0 132.69 6.7
 18 2 0 145.89 9.8
 -18 2 0 134.69 6.4
 -18 2 0 131.29 6.7
 -18 2 0 126.39 7
 -20 -2 0 37 4.3
 -20 -2 0 35.8 4.5
 -20 -2 0 28.7 3.4
 -20 -2 0 27.8 3.8
 -20 -2 0 28.2 3.5
 20 -2 0 26.4 6.3
 20 -2 0 43.5 6.9
 20 2 0 40.4 6.4
 20 2 0 30.1 4.5
 -20 2 0 26.6 3.4
 -20 2 0 27.7 3.4
 -20 2 0 33.7 3.9
 20 2 0 24.4 6.1
 -20 2 0 28.3 3.8
 -22 -2 0 39.1 5.1
 22 -2 0 49 7.8
 -22 -2 0 32.9 4.6
 -22 -2 0 42.9 4.6
 22 -2 0 37.5 7.9
 22 2 0 39.1 7.1
 -22 2 0 32.4 3.9
 -22 2 0 37 4.9
 22 2 0 37.6 4.9
 22 2 0 42.4 7.8
 -22 2 0 39.6 6.2
 -22 2 0 38.8 4.7
 24 -2 0 253.87 16
 -24 -2 0 235.88 11.3
 -24 -2 0 232.98 10.8
 24 -2 0 241.08 14.9
 24 2 0 234.48 14.9
 24 2 0 252.97 16
 26 -2 0 192.78 14.7
 26 -2 0 206.88 16.1
 26 2 0 187.08 14.2
 26 2 0 179.88 14.3
 28 -2 0 6.5 6.7
 28 -2 0 11.4 6.6
 28 2 0 10.7 6.5
 28 2 0 10.5 6.6
 30 -2 0 140.79 15.9
 30 -2 0 93.89 12.8
 30 2 0 147.49 14.7
 30 2 0 118.79 14.5
 1 -3 0 21.8 1.2
 1 -3 0 19.8 1.3
 1 3 0 22.3 1.1
 -1 3 0 21 1.1
 -1 3 0 21.3 1.1
 -1 3 0 19.6 1.1
 -1 3 0 19.9 0.9
 1 3 0 22.2 1.3
 1 3 0 21.6 1.2
 -1 3 0 22.7 1.1
 3 -3 0 4.2 0.6
 -3 -3 0 5.8 0.5
 3 -3 0 5 1.2
 3 -3 0 4.8 1.1
 -3 -3 0 5.6 0.6
 3 -3 0 5.1 0.8
 3 -3 0 5.7 0.9
 3 3 0 3.4 1
 3 3 0 5.1 0.7
 3 3 0 6.9 1
 -3 3 0 5.4 0.9
 3 3 0 6.9 1
 -3 3 0 8.5 1
 -3 3 0 7 0.7
 3 3 0 6.3 1.1
 -5 -3 0 2.1 0.7
 5 -3 0 -1.1 1
 5 -3 0 1 0.7
 -5 -3 0 1.6 0.7
 5 -3 0 2.3 1.2
 5 -3 0 0.6 1.2
 5 -3 0 1.1 0.7
 5 3 0 -3.1 1.4
 5 3 0 1.1 0.6
 5 3 0 1.3 1.2
 5 3 0 -0.8 0.9
 5 3 0 0.3 0.8
 -5 3 0 1 0.7
 -5 3 0 1.7 0.6
 5 3 0 1.3 0.7
 -5 3 0 2.3 0.9
 5 3 0 0.5 1.4
 7 -3 0 322.87 11.1
 7 -3 0 332.87 9.8
 -7 -3 0 312.77 9.6
 7 -3 0 324.67 10.5
 7 -3 0 320.07 9.7
 -7 -3 0 307.67 9.5
 7 -3 0 314.67 10.2
 7 -3 0 338.77 11.5
 7 -3 0 310.57 10.1
 -7 3 0 319.27 9.2
 7 3 0 320.47 10.5
 7 3 0 297.27 10.6
 7 3 0 301.87 9.7
 7 3 0 298.47 9.8
 7 3 0 304.57 10.1
 -7 3 0 322.47 9.6
 -7 3 0 300.97 9.8
 7 3 0 312.97 10.7
 -7 3 0 309.77 9.5
 -7 3 0 332.27 9.4
 9 -3 0 1825.82 51.09
 9 -3 0 1796.02 49.5
 -9 -3 0 1823.42 49.3
 9 -3 0 1912.21 50.49
 9 -3 0 1834.02 51.39
 9 -3 0 1832.72 50.09
 -9 -3 0 1821.92 49.4
 9 -3 0 1889.11 49.7
 9 -3 0 1841.62 49.99
 9 3 0 1853.91 50.69
 9 3 0 1758.02 49.5
 -9 3 0 1785.62 49.7
 9 3 0 1865.71 50.89
 -9 3 0 1911.31 49.3
 -9 3 0 1862.81 49.2
 -9 3 0 1819.52 49.2
 9 3 0 1806.82 48.3
 -9 3 0 1887.51 49.1
 9 3 0 1849.52 50.69
 -9 3 0 1803.32 48.8
 9 3 0 1875.21 49.99
 9 3 0 1779.22 49.6
 11 -3 0 711.73 22.5
 11 -3 0 694.53 20.9
 -11 -3 0 686.03 19.9
 11 -3 0 691.73 20.4
 11 -3 0 685.23 22
 11 -3 0 663.73 20.1
 11 -3 0 684.03 20.9
 11 -3 0 661.13 20.4
 -11 -3 0 685.53 20.1
 11 3 0 695.73 21.6
 11 3 0 665.33 20.1
 11 3 0 662.23 20.2
 11 3 0 684.23 18.8
 -11 3 0 662.83 20.3
 11 3 0 666.33 21.3
 -11 3 0 713.23 19.7
 -11 3 0 674.93 19.8
 -11 3 0 691.43 19.7
 11 3 0 683.73 21.8
 -11 3 0 693.63 19.7
 -11 3 0 699.03 19.4
 11 3 0 680.83 20.5
 13 -3 0 611.24 21.3
 13 -3 0 635.74 21.1
 -13 -3 0 606.14 18.8
 13 -3 0 592.74 18.9
 -13 -3 0 608.74 18.6
 -13 -3 0 616.94 18.4
 13 -3 0 631.14 19.6
 13 -3 0 583.44 18.9
 13 -3 0 606.74 18.6
 13 -3 0 608.14 19.4
 13 3 0 605.44 18.8
 -13 3 0 597.44 18.1
 13 3 0 599.64 20.2
 13 3 0 602.84 17.1
 -13 3 0 606.84 17.7
 -13 3 0 620.84 18.1
 13 3 0 593.84 20.5
 -13 3 0 608.74 18.9
 -13 3 0 601.14 18
 13 3 0 617.74 20
 -13 3 0 613.44 18.4
 15 -3 0 724.83 25.3
 -15 -3 0 743.03 21.2
 15 -3 0 704.13 22.9
 15 -3 0 736.23 24.9
 -15 -3 0 738.03 21.3
 15 -3 0 730.13 22.1
 -15 -3 0 731.23 22.2
 -15 -3 0 734.13 22.1
 15 -3 0 747.23 23.2
 15 -3 0 686.03 22.4
 15 3 0 708.13 24.4
 15 3 0 722.13 24.1
 15 3 0 734.43 22.4
 -15 3 0 724.13 21.5
 -15 3 0 684.03 22.2
 -15 3 0 720.03 21.7
 -15 3 0 710.23 21.4
 -15 3 0 727.13 21.3
 -15 3 0 714.83 21
 15 3 0 711.63 20.2
 17 -3 0 140.79 7.9
 -17 -3 0 141.09 7
 -17 -3 0 126.89 6
 17 -3 0 138.39 7.2
 17 -3 0 129.79 9
 -17 -3 0 139.39 6.3
 -17 -3 0 138.99 7.6
 17 -3 0 135.39 7.3
 -17 -3 0 133.39 7.1
 17 -3 0 146.19 8.1
 17 -3 0 141.49 9.9
 -17 3 0 117.69 7
 -17 3 0 138.39 6.2
 -17 3 0 134.69 6.5
 17 3 0 135.49 7.4
 -17 3 0 150.98 6.7
 17 3 0 133.39 9.2
 17 3 0 136.99 9
 -17 3 0 132.39 6.3
 -17 3 0 123.29 6.7
 -19 -3 0 2.4 2.5
 -19 -3 0 2.7 2.6
 19 -3 0 -0.1 3.3
 19 -3 0 1 4
 19 -3 0 1.1 2.7
 -19 -3 0 3.4 1.9
 -19 -3 0 6 2.2
 19 -3 0 1.1 4.4
 19 -3 0 2.1 3.7
 -19 -3 0 1.6 2.2
 19 3 0 -2 3
 -19 3 0 2 2.3
 -19 3 0 3.9 2.1
 -19 3 0 4.3 2
 19 3 0 4.6 2.6
 19 3 0 0.1 3.9
 -19 3 0 3.3 2.1
 -21 -3 0 4.7 2.8
 21 -3 0 4.3 5.4
 -21 -3 0 2 2.6
 21 -3 0 -2.7 4.3
 -21 -3 0 5.8 2.9
 21 3 0 -0.7 3.9
 -21 3 0 5.2 2.6
 -21 3 0 2.8 2.1
 21 3 0 4 3.9
 -21 3 0 4.4 2.5
 -21 3 0 8.1 2.5
 21 3 0 3.5 2.7
 23 -3 0 119.19 10.6
 23 -3 0 128.09 11.5
 -23 -3 0 126.49 8.1
 -23 -3 0 118.89 8.1
 -23 -3 0 126.79 7.6
 23 3 0 108.99 10.9
 23 3 0 116.59 8.4
 23 3 0 127.29 10.9
 -25 -3 0 134.89 8.7
 -25 -3 0 136.69 8.4
 25 -3 0 131.19 13.1
 25 -3 0 140.69 14.1
 25 3 0 157.28 12.5
 25 3 0 118.99 12.7
 27 -3 0 206.68 16
 27 -3 0 229.68 15.8
 27 3 0 211.08 16.3
 27 3 0 244.48 15.8
 29 -3 0 79.49 11
 29 -3 0 88.39 12.3
 29 3 0 86.89 11.3
 29 3 0 106.59 13.2
 0 -4 0 4173.08 110.19
 0 4 0 4237.58 109.49
 0 4 0 4255.47 110.09
 0 4 0 4295.17 110.09
 0 4 0 4201.38 109.49
 0 4 0 4237.88 110.19
 2 -4 0 8987.2 224.98
 2 -4 0 9096.99 224.68
 -2 -4 0 8883.71 224.98
 2 -4 0 8689.13 225.48
 2 -4 0 8745.42 225.68
 -2 4 0 8652.53 225.28
 -2 4 0 8618.54 224.98
 -2 4 0 8776.02 225.18
 -2 4 0 8696.43 225.28
 -2 4 0 8891.81 225.28
 2 4 0 8838.62 225.48
 2 4 0 8358.06 225.38
 2 4 0 7418.76 225.48
 2 4 0 8682.03 225.48
 -2 4 0 9072.69 225.68
 2 4 0 8615.24 225.28
 4 -4 0 307.87 8.5
 4 -4 0 295.37 9.7
 4 -4 0 298.57 9.6
 4 -4 0 321.47 9.2
 -4 -4 0 321.57 8.7
 4 -4 0 299.37 8.9
 -4 -4 0 320.77 8.2
 4 4 0 323.37 9.6
 4 4 0 318.87 9.8
 4 4 0 301.87 8.9
 -4 4 0 309.47 8.7
 4 4 0 305.77 9.4
 -4 4 0 292.67 9
 4 4 0 318.47 9.8
 4 4 0 304.97 9.2
 -4 4 0 298.27 9
 6 -4 0 196.88 7.5
 6 -4 0 195.28 6.9
 -6 -4 0 190.28 6.2
 6 -4 0 194.28 6.7
 6 -4 0 156.68 7.2
 6 -4 0 199.58 7.2
 6 -4 0 200.38 6
 6 -4 0 194.18 6.3
 -6 4 0 192.98 6.3
 6 4 0 187.68 6.8
 -6 4 0 186.88 6.3
 6 4 0 188.38 6.2
 -6 4 0 199.48 6
 6 4 0 195.88 7.3
 6 4 0 195.88 6.9
 -6 4 0 182.88 6.5
 -6 4 0 200.28 5.9
 6 4 0 187.98 6.3
 6 4 0 208.88 7.1
 6 4 0 184.88 6.6
 8 -4 0 16.6 1.9
 8 -4 0 13.5 2.9
 8 -4 0 12.8 2.7
 8 -4 0 19.2 2.1
 8 -4 0 13.3 2.3
 -8 -4 0 15.4 1.7
 8 -4 0 21.1 2.5
 8 -4 0 13.4 2.4
 -8 -4 0 18.1 2
 8 4 0 15.2 2.5
 8 4 0 19.3 2.5
 -8 4 0 14.7 1.8
 -8 4 0 19.8 1.7
 8 4 0 13.2 1.9
 -8 4 0 17.5 2
 8 4 0 19.9 2.1
 8 4 0 16.5 2.6
 -8 4 0 12.9 1.9
 -8 4 0 13.5 1.6
 8 4 0 16 2.6
 10 -4 0 141.69 7.7
 10 -4 0 172.68 8.1
 10 -4 0 157.88 6.8
 -10 -4 0 160.38 6
 -10 -4 0 167.18 6.3
 10 -4 0 168.68 7
 10 -4 0 170.38 7.3
 10 -4 0 161.98 6.3
 10 -4 0 157.98 6.3
 -10 4 0 155.18 5.9
 -10 4 0 165.28 5.6
 -10 4 0 156.48 6
 -10 4 0 162.28 5.8
 10 4 0 158.58 6.7
 10 4 0 157.88 6.4
 10 4 0 163.88 7.6
 10 4 0 164.58 7.5
 10 4 0 167.58 7.4
 -10 4 0 154.38 6.5
 10 4 0 151.78 6.4
 -10 4 0 163.98 6.1
 12 -4 0 222.58 9
 -12 -4 0 220.18 8.3
 12 -4 0 218.08 8.2
 12 -4 0 232.58 10.2
 -12 -4 0 217.98 7.9
 12 -4 0 211.68 8.4
 12 -4 0 211.98 10.5
 12 -4 0 206.98 8.7
 12 -4 0 233.48 9.4
 12 4 0 220.48 6.4
 -12 4 0 214.28 7.4
 12 4 0 212.78 8.3
 -12 4 0 246.08 8.1
 12 4 0 216.08 9.4
 -12 4 0 206.18 7.7
 -12 4 0 228.78 8
 12 4 0 231.38 9.7
 -12 4 0 207.18 8.3
 -12 4 0 226.88 7.7
 12 4 0 216.68 9.6
 12 4 0 214.78 8.6
 12 4 0 219.58 8.4
 14 -4 0 62.69 5.3
 -14 -4 0 70.99 4.9
 14 -4 0 57.49 4.7
 14 -4 0 62.59 6.9
 14 -4 0 71.79 5.7
 14 -4 0 74.99 7
 14 -4 0 68.49 4.6
 -14 -4 0 66.19 4.6
 -14 4 0 69.29 4.4
 -14 4 0 64.69 3.9
 -14 4 0 72.69 4.3
 14 4 0 63.69 4.7
 -14 4 0 68.49 4.8
 14 4 0 66.19 5.9
 14 4 0 58.69 6.2
 14 4 0 69.99 2.7
 -14 4 0 66.69 3.7
 -14 4 0 67.19 3.9
 16 -4 0 97.19 6.7
 16 -4 0 82.79 6
 16 -4 0 91.69 7.9
 16 -4 0 85.59 6.5
 16 -4 0 86.39 7.8
 -16 -4 0 90.19 5.8
 -16 -4 0 87.09 5.7
 -16 -4 0 83.79 4.7
 -16 -4 0 88.69 4.9
 16 -4 0 88.89 5.7
 -16 4 0 86.59 5
 -16 4 0 89.19 5.2
 -16 4 0 93.99 5.4
 16 4 0 83.59 6.7
 -16 4 0 99.79 5.9
 16 4 0 90.79 5.9
 16 4 0 92.69 7.4
 -16 4 0 91.19 5
 -16 4 0 96.49 4.8
 -18 -4 0 368.16 12.5
 18 -4 0 376.96 17
 -18 -4 0 364.96 12.5
 -18 -4 0 362.76 13.5
 -18 -4 0 375.76 13.6
 18 -4 0 331.97 16.5
 18 -4 0 370.06 14.1
 18 -4 0 361.56 14.7
 18 -4 0 370.96 16.6
 18 -4 0 377.16 14.8
 -18 4 0 371.46 12.3
 -18 4 0 362.66 12.6
 18 4 0 366.76 16.3
 -18 4 0 353.16 12.5
 -18 4 0 359.26 13.8
 -18 4 0 377.26 13
 18 4 0 359.26 13.8
 18 4 0 377.26 16
 20 -4 0 -0.4 5
 -20 -4 0 -0.7 2.7
 20 -4 0 0.7 3.3
 20 -4 0 1.8 3.1
 -20 -4 0 0.4 2.3
 -20 -4 0 2.7 1.9
 -20 -4 0 0.3 2.2
 -20 -4 0 1.7 2.5
 20 -4 0 -3.3 3.9
 -20 4 0 1.4 2.2
 -20 4 0 -1.7 1.8
 20 4 0 1.2 4.2
 -20 4 0 -1.1 2.1
 20 4 0 0.3 3.5
 -20 4 0 -0.9 1.9
 20 4 0 -2.3 2.3
 -22 -4 0 29.3 4.5
 22 -4 0 29.2 6.5
 22 -4 0 27.2 6.9
 -22 -4 0 32.3 4.8
 -22 -4 0 36.3 4.6
 22 4 0 29.2 4.5
 22 4 0 18.1 6.1
 -22 4 0 27.4 3.9
 -22 4 0 23.7 3.9
 22 4 0 26.1 6.2
 24 -4 0 169.28 13.5
 -24 -4 0 193.28 10.6
 24 -4 0 183.58 13.6
 -24 -4 0 190.68 9.4
 -24 -4 0 166.38 9.9
 24 4 0 185.78 10.6
 24 4 0 155.08 12.2
 24 4 0 152.18 13.1
 26 -4 0 102.89 13
 26 -4 0 89.49 11.5
 -26 -4 0 83.69 8.6
 26 4 0 85.89 10.7
 26 4 0 83.49 10.3
 28 -4 0 1.6 6.7
 28 -4 0 9.9 7.1
 28 4 0 -3.8 6.1
 28 4 0 3.7 5.7
 30 -4 0 29.9 9
 30 -4 0 30.4 8.2
 30 4 0 26 8.7
 30 4 0 27.5 7.7
 -1 -5 0 91.89 3.5
 1 -5 0 110.09 3.6
 1 -5 0 104.19 3
 1 -5 0 106.69 3.9
 -1 5 0 105.49 3.6
 -1 5 0 103.49 3.1
 1 5 0 102.29 3.9
 1 5 0 92.99 3.5
 -1 5 0 107.19 3.7
 1 5 0 96.89 3.5
 -1 5 0 108.89 3.8
 1 5 0 100.89 2.8
 1 5 0 99.79 3.9
 1 5 0 102.89 3.6
 1 5 0 90.69 3.7
 -1 5 0 104.99 3.1
 3 -5 0 75.19 3.4
 3 -5 0 71.09 3.3
 -3 -5 0 72.59 2.5
 -3 -5 0 71.59 2.3
 3 -5 0 77.39 2.1
 3 -5 0 77.39 2.9
 3 -5 0 73.39 3.4
 -3 5 0 67.29 3
 -3 5 0 64.69 2.9
 3 5 0 67.89 3.1
 -3 5 0 71.19 2.8
 -3 5 0 76.19 2.7
 3 5 0 70.89 2.4
 3 5 0 71.19 3.3
 3 5 0 74.59 3
 3 5 0 68.49 3.2
 3 5 0 63.99 2.4
 -3 5 0 69.69 3
 3 5 0 65.79 3.3
 -5 -5 0 355.86 9.3
 5 -5 0 326.57 10.5
 5 -5 0 284.27 10.4
 5 -5 0 316.57 10.3
 5 -5 0 332.77 8.9
 5 -5 0 323.27 9.4
 5 -5 0 334.17 9.9
 -5 -5 0 266.17 8.5
 -5 -5 0 324.47 8.5
 -5 5 0 297.67 9.8
 -5 5 0 323.17 9.7
 5 5 0 318.67 9.4
 5 5 0 307.47 9.8
 -5 5 0 315.67 9.6
 5 5 0 376.66 10.5
 5 5 0 322.77 10
 5 5 0 314.77 10.5
 -5 5 0 300.77 9.5
 5 5 0 318.17 9.7
 -5 5 0 337.87 9.2
 7 -5 0 1075.39 30.2
 -7 -5 0 1052.79 29.2
 7 -5 0 1074.59 28.8
 7 -5 0 1083.49 30.8
 7 -5 0 1093.69 29.9
 7 -5 0 1085.09 31.1
 7 -5 0 1045.7 30.5
 7 -5 0 1071.99 29.3
 7 5 0 1068.29 30
 7 5 0 1044 29.8
 7 5 0 1068.59 29.2
 -7 5 0 1070.49 29.4
 7 5 0 1063.29 30.2
 7 5 0 1056.89 30.7
 7 5 0 1043 29.4
 -7 5 0 1050.19 29.5
 7 5 0 1102.59 30.2
 -7 5 0 1064.79 29.3
 -7 5 0 1093.69 28.8
 -7 5 0 1139.99 29
 9 -5 0 1916.31 52.19
 9 -5 0 1949.2 51.49
 9 -5 0 1923.91 53.39
 9 -5 0 1947.91 52.49
 -9 -5 0 1918.41 51.49
 9 -5 0 1805.52 52.79
 9 -5 0 1934.71 53.69
 9 -5 0 1945.11 51.29
 -9 5 0 1907.71 51.39
 9 5 0 1918.81 51.99
 -9 5 0 1869.91 51.29
 -9 5 0 1981.2 50.99
 9 5 0 1890.21 52.99
 -9 5 0 1951.7 50.69
 9 5 0 1980 52.79
 9 5 0 1852.61 52.29
 9 5 0 1927.01 52.49
 -9 5 0 1895.31 51.79
 9 5 0 1854.11 51.59
 11 -5 0 925.31 25.9
 -11 -5 0 900.91 25.5
 11 -5 0 856.91 26.8
 -11 -5 0 902.71 26
 11 -5 0 919.21 28.1
 11 -5 0 924.21 27.5
 11 -5 0 921.11 26.9
 11 -5 0 911.51 25.9
 11 -5 0 910.61 28.4
 -11 5 0 941.11 25.4
 -11 5 0 925.51 25.6
 11 5 0 918.91 26.4
 11 5 0 918.61 27.3
 -11 5 0 919.21 25.1
 11 5 0 891.71 26.7
 11 5 0 914.01 26.2
 -11 5 0 879.01 25.7
 -11 5 0 884.01 26.3
 -11 5 0 921.61 25.7
 11 5 0 875.91 27.5
 11 5 0 915.01 27.6
 13 -5 0 897.51 27
 -13 -5 0 901.71 26.1
 13 -5 0 887.81 27.3
 13 -5 0 898.91 26
 13 -5 0 908.51 29
 -13 -5 0 857.41 25.7
 13 -5 0 901.21 26
 13 -5 0 877.21 26.8
 13 -5 0 868.71 28.5
 -13 5 0 883.11 24.9
 -13 5 0 907.11 25.2
 -13 5 0 859.01 25.6
 -13 5 0 872.11 26.3
 13 5 0 887.01 26.2
 13 5 0 893.71 26.3
 13 5 0 920.21 27.7
 13 5 0 887.11 28
 -13 5 0 902.11 25.6
 -13 5 0 908.91 25.6
 13 5 0 895.11 26.7
 15 -5 0 280.77 10.8
 -15 -5 0 283.37 10.9
 15 -5 0 304.07 12
 15 -5 0 308.17 11.8
 15 -5 0 283.17 12.2
 15 -5 0 309.07 13.5
 -15 -5 0 284.07 11.3
 15 -5 0 287.77 13.7
 -15 5 0 298.87 11.3
 -15 5 0 294.67 9.8
 -15 5 0 293.87 10.5
 15 5 0 294.27 12.5
 -15 5 0 283.67 10.2
 -15 5 0 283.77 10.4
 15 5 0 297.47 11.3
 -15 5 0 305.27 10.2
 15 5 0 296.67 12.9
 17 -5 0 214.18 10.6
 -17 -5 0 211.68 8.3
 -17 -5 0 198.68 9.1
 -17 -5 0 196.08 9.2
 17 -5 0 202.88 11.6
 17 -5 0 194.98 11.2
 17 -5 0 212.18 10.3
 17 -5 0 196.28 9.6
 -17 -5 0 212.78 8.2
 17 -5 0 201.68 11.9
 17 5 0 214.08 9.4
 -17 5 0 205.68 9.3
 17 5 0 214.08 11.3
 17 5 0 175.88 10.5
 -17 5 0 209.18 8.2
 -17 5 0 205.68 7.8
 -17 5 0 204.08 8.6
 -17 5 0 202.78 8.3
 19 -5 0 1.9 3.5
 19 -5 0 3.2 3
 19 -5 0 6.5 4.2
 -19 -5 0 5.2 2.2
 -19 -5 0 2.9 2.1
 -19 -5 0 4.5 2.5
 19 -5 0 1.5 4.4
 -19 -5 0 3.6 2.5
 -19 5 0 5.6 2.1
 -19 5 0 3.6 2.2
 19 5 0 -4.8 3.2
 -19 5 0 5.3 2.3
 19 5 0 7.9 3.6
 -19 5 0 0.8 2.4
 19 5 0 4.9 2.6
 21 -5 0 17.6 4.8
 -21 -5 0 11.1 3.3
 -21 -5 0 10.9 3.3
 21 -5 0 18 6
 21 -5 0 11.5 4
 -21 -5 0 10.3 3.6
 21 -5 0 11.6 4.8
 21 5 0 11.4 3.4
 21 5 0 18.3 5.4
 -21 5 0 11.8 2.9
 -21 5 0 20.9 3.6
 21 5 0 10.3 5.1
 -23 -5 0 64.59 6
 -23 -5 0 68.39 6.9
 23 -5 0 64.39 8.8
 -23 -5 0 63.19 6.2
 23 -5 0 58.59 9.1
 23 5 0 61.79 6.3
 23 5 0 57.89 8
 23 5 0 56.69 8.5
 25 -5 0 141.29 12.9
 -25 -5 0 147.99 9.6
 -25 -5 0 131.19 8.5
 -25 -5 0 141.59 9.4
 25 -5 0 130.89 12.8
 25 5 0 129.49 11.4
 25 5 0 112.19 11.7
 27 -5 0 339.47 19.6
 27 -5 0 282.17 19.6
 27 5 0 329.77 19.1
 27 5 0 291.37 17.2
 29 -5 0 166.08 16.9
 29 -5 0 174.08 16.6
 29 5 0 190.18 15.7
 29 5 0 180.78 14.4
 0 -6 0 1746.83 44.9
 0 6 0 1725.13 44.6
 0 6 0 1777.32 43.8
 0 6 0 1520.65 44.6
 0 6 0 1709.43 43.8
 0 6 0 1433.36 44.6
 0 6 0 1755.42 44.7
 0 6 0 1754.02 44.6
 0 6 0 1714.63 44.8
 2 -6 0 8927.41 232.18
 2 -6 0 8951.7 231.68
 2 -6 0 9016.1 231.68
 -2 -6 0 9191.18 231.48
 2 -6 0 9061.69 231.08
 -2 6 0 8699.13 231.48
 2 6 0 9052.99 231.98
 -2 6 0 8254.77 231.58
 -2 6 0 8834.32 231.08
 -2 6 0 8706.13 231.58
 2 6 0 8770.62 231.68
 -2 6 0 8897.81 231.78
 2 6 0 9131.89 230.78
 2 6 0 8822.82 230.88
 2 6 0 9110.69 232.18
 -2 6 0 9090.29 231.38
 -2 6 0 8818.32 231.68
 -2 6 0 9134.09 231.08
 -2 6 0 8859.71 231.58
 -2 6 0 9108.39 231.58
 -4 -6 0 1109.79 28.4
 4 -6 0 985.8 29.7
 4 -6 0 1072.09 29
 4 -6 0 1070.19 29.7
 4 -6 0 1119.39 29.9
 -4 -6 0 1102.69 28.5
 4 6 0 1082.49 29.9
 -4 6 0 1027.8 29
 -4 6 0 1091.69 28.7
 -4 6 0 1046.7 28.9
 4 6 0 1108.69 29.8
 4 6 0 1067.19 28.6
 -4 6 0 1110.19 28.8
 -4 6 0 1038.3 29.3
 4 6 0 1063.79 29.5
 -4 6 0 1057.99 29.2
 4 6 0 1086.39 29
 4 6 0 1091.49 28.5
 -4 6 0 1055.69 29.2
 4 6 0 1058.99 29.3
 -4 6 0 1070.49 28.8
 6 -6 0 43.2 2.5
 6 -6 0 44.8 4.1
 6 -6 0 45 2.1
 6 -6 0 43.1 3.6
 6 -6 0 48.4 3.3
 6 -6 0 40.9 3.3
 6 -6 0 38.6 3.7
 -6 -6 0 51.59 2.5
 6 6 0 45.5 2.9
 6 6 0 49.4 3.3
 6 6 0 42.9 3.1
 -6 6 0 31.6 3
 6 6 0 37.5 3.4
 -6 6 0 43.3 2.3
 -6 6 0 41.9 3
 6 6 0 49.8 3.8
 -6 6 0 49 2.9
 6 6 0 46.3 2.6
 -6 6 0 43 3
 8 -6 0 107.69 5.1
 8 -6 0 97.49 4
 8 -6 0 102.39 6
 8 -6 0 108.29 4.4
 8 -6 0 107.99 5.4
 8 -6 0 85.29 5.2
 -8 -6 0 93.19 4.2
 8 -6 0 88.59 5.9
 -8 6 0 104.09 4.1
 -8 6 0 108.39 4.5
 8 6 0 101.09 5.2
 -8 6 0 98.19 3.9
 8 6 0 108.69 5.1
 8 6 0 106.19 5
 -8 6 0 105.29 4.8
 -8 6 0 103.79 4.6
 8 6 0 101.59 4.3
 8 6 0 100.69 5.5
 8 6 0 100.89 4.5
 8 6 0 97.89 4.8
 10 -6 0 2.4 1.3
 10 -6 0 7.4 2.6
 10 -6 0 0.6 1.5
 10 -6 0 4.7 1.4
 -10 -6 0 2.2 1.3
 10 -6 0 3.3 1.8
 10 -6 0 3.6 2.2
 10 6 0 3.1 2
 10 6 0 0.9 1.7
 -10 6 0 7 1.7
 -10 6 0 7.6 1.7
 10 6 0 3.7 1.8
 10 6 0 5.5 2
 -10 6 0 8.3 1.4
 -10 6 0 7.6 1.8
 -10 6 0 5.9 1.3
 10 6 0 5.8 1.5
 10 6 0 3.8 1.8
 12 -6 0 340.87 13.6
 12 -6 0 322.07 13
 -12 -6 0 333.27 11.1
 12 -6 0 327.97 12.6
 12 -6 0 330.37 12.1
 12 -6 0 321.47 10.9
 12 -6 0 305.37 11.7
 12 -6 0 323.87 10.7
 -12 6 0 319.67 10.6
 12 6 0 330.47 11.9
 -12 6 0 304.87 10.2
 -12 6 0 314.37 11.3
 -12 6 0 327.17 10.8
 -12 6 0 320.37 10
 12 6 0 315.77 11.2
 12 6 0 330.67 12.3
 -12 6 0 312.47 10.8
 12 6 0 318.67 11.4
 12 6 0 335.97 12.5
 14 -6 0 11.8 3.7
 14 -6 0 13.6 2.9
 -14 -6 0 15.1 2.6
 14 -6 0 12.5 3.2
 14 -6 0 21.8 4.8
 14 -6 0 15.7 3.1
 14 -6 0 18.3 2.7
 14 6 0 17.9 3.9
 14 6 0 16.6 3
 -14 6 0 17.2 2.6
 -14 6 0 18.1 2.7
 -14 6 0 22.1 3.2
 14 6 0 21.4 3.1
 -14 6 0 22.6 2.8
 14 6 0 15.8 3.2
 14 6 0 20.1 3.7
 -14 6 0 18.9 2.3
 16 -6 0 5.4 2.9
 -16 -6 0 -0.2 1.9
 16 -6 0 2 3.7
 16 -6 0 2.2 2.5
 -16 -6 0 1.6 2.3
 16 -6 0 2.7 2.4
 16 -6 0 6 3.5
 16 6 0 3.9 2.9
 16 6 0 0.3 2.8
 16 6 0 2.8 2.2
 -16 6 0 0.7 2
 -16 6 0 -0.9 1.7
 -16 6 0 1.4 1.7
 -16 6 0 2.3 1.7
 -16 6 0 0.9 1.7
 -18 -6 0 349.27 11.9
 18 -6 0 335.47 13.8
 18 -6 0 316.97 15.4
 -18 -6 0 314.97 13
 18 -6 0 360.56 14.9
 -18 -6 0 326.77 12.9
 18 -6 0 360.16 16.6
 18 -6 0 329.67 14.1
 18 6 0 324.77 13.1
 -18 6 0 341.97 12.1
 -18 6 0 335.57 13.3
 -18 6 0 346.27 12.5
 -18 6 0 335.67 11.7
 18 6 0 321.47 14.8
 18 6 0 338.57 14.8
 -18 6 0 325.77 11.3
 -20 -6 0 107.99 6.6
 20 -6 0 119.89 10.3
 20 -6 0 123.79 11.3
 -20 -6 0 119.19 7.5
 20 -6 0 123.09 8.2
 20 -6 0 130.49 9.1
 -20 -6 0 110.49 7.2
 20 6 0 111.69 7.5
 20 6 0 111.39 9.1
 -20 6 0 103.29 6.5
 -20 6 0 112.59 6.5
 20 6 0 125.19 9
 22 -6 0 26.7 7.5
 22 -6 0 26.3 6.9
 -22 -6 0 26.3 4.3
 -22 -6 0 25.3 5
 -22 -6 0 35.5 4.9
 -22 6 0 26.9 4.2
 22 6 0 20.4 4.1
 -22 6 0 27.3 4.1
 22 6 0 31.9 6.4
 22 6 0 23.7 5.5
 -24 -6 0 291.17 13.3
 24 -6 0 254.07 16.8
 -24 -6 0 287.17 13.5
 -24 -6 0 264.77 12.6
 24 -6 0 274.27 16.8
 24 6 0 297.27 15.7
 24 6 0 274.97 16.2
 24 6 0 288.87 13.6
 -26 -6 0 62.89 7
 -26 -6 0 61.29 6.4
 -26 -6 0 54.09 6.9
 26 -6 0 41.1 8.3
 26 -6 0 50.89 9.5
 26 6 0 67.89 9.9
 26 6 0 48.4 8.2
 28 -6 0 -2.2 6.5
 28 -6 0 -1.1 5.2
 28 6 0 1.4 5.6
 28 6 0 8.2 5.5
 30 -6 0 27 9.3
 30 -6 0 30.3 9.5
 30 6 0 35.8 7.8
 30 6 0 28 8.5
 1 -7 0 17.6 1.4
 -1 -7 0 18.5 1.8
 1 -7 0 16.9 1.4
 1 -7 0 16.5 0.9
 1 -7 0 18.7 1.9
 1 7 0 14.3 1.7
 1 7 0 17.2 0.8
 1 7 0 15.5 0.8
 -1 7 0 19.8 1.6
 -1 7 0 17.1 1.6
 1 7 0 17.1 1.6
 -1 7 0 18.4 1
 -1 7 0 18.6 1.7
 1 7 0 16.5 1.6
 -1 7 0 15.8 1
 -1 7 0 18.8 1.8
 1 7 0 16.2 1.8
 1 7 0 19.2 1.8
 -1 7 0 17 1.6
 1 7 0 17.2 1.6
 -1 7 0 13.9 1.5
 -1 7 0 20 1.7
 3 -7 0 26.3 2.3
 3 -7 0 26.5 2.7
 -3 -7 0 18.4 1.6
 3 -7 0 24.7 2.3
 3 -7 0 27.1 1.8
 3 7 0 22.8 2.2
 -3 7 0 29 1.8
 3 7 0 25 1.2
 3 7 0 25.6 2.1
 -3 7 0 19.1 1.8
 -3 7 0 20.9 1.8
 3 7 0 25.4 1.3
 -3 7 0 25.8 1.8
 -3 7 0 26.5 1.7
 -3 7 0 25.3 2.1
 -3 7 0 22.9 1.8
 -3 7 0 23.4 2
 3 7 0 24.9 2.1
 -3 7 0 24.7 1.9
 3 7 0 24.4 2.1
 5 -7 0 264.67 9.1
 5 -7 0 262.07 8.3
 5 -7 0 251.97 6.9
 5 -7 0 259.27 9
 -5 -7 0 253.87 7.5
 -5 -7 0 246.78 7.3
 5 -7 0 240.68 9.1
 -5 7 0 252.97 7.6
 -5 7 0 245.68 8.3
 -5 7 0 257.87 8.5
 5 7 0 252.97 9.1
 -5 7 0 250.37 8
 5 7 0 243.78 7.6
 5 7 0 244.98 7.5
 5 7 0 242.18 8.6
 5 7 0 249.88 8.1
 -5 7 0 248.38 8
 -5 7 0 258.47 8.2
 -5 7 0 257.77 7.9
 7 -7 0 152.58 7
 -7 -7 0 157.08 5.5
 7 -7 0 154.68 5.6
 7 -7 0 159.08 6.3
 7 -7 0 153.78 6.8
 7 -7 0 164.48 7.4
 7 -7 0 152.68 7.1
 7 7 0 154.58 6.2
 -7 7 0 157.28 6.2
 -7 7 0 159.38 5.3
 -7 7 0 158.88 5.5
 7 7 0 162.08 7.1
 -7 7 0 156.38 6
 7 7 0 154.98 6.7
 7 7 0 157.28 6.1
 -7 7 0 153.68 6.2
 -7 7 0 151.08 6
 7 7 0 157.78 6.5
 -7 7 0 160.28 5.8
 7 7 0 157.28 5.7
 9 -7 0 1025.6 29.8
 9 -7 0 1024.8 29.3
 9 -7 0 1065.59 30.6
 9 -7 0 1018.7 30.7
 9 -7 0 1018.1 27.8
 9 -7 0 960.9 30.3
 9 -7 0 1031.2 28.4
 -9 -7 0 992.5 28.3
 -9 7 0 1062.09 28
 -9 7 0 983.2 28.6
 -9 7 0 1018.7 28.9
 9 7 0 1011.9 29.7
 9 7 0 1040.7 29.3
 9 7 0 1024.5 29.4
 9 7 0 1035.4 28.4
 9 7 0 1002 29.4
 9 7 0 1044 28.7
 -9 7 0 991.7 28.5
 -9 7 0 1049.59 27.8
 -11 -7 0 1030.2 28.8
 11 -7 0 1016.1 31.1
 11 -7 0 970.7 30.1
 11 -7 0 1055.99 30.9
 11 -7 0 983.2 31.3
 11 -7 0 1016.4 28.2
 11 -7 0 1044.2 28.7
 11 -7 0 1011.5 29.8
 -11 7 0 1012.4 28.8
 11 7 0 1004 29
 -11 7 0 1014.5 27.8
 11 7 0 1042.4 29.9
 -11 7 0 957.5 29.1
 11 7 0 1027.9 29.6
 -11 7 0 982.5 28.6
 11 7 0 1057.59 30.2
 11 7 0 1016.7 30
 -11 7 0 1021.8 28.1
 13 -7 0 908.51 26.6
 13 -7 0 939.01 27.9
 13 -7 0 937.71 28.3
 13 -7 0 940.91 28.9
 13 -7 0 944.51 29.6
 13 -7 0 795.42 29.2
 -13 -7 0 925.11 26.8
 13 7 0 938.41 27.5
 -13 7 0 907.91 26.8
 -13 7 0 913.41 26.7
 13 7 0 962 27.2
 13 7 0 924.41 28.1
 -13 7 0 903.51 26.5
 -13 7 0 905.61 27.2
 13 7 0 886.61 27.8
 -13 7 0 919.91 25.6
 -13 7 0 932.31 25.9
 13 7 0 947.41 28.6
 15 -7 0 261.77 11.9
 15 -7 0 264.67 13
 15 -7 0 273.07 11.4
 15 -7 0 241.68 12.6
 15 -7 0 259.57 11.2
 -15 -7 0 258.67 10.2
 -15 7 0 259.47 8.8
 -15 7 0 240.28 10.3
 -15 7 0 256.27 9.6
 15 7 0 250.87 10.3
 15 7 0 250.47 11.3
 15 7 0 257.27 11.6
 -15 7 0 258.47 9.1
 -15 7 0 261.87 9.9
 15 7 0 263.57 11.1
 15 7 0 259.77 10.4
 17 -7 0 44.3 5.2
 -17 -7 0 41.3 4.7
 17 -7 0 42.4 6.2
 17 -7 0 41.5 6.7
 -17 -7 0 45.7 4.6
 17 7 0 38.7 5.6
 -17 7 0 41.1 3.8
 17 7 0 51.99 5.9
 -17 7 0 39.1 4.1
 -17 7 0 35.2 3.9
 -17 7 0 45.9 3.7
 -17 7 0 34.1 4.2
 17 7 0 38.4 4.3
 19 -7 0 23.8 5.9
 19 -7 0 27.1 5.3
 -19 -7 0 20.7 3
 19 -7 0 20.8 4.5
 -19 -7 0 19.2 3.8
 19 -7 0 25.5 6.1
 19 -7 0 17.9 4
 -19 -7 0 19.6 4
 -19 7 0 19.5 3.3
 -19 7 0 23.3 3.8
 19 7 0 19.1 3.6
 19 7 0 22.1 4.9
 -19 7 0 21.3 3.8
 19 7 0 10.4 4.3
 21 -7 0 1.7 5.1
 21 -7 0 0.5 3.8
 -21 -7 0 6.8 3.1
 21 -7 0 8.2 3.8
 21 -7 0 6 5.1
 -21 -7 0 7.9 3.1
 21 7 0 9.7 4.9
 21 7 0 3.4 2.8
 -21 7 0 8.1 3.1
 21 7 0 2.1 3.8
 -23 -7 0 138.49 9.5
 23 -7 0 128.89 12.2
 23 -7 0 143.39 13.3
 -23 -7 0 147.59 9.2
 -23 -7 0 133.39 8.6
 23 7 0 137.19 9.3
 -23 7 0 142.99 7.9
 23 7 0 128.89 11.4
 23 7 0 147.99 10.8
 -23 7 0 146.19 8.3
 -25 -7 0 251.77 12.4
 25 -7 0 225.28 16
 -25 -7 0 237.88 12.5
 25 -7 0 227.88 15.8
 -25 -7 0 213.98 11.5
 25 7 0 238.58 15.4
 25 7 0 219.88 14.1
 25 7 0 224.88 12.5
 27 -7 0 141.79 14.3
 -27 -7 0 124.09 13.1
 27 -7 0 129.09 14.4
 -27 -7 0 143.39 10.2
 27 7 0 139.59 12.9
 27 7 0 130.69 12.5
 29 -7 0 126.39 15.3
 29 -7 0 139.39 14.7
 29 7 0 117.19 13.5
 29 7 0 141.89 12.7
 0 -8 0 6308.87 162.28
 0 -8 0 6182.78 163.18
 0 8 0 6296.97 162.78
 0 8 0 6382.56 162.78
 0 8 0 5481.05 162.78
 0 8 0 6165.88 161.68
 0 8 0 6273.67 163.08
 0 8 0 6441.16 162.88
 0 8 0 6466.95 163.18
 0 8 0 6429.76 161.68
 2 -8 0 2737.13 77.39
 2 -8 0 2924.81 76.79
 -2 -8 0 2885.21 76.79
 2 -8 0 3000.8 76.89
 2 -8 0 2952.3 75.99
 -2 8 0 2983.1 76.89
 -2 8 0 2640.14 76.79
 -2 8 0 3028.9 77.19
 2 8 0 3022.5 75.69
 2 8 0 2907.81 76.89
 2 8 0 2907.51 75.69
 -2 8 0 2972.2 75.99
 -2 8 0 2997.3 76.89
 2 8 0 2858.21 77.19
 2 8 0 2963.2 77.49
 -2 8 0 2833.82 76.09
 -2 8 0 2884.61 76.79
 -2 8 0 2903.61 76.79
 4 -8 0 984.6 29.2
 4 -8 0 1052.19 29
 -4 -8 0 1044.6 27.3
 4 -8 0 1037.1 28.9
 -4 -8 0 1035.3 27.9
 4 -8 0 1040.9 28.1
 -4 -8 0 1026.9 28.5
 -4 8 0 1009.1 28
 -4 8 0 1036.6 28.6
 -4 8 0 1000.3 28.1
 4 8 0 1023.9 28.8
 4 8 0 993 28.6
 -4 8 0 971.1 28.3
 4 8 0 1053.99 29
 4 8 0 1028.8 27.5
 -4 8 0 1062.89 28.1
 -4 8 0 1013.1 28.5
 -4 8 0 1048 28
 4 8 0 1107.99 29.4
 4 8 0 991.6 27.5
 -4 8 0 1083.59 28.2
 6 -8 0 96.89 5.2
 6 -8 0 101.09 4.5
 6 -8 0 98.39 5.2
 6 -8 0 96.29 5.3
 -6 -8 0 96.59 3.3
 6 -8 0 99.59 5.5
 -6 -8 0 88.29 3.6
 6 8 0 89.09 5
 6 8 0 89.39 3.6
 -6 8 0 98.59 4.6
 -6 8 0 95.19 4.6
 -6 8 0 88.59 4.2
 -6 8 0 94.49 4.4
 -6 8 0 100.09 4
 6 8 0 85.39 3.8
 6 8 0 86.39 4.7
 -6 8 0 96.99 4.3
 -6 8 0 93.29 3.7
 6 8 0 89.79 4.1
 -8 -8 0 12.7 1.6
 8 -8 0 11.2 2.5
 8 -8 0 11.5 2.8
 8 -8 0 11.6 2.1
 8 -8 0 11.8 2.6
 8 -8 0 14.3 1.8
 8 -8 0 10.8 2.9
 -8 8 0 13.4 1.5
 -8 8 0 12.9 2
 -8 8 0 12 2
 -8 8 0 12.2 2
 -8 8 0 13.6 1.9
 8 8 0 11.8 2.3
 8 8 0 12.1 2.3
 -8 8 0 12.6 1.7
 -8 8 0 12.2 2
 8 8 0 13.8 1.8
 8 8 0 13.3 2.2
 8 8 0 10.4 1.9
 -10 -8 0 36.3 3
 10 -8 0 35.3 2.6
 10 -8 0 42.1 3
 10 -8 0 43.8 4.1
 10 -8 0 38.4 4
 10 -8 0 39.3 4.8
 10 -8 0 30.9 4.7
 10 -8 0 32.9 4.3
 10 8 0 39.7 3.1
 -10 8 0 38.8 2.8
 -10 8 0 41.4 3.5
 10 8 0 41.2 3
 10 8 0 41.3 4.1
 -10 8 0 32.3 3.3
 -10 8 0 37 2.5
 10 8 0 40.6 3.6
 10 8 0 42.7 3.6
 -10 8 0 39.2 3.3
 12 -8 0 59.49 5.2
 -12 -8 0 63.89 4.1
 12 -8 0 55.69 4.8
 12 -8 0 59.59 3.9
 12 -8 0 70.59 6.3
 12 -8 0 73.59 6.7
 12 -8 0 66.49 5.6
 -12 8 0 58.49 4.1
 -12 8 0 61.89 4.4
 12 8 0 63.49 4.3
 12 8 0 56.29 4.5
 -12 8 0 67.69 3.7
 12 8 0 61.19 5.1
 -12 8 0 60.79 3.4
 12 8 0 56.99 4.9
 12 8 0 62.59 4.7
 14 -8 0 52.09 5.4
 14 -8 0 44.5 4.7
 14 -8 0 40.2 5.3
 14 -8 0 58.79 6.3
 14 -8 0 44.2 6.1
 -14 -8 0 55.29 4.4
 14 8 0 44.8 4.5
 14 8 0 59.29 5.5
 -14 8 0 53.19 4.7
 -14 8 0 52.09 3.3
 -14 8 0 59.79 4.3
 -14 8 0 52.99 4.2
 -14 8 0 48.8 3.6
 14 8 0 46.5 4.9
 14 8 0 58.99 5.7
 14 8 0 53.19 4.5
 16 -8 0 17.7 4.6
 16 -8 0 21.4 3.8
 -16 -8 0 20.3 3.3
 16 -8 0 28.7 4.9
 16 -8 0 23.4 4.2
 16 -8 0 23.6 5.4
 -16 8 0 25.1 3.5
 -16 8 0 29.3 3.4
 16 8 0 21.3 3.4
 -16 8 0 24.3 2.6
 -16 8 0 22 2.8
 16 8 0 25.7 4.4
 16 8 0 28.9 4.7
 -16 8 0 30.1 3.6
 -18 -8 0 279.17 11.2
 18 -8 0 241.88 12
 18 -8 0 246.38 13.5
 18 -8 0 302.17 13.7
 -18 -8 0 252.47 11.5
 18 -8 0 256.57 14.3
 18 -8 0 257.67 12.4
 -18 8 0 265.47 10.8
 -18 8 0 226.28 9.4
 18 8 0 265.97 12.5
 18 8 0 278.67 13
 18 8 0 257.97 11.3
 -18 8 0 258.87 11.3
 20 -8 0 12.8 5.6
 20 -8 0 6.6 3.7
 -20 -8 0 9.1 3.4
 -20 -8 0 11.5 3.2
 20 -8 0 12.3 5
 20 -8 0 12.6 4.8
 20 -8 0 9.6 4
 -20 8 0 9.8 3.2
 -20 8 0 9.5 2.8
 -20 8 0 7.8 3.7
 20 8 0 11.7 4.2
 20 8 0 9.6 3.1
 20 8 0 9.9 4.2
 -22 -8 0 71.99 6.7
 22 -8 0 70.19 8.5
 22 -8 0 72.29 7.8
 22 -8 0 76.49 9.8
 22 -8 0 71.89 10.1
 -22 -8 0 77.29 6.8
 22 8 0 75.79 8.5
 22 8 0 64.99 6.4
 22 8 0 73.69 8.9
 -22 8 0 78.49 6.3
 -22 8 0 64.49 5.6
 -24 -8 0 159.58 10.2
 24 -8 0 193.48 14.6
 -24 -8 0 174.08 11.1
 -24 -8 0 180.18 10.5
 24 -8 0 178.88 15
 24 8 0 195.48 11
 24 8 0 190.28 12.4
 24 8 0 169.48 12.8
 26 -8 0 113.99 13.6
 -26 -8 0 106.99 9
 -26 -8 0 103.79 8.4
 -26 -8 0 104.69 8.9
 26 -8 0 104.89 12.5
 26 8 0 86.89 8.7
 26 8 0 93.39 10.3
 26 8 0 96.09 10.7
 -28 -8 0 8.1 4.8
 28 -8 0 9.2 8.5
 28 -8 0 0.5 6.5
 28 8 0 10.8 6.3
 28 8 0 4.3 5.8
 30 -8 0 29.7 10.2
 30 8 0 15.3 7.9
 -30 8 0 22.8 6.8
 1 -9 0 -0.5 1.2
 1 -9 0 1.6 1.1
 -1 -9 0 1 1.4
 1 -9 0 2.4 1.6
 1 -9 0 -0.7 0.7
 1 -9 0 1.8 0.6
 -1 9 0 0.3 1.3
 1 9 0 0.6 1.1
 1 9 0 6.5 1.5
 1 9 0 0.3 1.3
 -1 9 0 2.9 0.6
 1 9 0 -2.3 1.5
 -1 9 0 1.5 0.7
 -1 9 0 1.2 1.3
 1 9 0 1.8 1.3
 1 9 0 2.7 0.6
 -1 9 0 2.5 1.3
 1 9 0 -1.7 1.5
 1 9 0 4.2 0.6
 3 -9 0 9.4 2.2
 3 -9 0 9.4 1.3
 3 -9 0 9.7 1.9
 3 -9 0 7.7 1.8
 -3 -9 0 10.5 1.7
 3 -9 0 8.7 0.8
 -3 -9 0 12.4 1.8
 -3 9 0 9.7 1.7
 -3 9 0 12.2 1.7
 -3 9 0 7.5 1.2
 -3 9 0 7.5 1.5
 -3 9 0 9.7 1.5
 3 9 0 8.2 1.9
 3 9 0 8.4 0.9
 -3 9 0 8.5 1.6
 -3 9 0 10.2 1.7
 -3 9 0 6.5 1.4
 3 9 0 7 1.7
 3 9 0 10.8 1.9
 3 9 0 8.2 0.9
 3 9 0 11.4 2
 -3 9 0 8.2 1.1
 5 -9 0 78.79 4.7
 -5 -9 0 74.49 3.5
 5 -9 0 67.09 4.4
 -5 -9 0 67.29 2.8
 5 -9 0 63.69 4.3
 5 -9 0 76.19 3.7
 5 -9 0 81.09 5
 -5 -9 0 72.29 3.2
 5 9 0 67.19 3
 5 9 0 70.69 4.1
 -5 9 0 72.99 3.3
 -5 9 0 73.59 3.5
 5 9 0 66.89 4.3
 -5 9 0 72.89 3.7
 5 9 0 66.59 4.3
 -5 9 0 72.49 4
 -5 9 0 70.39 3.4
 -5 9 0 72.49 4
 -5 9 0 69.09 3.9
 -5 9 0 74.89 3.4
 -5 9 0 76.69 3.6
 5 9 0 69.09 2.9
 5 9 0 70.59 3.9
 7 -9 0 815.22 23.9
 7 -9 0 683.03 23.7
 7 -9 0 681.53 23.9
 -7 -9 0 804.42 21.3
 7 -9 0 799.82 22.9
 7 -9 0 799.32 24
 -7 -9 0 795.92 22
 -7 9 0 781.62 22.6
 7 9 0 817.42 23.9
 7 9 0 794.82 23.4
 7 9 0 791.22 22.2
 -7 9 0 817.62 22
 -7 9 0 794.12 22.6
 -7 9 0 792.92 22.8
 -7 9 0 804.32 23
 -7 9 0 808.92 23.2
 7 9 0 818.42 22.7
 7 9 0 802.22 22
 -7 9 0 834.72 22.2
 9 -9 0 368.56 15.3
 9 -9 0 432.06 13.3
 9 -9 0 463.45 15.4
 -9 -9 0 442.06 13.4
 9 -9 0 433.26 14.4
 9 -9 0 439.26 15.5
 9 -9 0 410.36 15.5
 9 9 0 429.56 14.5
 9 9 0 441.26 13.7
 -9 9 0 440.06 14
 -9 9 0 420.46 13.8
 9 9 0 444.96 15.1
 -9 9 0 465.35 13.2
 9 9 0 476.45 14.4
 -9 9 0 425.76 14.1
 -9 9 0 458.65 14.4
 -9 9 0 457.65 12.9
 -9 9 0 455.45 13.8
 11 -9 0 510.75 15.4
 11 -9 0 510.85 18
 -11 -9 0 523.55 15.6
 11 -9 0 483.95 16.5
 11 -9 0 412.86 17.2
 11 -9 0 512.15 18.2
 11 -9 0 470.35 17.1
 11 9 0 518.05 16.3
 -11 9 0 503.05 15.5
 11 9 0 492.15 15.7
 -11 9 0 499.45 14.6
 11 9 0 503.55 16.5
 11 9 0 511.25 17.2
 -11 9 0 517.45 14.9
 -11 9 0 511.15 16.2
 -11 9 0 480.75 15.9
 11 9 0 523.05 16.5
 -11 9 0 511.55 16.3
 -11 9 0 491.95 15.8
 11 9 0 489.25 17
 13 -9 0 833.72 27.5
 13 -9 0 814.52 25.9
 13 -9 0 825.52 27.2
 -13 -9 0 864.61 25
 13 -9 0 868.71 26.9
 13 -9 0 862.91 28.2
 -13 9 0 830.22 24.9
 13 9 0 862.41 26.3
 13 9 0 835.82 25.2
 -13 9 0 826.12 24.6
 13 9 0 843.82 25.9
 -13 9 0 828.92 25.4
 -13 9 0 844.22 23.9
 13 9 0 845.52 26.4
 13 9 0 821.82 25.7
 -13 9 0 831.42 23.6
 -13 9 0 839.32 25.7
 15 -9 0 321.27 14
 15 -9 0 315.67 14.2
 15 -9 0 297.27 12.6
 -15 -9 0 311.67 11.6
 15 -9 0 307.27 13
 15 -9 0 299.17 14.5
 15 9 0 299.77 12.6
 15 9 0 330.17 12.8
 -15 9 0 298.27 10.4
 -15 9 0 301.47 10.1
 15 9 0 339.97 13.3
 -15 9 0 314.67 12.1
 15 9 0 310.67 12.3
 15 9 0 311.37 11.9
 -15 9 0 299.47 11.1
 -15 9 0 296.37 11.3
 -17 -9 0 104.29 6.6
 17 -9 0 91.69 8.3
 17 -9 0 99.39 7.5
 17 -9 0 87.29 7.8
 17 -9 0 111.99 9.5
 17 -9 0 96.19 7.6
 -17 9 0 90.79 4.8
 17 9 0 101.19 6.6
 17 9 0 96.19 7.2
 -17 9 0 93.49 5.7
 17 9 0 90.59 6.9
 -17 9 0 91.89 6.2
 17 9 0 106.49 6.9
 17 9 0 109.19 7.9
 -17 9 0 98.49 6.7
 19 -9 0 4.7 4.7
 19 -9 0 -1.1 3.3
 19 -9 0 8.2 3.5
 19 -9 0 6.5 4.7
 19 -9 0 -3.3 3.7
 -19 -9 0 -3.9 2
 -19 -9 0 -0.9 2.3
 19 9 0 -0.4 3.1
 19 9 0 -0.3 2.3
 19 9 0 0.5 3.1
 -19 9 0 -2.6 2.3
 -19 9 0 -0.4 2.1
 -19 9 0 1.1 2.5
 21 -9 0 17.9 6.3
 -21 -9 0 7.6 3.3
 21 -9 0 5.5 4.8
 21 -9 0 8.8 4.8
 -21 -9 0 7 3.4
 21 -9 0 10.9 4.2
 -21 9 0 11.1 3.2
 21 9 0 4.1 4.3
 21 9 0 5.3 3.5
 -21 9 0 11.2 3.1
 21 9 0 6.6 3
 23 -9 0 49 7.9
 -23 -9 0 50.09 6
 23 -9 0 57.89 8.5
 -23 -9 0 52.89 7.1
 23 -9 0 48.2 7.3
 23 -9 0 52.99 8.9
 -23 9 0 56.89 5.9
 23 9 0 47.4 7.7
 23 9 0 56.09 6.4
 23 9 0 54.79 7.6
 -23 9 0 53.79 5.3
 25 -9 0 179.38 14.6
 -25 -9 0 163.38 10.5
 -25 -9 0 190.18 10.7
 25 -9 0 148.49 14.9
 -25 -9 0 177.08 11.5
 25 9 0 172.88 11.2
 25 9 0 184.08 12.4
 25 9 0 170.58 13.3
 -27 -9 0 127.29 9.8
 27 -9 0 130.59 14.8
 -27 -9 0 119.69 9.7
 27 -9 0 126.49 14
 -27 -9 0 144.19 10.5
 27 9 0 140.09 12.8
 -27 9 0 126.89 10.9
 -27 9 0 116.09 10.1
 27 9 0 121.79 11.7
 29 -9 0 136.49 14.6
 29 -9 0 121.99 15.5
 -29 9 0 130.29 10.8
 29 9 0 117.49 12.7
 -29 9 0 116.49 11.1
 0 -10 0 7391.36 189.98
 0 -10 0 7320.87 191.08
 0 10 0 7625.54 189.28
 0 10 0 6460.85 190.58
 0 10 0 7100.09 190.98
 0 10 0 7485.45 190.58
 0 10 0 7519.35 190.78
 0 10 0 7458.45 190.58
 0 10 0 7358.76 189.28
 0 10 0 7303.17 190.98
 2 -10 0 3087.79 82.09
 2 -10 0 3017.8 80.09
 -2 -10 0 3096.99 81.29
 2 -10 0 3101.49 81.09
 2 -10 0 3070.19 80.99
 -2 -10 0 3194.48 81.69
 -2 10 0 3057.99 81.29
 -2 10 0 3133.49 80.09
 2 10 0 3115.79 79.89
 -2 10 0 2992.4 80.19
 2 10 0 2977.8 79.79
 2 10 0 2982.6 81.59
 -2 10 0 3047.3 81.19
 2 10 0 2982 81.29
 -2 10 0 3088.09 81.59
 2 10 0 3047.79 81.89
 2 10 0 3164.08 81.99
 -2 10 0 3194.88 81.39
 -2 10 0 2891.81 81.29
 2 10 0 3072.29 81.19
 4 -10 0 1675.13 44
 4 -10 0 1590.74 44.5
 -4 -10 0 1599.14 43
 4 -10 0 1551.94 44.8
 4 -10 0 1617.74 41.6
 4 -10 0 1586.24 43.7
 4 -10 0 1568.34 42.8
 -4 -10 0 1678.73 43.3
 -4 -10 0 1633.24 42
 -4 -10 0 1641.44 41.9
 4 10 0 1568.24 42.2
 -4 10 0 1535.55 43.5
 4 10 0 1613.24 43.7
 -4 10 0 1469.45 43.5
 -4 10 0 1559.84 42.7
 -4 10 0 1590.74 43.6
 4 10 0 1592.14 44
 -4 10 0 1557.84 44.3
 4 10 0 1618.34 44
 -4 10 0 1621.64 43.2
 4 10 0 1610.64 44.4
 4 10 0 1599.24 42.2
 -4 10 0 1609.34 43.3
 -4 10 0 1625.04 43.2
 -4 10 0 1587.84 43.4
 6 -10 0 6.2 1.5
 6 -10 0 8.3 2.4
 -6 -10 0 3.6 1.1
 6 -10 0 5.6 2.1
 -6 -10 0 3.9 1.2
 6 -10 0 2.9 2.1
 -6 -10 0 4.2 0.9
 6 -10 0 3.5 1.8
 -6 10 0 7.6 1.5
 6 10 0 4.3 1
 -6 10 0 5 1.3
 6 10 0 2.9 1.7
 6 10 0 3.3 1.6
 -6 10 0 8.4 1.4
 -6 10 0 3.7 1.3
 -6 10 0 4 1.6
 -6 10 0 2.1 1.3
 -6 10 0 5.1 1.3
 -6 10 0 3.8 1.6
 6 10 0 3.3 0.9
 -6 10 0 6.5 1.7
 -6 10 0 5.5 1.3
 -8 -10 0 118.49 4.7
 8 -10 0 124.59 6.7
 8 -10 0 118.69 6.9
 8 -10 0 107.69 6.2
 8 -10 0 117.09 5.7
 8 -10 0 122.19 6.9
 -8 -10 0 112.39 3.7
 -8 10 0 119.79 5.3
 -8 10 0 118.79 4.9
 8 10 0 117.79 4.9
 -8 10 0 117.39 4.6
 8 10 0 120.29 6.1
 -8 10 0 114.99 5.6
 -8 10 0 117.59 5.3
 8 10 0 121.79 6.4
 8 10 0 110.99 5.2
 -8 10 0 116.69 5.4
 8 10 0 119.29 4.7
 -8 10 0 124.99 5.9
 10 -10 0 34.4 4.2
 10 -10 0 34.9 4.7
 10 -10 0 26.3 3.9
 10 -10 0 28.8 3.4
 -10 -10 0 34.2 2.9
 10 -10 0 24.9 4.3
 -10 10 0 32.2 2.8
 -10 10 0 30.4 3.3
 10 10 0 27.9 2.8
 -10 10 0 31.9 3.4
 -10 10 0 25.1 2.9
 -10 10 0 26.9 2.8
 10 10 0 31.5 3.9
 -10 10 0 30.4 3.2
 10 10 0 29.6 3.4
 10 10 0 38.4 4.1
 -10 10 0 28.4 2.4
 12 -10 0 99.39 7.8
 12 -10 0 102.39 6.6
 12 -10 0 103.19 7.2
 12 -10 0 115.69 7.9
 -12 -10 0 126.69 5.9
 12 -10 0 106.69 7.6
 -12 10 0 118.59 5.8
 12 10 0 124.69 6.7
 12 10 0 131.39 7.2
 -12 10 0 131.39 6.7
 12 10 0 114.49 6.1
 -12 10 0 123.99 5.4
 -12 10 0 115.59 6.2
 12 10 0 113.29 5.9
 12 10 0 118.39 6.7
 -12 10 0 113.99 6
 -12 10 0 109.79 4.8
 -12 10 0 117.49 6.3
 14 -10 0 9.3 3.3
 14 -10 0 7.5 4.3
 14 -10 0 7.8 3.9
 14 -10 0 5.4 2.7
 14 -10 0 3.8 3.2
 -14 -10 0 10.1 2.5
 -14 10 0 7 2.2
 -14 10 0 6.6 2.7
 14 10 0 8 2.9
 -14 10 0 3.6 2.2
 -14 10 0 5.8 2.3
 14 10 0 6.5 2.5
 14 10 0 6.7 2.2
 -14 10 0 6.5 2.4
 14 10 0 7.9 2.6
 -14 10 0 5.5 1.9
 14 10 0 12.5 3.6
 -14 10 0 7.9 1.7
 16 -10 0 15.6 4.1
 16 -10 0 19.6 5.3
 -16 -10 0 15.3 3
 16 -10 0 15.7 5.9
 16 -10 0 18.9 3.9
 16 -10 0 15.7 4.6
 -16 10 0 24.8 3.5
 -16 10 0 13.8 3.3
 16 10 0 22.6 4
 16 10 0 16.6 4.1
 -16 10 0 20.8 2.5
 -16 10 0 19 3
 -16 10 0 16.8 3.3
 16 10 0 19.5 4.3
 16 10 0 18.4 3.8
 16 10 0 19.3 3.3
 -16 10 0 22.6 4.1
 18 -10 0 226.58 12.2
 18 -10 0 273.07 13.9
 18 -10 0 234.78 13.4
 18 -10 0 250.67 14.4
 18 -10 0 275.37 12.6
 -18 -10 0 250.47 10.9
 -18 10 0 241.28 10.5
 18 10 0 238.48 12
 18 10 0 246.18 11.9
 -18 10 0 258.87 11.4
 -18 10 0 256.67 10.3
 18 10 0 256.47 12.4
 -18 10 0 254.97 11.5
 18 10 0 257.47 11.4
 18 10 0 249.78 11.2
 -20 -10 0 33.9 5.3
 20 -10 0 29.2 6
 20 -10 0 37.1 5.9
 20 -10 0 31.1 5.5
 -20 -10 0 39.2 4.8
 20 -10 0 37.4 7.2
 20 -10 0 37.1 7.3
 -20 10 0 36.8 4.3
 -20 10 0 32.9 4.7
 20 10 0 37 4.9
 20 10 0 38 5.9
 20 10 0 32.6 5.3
 -20 10 0 38.1 4.7
 -20 10 0 36.8 5.2
 -22 -10 0 13.2 4.1
 22 -10 0 12.4 5.4
 22 -10 0 14.9 4.8
 -22 -10 0 8.8 3.5
 22 -10 0 9.2 6.4
 22 -10 0 14.9 6
 -22 10 0 11.8 3.6
 22 10 0 7.3 4
 -22 10 0 12.9 4.4
 -22 10 0 15.3 4.6
 22 10 0 4.6 4.5
 22 10 0 6.7 3.3
 -22 10 0 9.7 3.2
 -24 -10 0 232.28 12.4
 24 -10 0 239.68 16.5
 -24 -10 0 244.68 13.5
 24 -10 0 237.18 15.8
 -24 10 0 250.17 13.1
 24 10 0 247.38 14.3
 -24 10 0 238.38 13
 24 10 0 240.08 12.6
 24 10 0 240.18 13.8
 -24 10 0 226.18 11.5
 26 -10 0 97.19 12
 26 -10 0 82.59 12.1
 -26 -10 0 82.29 9
 -26 -10 0 70.79 7.4
 -26 -10 0 69.69 7.4
 -26 10 0 75.09 8.2
 26 10 0 78.99 8.3
 26 10 0 70.49 9.2
 -26 10 0 72.49 8.5
 28 -10 0 -3.6 6.8
 -28 -10 0 -6.1 3.8
 -28 -10 0 7 4.3
 -28 -10 0 2.2 4.9
 28 -10 0 -14 6.8
 28 10 0 12.6 6.2
 -28 10 0 -4.8 4.6
 -28 10 0 -1.2 5
 1 -11 0 0.3 1.7
 -1 -11 0 0.6 1.6
 -1 -11 0 1 1.5
 1 -11 0 0.1 1.2
 1 -11 0 0.8 0.7
 1 -11 0 0.5 1.6
 1 -11 0 0.9 0.6
 1 -11 0 -0.8 1.1
 -1 11 0 -0.4 0.7
 1 11 0 -2 1.2
 -1 11 0 1.5 0.7
 1 11 0 0.7 1.3
 1 11 0 0.8 1.5
 -1 11 0 1 1.2
 -1 11 0 2 1.2
 -1 11 0 1.2 1.2
 1 11 0 0 1.2
 -1 11 0 1.2 1.4
 1 11 0 -0.9 0.6
 1 11 0 -0.5 0.6
 -1 11 0 0.2 1.2
 1 11 0 1.4 1.6
 -1 11 0 1.1 1.3
 1 11 0 1.3 1.2
 -3 -11 0 100.09 4.8
 -3 -11 0 98.19 3.1
 3 -11 0 102.09 4.8
 3 -11 0 100.19 4
 -3 -11 0 95.19 4.5
 3 -11 0 104.29 5.7
 3 -11 0 95.59 5.3
 3 -11 0 101.89 4.9
 -3 11 0 97.69 3.8
 -3 11 0 100.99 4.7
 3 11 0 95.19 4.7
 -3 11 0 107.49 4.8
 -3 11 0 86.99 4.7
 -3 11 0 106.29 4
 3 11 0 94.99 3.4
 3 11 0 84.69 5
 3 11 0 91.39 4.8
 -3 11 0 104.09 4.8
 -3 11 0 100.29 4.8
 3 11 0 97.59 3.4
 3 11 0 97.89 4.9
 -3 11 0 100.59 4.8
 -3 11 0 102.09 4.7
 -5 -11 0 197.08 6.8
 -5 -11 0 188.08 7
 5 -11 0 203.38 7.9
 -5 -11 0 192.58 6
 5 -11 0 200.38 8
 -5 -11 0 203.08 6.2
 5 -11 0 199.98 8.3
 5 -11 0 203.48 8.8
 5 -11 0 200.58 7
 -5 11 0 197.08 7.3
 5 11 0 199.88 6.2
 -5 11 0 203.98 7.2
 -5 11 0 194.08 7
 5 11 0 192.38 7.9
 5 11 0 178.48 7.9
 -5 11 0 201.58 7.6
 -5 11 0 169.58 7.3
 5 11 0 194.18 7.8
 -5 11 0 192.18 6.8
 -5 11 0 198.98 7
 -5 11 0 197.38 7.5
 5 11 0 186.28 7.5
 5 11 0 183.28 6.2
 7 -11 0 331.07 11.3
 7 -11 0 272.77 12.4
 7 -11 0 329.57 12.5
 7 -11 0 334.97 12.3
 7 -11 0 333.57 12.6
 -7 -11 0 335.67 10.4
 -7 -11 0 342.17 10.3
 -7 -11 0 353.36 10.2
 -7 11 0 348.27 10.9
 7 11 0 347.57 12.1
 -7 11 0 346.07 10.6
 7 11 0 353.36 10.6
 -7 11 0 335.57 11.7
 -7 11 0 351.66 10.8
 -7 11 0 340.57 11.5
 7 11 0 334.77 10.4
 7 11 0 339.67 12.5
 -7 11 0 342.37 11
 -7 11 0 354.66 10.9
 -7 11 0 336.87 11.2
 -7 11 0 353.26 11.6
 9 -11 0 1376.46 39.6
 -9 -11 0 1319.37 36.6
 9 -11 0 1336.27 37.9
 9 -11 0 1344.67 39.1
 9 -11 0 1301.37 39.9
 9 -11 0 1329.17 39.1
 -9 11 0 1369.16 38.1
 9 11 0 1350.56 37.3
 -9 11 0 1347.87 37.6
 9 11 0 1320.07 38.9
 -9 11 0 1342.97 36.4
 -9 11 0 1311.17 37.3
 -9 11 0 1370.56 36.7
 -9 11 0 1328.57 37.8
 9 11 0 1347.37 36.7
 9 11 0 1334.77 37
 -9 11 0 1300.97 37.3
 9 11 0 1345.47 38.4
 11 -11 0 1179.38 37.3
 11 -11 0 1207.18 37.6
 11 -11 0 1283.97 38.2
 11 -11 0 1250.57 36.3
 -11 -11 0 1275.47 35.1
 11 -11 0 1265.97 38.3
 -11 11 0 1249.77 35.3
 11 11 0 1261.17 37.2
 11 11 0 1299.27 35.9
 -11 11 0 1234.28 35.6
 -11 11 0 1226.18 35.6
 -11 11 0 1228.38 36
 11 11 0 1253.07 36.6
 -11 11 0 1216.48 34.1
 -11 11 0 1264.27 35.9
 11 11 0 1285.87 35.4
 -11 11 0 1254.57 34.5
 13 -11 0 228.38 10
 13 -11 0 212.38 10.6
 13 -11 0 221.18 11.3
 13 -11 0 213.48 11.7
 13 -11 0 223.58 11.2
 -13 -11 0 216.68 8.7
 -13 11 0 211.68 9.4
 -13 11 0 215.78 7.9
 -13 11 0 209.28 9
 13 11 0 215.58 10.4
 -13 11 0 215.08 9.2
 -13 11 0 209.88 8.7
 13 11 0 215.58 9.8
 -13 11 0 209.98 7.6
 -13 11 0 217.08 9.4
 13 11 0 208.78 9.4
 13 11 0 214.88 8.9
 15 -11 0 135.89 9.2
 15 -11 0 141.69 9.4
 15 -11 0 145.29 9
 15 -11 0 144.49 10.2
 15 -11 0 146.59 8.5
 -15 -11 0 138.29 7.2
 -15 11 0 139.49 7.3
 -15 11 0 139.59 5.8
 15 11 0 147.59 8.1
 -15 11 0 132.79 7.8
 -15 11 0 123.69 6.8
 -15 11 0 139.89 7.9
 15 11 0 142.59 8.1
 -15 11 0 135.09 7.5
 15 11 0 142.69 8.5
 15 11 0 150.28 7.5
 17 -11 0 147.79 9.1
 17 -11 0 143.89 11
 17 -11 0 142.39 10.4
 17 -11 0 139.89 10.2
 -17 -11 0 142.29 7.7
 17 -11 0 144.69 9.4
 17 11 0 125.39 8.1
 17 11 0 135.99 8.7
 -17 11 0 128.59 7.5
 -17 11 0 144.59 8.5
 -17 11 0 131.49 7.9
 -17 11 0 142.59 7.3
 17 11 0 136.89 9.1
 17 11 0 140.79 8.3
 -17 11 0 136.69 8
 17 11 0 147.19 8
 19 -11 0 -1.5 4.5
 19 -11 0 3.2 3.9
 19 -11 0 0.4 3.1
 19 -11 0 1.2 5.3
 19 -11 0 3.7 4.6
 -19 -11 0 2.6 2.7
 -19 11 0 1.6 2.5
 19 11 0 5.4 3.5
 19 11 0 0.3 3.5
 19 11 0 5.8 3.5
 -19 11 0 2.4 2.8
 -19 11 0 9.3 3.3
 19 11 0 3.3 2.9
 -19 11 0 0.8 3.3
 19 11 0 3.2 2.6
 -19 11 0 1.6 2.9
 21 -11 0 2.8 4.5
 21 -11 0 -2 3.8
 21 -11 0 -3 5.1
 21 -11 0 -0.2 3.8
 -21 -11 0 1.7 3.3
 21 -11 0 -0.2 4
 -21 -11 0 1.5 2.9
 -21 11 0 -2.3 3.5
 21 11 0 -4 2.6
 21 11 0 -6.5 3.3
 -21 11 0 -3.9 2.3
 -21 11 0 -2 2.7
 -21 11 0 -1.5 3.4
 -21 11 0 2.1 2.9
 -23 -11 0 122.39 9.1
 -23 -11 0 98.19 8.3
 23 -11 0 137.89 13
 23 -11 0 107.79 10.5
 23 -11 0 115.69 12.5
 23 -11 0 113.89 10.6
 -23 11 0 146.39 8.7
 -23 11 0 116.59 9.3
 -23 11 0 117.79 9.3
 23 11 0 116.89 8.8
 -23 11 0 122.69 7.8
 23 11 0 106.89 9.9
 25 -11 0 100.49 13.1
 -25 -11 0 96.99 9.8
 25 -11 0 97.59 12.2
 -25 -11 0 95.69 8.8
 25 11 0 107.69 9.2
 -25 11 0 120.99 10
 -25 11 0 96.09 8.8
 25 11 0 88.59 10.1
 -27 -11 0 291.87 14.8
 -27 -11 0 290.17 14.7
 27 -11 0 322.37 19.8
 -27 -11 0 312.87 16.1
 27 -11 0 348.77 21.2
 -27 11 0 309.37 15.7
 -27 11 0 287.67 15.6
 27 11 0 276.27 16.9
 27 11 0 323.97 15.8
 29 -11 0 160.48 16.7
 -29 -11 0 165.28 12.1
 29 11 0 155.38 13.6
 -29 11 0 131.59 17.8
 -29 11 0 149.09 12
 0 -12 0 7779.22 193.88
 0 -12 0 7525.15 194.98
 0 -12 0 7461.15 193.98
 0 -12 0 7532.25 196.38
 0 -12 0 7401.96 196.78
 0 12 0 7505.85 196.28
 0 12 0 7688.33 194.18
 0 12 0 6767.32 195.88
 0 12 0 7570.64 195.98
 0 12 0 7513.45 195.78
 0 12 0 7452.85 194.28
 0 12 0 7562.24 196.38
 0 12 0 7556.74 195.78
 2 -12 0 3281.77 86.09
 2 -12 0 3233.38 83.39
 2 -12 0 3175.88 83.69
 2 -12 0 3333.27 84.89
 -2 -12 0 3220.18 85.19
 2 -12 0 3200.28 84.69
 2 -12 0 2919.41 86.09
 -2 -12 0 3378.26 85.79
 -2 12 0 3165.48 83.79
 -2 12 0 3229.08 85.39
 -2 12 0 3193.98 85.59
 2 12 0 3170.68 85.19
 -2 12 0 3152.58 84.99
 2 12 0 3058.89 85.69
 -2 12 0 3142.89 85.19
 2 12 0 3140.69 83.39
 -2 12 0 3241.38 85.29
 -2 12 0 3185.88 85.19
 2 12 0 3253.77 83.39
 -2 12 0 3249.48 83.69
 2 12 0 3185.88 85.59
 -4 -12 0 227.18 6.6
 4 -12 0 213.48 7.5
 4 -12 0 231.08 8.4
 4 -12 0 225.18 9.6
 -4 -12 0 228.88 8
 4 -12 0 227.08 8.5
 -4 -12 0 241.68 6.7
 -4 -12 0 231.98 8.4
 4 -12 0 214.88 9
 4 12 0 243.78 8.9
 -4 12 0 223.38 8.6
 4 12 0 220.68 6.8
 -4 12 0 218.78 8
 -4 12 0 219.08 8.3
 -4 12 0 222.48 7.4
 -4 12 0 221.88 8.4
 4 12 0 216.78 8.3
 4 12 0 218.68 9
 -4 12 0 214.08 8.1
 -4 12 0 219.98 7.3
 -4 12 0 204.78 8
 4 12 0 228.28 6.9
 -4 12 0 216.38 8
 -6 -12 0 16.4 2
 6 -12 0 13.6 2.9
 -6 -12 0 12.7 2
 -6 -12 0 20.9 1.7
 6 -12 0 16.9 3.3
 6 -12 0 17.1 2.2
 -6 -12 0 14.8 1.7
 6 -12 0 21.6 3.3
 6 -12 0 14.2 2.8
 -6 12 0 13.8 2.4
 6 12 0 20.8 3.3
 6 12 0 24 3.2
 -6 12 0 15 2.3
 6 12 0 23.4 2
 -6 12 0 15.7 2
 6 12 0 21.5 1.8
 -6 12 0 18.4 2.3
 -6 12 0 13.2 2.4
 -6 12 0 16.8 2.4
 -6 12 0 19.8 2.2
 -6 12 0 17.9 2.3
 6 12 0 23.3 2.8
 6 12 0 13.2 2.4
 -8 -12 0 3 1.2
 8 -12 0 1.4 1.6
 8 -12 0 2.3 2.4
 8 -12 0 0.2 2.4
 8 -12 0 3.4 2.5
 -8 -12 0 3.5 1.1
 8 -12 0 1.5 2.1
 -8 12 0 2.6 1.4
 8 12 0 1.9 1.7
 -8 12 0 8.1 2
 -8 12 0 -0.1 1.4
 8 12 0 4.7 1.2
 -8 12 0 1.7 1.6
 -8 12 0 3.3 1.7
 -8 12 0 2 1.4
 -8 12 0 2.5 1.3
 8 12 0 2.3 1.2
 -8 12 0 1.5 1.8
 -8 12 0 0 1.4
 8 12 0 0.1 2.1
 10 -12 0 80.39 6.1
 10 -12 0 77.99 6.4
 10 -12 0 84.19 7
 10 -12 0 83.29 6.9
 -10 -12 0 82.99 4.5
 10 -12 0 90.79 5.7
 -10 12 0 78.49 5
 -10 12 0 83.59 5.3
 10 12 0 84.29 5.5
 -10 12 0 88.39 4.5
 -10 12 0 84.09 5.6
 -10 12 0 92.99 4.5
 -10 12 0 90.39 4.6
 -10 12 0 93.39 5.5
 10 12 0 88.89 4.4
 10 12 0 89.89 6.3
 10 12 0 90.19 4.8
 -10 12 0 92.59 5.1
 -10 12 0 80.49 4.1
 12 -12 0 55.59 5.3
 12 -12 0 70.89 7.1
 -12 -12 0 70.79 4.5
 12 -12 0 58.59 6.5
 12 -12 0 77.19 7.2
 12 -12 0 50.29 5.8
 -12 12 0 71.89 5.2
 -12 12 0 60.79 4.6
 -12 12 0 60.89 3.7
 12 12 0 71.39 4.7
 12 12 0 65.69 4.9
 -12 12 0 63.99 4.9
 12 12 0 68.39 5.3
 -12 12 0 61.59 4
 -12 12 0 65.09 5.3
 -12 12 0 60.59 4.8
 12 12 0 69.19 5.9
 -14 -12 0 2.2 1.9
 14 -12 0 4.8 3.1
 14 -12 0 -0.5 4.2
 14 -12 0 -0.4 3.3
 14 -12 0 0.2 2.5
 14 -12 0 1.2 3.5
 -14 12 0 -2.9 2.4
 -14 12 0 -0.3 2.1
 -14 12 0 3.4 2.4
 14 12 0 1.5 2.4
 -14 12 0 2.4 1.5
 14 12 0 -0.3 2.4
 -14 12 0 1 2
 -14 12 0 1.9 1.7
 14 12 0 1.1 2.7
 -14 12 0 -1.3 1.9
 14 12 0 1.6 1.9
 -16 -12 0 41.2 4.4
 16 -12 0 46.9 7.6
 16 -12 0 42 5.6
 16 -12 0 46.4 6.6
 16 -12 0 45 6.9
 16 -12 0 52.29 6.2
 -16 12 0 43.8 4.9
 16 12 0 45.6 5.4
 16 12 0 40.3 4.9
 16 12 0 50.69 4.9
 16 12 0 48.4 5.8
 -16 12 0 43 4.8
 -16 12 0 41.5 4.3
 -16 12 0 48.1 4.9
 -16 12 0 38.4 4.7
 18 -12 0 231.38 13.8
 18 -12 0 258.67 13
 18 -12 0 245.98 12.2
 -18 -12 0 244.08 10.8
 18 -12 0 260.77 15
 18 -12 0 254.27 14.1
 -18 12 0 233.28 11.1
 -18 12 0 224.48 11.1
 18 12 0 234.48 11
 -18 12 0 236.88 10.7
 18 12 0 237.28 12
 -18 12 0 234.18 10.1
 18 12 0 227.68 11.5
 18 12 0 242.28 11.6
 -18 12 0 233.58 11.2
 20 -12 0 -5.4 4.5
 20 -12 0 8.6 5.3
 -20 -12 0 5.1 3
 20 -12 0 -0.5 3.5
 20 -12 0 -3.5 3.8
 20 -12 0 -5.5 3.7
 -20 12 0 -1.6 2.5
 20 12 0 -0.1 3.4
 -20 12 0 -2.6 2.6
 -20 12 0 8.5 3.8
 20 12 0 -0.8 2.7
 -20 12 0 0.5 2.6
 -20 12 0 3.1 2.7
 -22 -12 0 5.9 4
 22 -12 0 1.9 5.6
 22 -12 0 1.1 4.4
 22 -12 0 3.4 5
 22 -12 0 -3.6 5.8
 -22 -12 0 5.9 3.4
 -22 12 0 4.7 3.3
 -22 12 0 9.9 4.2
 22 12 0 0.6 3
 -22 12 0 -1.4 3.1
 -22 12 0 -0.5 3.3
 22 12 0 6.6 4.4
 -24 -12 0 160.58 10
 -24 -12 0 146.99 10.2
 24 -12 0 132.09 11.4
 24 -12 0 136.39 12.7
 24 -12 0 176.58 15.1
 24 -12 0 174.48 14
 -24 12 0 141.89 10.2
 -24 12 0 135.29 10.3
 24 12 0 135.19 11.2
 -24 12 0 140.59 9.1
 24 12 0 138.69 9.7
 -26 -12 0 72.89 7.7
 -26 -12 0 86.69 8.6
 26 -12 0 67.49 11.5
 26 -12 0 75.49 10.9
 -26 -12 0 88.99 9.6
 -26 12 0 77.79 8.8
 26 12 0 76.59 9.6
 -26 12 0 70.59 8.2
 26 12 0 84.79 8.5
 -28 -12 0 5.7 5
 -28 -12 0 14.8 5.1
 28 -12 0 15.1 8.6
 -28 -12 0 16.1 5.7
 28 -12 0 10.9 7
 28 12 0 8.2 5.2
 -28 12 0 20 6
 -28 12 0 12.8 5.9
 28 12 0 13.6 7.1
 1 -13 0 1.4 1.3
 -1 -13 0 -0.3 1.7
 -1 -13 0 -2.8 1.3
 1 -13 0 2.1 0.9
 -1 -13 0 0.2 1
 1 -13 0 0.8 1.3
 -1 -13 0 1.2 0.6
 1 -13 0 -0.1 1.8
 1 -13 0 -0.6 1.7
 1 -13 0 -0.2 0.7
 -1 -13 0 0.8 0.6
 1 13 0 -1.4 1.2
 -1 13 0 -1 1.3
 -1 13 0 0.1 1.4
 1 13 0 1 1.3
 1 13 0 0 1.3
 1 13 0 -0.9 1.2
 1 13 0 -0.6 1.4
 -1 13 0 0 1.3
 -1 13 0 0.4 0.7
 1 13 0 0.6 0.7
 -1 13 0 -0.3 1.2
 -1 13 0 0 1.5
 1 13 0 -0.7 1.4
 -1 13 0 0.2 0.6
 -1 13 0 -0.6 1.2
 1 13 0 1.2 0.6
 3 -13 0 10.5 2
 3 -13 0 8.9 1.5
 3 -13 0 9.6 2.4
 -3 -13 0 9.2 1
 -3 -13 0 14.3 2.5
 -3 -13 0 8.7 1.9
 -3 13 0 11.4 2.1
 -3 13 0 8 1.9
 3 13 0 9.1 2.5
 3 13 0 8.6 1.1
 -3 13 0 8.9 1.3
 3 13 0 8.3 2
 3 13 0 5.3 1.9
 -3 13 0 8.5 1.9
 -3 13 0 10.2 1.9
 3 13 0 8.3 1
 -3 13 0 10.5 2.2
 -3 13 0 9.7 1.3
 -3 13 0 7 2.1
 5 -13 0 54.39 5.2
 5 -13 0 59.89 3.6
 5 -13 0 48.3 4.4
 5 -13 0 49.7 4.5
 -5 -13 0 53.09 2.5
 -5 -13 0 55.19 2.6
 -5 -13 0 49.2 3.8
 -5 -13 0 48 3.4
 5 -13 0 49.5 4
 -5 13 0 46.8 3.1
 5 13 0 54.59 4.3
 -5 13 0 45.2 3.9
 -5 13 0 48.9 3.5
 -5 13 0 56.49 4
 -5 13 0 50.29 3.5
 5 13 0 47.6 4.1
 -5 13 0 51.19 3.8
 -5 13 0 48.6 3.8
 5 13 0 52.79 2.7
 5 13 0 54.89 2.6
 -5 13 0 57.29 3.7
 5 13 0 49.4 4
 -5 13 0 50.99 3
 7 -13 0 443.46 14.9
 7 -13 0 417.96 13.7
 -7 -13 0 421.46 13.1
 7 -13 0 417.46 15.3
 -7 -13 0 413.36 12.5
 7 -13 0 417.86 15
 7 -13 0 437.46 16.1
 -7 -13 0 409.66 12.8
 -7 -13 0 428.76 12.7
 7 13 0 417.56 15.1
 -7 13 0 423.46 14.3
 7 13 0 418.06 14.6
 -7 13 0 440.26 13.6
 -7 13 0 399.96 14
 -7 13 0 434.56 14.3
 7 13 0 424.26 12.6
 -7 13 0 411.86 13.2
 7 13 0 429.16 12.9
 -7 13 0 414.96 13.4
 -7 13 0 432.06 13.9
 -7 13 0 431.06 13.4
 -7 13 0 426.26 13.4
 9 -13 0 646.94 22.7
 9 -13 0 641.74 20.2
 -9 -13 0 640.64 17.8
 9 -13 0 647.64 21.7
 9 -13 0 612.24 21.5
 -9 -13 0 688.33 19
 9 -13 0 659.03 21.5
 -9 13 0 656.73 19.9
 -9 13 0 654.63 19.2
 -9 13 0 645.14 19.2
 -9 13 0 643.84 19.7
 -9 13 0 662.33 20.5
 9 13 0 631.74 20.8
 -9 13 0 643.54 18.8
 9 13 0 644.64 19.2
 -9 13 0 641.34 19.1
 9 13 0 627.14 21.5
 -9 13 0 631.84 20.2
 -9 13 0 639.64 20.1
 9 13 0 633.44 18.8
 11 -13 0 841.42 28.2
 11 -13 0 737.93 28
 -11 -13 0 911.71 25.3
 11 -13 0 851.61 28.1
 11 -13 0 852.41 26.5
 11 -13 0 801.02 27.8
 11 13 0 886.21 27.8
 -11 13 0 864.61 24.9
 -11 13 0 868.41 26.3
 -11 13 0 860.71 24.8
 -11 13 0 880.61 25
 -11 13 0 890.41 26.6
 -11 13 0 881.71 25.8
 11 13 0 887.01 27.1
 -11 13 0 864.61 25.9
 -11 13 0 898.61 26.3
 -11 13 0 882.01 24.6
 11 13 0 893.21 25.6
 13 -13 0 705.13 25
 13 -13 0 715.03 24.6
 -13 -13 0 723.33 21.7
 13 -13 0 593.94 24.3
 13 -13 0 736.93 24.7
 13 -13 0 692.03 23.1
 -13 13 0 729.93 22.9
 -13 13 0 716.03 22.1
 -13 13 0 714.83 20.5
 13 13 0 746.13 22.2
 -13 13 0 706.33 22.7
 13 13 0 722.13 23.3
 13 13 0 705.23 23.9
 -13 13 0 681.53 20.8
 -13 13 0 721.93 22.4
 -13 13 0 719.33 22.4
 13 13 0 686.83 22.1
 15 -13 0 162.08 11.4
 -15 -13 0 150.28 7.6
 15 -13 0 136.99 9.8
 15 -13 0 146.09 10.2
 15 -13 0 141.49 8.7
 15 -13 0 133.59 9
 -15 13 0 145.79 8
 -15 13 0 151.88 8.2
 15 13 0 159.18 8.4
 15 13 0 150.58 8.5
 15 13 0 150.98 9.1
 -15 13 0 147.69 8.4
 15 13 0 155.08 7.8
 -15 13 0 137.29 7.7
 -15 13 0 147.89 7.6
 17 -13 0 110.59 8.3
 17 -13 0 116.19 10.6
 17 -13 0 110.19 10.8
 -17 -13 0 116.59 7.1
 17 -13 0 103.29 8.4
 17 -13 0 109.79 9.5
 -17 13 0 113.69 6.9
 -17 13 0 109.59 7
 17 13 0 102.49 8.1
 17 13 0 108.89 7.8
 -17 13 0 114.19 7.6
 17 13 0 131.19 8.2
 -17 13 0 110.69 7.4
 17 13 0 108.29 7.2
 -17 13 0 106.49 7.7
 19 -13 0 0 5
 -19 -13 0 1.9 2.8
 19 -13 0 -1.4 3.4
 19 -13 0 3.8 4.2
 19 -13 0 -3.6 3.9
 19 -13 0 0.2 4.1
 19 13 0 2.4 3.3
 19 13 0 -0.7 3.1
 -19 13 0 -2.2 2.6
 -19 13 0 2.8 2.9
 -19 13 0 -0.5 2.8
 19 13 0 -0.4 2.8
 -19 13 0 -1.1 2.5
 19 13 0 0.4 2.6
 -19 13 0 2 3.6
 -21 -13 0 6.2 3.8
 21 -13 0 7.2 5.2
 -21 -13 0 4.7 3.3
 21 -13 0 4.8 6.5
 21 -13 0 1.9 4.1
 21 -13 0 -4.7 4.8
 21 -13 0 -5.8 4.2
 21 13 0 2.7 3.1
 -21 13 0 3.9 3.8
 -21 13 0 1.2 2.9
 -21 13 0 4.6 3.3
 -21 13 0 0.2 3.4
 21 13 0 8.8 4.2
 -21 13 0 6.6 3.3
 23 -13 0 55.99 8
 23 -13 0 42.3 8.1
 -23 -13 0 44.4 6.7
 23 -13 0 53.09 9.7
 -23 -13 0 62.39 6.7
 23 -13 0 46.6 8.7
 23 13 0 59.09 6.7
 -23 13 0 47.3 6.7
 23 13 0 59.19 7.9
 -23 13 0 59.09 6.3
 -23 13 0 55.99 5.9
 -23 13 0 50.19 6.8
 -25 -13 0 101.69 9.2
 25 -13 0 118.69 13.6
 -25 -13 0 103.69 9.3
 25 -13 0 106.89 13
 25 -13 0 97.69 11.7
 25 13 0 120.49 9.5
 -25 13 0 116.99 10.2
 -25 13 0 79.79 8.6
 25 13 0 99.59 10.1
 -27 -13 0 270.87 15.7
 27 -13 0 271.77 19.7
 -27 -13 0 279.97 14.6
 27 -13 0 264.37 18.6
 -27 -13 0 262.27 14.4
 27 13 0 276.27 15
 -27 13 0 289.77 15.6
 -27 13 0 277.97 15.2
 0 -14 0 3362.66 89.29
 0 -14 0 3292.47 86.59
 0 -14 0 2956.4 89.29
 0 -14 0 3405.46 87.59
 0 -14 0 3423.16 86.49
 0 -14 0 3424.46 87.69
 0 14 0 3302.47 89.19
 0 14 0 3356.96 88.79
 0 14 0 3342.07 88.59
 0 14 0 3395.86 88.59
 0 14 0 3346.17 89.19
 0 14 0 3155.28 88.89
 0 14 0 3252.67 86.79
 0 14 0 3379.16 86.69
 2 -14 0 1122.29 31.2
 -2 -14 0 1146.79 29.5
 2 -14 0 1099.69 29.8
 2 -14 0 1083.69 32.6
 2 -14 0 1112.59 30.2
 2 -14 0 1141.39 33.4
 -2 -14 0 1111.69 29.6
 -2 -14 0 1092.69 31.9
 -2 -14 0 1151.18 32.6
 2 -14 0 1130.39 31.3
 2 14 0 1116.69 29.8
 -2 14 0 1098.19 31.6
 2 14 0 1109.49 31.8
 2 14 0 1082.39 29.8
 -2 14 0 1117.39 30.1
 -2 14 0 1092.39 31.8
 2 14 0 1104.29 32.3
 -2 14 0 1115.09 32.1
 2 14 0 1121.09 32.6
 -2 14 0 1112.89 32
 -2 14 0 1115.99 32
 -2 14 0 1094.69 30.2
 4 -14 0 365.16 10.3
 -4 -14 0 411.06 13.1
 4 -14 0 352.26 13.5
 -4 -14 0 390.76 10.7
 4 -14 0 380.76 14.3
 4 -14 0 359.56 12.6
 4 -14 0 363.56 11.6
 -4 -14 0 377.36 10.7
 4 -14 0 370.16 12.7
 -4 -14 0 371.36 12.4
 -4 14 0 370.96 12.4
 4 14 0 385.06 12.9
 4 14 0 389.46 13.4
 -4 14 0 354.46 11.4
 -4 14 0 354.46 12.4
 -4 14 0 357.56 12.7
 -4 14 0 355.46 12.4
 -4 14 0 376.06 12.8
 4 14 0 381.96 13.6
 -4 14 0 367.16 11.3
 4 14 0 381.66 11
 -4 14 0 359.56 13
 4 14 0 385.96 10.9
 4 14 0 393.66 13.3
 6 -14 0 107.09 6.5
 -6 -14 0 113.99 5.2
 6 -14 0 115.69 6.4
 6 -14 0 109.79 6.7
 6 -14 0 113.69 5.5
 6 -14 0 104.09 7.2
 -6 -14 0 121.39 5.6
 -6 -14 0 126.69 4.6
 -6 -14 0 110.69 4.3
 6 14 0 111.89 4.4
 -6 14 0 105.79 5.3
 6 14 0 113.09 6.6
 6 14 0 123.29 4.7
 -6 14 0 107.59 6
 6 14 0 116.29 6
 6 14 0 117.59 6.6
 -6 14 0 102.99 5.5
 -6 14 0 108.29 5.4
 -6 14 0 116.99 6.1
 -6 14 0 112.19 6
 -6 14 0 113.19 5.4
 6 14 0 132.49 6.6
 -6 14 0 107.49 5.1
 8 -14 0 55.19 5.3
 -8 -14 0 42.8 3.2
 8 -14 0 42.4 5.5
 8 -14 0 41.8 3.9
 8 -14 0 47 5.1
 8 -14 0 47.2 5.3
 -8 -14 0 51.29 3.1
 -8 -14 0 40 2.9
 -8 14 0 49.99 3.6
 8 14 0 36.8 3.1
 -8 14 0 45.1 4.3
 -8 14 0 48.1 3.7
 8 14 0 38.1 4.7
 -8 14 0 48.7 3.5
 -8 14 0 45.7 4.1
 8 14 0 41.6 4.6
 8 14 0 39.3 2.9
 -8 14 0 44.8 4.1
 -8 14 0 43.7 3.6
 -8 14 0 47.1 4.4
 10 -14 0 27.8 5
 10 -14 0 38.3 4.8
 10 -14 0 24.6 4.9
 -10 -14 0 31.6 3.1
 10 -14 0 33.6 5
 10 -14 0 28.2 3.7
 -10 14 0 27.7 3.9
 -10 14 0 45.7 4.4
 -10 14 0 35.7 3.5
 -10 14 0 32.9 3.2
 -10 14 0 34.3 3.1
 -10 14 0 29.7 3.5
 10 14 0 30.4 4.1
 -10 14 0 35.7 3.3
 10 14 0 41.1 5
 10 14 0 29 3
 -10 14 0 31.8 3.8
 -10 14 0 37.9 3.1
 12 -14 0 214.88 11.4
 12 -14 0 208.08 10
 12 -14 0 216.98 11.9
 -12 -14 0 240.18 8.9
 12 -14 0 221.68 11.5
 12 -14 0 211.98 11.2
 -12 14 0 207.18 9.6
 12 14 0 235.88 9.2
 -12 14 0 201.28 9.2
 -12 14 0 220.48 9.8
 12 14 0 233.28 11.3
 -12 14 0 216.88 8.2
 -12 14 0 213.68 8.3
 12 14 0 238.88 10.6
 -12 14 0 211.68 8.2
 -12 14 0 220.78 9.3
 -12 14 0 217.88 9.4
 -12 14 0 214.48 7.9
 14 -14 0 0.5 4
 14 -14 0 0.1 3.7
 14 -14 0 -0.9 4.5
 14 -14 0 1 3.5
 -14 -14 0 3.3 2.1
 14 -14 0 0.3 2.6
 -14 14 0 -0.5 2.7
 -14 14 0 3.6 2.4
 14 14 0 -2.3 2.2
 -14 14 0 2.7 2.4
 14 14 0 2.3 2.1
 14 14 0 -1 2.9
 -14 14 0 0 2.5
 -14 14 0 0.1 2.3
 16 -14 0 186.58 11.4
 16 -14 0 205.68 12.8
 -16 -14 0 187.38 9.1
 16 -14 0 207.08 10.8
 16 -14 0 188.58 13
 16 -14 0 209.28 12.3
 16 14 0 191.78 10.9
 16 14 0 202.58 10.4
 -16 14 0 204.98 9.9
 16 14 0 175.48 9.3
 -16 14 0 201.98 10.2
 16 14 0 191.08 9.3
 -16 14 0 185.78 9.9
 -16 14 0 184.58 9.4
 -16 14 0 206.18 9.2
 18 -14 0 167.08 11.2
 -18 -14 0 133.89 8.3
 18 -14 0 144.29 9.8
 18 -14 0 146.19 11.9
 18 -14 0 141.49 12.1
 18 -14 0 149.49 11.6
 -18 14 0 170.08 8.5
 18 14 0 155.68 8.9
 -18 14 0 156.58 9
 18 14 0 150.78 9.1
 18 14 0 158.28 9.5
 18 14 0 148.59 10.4
 -18 14 0 153.98 9.1
 -18 14 0 153.18 9.4
 -18 14 0 154.88 8.7
 20 -14 0 -0.6 4.3
 20 -14 0 6.5 4.1
 -20 -14 0 0.5 3.1
 20 -14 0 -6.5 3.5
 20 -14 0 3.1 5.5
 20 -14 0 2.2 5
 -20 14 0 6.6 3.5
 20 14 0 -3.8 3.4
 -20 14 0 1.1 2.8
 -20 14 0 -1.2 2.9
 20 14 0 -3.8 3.6
 -20 14 0 0.8 3.4
 20 14 0 2 3.8
 -20 14 0 0.3 3.2
 20 14 0 0.9 2.9
 22 -14 0 1.5 5.3
 22 -14 0 8.4 5
 22 -14 0 11 6.2
 22 -14 0 8.8 4.9
 22 -14 0 0.1 6.4
 -22 -14 0 8.7 4.4
 -22 -14 0 11.2 3.8
 -22 14 0 3.2 3.6
 -22 14 0 3.4 3.2
 22 14 0 2.7 4.2
 -22 14 0 1.7 4.2
 22 14 0 6.5 3.7
 -22 14 0 0.5 3.2
 -24 -14 0 206.78 11.8
 24 -14 0 232.48 14.8
 24 -14 0 219.18 15.7
 24 -14 0 164.88 14.9
 24 -14 0 193.58 15.5
 -24 -14 0 193.08 12.2
 -24 14 0 214.98 11.2
 24 14 0 212.18 12.1
 -24 14 0 203.38 12.4
 -24 14 0 194.08 12.3
 -24 14 0 196.78 10.7
 -26 -14 0 119.09 10.5
 26 -14 0 98.99 12.4
 -26 -14 0 129.09 11.3
 26 -14 0 92.99 12.8
 -26 14 0 113.29 10.4
 -26 14 0 113.69 10.4
 26 14 0 107.29 9.9
 -28 -14 0 2.1 4.6
 -28 -14 0 1.8 5.5
 -28 -14 0 4.8 4.3
 28 -14 0 2.5 8.1
 28 -14 0 3.9 12.5
 28 14 0 -0.9 4.4
 -28 14 0 0.5 7.6
 -28 14 0 -1 5
 1 -15 0 0.6 2.2
 1 -15 0 -1.4 1.4
 -1 -15 0 0.9 1.3
 -1 -15 0 4.9 2.4
 1 -15 0 2.8 0.9
 1 -15 0 5 2.8
 -1 -15 0 4 1
 -1 -15 0 1.7 0.8
 -1 -15 0 3.3 1.9
 1 -15 0 -1.6 1.4
 1 -15 0 1.5 1.1
 -1 15 0 0.9 1.7
 -1 15 0 0.3 1.6
 -1 15 0 0.3 1.5
 -1 15 0 1.3 1.7
 -1 15 0 1.7 0.9
 -1 15 0 1 1.7
 -1 15 0 3.2 1.8
 1 15 0 4.3 1.9
 1 15 0 2.8 0.9
 1 15 0 3.4 1.8
 1 15 0 1.6 0.9
 1 15 0 3 2.1
 1 15 0 0.6 1.6
 1 15 0 2.7 2
 -1 15 0 2.3 0.9
 3 -15 0 1.3 1.2
 -3 -15 0 1.8 0.8
 3 -15 0 1.3 1
 -3 -15 0 1.6 1.7
 -3 -15 0 1.3 2
 3 -15 0 3.1 2.7
 3 -15 0 5.1 2.5
 3 -15 0 1.7 1.9
 3 -15 0 3.1 1.9
 -3 -15 0 1.7 0.9
 -3 15 0 3.3 1.8
 -3 15 0 1.9 1.5
 3 15 0 2.1 2
 3 15 0 0.7 1.7
 3 15 0 1.3 0.9
 -3 15 0 2.4 1.6
 3 15 0 1.8 1.7
 -3 15 0 0.4 1
 -3 15 0 2.1 1.8
 -3 15 0 2.6 1.8
 3 15 0 3.3 2
 -3 15 0 2 1
 3 15 0 0.9 0.8
 -5 -15 0 310.27 9.5
 5 -15 0 317.67 13.3
 -5 -15 0 316.27 9.5
 5 -15 0 304.17 12.4
 -5 -15 0 326.17 11.4
 5 -15 0 339.07 11.7
 -5 -15 0 317.37 11
 5 -15 0 320.67 10.7
 5 -15 0 310.27 11.7
 5 15 0 324.77 11.8
 -5 15 0 318.67 11.6
 -5 15 0 316.97 10.2
 5 15 0 303.37 11.9
 -5 15 0 304.17 11.1
 -5 15 0 312.27 11.1
 -5 15 0 314.87 11.9
 5 15 0 300.07 12.3
 -5 15 0 307.47 10.3
 5 15 0 313.27 9.6
 -5 15 0 328.37 11.3
 5 15 0 317.97 12
 -5 15 0 292.97 11.4
 5 15 0 302.37 9.7
 -7 -15 0 367.96 11.9
 -7 -15 0 356.26 11.2
 -7 -15 0 349.07 12.5
 7 -15 0 363.66 15.2
 7 -15 0 360.86 13.9
 7 -15 0 375.36 12.6
 -7 -15 0 356.46 12.3
 7 -15 0 396.46 13.8
 7 -15 0 360.36 14.3
 -7 15 0 366.96 12.8
 -7 15 0 364.46 12.3
 -7 15 0 362.96 13.1
 -7 15 0 368.36 12.1
 7 15 0 364.06 13.8
 7 15 0 360.56 11.3
 7 15 0 366.66 11.5
 -7 15 0 347.47 13.2
 -7 15 0 367.16 12.4
 7 15 0 362.36 13.5
 7 15 0 380.16 13.3
 -7 15 0 379.46 12.5
 7 15 0 356.56 14.1
 -7 15 0 349.17 12.9
 9 -15 0 394.36 14.9
 9 -15 0 384.86 15.2
 9 -15 0 357.86 15.1
 9 -15 0 401.66 13.7
 9 -15 0 322.57 15.4
 -9 -15 0 385.16 12.2
 -9 15 0 369.96 12.6
 -9 15 0 367.16 12.7
 9 15 0 382.46 12.5
 -9 15 0 381.46 13
 -9 15 0 385.66 13.6
 9 15 0 371.36 14.2
 -9 15 0 396.86 13.5
 9 15 0 396.26 15.1
 -9 15 0 412.76 14.1
 -9 15 0 363.36 12.6
 -9 15 0 380.56 13.9
 11 -15 0 528.55 19.3
 11 -15 0 536.65 19.8
 -11 -15 0 517.45 16.3
 11 -15 0 435.76 19.3
 11 -15 0 529.25 19.6
 11 -15 0 513.15 17.7
 -11 15 0 546.95 17.3
 -11 15 0 526.05 17.6
 -11 15 0 510.65 17
 -11 15 0 502.65 17.7
 -11 15 0 503.65 15.8
 -11 15 0 518.55 17.6
 11 15 0 536.75 16.7
 11 15 0 521.75 18.3
 -11 15 0 495.85 16
 -11 15 0 515.05 16.2
 11 15 0 529.25 19.1
 -11 15 0 511.65 16.2
 -13 -15 0 704.63 21.6
 13 -15 0 652.53 22.8
 13 -15 0 694.83 24.6
 13 -15 0 688.43 24.6
 13 -15 0 708.13 25.4
 13 -15 0 676.43 25.4
 -13 15 0 692.83 22.3
 13 15 0 734.53 24.6
 -13 15 0 720.53 22.2
 -13 15 0 674.23 22.2
 -13 15 0 661.73 20.7
 13 15 0 730.43 22
 13 15 0 721.23 23.6
 -13 15 0 703.93 22.7
 -13 15 0 694.23 22.9
 -13 15 0 667.63 20.4
 15 -15 0 242.48 11.7
 15 -15 0 243.08 13.1
 15 -15 0 229.28 13.3
 -15 -15 0 243.78 10.2
 15 -15 0 210.58 12
 15 -15 0 244.38 13.5
 -15 15 0 223.48 11
 -15 15 0 231.98 10.6
 -15 15 0 238.08 10.8
 -15 15 0 237.08 10.8
 15 15 0 249.58 12.7
 -15 15 0 233.78 10.2
 15 15 0 239.08 10.3
 15 15 0 239.38 11.6
 17 -15 0 29.8 6.6
 17 -15 0 29.6 6.1
 17 -15 0 27.4 6.5
 -17 -15 0 33.1 4.3
 17 -15 0 25.3 6.3
 17 -15 0 14.6 4.1
 -17 15 0 33.3 4.7
 -17 15 0 35 5.4
 -17 15 0 37.1 4.7
 -17 15 0 31.2 4.7
 17 15 0 31.7 5.3
 -17 15 0 44.3 4.9
 17 15 0 37.5 5.9
 17 15 0 33.1 4.5
 19 -15 0 6.8 6.3
 19 -15 0 8.4 4.2
 19 -15 0 13.9 5.8
 -19 -15 0 7.1 3.2
 19 -15 0 8.7 5.7
 19 -15 0 5.6 5.1
 -19 15 0 10.7 3.4
 19 15 0 14.3 3.7
 -19 15 0 13.6 3.9
 -19 15 0 6.6 3.9
 19 15 0 11.7 3.9
 19 15 0 12.3 4.5
 -19 15 0 14 4
 -19 15 0 7.6 3.5
 19 15 0 8.1 3.6
 21 -15 0 13.2 6.5
 21 -15 0 2.2 4.6
 21 -15 0 8.7 6
 -21 -15 0 7.9 3.6
 21 -15 0 3.5 5.2
 21 -15 0 7 5.7
 21 15 0 7.1 3.6
 21 15 0 9.6 4.6
 21 15 0 9.4 4.9
 -21 15 0 11.6 4
 21 15 0 10.4 4.3
 -21 15 0 12.7 4.8
 -21 15 0 12.3 3.9
 -21 15 0 9.9 3.6
 -21 15 0 10.3 4
 23 -15 0 113.29 12.5
 -23 -15 0 89.29 8.2
 23 -15 0 107.99 11.3
 -23 -15 0 91.29 9.2
 23 -15 0 109.09 12.5
 23 -15 0 103.99 12.9
 -23 15 0 108.19 7.9
 -23 15 0 111.89 9.5
 23 15 0 97.39 8.7
 -23 15 0 108.69 8.4
 -23 15 0 100.89 9.3
 -25 -15 0 71.59 8.9
 25 -15 0 99.39 11.1
 25 -15 0 81.09 11.1
 25 -15 0 98.79 12.8
 -25 -15 0 96.59 8.9
 25 -15 0 90.79 13
 25 15 0 85.09 8.4
 -25 15 0 93.89 9.5
 -25 15 0 87.59 9.1
 -25 15 0 95.59 9
 27 -15 0 144.49 14.5
 -27 -15 0 136.29 11.2
 -27 -15 0 147.59 12.3
 27 -15 0 146.89 15.6
 27 15 0 142.69 11.3
 -27 15 0 137.89 11.7
 -27 15 0 143.69 11.6
 0 -16 0 4238.98 108.79
 0 -16 0 4117.29 110.59
 0 -16 0 4052.29 108.69
 0 -16 0 4038.7 111.39
 0 -16 0 4257.87 107.49
 0 -16 0 4039.2 107.79
 0 16 0 4077.89 109.89
 0 16 0 4236.58 110.69
 0 16 0 4096.79 109.79
 0 16 0 4184.18 107.69
 0 16 0 4028 107.79
 0 16 0 4146.29 110.09
 0 16 0 4092.99 110.59
 0 16 0 4042.9 110.39
 -2 -16 0 1562.14 44.9
 2 -16 0 1530.45 41.6
 -2 -16 0 1603.94 44.3
 2 -16 0 1544.05 42.1
 -2 -16 0 1626.64 41.4
 2 -16 0 1536.35 45.7
 -2 -16 0 1585.14 42.3
 2 -16 0 1607.74 45.1
 2 -16 0 1585.44 43.1
 2 -16 0 1574.04 43.3
 -2 -16 0 1525.15 41.5
 -2 16 0 1526.65 43.7
 -2 16 0 1554.04 44.3
 2 16 0 1561.24 41.6
 2 16 0 1549.74 43.9
 -2 16 0 1544.25 43.7
 -2 16 0 1509.35 42
 2 16 0 1568.94 44.2
 -2 16 0 1590.54 44.2
 -2 16 0 1515.25 43.9
 2 16 0 1563.64 41.7
 -2 16 0 1528.35 44.1
 2 16 0 1592.44 44.9
 2 16 0 1563.24 44.5
 -2 16 0 1569.74 41.9
 4 -16 0 111.89 7
 4 -16 0 121.79 6.3
 -4 -16 0 137.49 4.6
 4 -16 0 110.39 6.3
 4 -16 0 111.19 5.4
 -4 -16 0 129.19 6.4
 -4 -16 0 130.19 6.7
 4 -16 0 120.59 8
 -4 -16 0 125.49 4.5
 -4 16 0 111.99 6.1
 -4 16 0 119.19 5
 4 16 0 135.39 7.6
 4 16 0 126.49 4.6
 4 16 0 117.79 6.3
 4 16 0 128.59 4.7
 -4 16 0 123.69 6.5
 4 16 0 135.59 6.9
 -4 16 0 110.59 6.4
 -4 16 0 130.29 6.8
 -4 16 0 119.69 6.2
 -4 16 0 117.29 6.2
 -4 16 0 116.19 5.1
 -6 -16 0 33.8 2.6
 -6 -16 0 31.9 2.8
 6 -16 0 40.5 4.6
 6 -16 0 33.8 5.3
 -6 -16 0 34.4 3.5
 6 -16 0 43.1 5.3
 6 -16 0 45.2 4.9
 -6 -16 0 42 4.1
 6 -16 0 48.7 3.9
 6 16 0 37 4.4
 -6 16 0 30.8 4
 6 16 0 36.7 4.6
 6 16 0 34.4 2.5
 -6 16 0 34.2 3.9
 6 16 0 37.5 4.1
 -6 16 0 43 4.1
 6 16 0 31.9 2.6
 -6 16 0 34.8 3.6
 6 16 0 33.5 4.5
 -6 16 0 29.2 3
 -6 16 0 39.2 3.8
 -6 16 0 33.8 4
 8 -16 0 150.58 7.4
 -8 -16 0 164.38 6.6
 8 -16 0 162.58 8.6
 8 -16 0 155.88 9.1
 8 -16 0 164.78 10
 -8 -16 0 158.28 6.2
 8 -16 0 152.88 8.8
 -8 16 0 149.49 7
 -8 16 0 154.48 8
 8 16 0 168.88 9
 -8 16 0 153.98 7.1
 -8 16 0 171.58 8.2
 -8 16 0 150.78 7
 -8 16 0 169.88 8.1
 -8 16 0 158.88 7.6
 8 16 0 171.08 6.6
 8 16 0 161.78 6.5
 8 16 0 160.78 8.5
 -8 16 0 152.98 7
 -10 -16 0 5.1 1.8
 10 -16 0 4.5 2.5
 10 -16 0 -0.9 3.3
 10 -16 0 2.9 4
 10 -16 0 5.6 3.7
 10 -16 0 5.4 3.5
 -10 16 0 3.9 2.1
 -10 16 0 3.7 2.6
 -10 16 0 9.2 2.7
 -10 16 0 2.2 1.8
 10 16 0 -5 2.3
 10 16 0 4.1 1.7
 10 16 0 4.3 3
 -10 16 0 7.8 2.4
 -10 16 0 8.1 2.6
 -10 16 0 9.2 2.3
 -10 16 0 4 2.8
 -12 -16 0 44.1 4.1
 12 -16 0 48.6 6.3
 12 -16 0 47.7 6.3
 12 -16 0 36.5 6.5
 12 -16 0 34.7 4.5
 12 -16 0 43.2 6.8
 -12 16 0 36.8 4.2
 -12 16 0 37.8 3.7
 -12 16 0 39.6 4.7
 12 16 0 44.2 5.9
 -12 16 0 48.2 5.2
 -12 16 0 35.2 4.2
 12 16 0 39.6 5.1
 12 16 0 46.4 4.3
 -12 16 0 33.1 4.6
 14 -16 0 15.5 4.8
 -14 -16 0 15.2 2.9
 14 -16 0 20.8 5.7
 14 -16 0 10.7 4.1
 14 -16 0 18.3 4
 14 16 0 14.8 3
 -14 16 0 9.4 3.1
 -14 16 0 8.6 3
 -14 16 0 16.3 3.7
 -14 16 0 12.9 3.2
 14 16 0 11 4.5
 14 16 0 10.6 3.7
 -14 16 0 16.6 3.8
 16 -16 0 142.69 10.5
 16 -16 0 145.29 11.8
 16 -16 0 118.29 10.4
 16 -16 0 152.88 10.9
 16 -16 0 136.99 9.3
 -16 -16 0 136.49 7.9
 -16 16 0 149.59 8.5
 16 16 0 126.49 8.9
 -16 16 0 146.49 8.8
 -16 16 0 159.28 8.3
 -16 16 0 137.09 8.5
 -16 16 0 154.78 8.6
 16 16 0 133.69 7.9
 16 16 0 146.79 9.8
 18 -16 0 78.99 8.9
 18 -16 0 84.89 8.1
 -18 -16 0 83.69 6.8
 18 -16 0 84.09 9.3
 18 -16 0 81.29 9.7
 18 -16 0 87.19 10.1
 -18 16 0 91.39 6.8
 -18 16 0 94.39 7.5
 18 16 0 74.99 6.7
 -18 16 0 80.39 7.1
 -18 16 0 91.19 7.2
 18 16 0 83.39 8.2
 18 16 0 92.19 8
 -18 16 0 88.69 7.6
 -20 -16 0 48.5 5.8
 20 -16 0 55.19 7.3
 20 -16 0 56.29 8.4
 20 -16 0 67.09 10
 20 -16 0 83.69 10.1
 20 -16 0 50.19 8.7
 20 16 0 65.39 6.6
 -20 16 0 67.79 6.5
 20 16 0 43.4 6.3
 -20 16 0 52.39 6.4
 -20 16 0 55.79 6.5
 20 16 0 47.7 7
 -20 16 0 55.69 6.2
 -20 16 0 57.39 7
 22 -16 0 23 7.2
 22 -16 0 31.7 7.1
 22 -16 0 29.7 7.3
 -22 -16 0 31 6
 22 -16 0 41.6 7.1
 22 -16 0 23.1 7.8
 -22 -16 0 34.3 5.5
 -22 16 0 23.2 4.9
 -22 16 0 32.9 5.7
 -22 16 0 38.3 6.5
 -22 16 0 27.4 5.5
 -22 16 0 28.6 5
 22 16 0 28.8 5.1
 -24 -16 0 62.79 8
 24 -16 0 61.69 9.6
 24 -16 0 70.29 11.7
 -24 -16 0 61.89 7.3
 24 -16 0 66.39 10.7
 24 -16 0 88.09 11.6
 24 16 0 69.09 7.6
 -24 16 0 67.59 7.7
 -24 16 0 63.99 6.9
 -24 16 0 72.39 7.5
 -24 16 0 61.99 8.3
 26 -16 0 82.59 13.2
 26 -16 0 122.99 14
 -26 -16 0 109.49 10.3
 -26 -16 0 109.19 9.7
 26 -16 0 112.79 13.4
 -26 16 0 84.29 9.2
 -26 16 0 110.99 10.5
 26 16 0 131.19 10.4
 -1 -17 0 7.4 2.6
 1 -17 0 11 2.3
 1 -17 0 10.1 1.5
 -1 -17 0 10.4 2
 -1 -17 0 9.1 2
 1 -17 0 10.4 1.8
 -1 -17 0 7.9 1.5
 1 -17 0 9.7 2.9
 1 -17 0 13.3 2.5
 -1 -17 0 5.5 2.9
 1 -17 0 9.1 3.3
 -1 -17 0 7.4 1.3
 -1 17 0 8.6 2.8
 1 17 0 4.3 2.4
 1 17 0 6.2 1.3
 -1 17 0 10.2 1.6
 -1 17 0 15.2 3.2
 -1 17 0 11.4 2.7
 -1 17 0 9 2.4
 -1 17 0 9.6 2.7
 1 17 0 9.8 3.1
 -1 17 0 13 3
 1 17 0 10 3.1
 1 17 0 7.7 2.4
 -1 17 0 10.2 1.4
 1 17 0 8.6 1.3
 3 -17 0 61.79 6.5
 3 -17 0 55.79 4.8
 3 -17 0 58.99 3.9
 -3 -17 0 62.39 5.1
 3 -17 0 69.19 5.9
 -3 -17 0 60.19 3.1
 -3 -17 0 59.79 5.3
 3 -17 0 69.29 4.8
 -3 -17 0 68.59 3.6
 -3 -17 0 60.49 3.1
 3 17 0 59.89 3.1
 3 17 0 58.19 4.8
 -3 17 0 68.79 5
 3 17 0 62.39 3.2
 -3 17 0 58.29 4.4
 -3 17 0 65.29 4.8
 -3 17 0 62.69 4.8
 -3 17 0 68.39 5.4
 -3 17 0 61.19 3.5
 3 17 0 62.09 5.5
 -3 17 0 63.49 3.4
 3 17 0 61.99 5.5
 3 17 0 57.99 4.7
 -5 -17 0 1.3 2.3
 5 -17 0 3.9 1.9
 -5 -17 0 2 1.1
 -5 -17 0 2 2
 5 -17 0 -1.1 2.4
 -5 -17 0 1.1 1.2
 5 -17 0 0.3 2.9
 5 -17 0 1.6 2.4
 5 -17 0 0.9 2.8
 5 17 0 5.1 2.5
 -5 17 0 4.5 2.1
 -5 17 0 1.7 1.9
 5 17 0 -2.2 2.3
 -5 17 0 4.5 2.1
 5 17 0 -0.2 1.8
 -5 17 0 1.2 2.2
 5 17 0 0.8 1
 5 17 0 -0.3 2.3
 -5 17 0 2.1 1.4
 5 17 0 2.7 1.2
 -5 17 0 2.6 2.1
 -5 17 0 1.9 2.3
 -7 -17 0 163.88 6.1
 7 -17 0 163.88 9.6
 7 -17 0 159.98 8.4
 7 -17 0 154.58 8.6
 7 -17 0 160.48 7.4
 7 -17 0 151.68 9.7
 -7 -17 0 173.48 7.6
 -7 -17 0 148.59 6.9
 -7 17 0 159.28 7.6
 7 17 0 158.38 6.4
 7 17 0 153.08 7.9
 7 17 0 164.58 9
 -7 17 0 151.88 8.1
 7 17 0 161.88 6.1
 -7 17 0 160.28 8.1
 -7 17 0 164.48 8.2
 -7 17 0 155.38 7.3
 -7 17 0 156.98 7.2
 7 17 0 167.78 8.9
 -7 17 0 151.68 6.8
 7 17 0 161.58 8.6
 9 -17 0 1126.19 33.5
 -9 -17 0 1160.08 32
 9 -17 0 1170.88 34.9
 9 -17 0 1181.78 35.5
 9 -17 0 1077.69 35.8
 -9 17 0 1156.38 34
 -9 17 0 1151.48 32.8
 -9 17 0 1173.48 34.1
 -9 17 0 1143.99 33.5
 -9 17 0 1114.39 32.8
 9 17 0 1075.79 34.4
 9 17 0 1120.29 32.2
 -9 17 0 1097.99 32.8
 -9 17 0 1148.59 32.9
 -9 17 0 1153.68 34.4
 9 17 0 1118.29 35.4
 11 -17 0 556.44 20.9
 11 -17 0 563.44 21.3
 11 -17 0 575.24 19.5
 -11 -17 0 565.74 17.7
 11 -17 0 561.64 21.3
 11 -17 0 547.65 22.2
 -11 17 0 578.94 19
 11 17 0 601.84 21.2
 -11 17 0 539.65 17.8
 -11 17 0 582.34 19.4
 -11 17 0 554.04 18
 11 17 0 541.25 18
 -11 17 0 578.14 19.7
 -11 17 0 556.34 18
 11 17 0 562.84 20.2
 -11 17 0 593.34 19.7
 -11 17 0 576.24 18.7
 13 -17 0 212.68 10.9
 13 -17 0 229.18 12.2
 -13 -17 0 216.48 9.3
 13 -17 0 219.28 13.1
 13 -17 0 216.88 12
 13 -17 0 198.88 12
 -13 17 0 223.38 10.9
 13 17 0 238.88 11.5
 -13 17 0 244.38 10.7
 -13 17 0 218.68 10
 -13 17 0 231.48 10.2
 13 17 0 222.18 9.6
 13 17 0 244.78 12.2
 -13 17 0 214.18 10.3
 15 -17 0 102.49 9.7
 15 -17 0 86.79 9.3
 -15 -17 0 100.09 6.4
 15 -17 0 92.49 9.7
 15 -17 0 96.39 8.5
 15 -17 0 106.39 8.1
 -15 17 0 95.79 7
 -15 17 0 85.99 7.4
 -15 17 0 87.59 6.6
 -15 17 0 93.89 6.9
 -15 17 0 100.09 7.2
 15 17 0 100.49 8.3
 15 17 0 92.79 7.4
 15 17 0 103.49 6.7
 17 -17 0 49.6 8.3
 -17 -17 0 55.39 5.5
 17 -17 0 41.1 5.9
 17 -17 0 42.3 6.9
 17 -17 0 43.1 7.4
 17 -17 0 36.8 7.1
 -17 17 0 38.9 5.7
 -17 17 0 46.1 5.8
 17 17 0 54.99 5.6
 -17 17 0 49.9 5.9
 17 17 0 54.49 6.4
 -17 17 0 44.5 5.2
 -17 17 0 46.4 5.4
 17 17 0 52.29 7
 19 -17 0 25 7.7
 -19 -17 0 21.6 4.3
 19 -17 0 19 6.6
 19 -17 0 28.3 6.9
 19 -17 0 25.8 5.6
 19 -17 0 21.9 7
 -19 17 0 23 5
 -19 17 0 28.6 4.8
 -19 17 0 19.4 4.6
 19 17 0 30.8 5.4
 19 17 0 20.4 5.4
 19 17 0 24.2 4.5
 -19 17 0 25.3 4.5
 -19 17 0 18.7 4.4
 21 -17 0 11.6 6.4
 -21 -17 0 16.3 4.3
 21 -17 0 14 5.4
 21 -17 0 0.8 6.2
 21 -17 0 16.8 6.5
 21 -17 0 13.7 6.5
 -21 17 0 23 4.9
 21 17 0 11.7 5.2
 -21 17 0 13.2 4.8
 -21 17 0 16.1 4.6
 21 17 0 10.2 3.7
 21 17 0 9.8 4.5
 -21 17 0 15.9 4.5
 -21 17 0 17.8 4.4
 -23 -17 0 37.7 7
 23 -17 0 50.99 9.3
 23 -17 0 42.5 10.1
 -23 -17 0 37.8 5.9
 23 -17 0 39.4 8.2
 23 -17 0 29.4 7.3
 23 -17 0 41.1 9.5
 -23 17 0 42.9 6.2
 -23 17 0 42.6 6.7
 -23 17 0 42.8 6.8
 23 17 0 43.2 6.4
 -23 17 0 45.7 6
 -25 -17 0 130.39 10.3
 25 -17 0 108.69 13.5
 25 -17 0 104.29 13.9
 25 -17 0 127.29 14.3
 25 -17 0 93.19 11.7
 -25 -17 0 96.79 9.7
 25 17 0 125.39 10
 -25 17 0 116.49 10.1
 -25 17 0 127.59 11
 -25 17 0 105.59 10.3
 27 -17 0 146.09 15.5
 -27 -17 0 127.19 12.2
 -27 -17 0 123.99 11.7
 -27 17 0 131.19 11.1
 0 -18 0 1668.43 44.3
 0 -18 0 1634.54 45.2
 0 -18 0 1683.33 48.3
 0 -18 0 1563.84 47.3
 0 -18 0 1587.74 44
 0 -18 0 1697.43 45.1
 0 18 0 1619.84 46.3
 0 18 0 1617.84 46.5
 0 18 0 1670.53 46.7
 0 18 0 1659.33 44
 0 18 0 1660.83 47.2
 0 18 0 1672.63 47.3
 0 18 0 1619.44 44.2
 -2 -18 0 851.01 24.2
 2 -18 0 859.41 24.2
 2 -18 0 843.22 25.1
 -2 -18 0 848.52 24.2
 -2 -18 0 856.41 23.3
 2 -18 0 865.71 25.2
 -2 -18 0 833.12 23.5
 -2 -18 0 913.11 27.4
 2 -18 0 809.12 26.9
 -2 -18 0 858.81 26.5
 2 -18 0 875.21 28.1
 -2 18 0 844.12 26.2
 2 18 0 854.71 27
 2 18 0 834.82 23.6
 -2 18 0 834.62 23.9
 -2 18 0 823.92 26
 -2 18 0 847.52 23.7
 2 18 0 857.71 26.3
 -2 18 0 853.81 25.8
 -2 18 0 807.32 25.7
 -2 18 0 853.41 26.3
 2 18 0 822.82 25.9
 -2 18 0 842.92 26.5
 2 18 0 868.11 23.5
 2 18 0 852.91 26.7
 -4 -18 0 1129.29 33.3
 -4 -18 0 1133.49 32.8
 4 -18 0 1110.39 32.4
 -4 -18 0 1044.6 31
 4 -18 0 1113.29 34.4
 -4 -18 0 1127.09 30.7
 -4 -18 0 1108.29 30.4
 4 -18 0 1080.69 31.3
 4 -18 0 1129.79 32.7
 4 -18 0 1117.89 35.3
 -4 18 0 1106.99 33
 -4 18 0 1089.89 31.1
 4 18 0 1124.99 30.4
 -4 18 0 1100.09 32.7
 -4 18 0 1087.89 32.8
 4 18 0 1144.39 33.2
 -4 18 0 1059.49 32.5
 -4 18 0 1104.99 33.3
 -4 18 0 1122.09 32.9
 4 18 0 1140.69 34.2
 4 18 0 1111.79 33.7
 4 18 0 1142.29 33.5
 4 18 0 1110.09 30.5
 -6 -18 0 24.7 3.7
 6 -18 0 22.4 3
 6 -18 0 34.8 5.3
 6 -18 0 29.3 4.2
 6 -18 0 28.1 5
 6 -18 0 27.9 4.3
 -6 -18 0 24.2 2.3
 -6 -18 0 27.1 3.5
 6 18 0 38.7 5
 -6 18 0 23.4 2.7
 -6 18 0 29.5 3.8
 6 18 0 23.5 2.4
 -6 18 0 32.9 3.8
 6 18 0 24.1 3.7
 -6 18 0 26.5 4.1
 -6 18 0 27 3.5
 6 18 0 29.4 4.5
 6 18 0 26.7 2.4
 -6 18 0 18.4 3.3
 6 18 0 25.4 3.9
 -6 18 0 29.8 3.9
 8 -18 0 23.4 3.5
 8 -18 0 36.5 6
 8 -18 0 33.8 5.2
 -8 -18 0 29.2 2.8
 8 -18 0 30.1 5.5
 8 -18 0 30.3 4.8
 -8 18 0 39.4 4.5
 -8 18 0 29.5 4.4
 -8 18 0 32 3.4
 -8 18 0 33.6 4.2
 -8 18 0 35.9 3.8
 8 18 0 29.4 3
 -8 18 0 36 4
 -8 18 0 35.5 4.5
 8 18 0 32.6 5.3
 8 18 0 31.5 4.6
 10 -18 0 2.7 3.9
 10 -18 0 5.9 3.6
 10 -18 0 3.4 3.9
 10 -18 0 5.3 2.9
 -10 -18 0 9.6 2.4
 10 -18 0 2.6 4.3
 -10 18 0 -0.7 2.7
 -10 18 0 4.7 2.3
 10 18 0 6.2 3.4
 -10 18 0 7.4 3.2
 10 18 0 7.6 3.5
 -10 18 0 3.7 2
 10 18 0 11.9 2.4
 -10 18 0 6.3 2.4
 -10 18 0 7.1 2.6
 -10 18 0 4.1 2.4
 -10 18 0 11.8 3.1
 -12 -18 0 69.19 4.9
 12 -18 0 49.4 5.5
 12 -18 0 67.99 7.8
 12 -18 0 62.29 7.1
 12 -18 0 45.9 7.3
 12 -18 0 49.6 6.7
 -12 18 0 51.39 5.4
 12 18 0 64.29 7.1
 12 18 0 63.69 4.9
 -12 18 0 49 5.3
 12 18 0 57.59 6.4
 -12 18 0 56.29 5.2
 -12 18 0 61.79 6
 -12 18 0 57.49 5.8
 14 -18 0 14.1 5.2
 -14 -18 0 18.6 3.1
 14 -18 0 11 5.7
 14 -18 0 14.8 4
 14 -18 0 7.6 4.5
 14 -18 0 8.5 4.4
 14 18 0 18.9 4.8
 -14 18 0 14.7 4
 14 18 0 18.1 3.3
 -14 18 0 18.5 3.9
 -14 18 0 16.4 3.5
 -14 18 0 14.4 3.6
 -14 18 0 14.3 3.9
 14 18 0 18.5 4.4
 16 -18 0 136.99 11.2
 -16 -18 0 144.89 8.1
 16 -18 0 142.09 11.9
 16 -18 0 142.89 9.7
 16 -18 0 150.28 11.1
 16 -18 0 128.79 10.3
 -16 18 0 137.39 9.3
 -16 18 0 139.49 9.1
 -16 18 0 140.09 8.3
 16 18 0 138.69 8.1
 -16 18 0 133.49 8.5
 16 18 0 132.99 9.5
 -16 18 0 147.69 8.9
 16 18 0 141.59 10.5
 -18 -18 0 110.89 7.9
 18 -18 0 101.29 10.8
 18 -18 0 132.99 10.2
 18 -18 0 111.39 11.7
 18 -18 0 138.39 12.9
 18 -18 0 133.49 12.1
 18 18 0 119.89 8.1
 18 18 0 128.49 10.7
 -18 18 0 106.49 8.7
 -18 18 0 123.69 8
 -18 18 0 105.69 8.6
 -18 18 0 115.69 8.4
 -18 18 0 121.79 8.7
 18 18 0 94.89 8.9
 20 -18 0 16 6
 20 -18 0 14.5 6.2
 -20 -18 0 15.5 4.1
 20 -18 0 23.6 7.3
 20 -18 0 9.8 5.3
 20 -18 0 11.5 6.7
 -20 18 0 17 4.6
 -20 18 0 24.8 4.8
 20 18 0 25.8 4.8
 -20 18 0 28.2 5.6
 20 18 0 21 6.2
 20 18 0 16.5 5.2
 -20 18 0 23.4 4.6
 -20 18 0 31.4 5.4
 22 -18 0 72.69 9
 22 -18 0 68.29 11.1
 -22 -18 0 81.29 7.8
 22 -18 0 68.09 9.7
 22 -18 0 65.69 9.8
 22 -18 0 87.89 11.9
 22 18 0 76.59 7.8
 -22 18 0 54.49 7.3
 -22 18 0 78.69 8.3
 -22 18 0 73.79 7.9
 22 18 0 61.39 8.5
 -22 18 0 66.39 8.2
 -22 18 0 73.69 7.2
 24 -18 0 86.09 11.3
 -24 -18 0 76.09 9
 24 -18 0 83.29 12.4
 24 -18 0 72.19 11.5
 -24 -18 0 71.89 7.7
 24 -18 0 68.49 10.7
 -24 18 0 71.39 8.6
 -24 18 0 58.29 7.5
 -24 18 0 63.39 7.2
 -24 18 0 83.09 8.8
 24 18 0 91.69 8.8
 26 -18 0 69.09 10.8
 -26 -18 0 76.29 8.5
 -26 -18 0 64.69 8.7
 26 -18 0 61.09 11.4
 26 -18 0 65.19 11
 26 -18 0 51.79 11
 -26 18 0 72.99 9.1
 -26 18 0 50.49 7.7
 26 18 0 79.89 8.4
 -1 -19 0 2.4 1.8
 1 -19 0 0.6 1.9
 -1 -19 0 1.3 1.7
 1 -19 0 -2.4 2.7
 1 -19 0 -1 1.4
 -1 -19 0 0.7 2.6
 -1 -19 0 -1 2.4
 1 -19 0 -1.7 2.7
 1 -19 0 0.3 2
 -1 -19 0 1.2 1.3
 1 19 0 -2.5 2.1
 -1 19 0 -2.4 2
 -1 19 0 1.2 2.2
 1 19 0 3.1 2.4
 -1 19 0 -0.1 1
 -1 19 0 0.5 2.4
 1 19 0 0.9 1.1
 1 19 0 -0.1 2
 1 19 0 -0.5 0.9
 -1 19 0 -1.8 2.2
 -1 19 0 1.2 1.3
 -1 19 0 0 1.9
 1 19 0 0.1 2.5
 -3 -19 0 19.1 3.8
 3 -19 0 14.9 3.8
 -3 -19 0 12.1 3.3
 3 -19 0 16.2 3.2
 3 -19 0 17.4 2.4
 -3 -19 0 15.5 1.9
 3 -19 0 17.2 3.1
 -3 -19 0 15.7 2.3
 3 -19 0 12.8 4
 3 19 0 17.8 3.4
 -3 19 0 12.4 2.8
 3 19 0 13.2 1.7
 3 19 0 11.2 3.5
 -3 19 0 13.4 3.2
 3 19 0 19.3 3.4
 -3 19 0 15.3 3.3
 3 19 0 15.1 3.5
 -3 19 0 11.1 3.4
 -3 19 0 15.6 2.1
 3 19 0 13 1.8
 -3 19 0 14.2 3
 -3 19 0 16.6 3.1
 5 -19 0 66.29 7.3
 -5 -19 0 57.79 3.4
 5 -19 0 66.69 6
 5 -19 0 55.39 6.6
 -5 -19 0 67.89 5.2
 -5 -19 0 58.39 5.2
 5 -19 0 68.29 5.7
 5 -19 0 66.89 4.7
 -5 19 0 61.19 5.1
 -5 19 0 59.89 4.9
 -5 19 0 59.39 4.8
 5 19 0 51.19 5.2
 5 19 0 59.29 4
 5 19 0 68.19 6.1
 5 19 0 56.49 6
 -5 19 0 67.39 4.2
 -5 19 0 65.59 5.8
 -5 19 0 60.69 5
 5 19 0 60.49 3.6
 5 19 0 68.89 5.6
 -5 19 0 66.99 5.9
 7 -19 0 223.38 10.8
 7 -19 0 227.48 9.5
 -7 -19 0 200.18 9
 7 -19 0 216.18 11.5
 -7 -19 0 230.48 8
 7 -19 0 204.18 12.1
 7 -19 0 250.67 10.7
 -7 19 0 216.78 10
 -7 19 0 214.78 10.3
 7 19 0 230.18 11.4
 -7 19 0 223.18 9.6
 7 19 0 197.08 10.1
 7 19 0 220.18 10.1
 -7 19 0 209.88 9.7
 -7 19 0 227.68 10.5
 7 19 0 215.08 8.1
 7 19 0 215.68 10.9
 -7 19 0 225.48 8.8
 -7 19 0 222.68 9.6
 -9 -19 0 181.38 7.4
 9 -19 0 154.88 10.9
 9 -19 0 176.08 8.8
 9 -19 0 179.58 9.8
 9 -19 0 201.58 11.4
 9 -19 0 187.78 10.7
 -9 19 0 169.28 8.9
 9 19 0 175.88 10.4
 9 19 0 180.88 9.9
 9 19 0 172.08 7.5
 -9 19 0 175.48 8
 -9 19 0 185.48 8.4
 -9 19 0 169.58 9
 -9 19 0 180.98 8.8
 -9 19 0 196.68 10
 -9 19 0 182.98 8.4
 11 -19 0 184.78 12.3
 11 -19 0 206.38 11.8
 11 -19 0 208.28 12.1
 11 -19 0 181.08 9.7
 11 -19 0 192.78 11.1
 -11 -19 0 199.08 8.4
 -11 19 0 201.28 9.7
 11 19 0 203.98 8.6
 -11 19 0 200.78 9.1
 -11 19 0 209.68 10.3
 11 19 0 200.78 11.3
 11 19 0 213.88 10.9
 -11 19 0 201.98 9.9
 -11 19 0 194.28 10.1
 -13 -19 0 349.07 12.5
 13 -19 0 329.17 16.1
 13 -19 0 332.57 15.7
 13 -19 0 286.57 16.1
 13 -19 0 311.07 13.9
 13 -19 0 340.17 15.3
 -13 19 0 347.47 14
 -13 19 0 309.47 12.9
 13 19 0 336.37 12.6
 13 19 0 333.37 15.6
 13 19 0 319.57 14.5
 -13 19 0 322.17 13.8
 -13 19 0 312.27 13.8
 -13 19 0 320.87 13
 15 -19 0 254.77 12.7
 -15 -19 0 249.18 10.8
 15 -19 0 263.47 14.1
 15 -19 0 262.87 14.7
 15 -19 0 249.68 14.4
 15 -19 0 231.38 14.8
 15 19 0 242.08 13.3
 -15 19 0 247.98 12.1
 -15 19 0 226.98 11.9
 -15 19 0 256.07 11.7
 15 19 0 273.57 13.2
 -15 19 0 247.28 11.5
 15 19 0 268.27 11.3
 -15 19 0 244.48 12.1
 17 -19 0 51.89 8.4
 17 -19 0 35.3 8.1
 17 -19 0 29.5 5.6
 -17 -19 0 53.79 5.7
 17 -19 0 46.1 8.4
 17 -19 0 57.79 8.4
 -17 19 0 41.3 5.5
 -17 19 0 46.7 6.3
 17 19 0 45.8 6.3
 -17 19 0 44.6 6.1
 -17 19 0 51.89 6.5
 -17 19 0 40.8 5.5
 17 19 0 42.1 5.2
 17 19 0 51.79 7.4
 19 -19 0 10.1 5.1
 19 -19 0 17.1 6.8
 19 -19 0 9 5.6
 -19 -19 0 9.7 3.6
 19 -19 0 6.5 6.8
 19 -19 0 6.9 6.5
 -19 19 0 7.4 4
 19 19 0 4.6 4.5
 -19 19 0 8.6 4.4
 -19 19 0 8.9 3.8
 -19 19 0 14.5 4.2
 19 19 0 11.3 3.8
 -19 19 0 8.7 4.2
 19 19 0 8.5 5
 21 -19 0 13.3 6.9
 -21 -19 0 7.8 4
 21 -19 0 16.2 7.7
 21 -19 0 17.7 7.2
 21 -19 0 1.1 6.2
 21 -19 0 14.3 5.6
 21 19 0 8.1 3.8
 -21 19 0 11.4 4.7
 -21 19 0 4.1 4
 21 19 0 7.2 5.5
 -21 19 0 15 4.4
 -21 19 0 22.6 5.4
 -21 19 0 12.7 4.6
 21 19 0 3.6 4.8
 23 -19 0 23.1 6.7
 -23 -19 0 16.9 4.9
 -23 -19 0 10.8 4.7
 23 -19 0 4 7
 23 -19 0 8 5.7
 23 -19 0 1.7 6.9
 23 -19 0 0.5 6
 -23 19 0 12.6 5.3
 -23 19 0 13.3 4.9
 -23 19 0 17.9 4.7
 -23 19 0 13.5 5
 23 19 0 9.9 4.5
 25 -19 0 70.39 11.9
 -25 -19 0 79.49 8.5
 25 -19 0 63.59 11.2
 -25 -19 0 77.79 9.2
 25 -19 0 73.69 11.3
 25 -19 0 81.89 11.9
 25 19 0 73.29 8.4
 -25 19 0 93.29 10
 -25 19 0 100.29 9.6
 -25 19 0 83.39 9
 0 -20 0 1915.51 51.79
 0 -20 0 1933.31 55.39
 0 -20 0 1902.71 54.49
 0 -20 0 1869.81 50.99
 0 20 0 1940.21 54.39
 0 20 0 1905.71 53.59
 0 20 0 1840.42 50.89
 0 20 0 1838.92 53.19
 0 20 0 1870.61 53.49
 0 20 0 1875.31 54.29
 -2 -20 0 910.81 28.4
 2 -20 0 887.51 25.1
 2 -20 0 853.41 29
 -2 -20 0 870.71 24.5
 2 -20 0 846.72 25.9
 2 -20 0 885.81 25.9
 2 -20 0 865.01 28.4
 -2 -20 0 899.11 27.6
 2 20 0 870.51 27.3
 -2 20 0 840.42 24.7
 -2 20 0 855.11 27.6
 2 20 0 866.91 24.5
 2 20 0 874.61 28
 2 20 0 889.81 27.3
 2 20 0 864.21 28
 -2 20 0 845.12 26.9
 -2 20 0 871.01 27.5
 -2 20 0 849.02 27.4
 -2 20 0 827.42 26.7
 -2 20 0 854.81 27.1
 4 -20 0 289.17 11.1
 4 -20 0 270.67 10
 -4 -20 0 291.27 12.1
 4 -20 0 260.77 12.8
 4 -20 0 231.08 12.8
 -4 -20 0 284.57 11.4
 -4 -20 0 272.67 9.1
 4 -20 0 279.77 11.3
 -4 20 0 252.57 11.1
 4 20 0 271.07 9.1
 4 20 0 274.37 12.1
 4 20 0 284.47 11.8
 4 20 0 277.37 11.8
 -4 20 0 258.97 11.3
 -4 20 0 250.47 11
 -4 20 0 248.68 11.7
 4 20 0 271.27 12.3
 -4 20 0 272.27 11.2
 -4 20 0 268.47 11.3
 -4 20 0 257.67 9.5
 6 -20 0 22.4 3.3
 6 -20 0 18.6 4.4
 -6 -20 0 25.7 2.7
 6 -20 0 26.3 5.8
 6 -20 0 26.8 4.7
 6 -20 0 24.3 4
 -6 -20 0 24.1 3.7
 6 20 0 16.5 4.3
 -6 20 0 23 4.3
 -6 20 0 19.2 3.4
 6 20 0 15 3.5
 -6 20 0 17.7 2.7
 -6 20 0 21.2 4.1
 -6 20 0 18.2 3.4
 -6 20 0 23.3 3.9
 6 20 0 21 4.1
 6 20 0 14.8 2.2
 6 20 0 17.9 4.5
 -8 -20 0 11 2.2
 8 -20 0 13.9 4.6
 8 -20 0 12.4 4.9
 8 -20 0 5.4 3.8
 8 -20 0 14 4.2
 8 -20 0 16.5 3.3
 8 20 0 13.6 4.3
 8 20 0 12.5 2.3
 -8 20 0 14.2 2.7
 -8 20 0 16.5 3.3
 8 20 0 14.8 3.9
 -8 20 0 13.7 3.9
 -8 20 0 15 4
 -8 20 0 12.9 3
 -8 20 0 19.2 3.8
 -8 20 0 15.8 3.4
 10 -20 0 71.09 7.8
 10 -20 0 62.59 5.9
 10 -20 0 63.39 7.7
 -10 -20 0 69.79 4.8
 10 -20 0 84.99 9.2
 10 -20 0 70.29 7.1
 10 20 0 63.59 6.6
 -10 20 0 63.09 5.1
 -10 20 0 60.79 5.2
 10 20 0 54.09 6.8
 -10 20 0 71.59 5.7
 -10 20 0 68.39 6.6
 10 20 0 69.09 4.8
 -10 20 0 74.89 6.4
 -10 20 0 62.59 6.1
 12 -20 0 45.8 7.6
 12 -20 0 42.6 5.3
 12 -20 0 49.6 7
 12 -20 0 39.3 6.1
 12 -20 0 19.3 5.9
 -12 -20 0 41 4.1
 12 20 0 47.3 4.5
 -12 20 0 35.6 4.5
 12 20 0 35.5 6
 -12 20 0 24 4.4
 12 20 0 40.7 6
 -12 20 0 32.6 4.7
 -12 20 0 34.5 5
 -12 20 0 35.8 5.3
 14 -20 0 48.9 7.1
 14 -20 0 34.9 5.3
 -14 -20 0 39.2 4.6
 14 -20 0 34.3 6.5
 14 -20 0 36.7 7
 14 -20 0 30.5 7.1
 -14 20 0 33.2 5.1
 14 20 0 37.2 6.6
 14 20 0 36.5 4.4
 -14 20 0 41 5.1
 -14 20 0 38.5 5.7
 -14 20 0 46 5.5
 14 20 0 38.5 5.9
 -14 20 0 41.7 5.8
 16 -20 0 26.8 7.4
 16 -20 0 30.1 6.4
 16 -20 0 35.5 6.9
 -16 -20 0 33.2 4.6
 16 -20 0 19.3 5.1
 16 -20 0 21.4 6.5
 -16 20 0 31.6 5.4
 16 20 0 18.4 4.8
 -16 20 0 31.6 5.2
 16 20 0 37.9 6.7
 -16 20 0 35.9 5
 -16 20 0 29 4.8
 16 20 0 26.3 4.2
 -16 20 0 38.9 5.8
 -18 -20 0 20.9 4.4
 18 -20 0 20.9 7.5
 18 -20 0 19.4 5.6
 18 -20 0 13.5 6.2
 18 -20 0 30.7 7.2
 18 -20 0 21.7 7.2
 18 20 0 22.4 5.5
 18 20 0 18.2 5.6
 -18 20 0 21 4.4
 -18 20 0 20.2 4.5
 -18 20 0 17.6 4.8
 -18 20 0 20 5
 -18 20 0 23.9 5.4
 18 20 0 19.5 4.2
 20 -20 0 52.39 7.6
 20 -20 0 48.5 9
 20 -20 0 40.1 8.1
 -20 -20 0 42.9 5.8
 20 -20 0 42.9 9.6
 20 -20 0 49.9 9.2
 -20 20 0 44.1 6.2
 20 20 0 43.4 7.5
 20 20 0 50.89 6.4
 -20 20 0 37 6.1
 20 20 0 37.9 6.7
 -20 20 0 39.5 6.6
 -20 20 0 46.3 6.2
 -20 20 0 47.9 6.9
 22 -20 0 6.1 5.5
 22 -20 0 2.5 6.4
 -22 -20 0 2.1 4
 22 -20 0 12.8 7.4
 22 -20 0 8.9 7.6
 22 -20 0 2.1 7.5
 22 20 0 6 5.2
 -22 20 0 6.7 5
 -22 20 0 5.6 4.7
 -22 20 0 14.2 5
 -22 20 0 3.5 4.4
 -22 20 0 4.8 4.2
 22 20 0 8.8 4.9
 22 20 0 7.2 4
 24 -20 0 199.18 15.8
 -24 -20 0 179.48 11.8
 -24 -20 0 150.88 12.7
 24 -20 0 152.38 16.1
 24 -20 0 157.08 16.7
 24 -20 0 158.08 15.4
 -24 20 0 159.08 11.9
 -24 20 0 183.98 12
 24 20 0 169.78 11.5
 -24 20 0 175.88 10.8
 -24 20 0 171.58 12.2
 1 -21 0 16.1 4.2
 1 -21 0 14 4.3
 -1 -21 0 10 3.8
 -1 -21 0 7.9 1.9
 1 -21 0 14.4 2.3
 -1 -21 0 5.3 3.3
 1 -21 0 6.1 3.5
 -1 21 0 10.1 3.2
 -1 21 0 11.5 1.9
 -1 21 0 15.4 3.3
 -1 21 0 10.4 3.7
 1 21 0 10.7 1.9
 1 21 0 13.1 3.3
 1 21 0 11.5 3.5
 -1 21 0 12.7 3.3
 1 21 0 12.3 3.9
 -1 21 0 11.3 3.4
 1 21 0 12.8 3.5
 -1 21 0 9.1 3.1
 -3 -21 0 10.8 2.1
 3 -21 0 11.6 3
 3 -21 0 15.4 4.4
 3 -21 0 9.2 3.4
 3 -21 0 9.4 2.4
 3 -21 0 6.7 4
 -3 -21 0 16.3 3.6
 -3 -21 0 20.8 4.5
 -3 21 0 13.8 3.3
 3 21 0 13.4 4.1
 3 21 0 11.8 2
 -3 21 0 9.8 3
 -3 21 0 11 3.7
 3 21 0 10.3 3.5
 -3 21 0 12.8 2.2
 3 21 0 13.2 3.3
 -3 21 0 8.9 3
 -3 21 0 12.9 3.7
 3 21 0 6.2 3.2
 -3 21 0 11.5 3.6
 -5 -21 0 118.89 5.5
 5 -21 0 118.99 6.5
 5 -21 0 129.69 8.1
 -5 -21 0 125.59 7.5
 5 -21 0 129.39 7.6
 5 -21 0 122.29 9.4
 -5 -21 0 120.29 8
 5 -21 0 124.39 8.7
 5 21 0 117.59 7.4
 -5 21 0 125.39 8
 -5 21 0 120.19 6
 -5 21 0 137.19 7.7
 -5 21 0 133.69 8.4
 -5 21 0 116.39 7.1
 -5 21 0 135.39 7.7
 5 21 0 119.69 8.5
 -5 21 0 126.39 7.4
 5 21 0 129.29 8.2
 5 21 0 138.19 8.7
 5 21 0 117.39 5.5
 7 -21 0 104.09 8.1
 7 -21 0 109.59 8.6
 7 -21 0 102.09 7.6
 7 -21 0 109.59 9.5
 -7 -21 0 115.99 5.5
 7 -21 0 104.49 6.7
 7 21 0 119.69 8.5
 -7 21 0 124.29 7.2
 -7 21 0 112.09 7.1
 -7 21 0 113.49 7.8
 -7 21 0 113.49 8
 7 21 0 119.09 8.1
 7 21 0 110.49 7.3
 7 21 0 121.89 8.6
 7 21 0 112.89 5.6
 -7 21 0 112.89 6.1
 -7 21 0 109.89 6.8
 9 -21 0 190.48 11.5
 -9 -21 0 187.68 7.9
 9 -21 0 190.08 9.4
 9 -21 0 192.58 10.5
 9 -21 0 194.28 11.3
 9 -21 0 219.58 13
 -9 21 0 191.78 8.7
 -9 21 0 206.88 10.5
 -9 21 0 201.68 9.7
 -9 21 0 181.58 9.1
 -9 21 0 189.88 9.1
 -9 21 0 184.98 10
 -9 21 0 206.28 10.7
 9 21 0 182.08 11.1
 9 21 0 191.98 10.4
 9 21 0 191.08 8.2
 -11 -21 0 459.35 15.6
 11 -21 0 488.25 21.3
 11 -21 0 436.76 19.5
 11 -21 0 517.65 19.5
 11 -21 0 459.45 19.2
 11 -21 0 440.06 17.2
 -11 21 0 483.35 18.6
 11 21 0 484.45 16
 -11 21 0 470.55 17.9
 -11 21 0 470.55 16.5
 11 21 0 467.05 18.7
 11 21 0 467.05 19.4
 -11 21 0 463.05 17.9
 -11 21 0 457.45 17.2
 13 -21 0 251.67 15.4
 13 -21 0 249.28 14.3
 13 -21 0 269.57 14.2
 -13 -21 0 272.27 11
 13 -21 0 243.88 12.4
 13 -21 0 270.47 14.6
 -13 21 0 260.27 11.6
 -13 21 0 272.97 12.8
 13 21 0 264.47 14
 13 21 0 281.07 13.7
 -13 21 0 252.77 11.7
 13 21 0 270.67 11.2
 -13 21 0 250.37 12.9
 -13 21 0 258.57 12.2
 -15 -21 0 33.9 4.4
 15 -21 0 33.9 6.5
 15 -21 0 25.5 7.5
 15 -21 0 29.9 7.5
 15 -21 0 31.7 6.8
 15 -21 0 21.9 5.1
 -15 21 0 31.5 5.5
 15 21 0 31.3 5.8
 -15 21 0 43 6
 -15 21 0 30.4 4.6
 15 21 0 38.9 4.9
 15 21 0 33.5 6.4
 -15 21 0 28.6 4.8
 -15 21 0 38.7 5.9
 17 -21 0 27 7.4
 17 -21 0 33.8 7.4
 17 -21 0 19.5 7.4
 -17 -21 0 27.2 4.5
 17 -21 0 16.3 5.1
 17 -21 0 26.3 7.4
 17 21 0 35.2 6.3
 -17 21 0 31.6 5.7
 17 21 0 28.7 6.4
 -17 21 0 23.3 4.8
 -17 21 0 24.4 4.7
 -17 21 0 44.7 6.3
 17 21 0 30.3 4.6
 -17 21 0 38.2 6
 19 -21 0 -3.4 6
 19 -21 0 -0.2 5.5
 -19 -21 0 1.4 3.1
 19 -21 0 0.7 6.1
 19 -21 0 -10.9 5.8
 19 -21 0 -2.8 4
 -19 21 0 -3.3 3.7
 19 21 0 0.4 4.4
 -19 21 0 -1.9 3.9
 -19 21 0 -0.3 4.2
 19 21 0 -2 3.7
 19 21 0 1.8 3.2
 -19 21 0 5 3.9
 -19 21 0 -0.1 3.5
 -21 -21 0 4.7 3.7
 21 -21 0 2.2 7.2
 21 -21 0 -4.3 4.7
 21 -21 0 -2.2 5.9
 21 -21 0 1.5 5.2
 21 -21 0 6.2 7
 -21 21 0 5.5 4.1
 21 21 0 1.6 4.8
 21 21 0 -2.4 4.3
 -21 21 0 3.5 4.4
 -21 21 0 0.9 3.8
 21 21 0 0.9 3.4
 -21 21 0 4.4 4.3
 -21 21 0 2.5 4.2
 -23 -21 0 46.9 6.6
 23 -21 0 44 9.6
 23 -21 0 36.2 7.7
 23 -21 0 37.7 9
 -23 -21 0 49.2 7.7
 23 -21 0 44.2 9.9
 23 -21 0 34.1 9.2
 23 21 0 48 6.7
 -23 21 0 46 7.3
 -23 21 0 65.89 7.2
 -23 21 0 67.39 8
 -23 21 0 53.69 7.9
 -25 21 0 72.69 8.5
 0 -22 0 1735.13 48.6
 0 -22 0 1841.22 53.39
 0 -22 0 1767.52 52.19
 0 22 0 1798.02 52.29
 0 22 0 1747.53 48.4
 0 22 0 1757.82 52.19
 0 22 0 1833.22 51.49
 0 22 0 1766.82 51.39
 -2 -22 0 824.52 27.7
 2 -22 0 839.62 28.8
 2 -22 0 843.22 27.9
 -2 -22 0 858.01 23.8
 2 -22 0 800.52 24.2
 -2 -22 0 844.82 27
 2 22 0 794.22 26.3
 2 22 0 789.02 27.2
 -2 22 0 824.12 26.9
 -2 22 0 834.02 26.2
 -2 22 0 809.82 26.1
 -2 22 0 819.02 27.3
 2 22 0 818.62 26.6
 2 22 0 796.72 23.6
 -2 22 0 780.72 26.1
 -2 22 0 820.52 23.9
 -2 22 0 830.32 26.6
 2 22 0 814.82 27.4
 4 -22 0 107.69 7.4
 4 -22 0 103.19 9
 4 -22 0 105.89 6.2
 -4 -22 0 111.09 8.5
 -4 -22 0 122.09 7.7
 4 -22 0 114.09 8.4
 4 22 0 111.09 7.8
 4 22 0 115.69 5.4
 -4 22 0 111.09 5.7
 -4 22 0 113.99 7.9
 -4 22 0 96.79 7.2
 -4 22 0 108.79 7.5
 -4 22 0 115.59 8.1
 4 22 0 108.39 7.6
 4 22 0 121.99 8.2
 4 22 0 106.59 8
 -4 22 0 126.99 7.6
 -4 22 0 103.69 7.3
 6 -22 0 3.6 4.2
 -6 -22 0 1 1.8
 6 -22 0 1.9 2.9
 -6 -22 0 2.9 2.9
 6 -22 0 6.7 4
 6 -22 0 7.6 2.6
 -6 22 0 -2.5 2.3
 -6 22 0 5.4 3
 -6 22 0 4.1 2.9
 6 22 0 4.7 3.1
 -6 22 0 1.2 1.7
 6 22 0 2.5 3.4
 6 22 0 -4.9 3.2
 -6 22 0 0.6 3
 -6 22 0 -3.9 2.3
 -6 22 0 1.5 2.3
 6 22 0 10 3.6
 6 22 0 6 1.9
 8 -22 0 4.2 2.6
 8 -22 0 8 4.9
 8 -22 0 9.2 4.6
 8 -22 0 3.3 3.4
 8 -22 0 2.9 3.8
 -8 -22 0 2.7 1.7
 8 22 0 2.6 1.8
 8 22 0 -2.5 3.1
 -8 22 0 2.8 2
 -8 22 0 3.8 2.6
 -8 22 0 0.9 2.6
 -8 22 0 -3 3
 -8 22 0 0.6 2.5
 -8 22 0 -0.1 2.9
 -8 22 0 1.6 2.8
 8 22 0 -2 2.9
 10 -22 0 12.9 5.8
 -10 -22 0 15.6 2.9
 10 -22 0 13.9 3.7
 10 -22 0 18.3 5.3
 10 -22 0 21.9 5.7
 10 -22 0 15.3 4.8
 -10 22 0 22.5 4.6
 10 22 0 16.1 4.3
 -10 22 0 18.5 3.3
 -10 22 0 23.6 4.8
 10 22 0 14.7 2.8
 -10 22 0 17.9 4
 10 22 0 20.8 5.2
 -10 22 0 13.5 3.9
 12 -22 0 -4.6 4.6
 12 -22 0 3.3 3.3
 12 -22 0 4.4 4.4
 -12 -22 0 0.4 1.9
 12 -22 0 -2.7 4.8
 12 -22 0 -2.6 4
 12 22 0 3.1 3.8
 -12 22 0 -2.1 2.8
 -12 22 0 -3.3 3.1
 -12 22 0 4.7 3.3
 -12 22 0 -0.1 2.3
 12 22 0 3 2.3
 12 22 0 9.9 4.6
 -12 22 0 -2.8 3.4
 14 -22 0 9.4 5.9
 14 -22 0 18.7 6.4
 14 -22 0 11.1 4.2
 14 -22 0 1.5 5.8
 14 -22 0 7.5 4.9
 -14 -22 0 12.5 3.2
 14 22 0 8.9 2.9
 -14 22 0 11.7 3.4
 -14 22 0 9.2 4.6
 14 22 0 21.4 5.6
 14 22 0 6.7 4.1
 -14 22 0 9.3 4.2
 -14 22 0 9.3 4
 -14 22 0 12 3.8
 -16 -22 0 41.9 5.1
 16 -22 0 36.3 8.5
 16 -22 0 45.1 8.6
 16 -22 0 41.7 7.9
 16 -22 0 33.4 7.1
 16 -22 0 40.6 6.5
 -16 22 0 35.3 5.1
 -16 22 0 33 5.7
 -16 22 0 29.4 5.3
 16 22 0 44.5 5.2
 16 22 0 43.8 7.1
 -16 22 0 44.9 5.5
 -16 22 0 35.8 6.3
 16 22 0 43.8 6.6
 18 -22 0 318.27 18.7
 18 -22 0 304.67 15.9
 -18 -22 0 301.57 13.7
 18 -22 0 319.57 19.3
 18 -22 0 303.57 18.2
 18 -22 0 303.77 17.4
 -18 22 0 290.37 14.7
 -18 22 0 307.17 14.4
 18 22 0 301.07 13.8
 -18 22 0 309.97 14.9
 18 22 0 301.77 15.8
 18 22 0 303.67 17
 -18 22 0 293.77 14
 -18 22 0 323.97 15.4
 20 -22 0 43.6 9.2
 20 -22 0 53.39 10.5
 -20 -22 0 35.3 5.7
 20 -22 0 42 7.4
 20 -22 0 26.4 9
 20 -22 0 46.4 9
 -20 22 0 47 6.4
 20 22 0 39.7 7.7
 -20 22 0 49.9 7.3
 -20 22 0 33.5 6.2
 -20 22 0 54.99 7.4
 20 22 0 47.4 6.4
 20 22 0 49.7 7.6
 -20 22 0 40.1 6
 22 -22 0 8.9 5.8
 22 -22 0 5.4 8
 22 -22 0 5.8 6.1
 22 -22 0 -5.1 7
 -22 -22 0 2.4 4.1
 22 -22 0 7 6.9
 -22 22 0 7.3 4.5
 -22 22 0 3.8 4.9
 22 22 0 -1.7 5.7
 22 22 0 3.5 5.3
 -22 22 0 3.7 4.3
 22 22 0 2.3 3.7
 -22 22 0 7.5 4.6
 -22 22 0 -2 4.6
 24 -22 0 146.49 16.3
 24 -22 0 122.59 14
 24 -22 0 147.29 15.7
 -24 22 0 161.38 11.6
 -24 22 0 171.78 12.3
 -24 22 0 185.58 11.4
 1 -23 0 -3.8 3.3
 1 -23 0 2.1 2
 -1 -23 0 3.5 4.1
 -1 -23 0 -1.5 3.1
 -1 -23 0 0.5 1.9
 1 -23 0 2.8 3.9
 1 23 0 2.7 2.7
 1 23 0 0.3 3.3
 1 23 0 -0.2 1.5
 1 23 0 1.8 3.3
 -1 23 0 2.1 2.7
 -1 23 0 0.7 2.5
 -1 23 0 0.3 3.4
 1 23 0 1.1 3
 -1 23 0 2.1 3.3
 -1 23 0 0.9 1.6
 -3 -23 0 -0.2 3.1
 -3 -23 0 -3.3 3.6
 3 -23 0 5.9 2.4
 3 -23 0 -0.8 4.4
 -3 -23 0 -2 1.6
 3 -23 0 5.9 3.8
 3 23 0 1.5 3.1
 -3 23 0 3.9 2.9
 -3 23 0 8 3.6
 -3 23 0 4 1.9
 3 23 0 2.8 3.2
 3 23 0 2 2.9
 3 23 0 3.5 1.7
 -3 23 0 1.2 2.7
 -3 23 0 5.5 3.2
 3 23 0 4.3 3.5
 -3 23 0 -2.1 2.4
 -3 23 0 0.9 3.3
 5 -23 0 45.3 4.4
 -5 -23 0 50.69 5.7
 -5 -23 0 38.5 5.6
 5 -23 0 36.7 6.2
 5 -23 0 38.9 7.2
 -5 -23 0 41.9 3.7
 5 23 0 33.4 5.5
 5 23 0 36.6 5.3
 -5 23 0 36.4 5.2
 -5 23 0 51.89 5.7
 -5 23 0 44.5 5.9
 -5 23 0 33.5 5
 -5 23 0 37.6 4.8
 5 23 0 46 5.9
 -5 23 0 42.7 4
 5 23 0 30.1 5.3
 5 23 0 40 3.6
 7 -23 0 145.59 9.3
 -7 -23 0 160.68 6.9
 7 -23 0 161.38 10.6
 7 -23 0 152.68 11.4
 7 -23 0 151.38 8.3
 -7 23 0 148.19 8.7
 -7 23 0 138.29 8.7
 7 23 0 164.88 9.8
 -7 23 0 163.98 7.7
 -7 23 0 153.28 8.6
 -7 23 0 168.58 9.7
 7 23 0 154.48 7
 7 23 0 161.38 10
 7 23 0 154.38 10.6
 -7 23 0 149.69 9.7
 -7 23 0 150.28 8.6
 7 23 0 159.08 9.5
 9 -23 0 292.07 13.9
 9 -23 0 281.67 12.3
 9 -23 0 288.37 13.6
 9 -23 0 266.47 14.5
 9 -23 0 293.07 16.1
 -9 -23 0 291.97 10.7
 9 23 0 271.07 14.2
 -9 23 0 272.37 13.4
 -9 23 0 274.07 13.4
 9 23 0 273.97 10.7
 9 23 0 285.17 13.6
 -9 23 0 284.07 12.9
 -9 23 0 272.77 12.4
 -9 23 0 270.77 11.3
 11 -23 0 269.77 16.3
 11 -23 0 262.37 13.5
 11 -23 0 263.47 15
 -11 -23 0 256.37 10.3
 11 -23 0 253.07 12.2
 11 -23 0 237.18 13.5
 -11 23 0 239.38 12.6
 11 23 0 266.97 14.2
 -11 23 0 235.48 10.9
 -11 23 0 267.97 11.9
 -11 23 0 242.38 12.5
 11 23 0 252.27 12.9
 -11 23 0 246.38 12.7
 11 23 0 248.88 10.5
 13 -23 0 206.98 13.5
 13 -23 0 224.38 12.8
 13 -23 0 216.88 14.2
 13 -23 0 215.28 11.9
 13 -23 0 179.78 14.4
 -13 -23 0 225.98 10
 13 23 0 204.58 13
 13 23 0 228.78 10.2
 -13 23 0 210.58 11.9
 -13 23 0 208.28 12
 13 23 0 228.48 12.8
 -13 23 0 222.38 10.7
 -13 23 0 224.18 11.3
 -13 23 0 219.08 11.8
 15 -23 0 51.99 7
 15 -23 0 67.89 9.2
 15 -23 0 63.69 8.6
 15 -23 0 62.69 9.1
 15 -23 0 57.99 10
 -15 -23 0 70.99 6.4
 15 23 0 73.79 6.4
 -15 23 0 57.39 7
 15 23 0 67.89 8.5
 15 23 0 67.99 8.1
 -15 23 0 65.49 6.9
 -15 23 0 66.19 6.6
 -15 23 0 62.79 7.7
 -15 23 0 62.89 7.4
 17 -23 0 31.7 7.4
 17 -23 0 26.5 8.2
 -17 -23 0 24.9 4.6
 17 -23 0 21.7 7.9
 17 -23 0 15.3 6.6
 17 -23 0 28 6.2
 -17 23 0 25 4.8
 -17 23 0 19 5.3
 -17 23 0 25.8 5.8
 17 23 0 30.3 5.8
 -17 23 0 22.2 5.3
 17 23 0 29.6 4.7
 -17 23 0 18.2 4.6
 17 23 0 28.9 6.7
 -19 -23 0 3.5 3.6
 19 -23 0 8.2 6.4
 19 -23 0 7.3 6.8
 19 -23 0 5.4 6.4
 19 -23 0 0.8 7.1
 19 -23 0 -3.1 4.9
 19 23 0 5.4 3.7
 -19 23 0 1.7 4.1
 -19 23 0 6.1 4.8
 -19 23 0 0.4 3.9
 19 23 0 8.1 5.4
 -19 23 0 0.9 4.5
 19 23 0 5.3 5.4
 -19 23 0 7.2 3.9
 21 -23 0 3.3 5.7
 21 -23 0 5.8 7.6
 21 -23 0 -3 7.3
 -21 -23 0 9.9 4.4
 21 -23 0 8.4 6.7
 21 -23 0 10.8 6.7
 -21 23 0 5 4.6
 21 23 0 0 3.7
 21 23 0 13.5 6.2
 21 23 0 7.3 5.4
 -21 23 0 2.5 3.9
 -21 23 0 8.3 5.1
 -21 23 0 3.9 4.2
 -21 23 0 7.6 4.5
 23 -23 0 68.09 10.2
 23 -23 0 67.99 13
 -23 -23 0 61.69 7.5
 -23 -23 0 70.99 13.9
 23 -23 0 72.09 12.3
 23 -23 0 69.79 9.7
 23 -23 0 71.59 11.8
 -23 23 0 59.49 8.5
 -23 23 0 74.69 10.6
 -23 23 0 84.89 8.6
 -23 23 0 84.69 9.1
 0 -24 0 790.82 23.9
 0 -24 0 836.22 28.7
 0 -24 0 823.32 27.7
 0 24 0 783.22 23.5
 0 24 0 805.52 27.6
 0 24 0 816.22 26.5
 0 24 0 790.32 26.5
 0 24 0 766.72 27.1
 2 -24 0 715.23 26.3
 -2 -24 0 710.33 25.5
 2 -24 0 715.93 25.3
 -2 -24 0 695.53 21
 -2 -24 0 722.43 24.5
 2 -24 0 678.03 21.4
 -2 24 0 693.03 21
 -2 24 0 658.13 23.5
 2 24 0 717.73 24.1
 -2 24 0 654.73 23.2
 -2 24 0 650.73 24.5
 2 24 0 739.43 25.2
 2 24 0 693.13 23.8
 -2 24 0 681.63 24.2
 2 24 0 731.53 25.2
 2 24 0 684.03 20.7
 -4 -24 0 64.49 6.7
 4 -24 0 60.79 5.2
 4 -24 0 59.99 7.5
 -4 -24 0 56.69 4.3
 4 -24 0 49.6 7.5
 -4 -24 0 71.39 7.3
 -4 24 0 65.09 6.5
 -4 24 0 61.39 4.6
 4 24 0 63.39 7.4
 4 24 0 60.19 4.2
 4 24 0 69.99 7
 4 24 0 62.89 7.1
 -4 24 0 51.99 6.2
 4 24 0 61.09 6.5
 -4 24 0 54.89 5.7
 -4 24 0 52.39 5.9
 -4 24 0 56.49 6.1
 -4 24 0 49.2 6.5
 6 -24 0 20.5 5.3
 6 -24 0 30.7 6.6
 -6 -24 0 21.7 2.9
 6 -24 0 17.8 3.3
 -6 24 0 20.6 4.4
 -6 24 0 21.9 3.1
 -6 24 0 22 4.4
 6 24 0 18.9 5
 6 24 0 12.6 3.9
 -6 24 0 21.9 4.9
 6 24 0 18.6 4.7
 -6 24 0 23.1 4.5
 -6 24 0 30.3 4.6
 6 24 0 20.4 2.8
 6 24 0 26 5.4
 8 -24 0 -0.1 3.9
 -8 -24 0 3.9 2.1
 8 -24 0 1.9 4.8
 8 -24 0 4.3 2.9
 8 24 0 4.9 2.1
 8 24 0 -1.3 2.9
 -8 24 0 0.9 2.8
 -8 24 0 -1.6 3.1
 -8 24 0 0.1 3.6
 -8 24 0 6.8 3
 -8 24 0 2 2.2
 8 24 0 4.7 4
 10 -24 0 5.1 5.5
 10 -24 0 -3 6.7
 10 -24 0 9.7 7.5
 10 -24 0 6.7 3.4
 10 -24 0 4.5 4.6
 -10 -24 0 7.6 2.7
 -10 24 0 6.3 4
 10 24 0 8.2 5.2
 -10 24 0 1.3 3.9
 -10 24 0 4.8 3.4
 -10 24 0 3.2 2.6
 10 24 0 17.2 4.8
 -10 24 0 2.9 2.9
 10 24 0 11.4 2.8
 12 -24 0 97.79 9.9
 -12 -24 0 105.69 6.7
 12 -24 0 102.49 9.5
 12 -24 0 98.09 10.8
 12 -24 0 106.29 8.6
 12 -24 0 97.69 11.8
 -12 24 0 87.29 7.4
 12 24 0 112.19 9
 12 24 0 101.79 9.5
 -12 24 0 111.99 7.5
 -12 24 0 106.89 9
 -12 24 0 82.99 8.1
 12 24 0 112.39 7
 -12 24 0 101.79 8.6
 14 -24 0 3 4.6
 14 -24 0 18.5 6.2
 -14 -24 0 11.4 3.2
 14 -24 0 5.6 4
 14 -24 0 16.1 6.7
 14 -24 0 13 7
 -14 24 0 17.3 3.9
 14 24 0 7.6 3.1
 -14 24 0 13.1 4.2
 14 24 0 3.4 4.6
 -14 24 0 12.9 4.5
 -14 24 0 11.8 4.6
 -14 24 0 9.2 4.7
 14 24 0 6.3 4.2
 16 -24 0 51.99 9.6
 16 -24 0 57.89 9.8
 16 -24 0 43.2 8.6
 16 -24 0 54.99 8.4
 16 -24 0 49.99 7.1
 -16 -24 0 50.09 5.6
 16 24 0 61.79 8.1
 -16 24 0 50.99 6.7
 -16 24 0 66.99 6.9
 16 24 0 53.29 5.8
 16 24 0 52.29 8.1
 -16 24 0 59.69 7.5
 -16 24 0 65.99 8.1
 -16 24 0 51.89 7.1
 18 -24 0 138.89 14.2
 18 -24 0 148.59 12.3
 -18 -24 0 134.49 9.5
 18 -24 0 147.49 12.9
 18 -24 0 133.19 13.4
 18 -24 0 128.39 14.6
 18 24 0 157.78 9.8
 18 24 0 130.99 11.1
 -18 24 0 154.38 11
 -18 24 0 155.48 11.8
 18 24 0 120.39 11.5
 -18 24 0 146.19 10.9
 -18 24 0 143.59 10.1
 -18 24 0 153.98 10.2
 20 -24 0 2.2 8.3
 20 -24 0 6.2 5.5
 20 -24 0 17.5 7.8
 20 -24 0 3.6 7.3
 -20 -24 0 5.4 3.9
 20 -24 0 2.2 6.4
 20 24 0 -0.6 3.7
 -20 24 0 3.9 4.4
 -20 24 0 5.1 4.7
 20 24 0 3.1 4.6
 -20 24 0 -0.3 3.9
 20 24 0 4.7 5.3
 -20 24 0 12.5 5.3
 -20 24 0 4.8 4.1
 22 -24 0 16.9 7.8
 22 -24 0 31.4 8.8
 22 -24 0 30.5 9.7
 -22 -24 0 12.3 5.1
 22 -24 0 9.3 8.6
 22 -24 0 27.9 7.1
 22 24 0 24 8
 22 24 0 31.4 7.6
 -22 24 0 25.1 5.8
 -22 24 0 24.2 6.2
 -22 24 0 20.2 6.1
 22 24 0 23.2 7.8
 -22 24 0 23 6.8
 -22 24 0 25.2 6.1
 1 -25 0 1.7 3.8
 -1 -25 0 -1.5 1.7
 1 -25 0 1.1 2
 -1 -25 0 -0.2 4.3
 1 -25 0 -0.7 3.9
 -1 -25 0 -2.4 3.3
 -1 25 0 3.8 3.1
 1 25 0 4.2 3.3
 -1 25 0 -1.7 3.2
 1 25 0 2 1.7
 1 25 0 1.6 3.3
 1 25 0 -10.4 2.7
 1 25 0 6.9 3.4
 -1 25 0 3.4 3.9
 -1 25 0 -3.9 2.5
 -1 25 0 -2.1 1.6
 3 -25 0 1 4.8
 -3 -25 0 2.1 1.9
 3 -25 0 2.6 2.4
 -3 -25 0 10.5 4.7
 3 -25 0 6.5 4.5
 -3 -25 0 4.9 3.9
 -3 25 0 1.9 3.3
 -3 25 0 3.6 3.8
 3 25 0 -1.9 3.6
 -3 25 0 1.1 3.3
 3 25 0 0 3.1
 -3 25 0 0.9 3.5
 -3 25 0 4.2 2.1
 3 25 0 2.3 3.6
 3 25 0 0.5 1.6
 -3 25 0 5.4 3.2
 3 25 0 3.5 3.9
 -3 25 0 0.8 2.9
 -5 -25 0 9 2.4
 5 -25 0 13.4 5
 5 -25 0 12.3 3.2
 5 -25 0 18.1 5.8
 5 25 0 12 3.9
 -5 25 0 11.8 2.6
 -5 25 0 14.3 4.1
 5 25 0 11.7 4.4
 -5 25 0 14.7 3.7
 -5 25 0 11.5 4.6
 5 25 0 15.5 4.7
 5 25 0 8.5 4.1
 -5 25 0 13.8 4
 5 25 0 9.3 2.3
 -5 25 0 12 4.3
 -5 25 0 13.4 3.9
 -7 -25 0 52.39 4.4
 7 -25 0 50.79 8
 7 -25 0 55.69 8.1
 7 -25 0 43.1 5
 7 25 0 57.29 7
 7 25 0 52.19 7.3
 -7 25 0 50.29 6.4
 7 25 0 49.1 4.5
 -7 25 0 40.2 6.2
 -7 25 0 46.1 6.3
 7 25 0 45.5 6.8
 -7 25 0 48.1 5.7
 -7 25 0 52.59 4.9
 7 25 0 55.89 6.9
 9 -25 0 249.88 11.9
 9 -25 0 260.77 14.7
 9 -25 0 277.17 16.4
 -9 -25 0 246.18 10.2
 9 25 0 265.27 14.6
 -9 25 0 248.58 12.5
 9 25 0 243.18 10.3
 -9 25 0 257.27 11
 9 25 0 262.47 13.4
 -9 25 0 232.18 11.7
 -9 25 0 241.28 13.2
 -9 25 0 248.78 12.7
 11 -25 0 134.49 12.8
 11 -25 0 143.39 11.6
 11 -25 0 147.39 9.7
 -11 -25 0 153.28 7.9
 -11 25 0 141.69 10.5
 -11 25 0 153.78 8.7
 11 25 0 144.59 11.3
 -11 25 0 148.29 9.6
 11 25 0 171.28 11.3
 11 25 0 159.98 8.2
 -11 25 0 159.58 10.5
 13 -25 0 149.99 10.4
 -13 -25 0 132.69 8.1
 13 -25 0 169.98 12.8
 13 -25 0 134.09 14.1
 -13 25 0 131.69 10.2
 -13 25 0 167.38 9.4
 -13 25 0 162.88 10.7
 -13 25 0 128.99 9
 -13 25 0 136.79 10.3
 13 25 0 143.79 10.9
 13 25 0 156.18 12.3
 13 25 0 148.59 8.4
 15 -25 0 122.99 12.9
 -15 -25 0 124.99 8.2
 15 -25 0 111.69 9.9
 15 -25 0 110.89 11.5
 15 -25 0 116.09 13.4
 -15 25 0 113.99 8.8
 15 25 0 121.89 8.3
 -15 25 0 135.69 10.1
 -15 25 0 115.19 9.9
 15 25 0 120.59 10.8
 15 25 0 123.09 10.1
 -15 25 0 110.19 9
 -15 25 0 115.79 10
 17 -25 0 37.7 9.5
 -17 -25 0 34.9 5.4
 17 -25 0 20.6 10.7
 17 -25 0 20.7 6.1
 17 -25 0 33.2 8.6
 17 -25 0 25.7 7.9
 -17 25 0 44.6 7.1
 -17 25 0 29.6 6
 -17 25 0 32 6.7
 17 25 0 32.8 5.1
 17 25 0 31.8 7.3
 17 25 0 30.7 6.5
 -17 25 0 48.4 6.3
 -17 25 0 32.2 6.6
 19 -25 0 2.5 5.1
 19 -25 0 4.3 7.5
 19 -25 0 2.7 8.3
 19 -25 0 -5.9 6.7
 19 -25 0 2.2 7.2
 -19 -25 0 0.1 3.4
 19 25 0 1.3 3.3
 19 25 0 1.1 5.5
 -19 25 0 0.3 4.4
 19 25 0 2.8 4.6
 -19 25 0 4.3 4.6
 -19 25 0 -3.8 4.4
 -19 25 0 4.3 3.9
 -19 25 0 -7.3 4.5
 21 -25 0 3.3 8.9
 21 -25 0 5.4 5.7
 21 -25 0 12.2 8
 21 -25 0 3.9 8.5
 -21 -25 0 3 4.1
 21 -25 0 2.9 8.2
 -21 25 0 4.8 5.6
 -21 25 0 3.2 5.2
 -21 25 0 10.7 4.9
 -21 25 0 1.7 4.8
 -21 25 0 6.9 4.9
 21 25 0 2.3 4.2
 21 25 0 5.6 5.6
 21 25 0 5.8 5.5
 0 -26 0 358.26 15.8
 0 -26 0 293.57 16.1
 0 -26 0 320.37 11.8
 0 26 0 306.27 15.2
 0 26 0 290.07 14.2
 0 26 0 331.97 14.2
 0 26 0 312.57 11.5
 0 26 0 336.17 15
 2 -26 0 416.46 20.7
 -2 -26 0 485.65 16
 2 -26 0 468.55 16.3
 -2 -26 0 515.05 20.6
 2 -26 0 487.35 20.2
 -2 -26 0 464.15 19.3
 2 26 0 475.85 19.9
 -2 26 0 480.65 19.1
 2 26 0 475.05 15.6
 2 26 0 515.25 19.2
 -2 26 0 495.55 15.9
 -2 26 0 456.35 19.5
 2 26 0 477.55 19.6
 -2 26 0 462.05 18.7
 -2 26 0 476.05 18.3
 2 26 0 501.55 19.2
 4 -26 0 340.17 16.6
 -4 -26 0 352.06 12.2
 4 -26 0 351.06 18.2
 4 -26 0 330.57 13
 4 26 0 333.77 16
 4 26 0 341.57 12
 -4 26 0 322.57 15.7
 -4 26 0 318.37 14.7
 -4 26 0 327.77 12.2
 4 26 0 363.16 15.5
 -4 26 0 318.37 14.2
 4 26 0 345.47 15.2
 -4 26 0 311.87 14.8
 -4 26 0 324.67 14.5
 4 26 0 327.37 15.8
 -4 26 0 322.77 14.1
 6 -26 0 5.4 3
 6 -26 0 0.5 4.7
 6 -26 0 -3.7 5.4
 -6 -26 0 2.6 2.1
 6 26 0 0.3 4.2
 6 26 0 -0.3 3.7
 6 26 0 0 1.9
 -6 26 0 7 3.7
 -6 26 0 4.5 2.4
 -6 26 0 1 3.5
 6 26 0 4.9 3.7
 -6 26 0 1.9 2.8
 6 26 0 1.7 3.4
 -6 26 0 -1.4 3.2
 -6 26 0 -1.7 3.5
 -6 26 0 3.3 4.2
 8 -26 0 6.2 3.3
 -8 -26 0 6.9 2.5
 8 -26 0 10.7 6.8
 8 -26 0 5.9 5.4
 -8 26 0 5.8 4.4
 8 26 0 9.3 4.8
 -8 26 0 9.7 3.7
 -8 26 0 8.2 4
 8 26 0 3.7 4.2
 8 26 0 7.7 2.5
 -8 26 0 12.7 3.1
 -8 26 0 11.7 4.2
 -10 -26 0 -0.5 2.4
 10 -26 0 -0.9 3.2
 10 -26 0 8.5 5
 10 -26 0 1.3 6
 -10 26 0 1.1 4.1
 -10 26 0 0.5 2.4
 10 26 0 5 4.2
 10 26 0 -1.6 2.2
 -10 26 0 -1.9 2.9
 10 26 0 5.1 4.8
 -10 26 0 -0.1 4.1
 -10 26 0 -1.1 3.2
 12 -26 0 75.19 11.7
 12 -26 0 86.19 10.6
 -12 -26 0 70.89 6
 12 -26 0 62.99 7.2
 12 26 0 72.89 6.3
 -12 26 0 71.99 7.6
 -12 26 0 84.69 8.9
 12 26 0 72.29 8.3
 -12 26 0 68.79 6.5
 12 26 0 72.79 9.3
 -12 26 0 78.89 8.3
 14 -26 0 7.3 6
 -14 -26 0 -4 2.5
 14 -26 0 0.5 6.2
 14 -26 0 4.7 4.3
 14 26 0 0.7 2.8
 -14 26 0 -2.5 3.6
 14 26 0 0.8 4.5
 14 26 0 2.1 5.4
 -14 26 0 3.5 4.3
 -14 26 0 -1 3.9
 -14 26 0 1.8 3.2
 -14 26 0 0 4.4
 -16 -26 0 7.7 3.6
 16 -26 0 5.4 7.1
 16 -26 0 8.2 7.2
 16 -26 0 9.8 5.3
 -16 26 0 9.7 5.2
 -16 26 0 4.2 4.2
 16 26 0 9.3 6
 -16 26 0 11.9 4.2
 16 26 0 10.6 3.7
 -16 26 0 11.6 5.5
 16 26 0 12.5 5
 -16 26 0 12.9 4.2
 -18 -26 0 69.99 7.2
 18 -26 0 70.09 11.4
 18 -26 0 76.59 12.2
 18 -26 0 72.99 9
 -18 26 0 74.39 9.3
 -18 26 0 57.89 8.3
 18 26 0 82.29 10
 18 26 0 75.69 7.4
 -18 26 0 82.19 8.4
 18 26 0 84.19 10.6
 -18 26 0 78.89 9.1
 -18 26 0 83.79 8.3
 20 -26 0 17 9.6
 20 -26 0 8.4 6.1
 20 -26 0 12.5 8.7
 20 -26 0 11.3 7.9
 -20 -26 0 14.1 4.8
 -20 26 0 18.3 5.2
 20 26 0 22.2 6.8
 20 26 0 18.4 5.3
 -20 26 0 12 5.8
 -20 26 0 8.7 4.6
 -20 26 0 3 4.8
 20 26 0 9 6
 -20 26 0 14 6
 1 -27 0 3 4.2
 1 -27 0 4 5
 -1 -27 0 -0.1 4.1
 -1 -27 0 -1.4 4.2
 -1 -27 0 5.1 2.4
 1 -27 0 -2.2 2.2
 -1 27 0 -2.8 3.7
 -1 27 0 0.3 2
 1 27 0 1.9 2
 1 27 0 3.2 4.3
 1 27 0 3.9 3.7
 -1 27 0 -2.4 3.5
 1 27 0 -0.3 4.1
 1 27 0 5.1 4.2
 -1 27 0 2.6 3.9
 -1 27 0 3.5 3.5
 3 -27 0 3.5 5.8
 -3 -27 0 4.6 2.4
 -3 -27 0 2.2 4.1
 -3 -27 0 12.8 5.6
 3 -27 0 17.4 5.7
 3 -27 0 5.6 2.9
 3 27 0 9.7 4.1
 3 27 0 5.2 4.2
 3 27 0 6.5 4.3
 -3 27 0 8.4 4.4
 3 27 0 5 2.3
 -3 27 0 10.1 2.7
 -3 27 0 17.5 5.3
 -3 27 0 5.7 3.7
 3 27 0 13.2 5.1
 -3 27 0 7.2 4.1
 5 -27 0 13.6 5.7
 5 -27 0 23.5 4.1
 -5 -27 0 12.2 2.9
 5 -27 0 13.2 6.2
 5 27 0 10.1 5.2
 -5 27 0 16.5 4.8
 5 27 0 22.3 4.9
 -5 27 0 18.8 4.2
 5 27 0 25.3 5.6
 5 27 0 10.1 4
 -5 27 0 18.3 5.3
 -5 27 0 17 3.2
 -5 27 0 11.4 4.1
 5 27 0 11.4 2.7
 -5 27 0 13.8 4.7
 -5 27 0 15.2 4.5
 7 -27 0 101.09 10.4
 -7 -27 0 104.79 6.4
 7 -27 0 105.39 7.8
 7 -27 0 99.69 11.6
 -7 27 0 107.09 8.8
 -7 27 0 104.19 9.6
 -7 27 0 117.19 8.3
 7 27 0 110.09 9.2
 7 27 0 94.19 10.1
 -7 27 0 105.89 6.8
 -7 27 0 87.59 8.6
 7 27 0 110.89 9.9
 7 27 0 105.19 6.3
 7 27 0 113.99 9.6
 9 -27 0 208.88 13.8
 9 -27 0 175.28 10.3
 9 -27 0 188.88 14.7
 -9 -27 0 189.98 9
 -9 27 0 193.08 12.4
 9 27 0 154.08 11.9
 -9 27 0 185.38 10.9
 9 27 0 199.68 9.1
 -9 27 0 184.68 9.5
 -9 27 0 177.78 10.6
 9 27 0 191.38 12.2
 -9 27 0 191.18 11.3
 -11 -27 0 120.09 7.2
 11 -27 0 117.79 13.3
 11 -27 0 101.79 8.9
 11 -27 0 103.19 11.5
 -11 27 0 106.19 9.7
 11 27 0 107.19 7.1
 -11 27 0 90.49 9.3
 11 27 0 96.49 10.6
 -11 27 0 117.49 7.9
 11 27 0 110.79 10
 -11 27 0 119.69 9.2
 -11 27 0 97.39 8.6
 13 -27 0 117.79 10.1
 13 -27 0 138.89 14.1
 13 -27 0 138.89 14.5
 -13 -27 0 136.59 8.4
 -13 27 0 122.39 10.6
 -13 27 0 137.79 11
 -13 27 0 129.29 9.6
 -13 27 0 134.39 9
 13 27 0 141.59 8.6
 13 27 0 148.69 12.6
 13 27 0 123.19 10.9
 15 -27 0 32.8 9.3
 15 -27 0 38.7 6.9
 15 -27 0 35.4 9
 -15 -27 0 36.1 5.2
 15 27 0 38.4 7.6
 -15 27 0 35.9 6.6
 -15 27 0 40.9 6.5
 -15 27 0 48.9 6.3
 -15 27 0 38.4 6.8
 15 27 0 46.1 5.7
 15 27 0 44.9 8.2
 -15 27 0 39 7.1
 17 -27 0 40.9 9.8
 17 -27 0 22.3 8.6
 -17 -27 0 25.6 5
 17 -27 0 24.9 6.7
 -17 27 0 14.6 5.5
 -17 27 0 32.8 6.1
 -17 27 0 25.8 6
 17 27 0 31.2 5
 -17 27 0 28.4 6.7
 17 27 0 17 6.7
 -17 27 0 35.5 5.8
 17 27 0 40 7.3
 -19 -27 0 -1.3 3.5
 19 -27 0 -0.4 8.9
 19 -27 0 -2.5 7.8
 19 -27 0 -1.1 5.1
 19 27 0 -1.3 4.6
 -19 27 0 -4 4.4
 -19 27 0 2.1 4.9
 19 27 0 -0.9 5
 -19 27 0 0 4.9
 19 27 0 3.7 3.9
 -19 27 0 -4.3 4.1
 -19 27 0 2.8 3.9
 0 -28 0 1279.17 42.7
 0 -28 0 1328.97 38.3
 0 -28 0 1408.96 44.4
 0 28 0 1325.97 41.8
 0 28 0 1293.67 41.3
 0 28 0 1332.77 43
 0 28 0 1343.77 37.9
 0 28 0 1216.28 41.7
 -2 -28 0 465.25 20.6
 2 -28 0 433.56 16.2
 -2 -28 0 482.35 19.7
 2 -28 0 429.36 20.1
 -2 -28 0 459.55 15.8
 2 -28 0 468.25 21.7
 -2 28 0 439.06 19.8
 -2 28 0 478.85 19.2
 -2 28 0 480.65 18.5
 -2 28 0 452.85 19
 2 28 0 444.26 18.7
 2 28 0 461.35 20.2
 2 28 0 447.86 19.9
 2 28 0 475.85 19.3
 2 28 0 461.25 15.5
 -2 28 0 452.95 15.6
 -4 -28 0 -0.2 2.2
 4 -28 0 -0.3 2.6
 4 -28 0 -2.8 5.8
 4 -28 0 9.5 5.3
 -4 28 0 -3 3.5
 4 28 0 1.6 2.1
 -4 28 0 7.8 4.5
 -4 28 0 4.1 3.4
 4 28 0 3.5 4.2
 -4 28 0 0.4 3.7
 4 28 0 9.3 5
 4 28 0 3.5 3.6
 4 28 0 -3.9 4.3
 -4 28 0 0.9 2.1
 6 -28 0 0.2 2.9
 6 -28 0 10.1 5.7
 6 -28 0 1.4 5.6
 -6 -28 0 2.9 2.4
 -6 28 0 0.7 2.3
 -6 28 0 -1 4.2
 6 28 0 0.2 4.3
 6 28 0 0.8 4.7
 -6 28 0 1.4 4.3
 6 28 0 4.5 4.1
 -6 28 0 1 3.2
 -6 28 0 1.5 4
 6 28 0 4.3 4.3
 6 28 0 -0.3 2.1
 8 -28 0 16.2 7.3
 -8 -28 0 25.9 3.9
 8 -28 0 17.9 4.4
 8 -28 0 25 6.4
 -8 28 0 24.3 5.4
 -8 28 0 28.4 6.4
 -8 28 0 30.3 4.3
 -8 28 0 20.4 5.4
 8 28 0 35.6 7
 8 28 0 27.6 3.8
 -8 28 0 29.8 5.7
 8 28 0 28.3 5.9
 10 -28 0 4.6 6.3
 10 -28 0 5.9 3.9
 10 -28 0 -2.1 5.7
 -10 -28 0 2.9 2.8
 -10 28 0 7.6 4.6
 -10 28 0 6.6 4.4
 10 28 0 8.6 5.6
 -10 28 0 2.1 4.8
 10 28 0 3 4.7
 10 28 0 -0.5 2.6
 -10 28 0 9.4 4.9
 -10 28 0 3.1 3.1
 12 -28 0 40.4 9.4
 12 -28 0 50.19 10.8
 12 -28 0 48.8 6.8
 -12 -28 0 59.19 5.7
 -12 28 0 55.29 7.4
 12 28 0 57.49 7.9
 -12 28 0 53.79 7.8
 -12 28 0 49.9 5.9
 12 28 0 54.59 5.7
 -12 28 0 42.7 6.9
 -12 28 0 41.5 7.2
 12 28 0 44.5 8.5
 14 -28 0 -7.4 5.5
 14 -28 0 1.5 4.3
 14 -28 0 4.3 7.2
 -14 -28 0 1.9 2.8
 -14 28 0 -2.4 4.8
 -14 28 0 -2.3 4.1
 -14 28 0 -1.7 4.3
 14 28 0 4.1 5.6
 -14 28 0 2.7 3.4
 -14 28 0 3.7 4.3
 14 28 0 -1 2.9
 14 28 0 4.3 5.1
 16 -28 0 25.3 6.3
 16 -28 0 23.3 8.3
 16 -28 0 31.9 9.4
 -16 -28 0 21.4 4.6
 16 28 0 16 5.5
 -16 28 0 26 6.1
 -16 28 0 28.8 7
 16 28 0 32.1 7.9
 -16 28 0 25.1 6.7
 -16 28 0 33.4 5.8
 -16 28 0 21.9 5.6
 16 28 0 27.3 4.9
 -18 -28 0 27.5 5.3
 18 -28 0 28.6 9.9
 18 -28 0 39.8 7.6
 18 -28 0 23.4 8.5
 -18 28 0 24.1 6.6
 -18 28 0 35.2 6.2
 18 28 0 31.4 8.3
 -18 28 0 32.8 6
 18 28 0 35.1 7.4
 -18 28 0 19.3 6.2
 18 28 0 43.9 9.1
 -18 28 0 32.8 7
 -1 -29 0 -0.5 2.5
 1 -29 0 -2.9 4.9
 1 -29 0 1.4 2.7
 -1 -29 0 -6.9 4.4
 1 -29 0 -3 6
 -1 -29 0 -1.8 5.3
 -1 29 0 -0.7 3.7
 1 29 0 -5.1 4
 -1 29 0 1.6 4.2
 -1 29 0 -5.4 4.3
 -1 29 0 3.2 2.3
 1 29 0 2.8 3.8
 -1 29 0 -1.5 3.8
 1 29 0 -1.2 4.1
 1 29 0 7.7 4.6
 1 29 0 0.9 2.3
 3 -29 0 -1.4 2.7
 3 -29 0 -0.4 5.1
 -3 -29 0 1 2.3
 3 -29 0 -0.6 5.9
 3 29 0 1 3.5
 -3 29 0 2 2.2
 3 29 0 4.1 4.8
 -3 29 0 -0.9 3.8
 -3 29 0 7.9 3.8
 3 29 0 2.2 3.5
 -3 29 0 2.8 4.2
 3 29 0 0.9 4.9
 3 29 0 -0.8 2.2
 -3 29 0 2.9 4.7
 5 -29 0 25.2 7.6
 5 -29 0 22.8 7.1
 5 -29 0 14.3 3.8
 -5 -29 0 24.6 3.6
 5 29 0 18.5 5
 -5 29 0 20.1 5.5
 5 29 0 26.5 5.9
 5 29 0 23.2 3.5
 5 29 0 13.6 5.8
 5 29 0 23.4 6.1
 -5 29 0 25 3.9
 -5 29 0 25.3 6.2
 7 -29 0 12.7 6.8
 7 -29 0 25.3 7.2
 7 -29 0 22.9 4.4
 -7 -29 0 22.7 3.7
 -7 29 0 24.8 5.5
 7 29 0 34 5.8
 -7 29 0 24.1 5.9
 -7 29 0 19 3.7
 7 29 0 17.5 3.3
 -7 29 0 19.5 5.4
 7 29 0 28.1 6.5
 -7 29 0 21.6 6.1
 -9 -29 0 62.79 5.8
 9 -29 0 42.2 9
 9 -29 0 60.89 6.9
 9 -29 0 60.69 10.5
 -9 29 0 72.69 9.1
 9 29 0 55.39 9
 -9 29 0 47 7.2
 -9 29 0 61.09 7.5
 -9 29 0 72.49 6.6
 9 29 0 72.29 8.7
 9 29 0 62.19 5.7
 -9 29 0 63.29 7.3
 11 -29 0 217.78 12.4
 11 -29 0 199.88 17.3
 11 -29 0 209.98 16.2
 -11 -29 0 202.88 10
 11 29 0 187.78 13.1
 -11 29 0 215.08 13.7
 -11 29 0 199.48 12
 -11 29 0 209.88 11.1
 -11 29 0 202.58 12.9
 11 29 0 217.68 14.4
 11 29 0 209.38 10.3
 -11 29 0 204.88 12.3
 13 -29 0 104.49 9.7
 -13 -29 0 118.29 8.3
 13 -29 0 148.19 14.9
 13 -29 0 117.39 14.5
 -13 29 0 94.99 10
 13 29 0 122.89 11.7
 13 29 0 116.39 11.5
 13 29 0 112.29 8.2
 -13 29 0 117.29 8.9
 -13 29 0 109.59 9.7
 -13 29 0 104.69 10.5
 -13 29 0 124.99 10.2
 15 -29 0 13 8.9
 -15 -29 0 7.5 3.9
 15 -29 0 -1.4 4.8
 15 -29 0 9.6 8
 -15 29 0 3.7 4.9
 -15 29 0 12.9 4.3
 -15 29 0 -0.7 4.7
 15 29 0 6.6 6.3
 15 29 0 7.8 3.8
 -15 29 0 3.1 4.6
 15 29 0 16.2 6
 -15 29 0 4.5 5.3
 -17 -29 0 22.3 4.9
 17 -29 0 15.8 6.3
 17 -29 0 18.9 9.2
 -17 29 0 18.1 5.3
 -17 29 0 16.5 6.4
 -17 29 0 19.8 6.3
 17 29 0 24.6 7.6
 -17 29 0 9.7 5.3
 0 -30 0 497.95 21.7
 0 -30 0 499.95 22.9
 0 -30 0 481.35 17.5
 0 30 0 479.05 21
 0 30 0 476.35 19.9
 0 30 0 488.35 17
 0 30 0 511.55 21
 0 30 0 529.35 22.5
 -2 -30 0 242.18 10.8
 2 -30 0 249.18 11.3
 2 -30 0 225.18 14.7
 2 -30 0 212.18 15
 -2 30 0 251.57 13.9
 2 30 0 231.08 14.2
 -2 30 0 247.48 14
 -2 30 0 252.37 10.8
 -2 30 0 214.68 12.7
 2 30 0 254.37 14
 -2 30 0 250.97 14.8
 2 30 0 253.37 10.5
 2 30 0 260.07 15.2
 2 30 0 269.17 13.6
 4 -30 0 90.89 11.8
 4 -30 0 81.89 7.3
 -4 -30 0 93.19 6.6
 4 -30 0 91.19 11.1
 4 30 0 108.59 9.6
 4 30 0 97.49 9.7
 4 30 0 89.99 9.9
 4 30 0 96.89 10.4
 4 30 0 84.69 6.3
 -4 30 0 83.99 6.4
 -4 30 0 89.39 10
 -4 30 0 74.09 8.7
 6 -30 0 6.6 5.8
 6 -30 0 6.1 6.7
 -6 -30 0 14 3.2
 6 -30 0 15.8 4.1
 6 30 0 20.2 5.2
 -6 30 0 15.5 5.4
 6 30 0 8.4 3
 6 30 0 8.3 5.5
 -6 30 0 7.5 5.4
 6 30 0 12.3 5.9
 -6 30 0 10.1 3.2
 6 30 0 1.9 4.1
 8 -30 0 21.6 4.7
 8 -30 0 6.6 7.1
 -8 -30 0 17.6 3.5
 8 -30 0 28.1 9.2
 8 30 0 16.8 6.5
 -8 30 0 18.9 5.8
 8 30 0 20.5 3.7
 -8 30 0 21.7 4.1
 -8 30 0 23.5 6.3
 8 30 0 15.5 5.5
 -10 -30 0 1.7 2.9
 10 -30 0 5.3 6.9
 10 -30 0 4.6 7.3
 10 -30 0 2.1 3.9
 -10 30 0 1.5 5
 -10 30 0 5.3 4.7
 -10 30 0 -3.6 4.7
 -10 30 0 3.6 4.3
 -10 30 0 9.6 3.5
 10 30 0 0.4 2.7
 10 30 0 6.3 5.6
 10 30 0 4.8 5.2
 12 -30 0 52.09 10.4
 12 -30 0 49.1 7.1
 -12 -30 0 52.79 5.7
 12 -30 0 36.4 10.7
 -12 30 0 45.1 8.2
 12 30 0 54.09 5.8
 12 30 0 48 8.8
 -12 30 0 43.5 7.7
 -12 30 0 49.1 7.4
 -12 30 0 33.9 6.5
 12 30 0 57.59 8.5
 -12 30 0 48.6 6
 14 -30 0 3.2 5
 14 -30 0 1.8 7.6
 14 -30 0 8.6 7.1
 -14 -30 0 1.3 3.4
 -14 30 0 -2.2 4.6
 14 30 0 0.5 4.7
 -14 30 0 -4.4 4.1
 14 30 0 11.8 6.5
 14 30 0 0.7 3.3
 -14 30 0 -5.2 4.2
 -14 30 0 8 4
 -14 30 0 6.8 5.5
 16 -30 0 56.99 11.7
 16 30 0 37.4 8.8
 -16 30 0 42.6 8.2
 -16 30 0 46.4 7.9
 1 -31 0 0.1 5.4
 -1 -31 0 3.2 2.9
 1 -31 0 -4.4 2.8
 1 -31 0 -0.1 5.6
 -1 -31 0 1.3 8.2
 -1 31 0 1.8 5.4
 -1 31 0 -1.7 4.5
 1 31 0 4.8 2.6
 -1 31 0 -0.8 2.4
 -1 31 0 0 3.8
 1 31 0 2.7 5.3
 1 31 0 3.5 4.1
 1 31 0 2 3.9
 -1 31 0 4.1 4.5
 1 31 0 -0.3 4.1
 3 -31 0 1.3 3.1
 3 -31 0 -0.7 5.5
 -3 -31 0 1.2 2.7
 3 -31 0 2.1 5.7
 3 31 0 0.2 2.4
 -3 31 0 2 4.2
 -3 31 0 -6 4.5
 -3 31 0 -1.7 2.5
 3 31 0 -2.9 4.3
 3 31 0 0 4.7
 3 31 0 1 4
 3 31 0 1.6 5.5
 -5 -31 0 -0.1 2.6
 5 -31 0 -5.4 5.4
 5 -31 0 4.2 3.5
 5 -31 0 5.5 6.8
 -5 31 0 4.9 3
 5 31 0 0.2 4.9
 -5 31 0 -3.4 4.5
 5 31 0 -0.5 2.5
 5 31 0 -1.5 5.2
 5 31 0 5.7 4.2
 -5 31 0 -1.4 4.6
 5 31 0 5.1 4.2
 7 -31 0 58.49 10.4
 7 -31 0 63.39 10.4
 7 -31 0 55.19 6.6
 -7 -31 0 54.39 5.5
 7 31 0 58.19 5.6
 7 31 0 46.1 8.2
 -7 31 0 64.39 8.5
 -7 31 0 75.59 9.5
 -7 31 0 62.49 6
 7 31 0 50.89 7.6
 9 -31 0 65.49 10.8
 -9 -31 0 68.29 6.2
 9 -31 0 48.5 10.9
 9 -31 0 77.09 7.9
 9 31 0 66.39 8.8
 9 31 0 74.99 6.5
 9 31 0 70.39 9.8
 -9 31 0 81.39 9.9
 -9 31 0 68.59 8.5
 -9 31 0 68.09 6.7
 -11 -31 0 54.39 5.9
 11 -31 0 46.4 10.5
 11 -31 0 44.2 10.1
 11 -31 0 45.8 6.8
 11 31 0 56.29 9.2
 -11 31 0 63.89 6.5
 -11 31 0 52.79 8.6
 11 31 0 55.89 5.9
 11 31 0 53.49 8.4
 -11 31 0 55.39 8.2
 -11 31 0 50.09 7.3
 -11 31 0 46.3 7.5
 13 -31 0 132.79 14.4
 13 -31 0 110.49 14.6
 -13 -31 0 107.89 8.4
 13 -31 0 104.19 9.9
 -13 31 0 109.89 11.2
 13 31 0 108.19 8.3
 13 31 0 152.18 12.3
 -13 31 0 102.69 10.1
 -13 31 0 111.19 9
 13 31 0 121.89 13
 -13 31 0 107.69 11.6
 -13 31 0 90.39 9.6
 -15 31 0 49.5 8.8
 -15 31 0 35.5 7.4
 0 -32 0 591.94 20.8
 0 -32 0 599.24 26.7
 0 32 0 603.84 20.2
 0 32 0 589.44 24.1
 0 32 0 606.84 23.6
 0 32 0 626.44 25
 0 32 0 590.44 25.6
 -2 -32 0 188.18 9.8
 2 -32 0 194.98 15.8
 2 -32 0 174.98 10.3
 2 -32 0 193.08 13.8
 -2 32 0 186.28 9.4
 -2 32 0 187.08 12.8
 2 32 0 185.78 12.5
 2 32 0 176.18 13.2
 2 32 0 190.68 9.3
 -2 32 0 176.68 13.6
 2 32 0 162.68 11.9
 2 32 0 204.88 14.3
 4 -32 0 77.59 10.3
 -4 -32 0 68.39 6.1
 4 -32 0 55.39 6.2
 4 -32 0 57.09 10.1
 4 32 0 71.39 9.5
 -4 32 0 74.89 10.2
 4 32 0 61.49 9.5
 4 32 0 54.99 7.8
 4 32 0 80.69 8.8
 -4 32 0 61.19 5.9
 -4 32 0 63.59 8.1
 4 32 0 61.59 5.8
 -6 -32 0 9.5 3.3
 6 -32 0 11.3 7.8
 6 -32 0 9.9 7.3
 6 -32 0 9.3 4
 -6 32 0 9.7 5
 6 32 0 5.2 5.8
 6 32 0 3.7 2.9
 6 32 0 -0.2 4.5
 -6 32 0 8.5 3.2
 6 32 0 1.7 4.6
 -6 32 0 4.5 5.5
 8 -32 0 7 8.4
 8 -32 0 -2.6 3.5
 -8 -32 0 1.4 2.9
 8 -32 0 0.3 6.9
 8 32 0 -5.4 5.5
 -8 32 0 0.6 2.9
 -8 32 0 -0.6 5.3
 -8 32 0 -0.7 4.9
 8 32 0 -4.7 4.6
 8 32 0 -0.8 2.7
 10 -32 0 -6.6 6.3
 10 -32 0 1.5 4.4
 -10 -32 0 15.4 3.7
 10 -32 0 2.9 8.8
 10 32 0 -2.4 3
 -10 32 0 -0.9 5.3
 -10 32 0 6.8 5.4
 -10 32 0 1.7 3.3
 10 32 0 3.7 5.5
 10 32 0 9.1 5.4
 12 -32 0 -2 4.5
 12 -32 0 12.1 7.1
 12 -32 0 -0.4 8.1
 -12 -32 0 -1.6 3
 -12 32 0 0.6 4
 -12 32 0 0.5 4.7
 12 32 0 -0.7 3.5
 -12 32 0 0.4 5.5
 12 32 0 4.3 6.4
 12 32 0 0.1 5.6
 -1 -33 0 2.4 3
 1 -33 0 3.5 3.4
 1 -33 0 -2.1 7.2
 1 33 0 3 5.5
 -1 33 0 4.7 6
 1 33 0 2.1 2.9
 1 33 0 -6 4.5
 -1 33 0 3.4 5.2
 1 33 0 0.2 5.1
 -1 33 0 7.2 6.2
 1 33 0 -2.4 4.9
 -1 33 0 -0.3 2.8
 -3 -33 0 -2.3 2.7
 3 -33 0 2 7.6
 3 -33 0 6 6.7
 3 -33 0 -2 3.4
 3 33 0 0 4.4
 -3 33 0 -10.1 4.7
 3 33 0 9.1 4.8
 3 33 0 -2.1 2.6
 -3 33 0 -1.6 2.7
 -3 33 0 1.5 5.2
 3 33 0 8.5 5.5
 3 33 0 1.8 5.7
 5 -33 0 34.6 9.2
 5 -33 0 37.2 5.6
 5 -33 0 29.9 8.2
 -5 -33 0 26.5 4.4
 -5 33 0 32.8 4.9
 5 33 0 41.6 7.3
 -5 33 0 28.5 7.4
 5 33 0 23.7 7.1
 5 33 0 29.6 7.4
 -5 33 0 38.5 7.4
 5 33 0 27 4.3
 5 33 0 32.1 7.9
 -7 -33 0 20.8 4.2
 7 -33 0 27.1 8.1
 7 -33 0 23.9 4.9
 7 -33 0 15 8.3
 7 33 0 20.5 6.5
 7 33 0 19.5 6.6
 -7 33 0 16.7 6.3
 -7 33 0 14.2 6.4
 -7 33 0 28.6 4.6
 7 33 0 22.1 4.2
 -9 -33 0 91.69 7.6
 9 -33 0 77.49 8.3
 9 -33 0 79.39 11.8
 9 -33 0 80.49 13.3
 9 33 0 74.59 9.6
 -9 33 0 79.19 10.1
 -9 33 0 91.99 10.3
 9 33 0 83.59 11
 -9 33 0 87.69 8.1
 9 33 0 77.49 7.1
 11 -33 0 92.99 14.7
 11 33 0 100.99 12.1
 -11 33 0 113.49 12.2
 0 -34 0 478.35 17.7
 0 34 0 446.76 21.1
 0 34 0 472.65 17.1
 0 34 0 536.55 23.9
 0 34 0 361.06 20.3
 2 -34 0 102.19 13.1
 2 -34 0 96.09 8.2
 -2 -34 0 98.69 7.9
 2 34 0 125.19 10.8
 2 34 0 115.99 11.7
 -2 34 0 101.39 7.6
 2 34 0 106.79 12
 2 34 0 105.29 11.2
 -2 34 0 92.79 10.1
 2 34 0 83.79 7.6
 -2 34 0 93.89 11.4
 4 -34 0 96.99 13.6
 4 -34 0 87.69 8.1
 4 -34 0 85.59 11.5
 -4 -34 0 96.79 7.4
 -4 34 0 69.69 9.6
 4 34 0 80.49 9.5
 4 34 0 81.89 7
 4 34 0 97.59 11.7
 4 34 0 91.69 9.8
 -4 34 0 81.19 10.9
 -4 34 0 87.29 7.3
 4 34 0 87.19 11.1
 -6 -34 0 23.4 4.3
 6 -34 0 27.5 5.5
 6 -34 0 33.5 9.1
 6 -34 0 8.8 9
 -6 34 0 20.3 4.8
 6 34 0 23.7 7.5
 6 34 0 12 6
 -6 34 0 26.7 7.8
 -6 34 0 10.5 5.6
 6 34 0 9.4 3.8
 8 -34 0 3.6 8.9
 -8 34 0 10 6.6
 8 34 0 -5.6 6.1
 -1 -35 0 -4 3
 1 -35 0 -2.1 3.3
 1 35 0 4.2 5.2
 -1 35 0 -5 5.6
 -1 35 0 -4.7 5.5
 1 35 0 3.9 6.5
 1 35 0 0.1 5.9
 3 -35 0 2.2 8.5
 3 35 0 -1.3 5.6
 3 35 0 18.5 10.9
 -3 35 0 7.6 6.6
 3 35 0 -5.3 6.1
 5 35 0 7.5 6.2
 -5 35 0 13.6 6.9
 30 0 -1 98.29 13.4
 30 0 -1 98.39 12.1
 28 0 -1 141.89 15.1
 28 0 -1 148.19 14.1
 26 0 -1 17.7 7.5
 26 0 -1 8.4 6
 24 0 -1 17.9 6.2
 -24 0 1 12.7 3.8
 -24 0 1 13 3.4
 24 0 -1 18.5 6.4
 22 0 -1 38.7 7.3
 -22 0 1 33.8 4.7
 22 0 -1 38.1 6.9
 -22 0 1 33.8 4.1
 22 0 -1 36 5.2
 -22 0 1 36.6 4.7
 -20 0 1 417.96 13.9
 20 0 -1 420.96 15.4
 -20 0 1 394.96 13.5
 -20 0 1 409.76 14.4
 -20 0 1 395.66 14.8
 20 0 -1 426.86 18.8
 -20 0 1 417.66 15
 20 0 -1 393.46 17.8
 18 0 -1 878.01 30.1
 -18 0 1 866.21 26.4
 -18 0 1 849.72 25.7
 18 0 -1 844.42 29.3
 18 0 -1 882.31 26.7
 -18 0 1 870.01 25.1
 -18 0 1 856.61 26.1
 -18 0 1 868.31 25.2
 18 0 -1 844.52 25.7
 16 0 -1 494.05 18.9
 -16 0 1 500.55 15.3
 16 0 -1 500.35 16.5
 16 0 -1 471.35 18.9
 -16 0 1 496.75 15.9
 -16 0 1 508.35 16.5
 -16 0 1 497.35 15.2
 -16 0 1 482.55 16.4
 16 0 -1 503.95 16.3
 16 0 -1 487.85 15.8
 -16 0 1 482.15 16
 -14 0 1 1211.08 34.6
 14 0 -1 1220.28 34.2
 14 0 -1 1233.58 34.6
 -14 0 1 1201.18 34.2
 -14 0 1 1217.98 34.5
 14 0 -1 1156.68 36.7
 -14 0 1 1223.78 33.5
 14 0 -1 1231.58 37.2
 -14 0 1 1252.27 33.6
 14 0 -1 1210.98 34.6
 14 0 -1 1196.38 34.9
 -14 0 1 1204.78 34.3
 -12 0 1 1791.62 49.7
 -12 0 1 1867.71 48.9
 12 0 -1 1745.53 51.59
 -12 0 1 1879.21 48.9
 -12 0 1 1891.01 49.6
 12 0 -1 1842.92 49.6
 -12 0 1 1766.02 49.4
 12 0 -1 1891.91 49.9
 12 0 -1 1788.32 50.09
 12 0 -1 1895.61 50.09
 12 0 -1 1648.04 51.59
 -12 0 1 1841.62 49.99
 10 0 -1 181.98 6.7
 10 0 -1 170.58 8.3
 10 0 -1 185.48 8.2
 -10 0 1 190.88 7.1
 -10 0 1 178.48 6.7
 10 0 -1 191.48 7.3
 -10 0 1 189.88 6.8
 10 0 -1 189.48 7
 10 0 -1 181.08 7
 -10 0 1 193.48 6.3
 -10 0 1 189.88 6.3
 8 0 -1 196.38 6.6
 -8 0 1 179.08 6.8
 8 0 -1 189.18 8.2
 8 0 -1 193.38 6.9
 -8 0 1 192.88 6.7
 8 0 -1 199.38 6.8
 8 0 -1 189.68 7.9
 -8 0 1 193.98 6.1
 -8 0 1 199.88 6.3
 -8 0 1 192.98 6.6
 6 0 -1 258.87 9.1
 -6 0 1 273.17 8.3
 6 0 -1 285.57 9.5
 -6 0 1 269.07 8.5
 6 0 -1 280.37 8.3
 6 0 -1 270.77 8.3
 -6 0 1 271.67 8.3
 -6 0 1 281.87 7.9
 4 0 -1 207.18 6.3
 -4 0 1 205.48 6.3
 -4 0 1 209.28 6.3
 4 0 -1 219.78 6.4
 -4 0 1 206.08 5.9
 4 0 -1 222.58 7
 0 0 -1 -0.1 0.1
 2 0 1 655.23 17.7
 -4 0 -1 2053.79 54.39
 4 0 1 2083.69 54.09
 -4 0 -1 2076.89 53.99
 4 0 1 2081.99 54.59
 4 0 1 2092.49 54.89
 4 0 1 2079.19 54.39
 4 0 1 2002.5 54.79
 -6 0 -1 3218.88 83.39
 6 0 1 3184.78 83.59
 6 0 1 3151.48 83.79
 6 0 1 3113.49 84.29
 6 0 1 3158.68 83.09
 6 0 1 3201.98 83.29
 6 0 1 3101.99 83.09
 6 0 1 3290.07 84.09
 8 0 1 732.53 20.6
 8 0 1 727.13 21.4
 8 0 1 760.62 22.4
 8 0 1 743.33 20.8
 8 0 1 752.72 21.8
 8 0 1 737.63 21.2
 8 0 1 741.93 21.5
 -8 0 -1 738.23 20.8
 -8 0 -1 738.13 21.2
 8 0 1 768.32 20.7
 -10 0 -1 726.63 21.6
 10 0 1 754.12 21.1
 -10 0 -1 774.52 21.5
 10 0 1 707.03 22.9
 10 0 1 728.63 23.2
 10 0 1 749.82 22
 -10 0 -1 754.02 21.2
 10 0 1 748.73 22.3
 10 0 1 758.12 21.5
 -10 0 -1 730.53 21.1
 10 0 1 724.63 21.6
 -10 0 -1 755.62 21.2
 10 0 1 755.32 22
 -12 0 -1 266.67 9.1
 12 0 1 269.77 10.5
 12 0 1 267.67 9.7
 12 0 1 248.58 11.1
 -12 0 -1 264.97 9.5
 12 0 1 270.97 9.1
 -12 0 -1 271.77 9.2
 12 0 1 277.27 9.5
 -12 0 -1 272.57 9.7
 -12 0 -1 265.07 9.2
 12 0 1 267.67 10.2
 12 0 1 269.57 11.6
 -14 0 -1 -1.1 1.4
 14 0 1 -0.1 1.4
 -14 0 -1 -1.3 1.5
 14 0 1 1.2 3
 14 0 1 -1.8 1.7
 14 0 1 -1.3 2.5
 -14 0 -1 0 1.7
 -14 0 -1 0.2 1.5
 14 0 1 0.1 1.8
 14 0 1 1.4 2.2
 -14 0 -1 -1 1.3
 14 0 1 1.7 1.7
 -16 0 -1 59.99 4.6
 16 0 1 52.79 4.8
 16 0 1 59.69 5.8
 16 0 1 55.69 6.3
 16 0 1 65.29 7.2
 -16 0 -1 56.09 4.3
 -16 0 -1 60.59 4.7
 -16 0 -1 60.19 4.5
 -16 0 -1 59.49 3.9
 -16 0 -1 58.89 4.2
 16 0 1 54.69 4.6
 16 0 1 57.59 4.2
 -18 0 -1 151.78 7.1
 -18 0 -1 156.28 7.8
 18 0 1 123.29 10.6
 -18 0 -1 160.78 7.3
 18 0 1 164.28 8.2
 -18 0 -1 165.48 7.8
 18 0 1 153.68 10.3
 -18 0 -1 160.78 7.2
 20 0 1 254.57 14.7
 20 0 1 277.57 14.5
 -20 0 -1 289.17 10.9
 -20 0 -1 297.87 11
 -20 0 -1 304.47 11.4
 -20 0 -1 282.47 11.4
 -20 0 -1 281.17 11.7
 20 0 1 301.17 12.3
 -22 0 -1 274.37 10.9
 -22 0 -1 270.57 10.9
 22 0 1 287.97 15.6
 -22 0 -1 266.57 11.4
 22 0 1 276.47 16.2
 -22 0 -1 275.27 11.2
 24 0 1 179.08 12.8
 24 0 1 181.08 13.7
 26 0 1 326.87 19.8
 26 0 1 364.16 19.7
 28 0 1 160.38 14.4
 28 0 1 175.48 14.9
 30 0 1 47.7 10.1
 30 0 1 60.39 10.1
 31 -1 -1 0.9 7.7
 31 1 -1 -3 7.5
 29 -1 -1 1 6.5
 29 -1 -1 11.4 6.4
 29 1 -1 6.4 6.3
 29 1 -1 -2 6.9
 27 -1 -1 150.58 13.5
 27 -1 -1 137.19 14.7
 27 1 -1 160.88 13.6
 27 1 -1 142.79 14.4
 25 -1 -1 359.66 19
 25 -1 -1 367.76 19.3
 -25 -1 1 327.17 14.1
 -25 -1 1 320.57 16.3
 25 1 -1 336.87 19
 25 1 -1 362.86 18.6
 -23 -1 1 96.79 6.8
 -23 -1 1 98.99 7.2
 23 -1 -1 94.99 10
 -23 -1 1 109.59 7.7
 23 -1 -1 102.89 11.2
 23 1 -1 97.49 10.2
 -23 1 1 105.49 6.9
 -23 1 1 99.89 6.3
 23 1 -1 118.89 10.6
 -21 -1 1 15.3 3.6
 -21 -1 1 12.7 3.4
 -21 -1 1 20.1 3.4
 21 -1 -1 22.6 5.9
 21 -1 -1 17 5.1
 21 -1 -1 22.7 4
 21 1 -1 20.6 5.7
 -21 1 1 18.6 3.6
 -21 1 1 20.7 3.6
 21 1 -1 19.2 3.8
 -21 1 1 17.1 3.1
 -21 1 1 21.7 4.9
 21 1 -1 25 5.4
 -19 -1 1 126.59 6.5
 -19 -1 1 123.89 6.1
 -19 -1 1 124.39 7.1
 -19 -1 1 114.39 5.8
 19 -1 -1 135.29 9.9
 19 -1 -1 116.69 7.3
 19 -1 -1 125.29 9.8
 19 -1 -1 116.39 7.2
 -19 -1 1 117.19 7
 19 1 -1 117.49 7.2
 -19 1 1 114.79 6.9
 -19 1 1 115.69 6
 -19 1 1 116.79 5.7
 -19 1 1 125.99 6.4
 19 1 -1 94.19 8.3
 19 1 -1 99.29 9
 -19 1 1 122.49 6.8
 17 -1 -1 267.47 13.4
 17 -1 -1 264.47 10.4
 17 -1 -1 257.67 12.9
 -17 -1 1 276.67 10.8
 -17 -1 1 280.47 10.6
 -17 -1 1 265.27 9.5
 17 -1 -1 264.47 10.9
 17 -1 -1 269.57 10.8
 -17 -1 1 276.27 9.6
 -17 -1 1 264.67 10.3
 17 1 -1 280.07 13.4
 -17 1 1 278.97 10.5
 17 1 -1 265.27 12.7
 -17 1 1 272.67 10.5
 -17 1 1 270.97 9.7
 -17 1 1 273.67 9.5
 -17 1 1 265.77 9.9
 17 1 -1 277.67 9.8
 17 1 -1 254.17 10.7
 -15 -1 1 37.2 3.5
 -15 -1 1 37.2 3.5
 -15 -1 1 38.1 4.1
 -15 -1 1 35.7 3.3
 15 -1 -1 34.8 4
 15 -1 -1 36.9 3.8
 -15 -1 1 35.7 2.9
 -15 -1 1 35 3.5
 15 -1 -1 28 5
 15 -1 -1 36.7 5.1
 15 -1 -1 33.9 4.1
 15 -1 -1 45.7 4.2
 -15 1 1 32.9 2.9
 15 1 -1 46 5.4
 15 1 -1 39.9 5.5
 15 1 -1 36.8 3.7
 -15 1 1 41.2 3.4
 -15 1 1 34.3 3.6
 -15 1 1 41.5 3.3
 -15 1 1 34.3 3.4
 15 1 -1 40 3.2
 -15 1 1 38.8 3.8
 15 1 -1 29.9 3.3
 -13 -1 1 798.22 24.3
 -13 -1 1 820.02 23.6
 13 -1 -1 818.52 24.6
 13 -1 -1 900.91 25.3
 -13 -1 1 812.42 24.4
 13 -1 -1 859.61 25.2
 13 -1 -1 840.42 24.6
 -13 -1 1 837.22 23.6
 13 -1 -1 834.22 27.1
 13 -1 -1 832.62 26.6
 -13 -1 1 862.41 25
 -13 1 1 806.92 24.6
 -13 1 1 823.42 23.6
 13 1 -1 852.11 24.7
 -13 1 1 831.22 24.5
 -13 1 1 822.02 24.3
 -13 1 1 839.52 24.1
 13 1 -1 860.71 24.3
 13 1 -1 843.22 26.9
 13 1 -1 863.21 24
 -13 1 1 855.01 23.8
 13 1 -1 859.91 26.6
 -11 -1 1 454.65 13.1
 11 -1 -1 441.06 15.5
 11 -1 -1 455.75 14.4
 -11 -1 1 462.95 13.2
 -11 -1 1 446.26 13.8
 -11 -1 1 448.56 13.8
 11 -1 -1 474.65 14.4
 11 -1 -1 439.86 13.9
 -11 -1 1 446.46 13.8
 11 -1 -1 453.65 15.9
 11 -1 -1 446.76 14
 -11 1 1 441.86 13.6
 -11 1 1 447.76 13.7
 -11 1 1 452.95 13.2
 11 1 -1 360.46 15
 -11 1 1 434.36 13.9
 11 1 -1 443.96 14
 11 1 -1 464.35 13.5
 11 1 -1 450.65 15.6
 -11 1 1 439.86 13.8
 11 1 -1 446.16 13.7
 -11 1 1 443.26 13.2
 -9 -1 1 281.27 9.1
 9 -1 -1 293.87 9.7
 -9 -1 1 290.37 8.6
 9 -1 -1 273.27 9.2
 9 -1 -1 290.47 9.7
 -9 -1 1 276.37 9.3
 9 -1 -1 279.37 10.7
 9 -1 -1 282.47 9.4
 -9 -1 1 277.07 9.1
 -9 -1 1 272.27 8.5
 -9 1 1 286.97 9
 9 1 -1 272.17 10.6
 -9 1 1 294.07 8.7
 -9 1 1 281.57 9.1
 9 1 -1 275.77 10.6
 9 1 -1 285.57 9.1
 -9 1 1 275.87 9.2
 9 1 -1 283.57 9.3
 9 1 -1 292.47 8.9
 -9 1 1 279.77 9.3
 -9 1 1 275.07 8.6
 -7 -1 1 3572.34 91.89
 7 -1 -1 3766.82 93.09
 7 -1 -1 3557.14 93.29
 -7 -1 1 3655.03 91.89
 -7 -1 1 3502.45 91.99
 7 -1 -1 3364.96 91.89
 7 -1 -1 3416.86 92.99
 7 -1 -1 3681.23 92.49
 7 -1 -1 3340.77 92.09
 -7 1 1 3515.85 91.89
 -7 1 1 3444.16 91.39
 7 1 -1 3609.14 91.59
 7 1 -1 3395.46 92.99
 -7 1 1 3469.95 91.99
 7 1 -1 3542.65 93.09
 7 1 -1 3485.05 91.99
 -7 1 1 3575.04 91.79
 -7 1 1 3509.95 91.39
 -7 1 1 3106.79 91.59
 5 -1 -1 74.09 3.2
 -5 -1 1 76.29 3.2
 -5 -1 1 79.29 3
 5 -1 -1 80.39 3.9
 5 -1 -1 79.99 3.1
 -5 -1 1 82.69 3
 -5 1 1 74.39 2.9
 5 1 -1 80.39 2.9
 5 1 -1 80.39 3.8
 5 1 -1 76.09 3
 -5 1 1 78.89 2.7
 -5 1 1 77.69 3.1
 -5 1 1 82.49 3.5
 5 1 -1 77.19 3.7
 3 -1 -1 457.75 12.5
 -3 -1 1 440.66 12.1
 3 -1 -1 453.85 12.2
 3 -1 -1 430.56 12.7
 3 1 -1 443.06 12.1
 3 1 -1 466.55 12.3
 3 1 -1 451.25 12.2
 3 1 -1 464.05 12.1
 -3 1 1 427.36 12.1
 -3 1 1 456.35 12.3
 -3 1 1 429.26 11.9
 1 -1 -1 0.2 0.1
 1 -1 -1 0.4 0.2
 1 -1 -1 -0.1 0.1
 1 1 -1 0 0.1
 -1 1 1 0 0.1
 -1 1 1 0 0.1
 -1 1 1 0 0.1
 1 1 -1 0.1 0.1
 -1 1 1 0 0.1
 -1 1 1 -0.2 0.1
 1 1 1 1223.38 32
 -3 -1 -1 4.4 0.5
 3 -1 1 4.7 0.5
 3 -1 1 5.8 1.1
 3 -1 1 6 0.9
 3 -1 1 4.2 0.7
 -3 -1 -1 5.3 0.7
 3 1 1 5.2 0.8
 -3 1 -1 6.1 0.8
 3 1 1 5.8 1.1
 3 1 1 3.4 1
 3 1 1 4.3 0.8
 -3 1 -1 4.1 0.7
 -3 1 -1 4.1 0.7
 5 -1 1 721.83 19.1
 5 -1 1 694.43 18.9
 -5 -1 -1 678.63 18.8
 -5 -1 -1 681.53 18.8
 5 -1 1 694.43 19.1
 -5 -1 -1 704.73 18.2
 5 -1 1 694.43 18.9
 5 -1 1 597.24 19.5
 5 -1 1 641.94 19.5
 5 1 1 669.03 18.9
 -5 1 -1 682.83 18.8
 5 1 1 668.93 18.8
 5 1 1 659.93 19.4
 -5 1 -1 661.93 18.7
 -5 1 -1 687.03 18.6
 -5 1 -1 690.93 18.7
 5 1 1 672.23 19.1
 5 1 1 701.83 19.4
 5 1 1 680.13 18.7
 -5 1 -1 697.93 18.4
 5 1 1 720.33 19.7
 7 -1 1 1408.96 38.8
 7 -1 1 1466.65 38.8
 7 -1 1 1454.05 39.1
 7 -1 1 1394.66 39.8
 7 -1 1 1472.85 39.2
 7 -1 1 1444.26 38.5
 7 -1 1 1463.95 40.1
 -7 -1 -1 1424.56 38.7
 -7 -1 -1 1442.46 38.7
 7 1 1 1473.15 40
 7 1 1 1429.16 39.2
 7 1 1 1380.96 38.4
 7 1 1 1421.16 39.6
 -7 1 -1 1419.16 38.8
 -7 1 -1 1465.95 38.6
 -7 1 -1 1406.76 38.5
 7 1 1 1462.35 39.5
 7 1 1 1434.76 38.7
 -7 1 -1 1433.46 38.2
 7 1 1 1415.26 38.1
 -7 1 -1 1438.46 38.6
 7 1 1 1414.26 38.8
 -9 -1 -1 363.96 11.4
 9 -1 1 383.56 12.1
 9 -1 1 365.36 12.1
 9 -1 1 339.27 12.9
 9 -1 1 385.66 11.6
 9 -1 1 375.06 11.3
 9 -1 1 367.06 11.8
 -9 -1 -1 347.77 11.5
 9 -1 1 364.06 12.8
 9 -1 1 366.36 11.5
 9 1 1 354.16 11.6
 9 1 1 356.36 12
 9 1 1 365.26 11.4
 9 1 1 359.96 11.8
 -9 1 -1 380.66 11.3
 9 1 1 327.67 12.6
 -9 1 -1 353.26 11.6
 -9 1 -1 374.86 11
 9 1 1 366.26 10.8
 9 1 1 350.36 11.1
 9 1 1 342.07 12.6
 -9 1 -1 392.06 11.5
 9 1 1 366.96 12.4
 9 1 1 361.86 11.1
 -9 1 -1 384.76 11.3
 -11 -1 -1 96.69 4.5
 11 -1 1 96.49 5.5
 11 -1 1 103.59 5
 -11 -1 -1 97.89 4.7
 11 -1 1 93.49 6.2
 11 -1 1 96.09 4.5
 11 -1 1 103.69 4.9
 11 -1 1 95.39 5.3
 11 -1 1 88.39 6.4
 -11 -1 -1 86.29 4.6
 -11 -1 -1 97.59 4.4
 -11 1 -1 96.49 4.3
 11 1 1 86.09 4.3
 11 1 1 93.39 6
 11 1 1 94.49 4.8
 -11 1 -1 96.39 4.5
 11 1 1 106.79 6.6
 -11 1 -1 96.39 4.9
 11 1 1 89.79 5.1
 -11 1 -1 85.89 4.3
 -11 1 -1 93.79 4.5
 11 1 1 97.39 4.1
 11 1 1 92.69 5.4
 13 -1 1 5.1 2
 -13 -1 -1 7.2 1.9
 -13 -1 -1 7.7 1.7
 -13 -1 -1 6.4 1.7
 13 -1 1 6.2 2
 13 -1 1 3.4 2.1
 13 -1 1 7.6 3
 -13 -1 -1 4.8 1.7
 13 -1 1 5.9 3.1
 13 -1 1 7.2 2.6
 -13 -1 -1 8.9 2.1
 13 -1 1 5.8 1.8
 -13 1 -1 5 1.6
 13 1 1 5.8 1.9
 13 1 1 7 1.6
 -13 1 -1 7.8 1.9
 13 1 1 5.6 2.2
 -13 1 -1 7.2 2
 13 1 1 8.4 3.1
 -13 1 -1 4.1 1.5
 13 1 1 2.9 2.4
 -13 1 -1 6 1.5
 13 1 1 7.3 1.9
 13 1 1 7.9 2.9
 -13 1 -1 5.2 1.7
 15 -1 1 85.59 5.9
 -15 -1 -1 80.09 4.8
 15 -1 1 76.09 5.2
 -15 -1 -1 79.99 5.1
 15 -1 1 77.39 7.4
 15 -1 1 81.29 4.8
 -15 -1 -1 82.39 5.1
 -15 -1 -1 83.39 4.6
 -15 -1 -1 77.29 4.7
 15 1 1 78.99 5.3
 -15 1 -1 81.79 4.9
 15 1 1 78.89 4.4
 -15 1 -1 80.19 5.1
 15 1 1 70.89 7.2
 -15 1 -1 75.49 4.3
 15 1 1 66.29 5.9
 -15 1 -1 68.79 4.3
 15 1 1 78.59 8.2
 15 1 1 71.59 6.9
 -15 1 -1 82.89 5.2
 -15 1 -1 77.89 4.7
 -17 -1 -1 362.26 13
 -17 -1 -1 351.06 12.4
 -17 -1 -1 354.76 12.9
 -17 -1 -1 357.76 12.5
 17 -1 1 348.37 14.1
 17 -1 1 358.56 12.7
 17 -1 1 364.16 13.3
 17 -1 1 357.76 15.7
 17 -1 1 361.66 13.3
 17 -1 1 365.36 16.5
 -17 -1 -1 363.96 12.3
 -17 1 -1 369.26 12.6
 17 1 1 354.06 15.6
 -17 1 -1 367.06 12.5
 17 1 1 300.57 13.6
 -17 1 -1 351.56 12.7
 -17 1 -1 354.26 12
 17 1 1 366.36 16.2
 17 1 1 346.37 13.3
 -17 1 -1 354.66 14.1
 -17 1 -1 366.06 12.4
 -19 -1 -1 115.79 6.2
 19 -1 1 115.09 7.2
 19 -1 1 113.69 9.4
 -19 -1 -1 112.19 7
 19 -1 1 105.89 9.6
 -19 -1 -1 99.09 6.4
 -19 -1 -1 107.39 6.3
 -19 -1 -1 113.49 6.4
 19 1 1 121.59 7.4
 19 1 1 107.19 9.9
 -19 1 -1 112.09 6.5
 -19 1 -1 111.59 6.8
 -19 1 -1 126.19 6.3
 19 1 1 130.09 9.7
 -19 1 -1 118.39 6
 -19 1 -1 111.29 6.4
 -21 -1 -1 22.2 3.8
 -21 -1 -1 20.1 3.5
 21 -1 1 22.5 6.1
 -21 -1 -1 21.2 3.3
 21 -1 1 23.9 5.8
 -21 -1 -1 22.5 3.4
 -21 -1 -1 16.7 3.4
 -21 1 -1 20.2 3.3
 -21 1 -1 23.4 3.7
 -21 1 -1 19.6 3
 21 1 1 18.1 3.7
 21 1 1 19.5 5.6
 -21 1 -1 25.3 3.7
 21 1 1 19.2 5.2
 23 -1 1 61.09 8.8
 -23 -1 -1 54.99 6.2
 -23 -1 -1 49.3 5.3
 23 -1 1 69.39 9.6
 23 1 1 52.99 8.6
 23 1 1 42.9 7.3
 25 -1 1 45 8.7
 25 -1 1 49.9 8.7
 25 1 1 34.8 7.9
 25 1 1 28.5 8.2
 27 -1 1 3.7 5.3
 27 -1 1 0.6 6
 27 1 1 5.5 6.9
 27 1 1 7.6 6
 29 -1 1 154.98 15.9
 29 -1 1 121.89 13.5
 29 1 1 173.58 15.8
 29 1 1 137.09 14.9
 30 -2 -1 32.5 9.6
 30 -2 -1 37.9 9.2
 30 2 -1 35.9 8.6
 30 2 -1 41.6 10.2
 28 -2 -1 63.89 10.4
 28 -2 -1 46.6 9.5
 28 2 -1 65.69 11
 28 2 -1 56.39 9.5
 26 -2 -1 34.3 7.4
 26 -2 -1 27.8 7.6
 26 2 -1 16.6 6.3
 26 2 -1 17.9 6.8
 24 -2 -1 3 5.5
 -24 -2 1 -2.9 2.6
 -24 -2 1 -3 3
 24 -2 -1 1.9 4.8
 -24 -2 1 3.5 3.2
 24 2 -1 2.7 4.9
 24 2 -1 2.8 4.8
 -22 -2 1 130.09 8
 22 -2 -1 133.59 10.5
 22 -2 -1 133.99 11.3
 -22 -2 1 142.99 8.2
 -22 -2 1 117.99 7.4
 22 2 -1 131.59 10.2
 22 2 -1 121.69 8.3
 22 2 -1 122.89 10.6
 -22 2 1 128.29 7.3
 -22 2 1 124.19 6.9
 -20 -2 1 372.36 14.4
 -20 -2 1 393.86 15
 20 -2 -1 368.76 18
 20 -2 -1 418.16 15.1
 20 -2 -1 394.16 17.7
 -20 -2 1 386.46 14.3
 -20 -2 1 403.06 13.4
 20 2 -1 386.36 17.6
 20 2 -1 396.86 18
 -20 2 1 399.06 14.4
 -20 2 1 408.86 13.4
 -20 2 1 399.26 13.7
 20 2 -1 375.76 14.9
 -20 2 1 402.06 13.6
 -20 2 1 399.76 14.2
 -18 -2 1 861.01 26.4
 18 -2 -1 905.51 30.9
 18 -2 -1 897.71 27
 18 -2 -1 910.21 27.6
 -18 -2 1 883.61 25.4
 18 -2 -1 873.81 30.1
 -18 -2 1 838.72 27
 18 -2 -1 851.91 26.7
 -18 -2 1 868.81 26.6
 -18 -2 1 884.51 25.3
 -18 2 1 863.11 25.7
 -18 2 1 888.51 26.4
 -18 2 1 862.11 25.5
 18 2 -1 864.51 27
 -18 2 1 876.21 26.4
 18 2 -1 829.72 30
 18 2 -1 909.01 29.8
 -18 2 1 868.11 25.6
 16 -2 -1 1228.28 39.7
 -16 -2 1 1299.57 35.8
 -16 -2 1 1269.07 37.4
 16 -2 -1 1314.97 40.5
 16 -2 -1 1283.97 37.9
 -16 -2 1 1334.67 35.8
 16 -2 -1 1292.57 37.2
 -16 -2 1 1268.87 36.8
 16 -2 -1 1334.77 37.4
 -16 -2 1 1239.58 36.8
 16 -2 -1 1280.57 37.8
 16 2 -1 1303.97 40.1
 -16 2 1 1311.87 36.8
 16 2 -1 1263.87 35.6
 -16 2 1 1283.57 36.2
 -16 2 1 1313.77 36.8
 -16 2 1 1292.47 36
 16 2 -1 1298.47 39.6
 -16 2 1 1301.37 35.9
 -16 2 1 1275.07 37.2
 16 2 -1 1323.37 37.4
 -14 -2 1 637.64 18.5
 14 -2 -1 627.44 22.2
 14 -2 -1 662.23 20.4
 14 -2 -1 647.14 19.7
 -14 -2 1 637.04 18.5
 -14 -2 1 652.53 20.2
 -14 -2 1 624.24 19.5
 -14 -2 1 610.14 19.3
 14 -2 -1 663.93 20.4
 14 -2 -1 657.83 19.9
 14 -2 -1 602.74 21.6
 -14 2 1 635.44 18.9
 14 2 -1 633.74 18.5
 -14 2 1 649.54 19.4
 -14 2 1 634.44 18.6
 14 2 -1 618.14 21.4
 14 2 -1 668.53 22.1
 -14 2 1 612.54 19.6
 14 2 -1 638.74 19.8
 -14 2 1 632.94 19.3
 -14 2 1 623.04 18.7
 12 -2 -1 861.51 25.6
 -12 -2 1 898.91 24.5
 -12 -2 1 884.41 25.2
 -12 -2 1 863.71 24.4
 -12 -2 1 887.31 25.2
 -12 -2 1 861.01 25.4
 12 -2 -1 866.11 27.3
 12 -2 -1 879.41 25.4
 12 -2 -1 872.81 26
 12 -2 -1 899.31 27.8
 12 -2 -1 888.01 26.2
 -12 2 1 907.81 25.2
 12 2 -1 834.62 25.3
 -12 2 1 867.21 24.8
 -12 2 1 866.31 25.4
 12 2 -1 844.12 24.4
 -12 2 1 881.71 25.1
 12 2 -1 892.51 27.1
 -12 2 1 903.61 24.7
 -12 2 1 871.51 24.6
 12 2 -1 856.21 27.3
 12 2 -1 924.91 24.8
 10 -2 -1 1029.2 31.2
 -10 -2 1 1088.49 31.1
 -10 -2 1 1104.39 30.8
 -10 -2 1 1143.39 30.9
 10 -2 -1 1162.98 31.7
 10 -2 -1 1105.89 32.7
 10 -2 -1 1099.39 31
 10 -2 -1 1189.28 31.9
 -10 2 1 1123.39 30.4
 -10 2 1 1112.39 30.5
 -10 2 1 1125.39 30.8
 -10 2 1 1096.49 30.3
 -10 2 1 1114.99 30.8
 10 2 -1 1132.39 32.7
 10 2 -1 1162.38 30.5
 -10 2 1 1072.79 31.1
 10 2 -1 1128.49 32.5
 10 2 -1 1103.39 30.3
 10 2 -1 1087.59 31.1
 8 -2 -1 50.19 4.3
 8 -2 -1 36.5 4.2
 8 -2 -1 39.8 3.1
 8 -2 -1 45 2.9
 -8 -2 1 47.5 2.9
 8 -2 -1 37.2 3.6
 -8 -2 1 51.49 2.8
 -8 2 1 46.8 2.9
 -8 2 1 52.29 3.1
 -8 2 1 50.89 2.7
 -8 2 1 48.9 2.5
 8 2 -1 49.5 3
 -8 2 1 44.1 2.6
 -8 2 1 48.8 3
 8 2 -1 48.9 2.4
 8 2 -1 41.7 4.1
 8 2 -1 52.39 3
 8 2 -1 43.6 3.1
 8 2 -1 43.9 3.9
 6 -2 -1 1.4 1
 -6 -2 1 0.2 0.6
 -6 -2 1 -0.3 0.6
 6 -2 -1 0.8 1.4
 6 -2 -1 0.2 1.1
 6 -2 -1 1.1 0.8
 6 -2 -1 0.5 0.9
 6 -2 -1 0 0.9
 -6 2 1 0.6 0.7
 -6 2 1 -0.4 0.5
 6 2 -1 1.4 0.7
 6 2 -1 2 0.9
 -6 2 1 1.2 0.7
 -6 2 1 1.2 0.8
 -6 2 1 0.1 0.7
 6 2 -1 3.2 1.3
 -6 2 1 1 0.7
 6 2 -1 0.2 0.5
 6 2 -1 -0.3 1.1
 6 2 -1 1.2 0.9
 4 -2 -1 78.59 3.3
 4 -2 -1 87.99 3.9
 4 -2 -1 65.69 3.3
 4 -2 -1 75.49 3.7
 -4 -2 1 84.69 2.8
 -4 -2 1 81.89 2.8
 4 -2 -1 79.69 3
 4 2 -1 83.29 2.9
 4 2 -1 81.89 3.3
 4 2 -1 80.19 3.2
 -4 2 1 75.39 3
 4 2 -1 80.29 2.9
 -4 2 1 80.79 2.8
 -4 2 1 82.69 2.9
 4 2 -1 86.29 3.5
 4 2 -1 86.09 3.5
 4 2 -1 84.39 2.6
 2 -2 -1 24.8 1.2
 2 -2 -1 26.2 1.5
 2 -2 -1 25.3 1.5
 2 2 -1 25.8 0.9
 -2 2 1 21.6 1.2
 -2 2 1 26.9 1.3
 2 2 -1 25.3 1
 -2 2 1 20.7 1
 2 2 -1 25.9 1.1
 -2 2 1 24.1 1.3
 0 -2 -1 0 0.1
 0 -2 -1 -0.5 0.2
 0 2 -1 0.7 0.2
 0 2 -1 0.8 0.2
 0 2 1 -0.2 0.1
 0 2 -1 -0.1 0.2
 0 2 1 -0.1 0.1
 0 2 1 0.1 0.1
 0 2 1 0 0.1
 0 2 -1 0.1 0.2
 0 2 1 0.7 0.3
 0 2 1 0.9 0.2
 2 -2 1 18.6 1.4
 -2 -2 -1 18.5 0.8
 2 -2 1 18.6 1
 -2 -2 -1 18.6 1.1
 2 -2 1 18.7 1
 -2 2 -1 17.7 1
 -2 2 -1 18.5 1.2
 -2 2 -1 16.5 1.2
 -2 2 -1 18.6 1
 2 2 1 18.7 1.1
 2 2 1 19.9 1.2
 2 2 1 18.4 1.1
 2 2 1 18.8 1.3
 -4 -2 -1 909.71 23.6
 4 -2 1 911.41 24.3
 4 -2 1 890.91 24.9
 -4 -2 -1 870.81 24.2
 4 -2 1 918.11 24.5
 -4 -2 -1 887.71 24.2
 4 -2 1 886.51 25.1
 4 -2 1 904.81 24.2
 -4 2 -1 890.21 24.3
 4 2 1 914.91 24.5
 -4 2 -1 903.21 24.4
 4 2 1 895.71 24.4
 -4 2 -1 905.91 24.3
 -4 2 -1 882.31 24.3
 4 2 1 885.11 24.3
 4 2 1 933.91 25
 4 2 1 914.51 24.7
 -4 2 -1 905.41 23.7
 -4 2 -1 906.31 24.3
 4 2 1 910.11 24.7
 -6 -2 -1 1.4 0.9
 6 -2 1 1 0.9
 6 -2 1 2.5 1.4
 -6 -2 -1 1.7 0.8
 6 -2 1 -0.4 0.9
 6 -2 1 1.9 0.8
 -6 2 -1 2.5 1
 6 2 1 2.4 0.6
 6 2 1 0.6 1.1
 6 2 1 1.2 0.8
 6 2 1 0.4 1
 6 2 1 2.2 1.2
 6 2 1 -0.7 1.2
 -6 2 -1 0.9 0.6
 -6 2 -1 2.6 0.9
 6 2 1 -0.6 1.3
 6 2 1 1.3 0.8
 -8 -2 -1 118.49 4.9
 -8 -2 -1 122.89 4.9
 8 -2 1 117.69 5
 8 -2 1 117.59 5.1
 8 -2 1 116.29 4.9
 8 -2 1 122.19 6.3
 8 -2 1 111.39 5.3
 8 -2 1 125.49 5.4
 8 -2 1 104.89 6
 8 2 1 123.69 6.1
 -8 2 -1 117.79 4.3
 -8 2 -1 116.99 5.1
 8 2 1 112.29 4.7
 -8 2 -1 121.99 4.8
 -8 2 -1 122.69 4.5
 8 2 1 125.79 4.1
 8 2 1 116.69 5
 8 2 1 107.69 5.6
 -8 2 -1 121.49 4.7
 8 2 1 123.19 5.6
 8 2 1 123.69 6
 -8 2 -1 124.59 4.8
 8 2 1 116.19 4.9
 10 -2 1 942.51 26.4
 10 -2 1 907.61 27.6
 10 -2 1 914.91 26.5
 10 -2 1 963.5 28.2
 10 -2 1 908.41 26
 10 -2 1 906.61 26.5
 -10 -2 -1 905.41 26
 10 -2 1 910.41 26.1
 10 -2 1 905.31 26
 -10 -2 -1 926.11 26
 -10 2 -1 918.01 25.7
 10 2 1 899.01 26.1
 -10 2 -1 929.41 25.4
 10 2 1 957.2 26.2
 10 2 1 836.72 25.6
 10 2 1 944.61 25
 -10 2 -1 869.91 26.1
 10 2 1 931.91 27.4
 10 2 1 918.41 27.2
 10 2 1 903.81 25.8
 -10 2 -1 935.21 25.8
 -10 2 -1 895.71 25.2
 10 2 1 939.71 27.6
 -10 2 -1 930.01 25.8
 -12 -2 -1 266.47 9.4
 12 -2 1 251.77 9.4
 12 -2 1 267.77 11.2
 12 -2 1 247.38 11.5
 12 -2 1 261.37 9.4
 -12 -2 -1 249.68 9.2
 12 2 1 278.57 11.5
 12 2 1 253.47 9.4
 -12 2 -1 254.27 9.5
 12 2 1 275.07 10.7
 12 2 1 260.77 8.4
 12 2 1 266.17 10.6
 -12 2 -1 270.57 9
 -12 2 -1 256.87 9.1
 -12 2 -1 270.67 8.6
 12 2 1 249.78 9
 -12 2 -1 246.68 9.1
 -12 2 -1 266.37 9
 12 2 1 264.67 10.9
 12 2 1 255.87 9.5
 14 -2 1 25.4 3.2
 14 -2 1 26.3 3.6
 -14 -2 -1 27.8 2.9
 -14 -2 -1 27.8 2.9
 -14 -2 -1 36.1 3.5
 -14 -2 -1 30.6 3.2
 14 -2 1 33.1 5.2
 -14 -2 -1 30.9 3.2
 14 -2 1 32.5 3.8
 14 -2 1 29.5 3.8
 14 -2 1 32.2 4.8
 14 -2 1 26.4 3.2
 14 2 1 56.69 6.2
 -14 2 -1 29.7 2.7
 14 2 1 29.6 3.5
 14 2 1 33.6 3.8
 -14 2 -1 27.5 2.9
 14 2 1 28.2 4.4
 -14 2 -1 30.2 3.1
 -14 2 -1 29.4 3.5
 14 2 1 33.2 4.4
 -14 2 -1 34.8 3.4
 14 2 1 32.8 2.8
 -14 2 -1 29.3 2.9
 16 -2 1 397.96 16.6
 16 -2 1 363.86 14.3
 -16 -2 -1 358.56 13.1
 16 -2 1 372.26 15.9
 16 -2 1 389.86 14.2
 -16 -2 -1 379.66 13.5
 -16 -2 -1 391.46 12.9
 16 -2 1 384.16 14.5
 -16 -2 -1 402.56 13
 16 -2 1 392.06 13.7
 16 -2 1 383.76 13.5
 -16 2 -1 381.66 13.1
 -16 2 -1 381.36 12.9
 -16 2 -1 388.16 13.8
 16 2 1 390.16 16.2
 16 2 1 362.46 12
 16 2 1 378.16 15.7
 -16 2 -1 387.06 12.8
 16 2 1 379.36 13.8
 -16 2 -1 405.76 13.4
 16 2 1 391.16 15.1
 -16 2 -1 388.96 12.5
 -18 -2 -1 416.96 14.3
 -18 -2 -1 405.56 14.5
 18 -2 1 429.36 15
 -18 -2 -1 427.46 14.3
 18 -2 1 422.86 18.1
 18 -2 1 432.36 15.4
 -18 -2 -1 413.56 15.1
 18 -2 1 427.86 15.7
 -18 -2 -1 426.96 15.1
 18 -2 1 425.26 18.9
 18 2 1 437.16 15.6
 18 2 1 408.66 17.6
 -18 2 -1 426.26 14.8
 -18 2 -1 448.66 14.6
 -18 2 -1 436.66 13.9
 -18 2 -1 436.16 14.5
 18 2 1 418.66 18
 -18 2 -1 420.76 14.6
 -20 -2 -1 148.79 8.2
 20 -2 1 150.88 11
 -20 -2 -1 147.89 7.6
 20 -2 1 150.48 11.9
 -20 -2 -1 146.39 7.1
 -20 -2 -1 144.89 7.5
 -20 -2 -1 142.89 8
 -20 2 -1 150.98 6.9
 -20 2 -1 155.88 7.8
 -20 2 -1 148.09 7.3
 20 2 1 160.98 11.6
 20 2 1 141.19 10.4
 20 2 1 167.78 8.9
 -20 2 -1 145.89 7.2
 22 -2 1 332.17 17.5
 22 -2 1 308.57 16.8
 -22 -2 -1 322.07 13.2
 -22 -2 -1 318.57 12.5
 -22 -2 -1 313.47 13.2
 -22 2 -1 320.27 12.3
 -22 2 -1 339.07 12.7
 22 2 1 314.57 16.4
 22 2 1 325.17 14
 22 2 1 331.37 17.5
 24 -2 1 253.47 16
 24 -2 1 250.17 15.2
 24 2 1 232.08 15.8
 24 2 1 269.67 15.7
 26 -2 1 249.18 17.3
 26 -2 1 257.57 16.3
 26 2 1 271.37 17.5
 26 2 1 267.87 16.7
 28 -2 1 193.58 15.8
 28 -2 1 191.18 15.4
 28 2 1 211.98 15.9
 28 2 1 217.08 15.8
 30 -2 1 15.8 8
 30 -2 1 36.9 10.1
 30 2 1 29.9 8.9
 30 2 1 29.2 8.5
 29 -3 -1 6.4 6.1
 29 -3 -1 10.6 7.5
 29 3 -1 4 7.4
 29 3 -1 -5.3 5.6
 27 -3 -1 249.78 17.9
 27 -3 -1 282.07 17.6
 27 3 -1 272.17 16.7
 27 3 -1 259.47 16.9
 -25 -3 1 280.37 12.5
 25 -3 -1 278.87 18
 -25 -3 1 285.57 13.2
 25 -3 -1 277.97 16.9
 25 3 -1 318.97 17.9
 25 3 -1 278.27 16.2
 -23 -3 1 232.58 10.5
 23 -3 -1 201.68 14.3
 -23 -3 1 226.88 11.2
 -23 -3 1 215.08 10.9
 23 -3 -1 234.48 14.1
 23 3 -1 211.68 13.9
 23 3 -1 247.28 14.3
 23 3 -1 248.48 11.8
 -21 -3 1 5.1 3.1
 21 -3 -1 -1.9 3.6
 -21 -3 1 5.6 2.7
 21 -3 -1 6.3 4.9
 -21 -3 1 2 2.5
 21 3 -1 4.3 4.4
 21 3 -1 2 4.6
 -21 3 1 2.7 2.2
 21 3 -1 2.6 2.7
 -21 3 1 5.9 2.7
 -21 3 1 5.2 2.5
 -21 3 1 5.6 2.3
 -19 -3 1 110.79 5.8
 19 -3 -1 113.09 9.6
 19 -3 -1 113.39 7
 -19 -3 1 102.19 6.5
 -19 -3 1 112.19 7.2
 19 -3 -1 102.39 6.7
 19 -3 -1 109.09 7.5
 -19 -3 1 113.79 5.6
 19 -3 -1 124.19 9.4
 -19 -3 1 103.79 6.6
 -19 3 1 121.69 6.2
 19 3 -1 103.79 8.3
 19 3 -1 108.59 7
 -19 3 1 105.79 5.8
 -19 3 1 116.49 5.8
 -19 3 1 111.99 6.5
 19 3 -1 105.39 8.9
 -19 3 1 122.29 6.4
 -17 -3 1 174.08 7
 17 -3 -1 160.98 10.2
 -17 -3 1 167.88 8
 17 -3 -1 175.48 9.1
 17 -3 -1 174.68 8.5
 17 -3 -1 170.48 10.8
 17 -3 -1 180.98 8.3
 -17 -3 1 171.98 7
 -17 -3 1 168.68 8.5
 17 -3 -1 170.38 8.8
 -17 3 1 167.68 7.2
 -17 3 1 170.08 7.1
 17 3 -1 177.08 8.4
 17 3 -1 164.08 9.6
 -17 3 1 161.78 8.1
 -17 3 1 175.68 7.3
 -17 3 1 174.88 7.6
 -17 3 1 176.18 7.8
 17 3 -1 170.88 10.2
 15 -3 -1 27.3 3.2
 15 -3 -1 28.8 3.8
 -15 -3 1 39.9 3
 15 -3 -1 29.9 5.3
 15 -3 -1 39.3 4.6
 15 -3 -1 41.6 5.5
 -15 -3 1 38.2 3.9
 -15 -3 1 32.1 3.1
 -15 -3 1 37.5 3.7
 15 -3 -1 35.4 4
 15 3 -1 36.6 2.7
 -15 3 1 37.8 3.6
 15 3 -1 37.2 3.8
 -15 3 1 34.7 3.6
 15 3 -1 30.4 5.2
 -15 3 1 33 3.1
 -15 3 1 38.2 3.3
 -15 3 1 32.5 3.1
 15 3 -1 37.1 5.1
 13 -3 -1 992.8 28.7
 13 -3 -1 974.9 28
 13 -3 -1 995.8 30.4
 -13 -3 1 989 28.3
 -13 -3 1 985.4 27.1
 -13 -3 1 982.2 27.9
 -13 -3 1 964 27.7
 13 -3 -1 995.1 29.1
 13 -3 -1 995.1 30.8
 13 -3 -1 972.2 28.8
 -13 3 1 956.9 27.2
 13 3 -1 932.71 26.5
 13 3 -1 960.3 28.1
 -13 3 1 987.7 27.7
 13 3 -1 960.6 26.8
 -13 3 1 959.7 27.2
 -13 3 1 933.01 28.1
 -13 3 1 964.9 27.7
 13 3 -1 944.51 29.7
 -13 3 1 968.9 27.3
 13 3 -1 972.4 30.1
 11 -3 -1 1605.64 44.5
 11 -3 -1 1635.64 44.1
 -11 -3 1 1588.44 43.2
 11 -3 -1 1568.84 43.9
 -11 -3 1 1584.14 43
 11 -3 -1 1576.54 43.3
 11 -3 -1 1647.04 45.5
 -11 -3 1 1560.34 43.6
 11 -3 -1 1590.34 45.6
 11 3 -1 1593.04 44.9
 -11 3 1 1612.54 43.1
 -11 3 1 1523.05 43.4
 11 3 -1 1619.24 45.2
 -11 3 1 1534.25 42.7
 11 3 -1 1554.14 43.4
 -11 3 1 1606.84 43
 -11 3 1 1583.84 42.7
 -11 3 1 1517.35 42.6
 11 3 -1 1563.64 42.1
 9 -3 -1 908.81 28.3
 9 -3 -1 1006.6 27.8
 -9 -3 1 933.11 26.4
 9 -3 -1 994.7 28.6
 -9 -3 1 977.9 26.6
 9 -3 -1 934.61 27.2
 9 -3 -1 974.1 26.7
 9 -3 -1 983.9 27.4
 -9 3 1 970.5 26.5
 -9 3 1 973.8 26.2
 -9 3 1 980.2 26.3
 9 3 -1 933.51 26.7
 9 3 -1 994 28.2
 -9 3 1 935.51 26.9
 -9 3 1 946.01 26.2
 9 3 -1 923.01 26.8
 9 3 -1 974.7 25.7
 9 3 -1 949.11 27.8
 9 3 -1 886.01 27
 -9 3 1 949.8 26.4
 7 -3 -1 476.35 13.4
 -7 -3 1 437.56 12.5
 7 -3 -1 450.95 13.7
 7 -3 -1 425.26 12.7
 7 -3 -1 423.86 13.2
 7 -3 -1 441.76 13.9
 7 -3 -1 419.06 14.1
 -7 -3 1 423.66 12.4
 7 3 -1 436.76 11.8
 7 3 -1 389.56 13.3
 -7 3 1 424.56 12.5
 7 3 -1 420.56 12.9
 -7 3 1 439.86 12.3
 7 3 -1 438.16 13.2
 -7 3 1 431.66 12.5
 -7 3 1 425.96 12.4
 -7 3 1 426.96 12.3
 -7 3 1 439.06 12.9
 7 3 -1 415.76 12.6
 5 -3 -1 2911.91 76.29
 5 -3 -1 2980.9 76.79
 5 -3 -1 2974.7 76.59
 -5 -3 1 2930.71 75.39
 5 -3 -1 2921.21 75.99
 5 -3 -1 2898.91 75.59
 5 -3 -1 2795.22 76.49
 -5 3 1 2930.41 75.39
 5 3 -1 2763.22 76.09
 -5 3 1 2857.91 75.79
 5 3 -1 3029.7 75.19
 5 3 -1 2828.82 76.09
 -5 3 1 2865.11 75.49
 -5 3 1 2793.42 75.39
 -5 3 1 2875.71 75.49
 5 3 -1 2975.1 76.39
 5 3 -1 2864.31 74.89
 5 3 -1 2819.22 75.89
 5 3 -1 2786.42 75.49
 3 -3 -1 6928.81 176.08
 3 -3 -1 6585.04 176.18
 3 -3 -1 6890.51 175.48
 3 -3 -1 7034.6 176.08
 3 -3 -1 6842.12 175.88
 -3 3 1 6815.62 175.68
 3 3 -1 6930.51 175.38
 3 3 -1 6744.33 175.68
 3 3 -1 6884.21 175.08
 3 3 -1 6694.03 175.18
 -3 3 1 6944.1 175.38
 -3 3 1 6840.92 175.38
 -3 3 1 5866.71 175.48
 3 3 -1 6651.73 175.78
 -3 3 1 6793.72 175.48
 1 -3 -1 625.84 16.7
 1 -3 -1 632.44 17.3
 1 -3 -1 624.04 16.8
 1 3 -1 627.24 16.9
 1 3 -1 645.44 16.8
 -1 3 1 637.54 16.9
 -1 3 1 630.64 16.8
 -1 3 1 625.74 16.8
 1 3 -1 630.54 16.9
 1 3 -1 622.14 17
 -1 -3 -1 494.75 13
 1 -3 1 481.55 13.3
 1 -3 1 489.35 13
 -1 -3 -1 496.45 13.2
 -1 3 -1 490.55 13
 -1 3 -1 491.35 12.8
 1 3 1 505.65 13.4
 1 3 1 484.05 13
 1 3 1 488.65 13.3
 1 3 1 497.55 13.5
 -1 3 -1 490.15 12.8
 -1 3 -1 492.85 13.2
 -1 3 -1 417.06 13.1
 -3 -3 -1 574.84 14.7
 -3 -3 -1 571.94 15.2
 3 -3 1 556.14 15.8
 -3 -3 -1 577.74 15.2
 3 -3 1 551.14 15.3
 3 -3 1 557.34 15.1
 3 -3 1 579.94 15.1
 3 -3 1 579.34 15.9
 -3 3 -1 534.65 15.4
 -3 3 -1 548.95 15.4
 -3 3 -1 522.45 15.3
 3 3 1 554.74 15.7
 3 3 1 558.64 15.3
 3 3 1 551.44 15.5
 3 3 1 572.34 15.2
 -3 3 -1 543.15 15.2
 3 3 1 584.04 15.4
 -3 3 -1 543.55 15.2
 -3 3 -1 534.75 15.5
 5 -3 1 28.1 1.8
 5 -3 1 33 2.9
 5 -3 1 31.7 1.8
 -5 -3 -1 30.3 1.8
 -5 3 -1 31 1.4
 5 3 1 31.9 2.3
 5 3 1 27.4 2.3
 -5 3 -1 32.5 2.1
 5 3 1 31 2.4
 -5 3 -1 26.8 1.8
 5 3 1 29.9 1.9
 -5 3 -1 29.7 2
 5 3 1 27.9 2.5
 5 3 1 30.3 2
 -5 3 -1 28.5 1.9
 5 3 1 25.7 2.1
 7 -3 1 2320.17 60.99
 7 -3 1 2281.77 59.39
 -7 -3 -1 2317.37 59.49
 7 -3 1 2259.57 59.29
 7 -3 1 2323.47 59.59
 7 -3 1 2276.87 59.79
 -7 -3 -1 2270.17 59.39
 7 -3 1 2270.17 59.69
 7 -3 1 2218.68 60.69
 7 3 1 2252.77 60.39
 7 3 1 2255.77 60.09
 -7 3 -1 2161.68 59.29
 -7 3 -1 2265.37 58.79
 -7 3 -1 2220.78 59.29
 -7 3 -1 2183.18 59.59
 7 3 1 2217.88 59.49
 -7 3 -1 2294.97 58.59
 7 3 1 1904.01 60.09
 7 3 1 2242.58 60.19
 7 3 1 2163.88 59.49
 7 3 1 2238.58 59.79
 9 -3 1 1005.7 28.1
 9 -3 1 1015.6 29.7
 9 -3 1 1005.3 27.8
 9 -3 1 1005.2 28
 -9 -3 -1 990.4 27.7
 -9 -3 -1 1007.3 27.7
 9 -3 1 961.2 29.4
 9 -3 1 1004.8 28.3
 9 -3 1 978.7 27.7
 9 3 1 940.71 28.8
 -9 3 -1 1018.4 27.1
 9 3 1 1013.3 29.1
 9 3 1 961.9 27.9
 9 3 1 956.6 28.7
 9 3 1 1003.7 26.5
 9 3 1 1001.4 28.1
 -9 3 -1 971.1 27.9
 -9 3 -1 1001.9 27.6
 9 3 1 967.1 27.7
 -9 3 -1 995.6 27.6
 -9 3 -1 1004.3 26.9
 -9 3 -1 1023.9 27.5
 11 -3 1 391.56 12.8
 11 -3 1 384.46 13.2
 11 -3 1 395.46 12.6
 -11 -3 -1 392.06 12.4
 11 -3 1 393.46 12.9
 11 -3 1 402.86 14.7
 -11 -3 -1 382.66 12.5
 11 -3 1 367.76 14.1
 11 -3 1 422.86 13.4
 -11 3 -1 376.46 12.2
 11 3 1 397.26 13.9
 -11 3 -1 395.16 11.6
 11 3 1 381.86 14.2
 -11 3 -1 405.86 11.9
 11 3 1 397.56 12.9
 11 3 1 374.76 12.4
 -11 3 -1 395.66 12.2
 -11 3 -1 386.46 12.8
 11 3 1 392.86 11.2
 11 3 1 376.16 12.7
 -11 3 -1 369.26 12.1
 11 3 1 365.56 13.6
 13 -3 1 44.4 4.4
 13 -3 1 41 5.4
 -13 -3 -1 43 3.8
 13 -3 1 49.1 4.3
 13 -3 1 52.09 4.7
 -13 -3 -1 48 3.6
 13 -3 1 43.6 3.6
 13 -3 1 38.5 3.8
 13 -3 1 46.5 5.2
 -13 3 -1 45 3.2
 13 3 1 44.2 3.5
 13 3 1 40.9 4.6
 13 3 1 45 5.1
 13 3 1 41.5 2.5
 13 3 1 43.8 3.8
 -13 3 -1 42.8 3.8
 -13 3 -1 42.3 2.9
 -13 3 -1 47.8 3.5
 13 3 1 43 4.8
 13 3 1 44.5 3.7
 -13 3 -1 49.6 3.6
 -13 3 -1 43.8 3.4
 -15 -3 -1 181.78 7.3
 15 -3 1 180.38 10.4
 15 -3 1 168.48 7.9
 15 -3 1 181.68 10
 15 -3 1 176.48 8.4
 -15 -3 -1 174.78 7.3
 -15 -3 -1 183.28 8
 15 -3 1 190.68 8.9
 15 -3 1 168.18 8.4
 -15 -3 -1 173.78 7.7
 15 -3 1 173.28 7.8
 15 3 1 176.78 9.8
 -15 3 -1 185.78 7.2
 -15 3 -1 171.78 8
 -15 3 -1 178.28 7.5
 15 3 1 184.28 8.3
 -15 3 -1 178.78 7.6
 15 3 1 166.78 9.1
 -15 3 -1 185.28 7.5
 15 3 1 164.38 9.5
 -15 3 -1 174.38 6.8
 15 3 1 178.08 6.2
 17 -3 1 271.07 11.4
 17 -3 1 287.77 14.3
 -17 -3 -1 303.87 10.8
 -17 -3 -1 296.47 10.6
 17 -3 1 286.17 14.2
 17 -3 1 302.17 12.5
 17 -3 1 301.17 11.5
 17 -3 1 304.37 12.3
 -17 -3 -1 288.37 11.5
 -17 -3 -1 278.87 11
 17 3 1 287.17 13.5
 17 3 1 288.47 11.7
 -17 3 -1 298.67 11.1
 -17 3 -1 304.87 10.6
 17 3 1 292.77 14.2
 -17 3 -1 293.77 10.1
 -17 3 -1 290.87 11.7
 -17 3 -1 283.17 10.7
 -17 3 -1 303.17 11
 -19 -3 -1 126.79 6.4
 19 -3 1 118.29 8
 -19 -3 -1 118.09 7.2
 19 -3 1 112.99 7
 -19 -3 -1 108.59 6.4
 -19 -3 -1 117.89 6.8
 19 -3 1 115.29 9.1
 19 -3 1 128.89 10.5
 19 3 1 118.39 7.4
 -19 3 -1 116.89 6.2
 -19 3 -1 125.19 6.5
 -19 3 -1 107.29 6.4
 19 3 1 107.39 9.1
 -19 3 -1 109.89 5.7
 19 3 1 101.89 8.3
 -21 -3 -1 1.2 2.2
 21 -3 1 -0.7 4.5
 -21 -3 -1 2 2.4
 21 -3 1 0.6 3.6
 -21 -3 -1 2.1 2.6
 -21 -3 -1 0.8 2.3
 -21 -3 -1 3.7 3
 -21 3 -1 0.9 2.4
 21 3 1 0.4 2.8
 -21 3 -1 -0.2 2.6
 21 3 1 0.5 4.5
 21 3 1 1.5 4.1
 -23 -3 -1 24.7 4.3
 23 -3 1 17.8 6.9
 -23 -3 -1 17.8 4
 -23 -3 -1 20.9 3.8
 23 -3 1 15 5.7
 23 3 1 18.8 6
 -23 3 -1 17.2 3.7
 23 3 1 20.5 6.1
 -23 3 -1 23.9 4.1
 23 3 1 17.2 5.5
 25 -3 1 31.3 8
 25 -3 1 22.2 6.8
 25 3 1 24.3 7
 25 3 1 33.3 7.6
 27 -3 1 -1.9 6.2
 27 -3 1 4.7 5.9
 27 3 1 4.1 6.1
 27 3 1 -3.4 5.5
 29 -3 1 124.29 14.1
 29 -3 1 126.09 13.5
 29 3 1 97.59 12.1
 29 3 1 93.19 12.7
 30 -4 -1 63.49 11.6
 30 -4 -1 63.29 10.5
 30 4 -1 96.59 11.9
 30 4 -1 95.89 12.4
 28 -4 -1 76.69 12.1
 28 -4 -1 67.79 10.9
 28 4 -1 82.89 11.2
 28 4 -1 63.79 9.3
 26 -4 -1 48.1 8.7
 26 -4 -1 44.6 9.2
 -26 -4 1 63.19 6.4
 -26 -4 1 59.79 6.7
 26 4 -1 52.19 8.5
 26 4 -1 45 9
 -24 -4 1 45 5.6
 24 -4 -1 38.1 8.3
 24 -4 -1 52.49 8.5
 -24 -4 1 42.1 5.1
 -24 -4 1 52.59 6.2
 24 4 -1 45.4 7.9
 24 4 -1 50.19 8.6
 24 4 -1 41.4 5.7
 -22 -4 1 167.38 9.5
 22 -4 -1 155.38 12
 -22 -4 1 182.18 9.4
 22 -4 -1 166.48 13.1
 -22 -4 1 183.88 9.3
 22 4 -1 169.28 11.6
 22 4 -1 196.18 10
 22 4 -1 156.68 11.7
 -22 4 1 150.98 8.3
 20 -4 -1 120.79 7.4
 20 -4 -1 103.69 7.9
 -20 -4 1 119.59 7
 -20 -4 1 128.49 7.3
 20 -4 -1 103.69 10.1
 20 -4 -1 117.99 10.2
 -20 -4 1 121.99 7.8
 -20 4 1 113.09 6.4
 20 4 -1 116.49 9.3
 -20 4 1 120.99 6.6
 -20 4 1 114.09 6.1
 20 4 -1 101.99 7.3
 20 4 -1 116.69 9.9
 -20 4 1 107.39 6
 18 -4 -1 335.37 15.7
 -18 -4 1 337.57 11.6
 18 -4 -1 376.26 16.8
 -18 -4 1 342.47 11.7
 18 -4 -1 348.27 14.6
 18 -4 -1 356.66 13.8
 18 -4 -1 340.17 13
 -18 -4 1 334.47 13.5
 -18 -4 1 325.37 12.9
 -18 4 1 355.86 11.9
 -18 4 1 337.07 12
 -18 4 1 336.37 12.7
 18 4 -1 349.77 15.5
 -18 4 1 346.57 12
 -18 4 1 356.86 13.3
 -18 4 1 361.16 12.5
 18 4 -1 356.06 13.3
 18 4 -1 337.37 15.7
 -16 -4 1 1160.48 33.9
 16 -4 -1 1134.99 36.4
 16 -4 -1 1222.78 35.4
 -16 -4 1 1155.88 32.4
 16 -4 -1 1147.69 34.4
 -16 -4 1 1138.79 33.5
 16 -4 -1 1136.19 37.1
 16 -4 -1 1168.58 33.7
 16 -4 -1 1139.79 34.6
 -16 -4 1 1163.98 32.4
 16 4 -1 1152.48 33.9
 16 4 -1 1113.39 35.9
 -16 4 1 1170.78 32.7
 -16 4 1 1143.79 32.8
 -16 4 1 1191.88 32.7
 -16 4 1 1179.18 33.1
 16 4 -1 1193.28 36.5
 -16 4 1 1168.68 33.2
 -16 4 1 1138.19 33.9
 -14 -4 1 2021.5 55.29
 14 -4 -1 2122.09 56.99
 14 -4 -1 1974.7 58.29
 14 -4 -1 1922.21 57.69
 14 -4 -1 2032.5 56.29
 -14 -4 1 2035.8 55.79
 14 -4 -1 1965.8 55.19
 14 -4 -1 2034.8 56.29
 -14 4 1 2007.3 54.59
 -14 4 1 2067.79 54.79
 14 4 -1 1996.6 53.19
 -14 4 1 1971.2 55.59
 14 4 -1 2013.3 57.39
 -14 4 1 2024 54.89
 -14 4 1 2021.5 54.49
 14 4 -1 2037.1 55.59
 14 4 -1 2030.5 57.69
 -14 4 1 2020.1 54.39
 -12 -4 1 356.76 11.9
 12 -4 -1 358.96 14.5
 12 -4 -1 357.76 14.1
 12 -4 -1 372.96 12.9
 -12 -4 1 364.96 11.6
 12 -4 -1 354.86 13.3
 12 -4 -1 361.46 12
 12 -4 -1 366.16 12.8
 12 4 -1 368.96 12.6
 -12 4 1 361.96 11.6
 -12 4 1 348.17 12.2
 12 4 -1 358.16 12.1
 -12 4 1 364.96 11.5
 12 4 -1 368.16 12.3
 -12 4 1 374.56 11.8
 12 4 -1 368.46 13.6
 12 4 -1 367.96 13.9
 12 4 -1 369.06 10.3
 -12 4 1 381.86 11.4
 -12 4 1 359.66 11.4
 10 -4 -1 219.98 9.5
 10 -4 -1 211.58 8.3
 -10 -4 1 210.08 7.2
 10 -4 -1 218.98 8.4
 -10 -4 1 212.08 7.5
 10 -4 -1 223.98 8.8
 10 -4 -1 199.28 9.1
 10 -4 -1 212.58 7.7
 10 4 -1 214.88 6.2
 -10 4 1 216.28 7.1
 10 4 -1 224.88 9
 10 4 -1 198.58 7.6
 -10 4 1 221.18 7.5
 -10 4 1 205.28 7.8
 -10 4 1 213.88 7.2
 10 4 -1 205.88 8.6
 -10 4 1 211.98 7.3
 -10 4 1 228.18 7.5
 10 4 -1 200.38 7.7
 10 4 -1 207.78 8.2
 8 -4 -1 461.55 15.9
 8 -4 -1 495.85 14.4
 8 -4 -1 480.15 15.1
 8 -4 -1 466.75 15.7
 8 -4 -1 515.25 15.1
 -8 -4 1 477.95 14.1
 8 -4 -1 504.45 15.6
 8 4 -1 478.05 14.9
 8 4 -1 439.56 13.1
 -8 4 1 508.55 14
 -8 4 1 499.25 14.1
 8 4 -1 503.35 15.5
 -8 4 1 469.85 14.5
 8 4 -1 485.05 13
 -8 4 1 492.95 14.1
 8 4 -1 482.15 14.3
 8 4 -1 474.55 15.2
 -8 4 1 492.55 14.1
 -8 4 1 504.55 14.1
 6 -4 -1 15.6 1.8
 6 -4 -1 15.9 1.6
 6 -4 -1 18.9 2.5
 -6 -4 1 16.5 1.4
 6 -4 -1 17.5 2.3
 6 -4 -1 20.3 2.4
 6 -4 -1 17.8 2.1
 6 4 -1 16.1 1.9
 -6 4 1 16.5 1.7
 6 4 -1 16.1 1.5
 -6 4 1 18.8 1.6
 6 4 -1 12.8 1.9
 6 4 -1 18.8 2.1
 -6 4 1 16.2 1.4
 -6 4 1 15.3 1.5
 -6 4 1 21.7 1.6
 6 4 -1 15.4 1.9
 -4 -4 1 15.8 1
 4 -4 -1 19.1 2.1
 4 -4 -1 19.3 2
 4 -4 -1 21.4 2.1
 4 -4 -1 19.7 2
 4 -4 -1 14.3 1.3
 4 -4 -1 21.1 1.7
 -4 4 1 17.6 1.3
 -4 4 1 13.9 1.4
 4 4 -1 16.1 1.1
 4 4 -1 15.8 1.6
 -4 4 1 15.7 1.4
 -4 4 1 16.9 1.3
 4 4 -1 13.7 1.6
 4 4 -1 16.3 0.9
 -4 4 1 18 1.5
 4 4 -1 16.7 1.5
 4 4 -1 16.7 1.1
 -4 4 1 19.2 1.6
 -4 4 1 16.5 1.5
 2 -4 -1 299.77 8.3
 2 -4 -1 301.07 8.6
 2 -4 -1 296.97 8.5
 2 -4 -1 283.17 9
 -2 4 1 296.07 8.6
 2 4 -1 293.57 9.1
 -2 4 1 298.47 8.5
 -2 4 1 288.17 8.3
 -2 4 1 295.97 8.4
 2 4 -1 283.87 8.8
 2 4 -1 308.07 8.3
 -2 4 1 291.57 8.5
 2 4 -1 283.37 8.5
 -2 4 1 300.07 8.4
 -2 4 1 295.07 8.5
 2 4 -1 292.37 8.7
 2 4 -1 300.67 8.3
 0 -4 -1 20 0.9
 0 -4 -1 20.7 1.6
 0 4 1 20.6 1.3
 0 4 1 19.8 1.4
 0 4 1 19.2 1
 0 4 1 21.1 1.4
 0 4 -1 21.2 1.4
 0 4 1 19 1.3
 0 4 -1 20 1.3
 2 -4 1 627.44 17.3
 2 -4 1 638.84 17.3
 2 -4 1 661.23 16.6
 2 -4 1 641.14 16.6
 -2 -4 -1 654.73 16.7
 -2 -4 -1 646.94 16.8
 -2 4 -1 606.04 17
 -2 4 -1 636.64 17.1
 2 4 1 568.54 17.4
 -2 4 -1 529.35 17
 2 4 1 634.24 16.6
 2 4 1 613.44 17.2
 -2 4 -1 617.54 17
 -2 4 -1 613.74 16.6
 2 4 1 641.54 17.4
 2 4 1 610.34 17.1
 2 4 1 602.64 16.7
 2 4 1 630.84 17.3
 -2 4 -1 620.04 17
 -2 4 -1 647.44 16.6
 4 -4 1 183.88 7.2
 -4 -4 -1 213.78 6.4
 4 -4 1 215.48 6.2
 4 -4 1 211.18 6.4
 4 -4 1 209.18 7.3
 -4 -4 -1 213.68 5.7
 -4 -4 -1 220.08 6.6
 4 4 1 210.18 6.5
 -4 4 -1 196.48 6.9
 -4 4 -1 206.38 6.5
 4 4 1 238.68 7.3
 4 4 1 216.38 7.2
 4 4 1 212.48 6.7
 4 4 1 229.08 7.5
 -4 4 -1 203.58 6.6
 4 4 1 212.98 6.4
 4 4 1 209.78 6.9
 -4 4 -1 215.48 6
 -4 4 -1 204.58 6.7
 -4 4 -1 199.38 6.8
 6 -4 1 1010.8 27.5
 6 -4 1 1015.2 27.7
 6 -4 1 976.3 28.2
 -6 -4 -1 1007.4 27.6
 6 -4 1 996.1 28.9
 6 -4 1 1012.6 29.1
 -6 -4 -1 1084.59 27.8
 6 -4 1 1044.2 28.2
 6 -4 1 1038.5 27.7
 -6 4 -1 1035.4 27
 6 4 1 995.5 28.3
 -6 4 -1 987 27.7
 6 4 1 968 28.8
 -6 4 -1 1001 27.9
 6 4 1 1122.99 28.6
 6 4 1 987.1 28.5
 6 4 1 973.4 27.8
 6 4 1 1058.79 28.2
 6 4 1 1040.4 28.5
 -8 -4 -1 1584.74 41.8
 8 -4 1 1552.44 42.2
 8 -4 1 1564.04 41.6
 8 -4 1 1384.56 43.2
 8 -4 1 1490.75 42.2
 8 -4 1 1529.05 43.3
 8 -4 1 1554.44 41.8
 -8 -4 -1 1548.05 41.6
 8 -4 1 1524.55 41.5
 8 4 1 1517.25 42.6
 -8 4 -1 1497.45 41.9
 8 4 1 1613.74 42.4
 8 4 1 1523.55 41.9
 8 4 1 1648.83 42.9
 8 4 1 1517.25 42
 8 4 1 1572.24 43.1
 -8 4 -1 1535.75 41.7
 -8 4 -1 1571.24 41
 -8 4 -1 1537.75 41.7
 -8 4 -1 1553.64 40.8
 10 -4 1 294.47 10.7
 -10 -4 -1 307.17 10
 10 -4 1 297.77 10
 10 -4 1 308.67 11.9
 10 -4 1 303.57 10
 10 -4 1 302.87 10.9
 10 -4 1 315.97 12.1
 10 -4 1 303.97 10.6
 10 -4 1 316.47 10.4
 -10 -4 -1 294.37 10.1
 -10 4 -1 299.27 10.3
 -10 4 -1 308.87 9.2
 -10 4 -1 298.17 10
 10 4 1 285.67 10.2
 -10 4 -1 306.27 9.3
 10 4 1 300.27 11.3
 -10 4 -1 304.17 9.8
 10 4 1 324.47 11.5
 10 4 1 301.57 10.3
 10 4 1 310.17 11.5
 -10 4 -1 311.37 10
 10 4 1 305.87 10.6
 12 -4 1 5.8 2.1
 12 -4 1 7.3 2
 12 -4 1 7.8 3.1
 12 -4 1 7.1 2.3
 -12 -4 -1 6.6 1.7
 12 -4 1 7.6 1.8
 12 -4 1 6.2 2.8
 12 -4 1 7.8 2.1
 -12 -4 -1 7.1 1.9
 -12 4 -1 7 1.9
 -12 4 -1 6.5 1.3
 -12 4 -1 4.2 1.7
 -12 4 -1 9.4 1.9
 -12 4 -1 4.4 1.6
 12 4 1 8.3 0.9
 12 4 1 5.3 2.5
 -12 4 -1 8.2 1.5
 12 4 1 6.3 1.8
 12 4 1 8.7 1.9
 12 4 1 6.7 2.7
 12 4 1 8.8 2.7
 12 4 1 6.7 2.1
 14 -4 1 3.3 2.1
 14 -4 1 1.9 2.1
 14 -4 1 6.6 2.7
 14 -4 1 9.3 3.7
 14 -4 1 3.1 2.3
 14 -4 1 9.6 3.6
 14 -4 1 5.9 2
 -14 -4 -1 0.7 1.7
 -14 4 -1 5.2 1.9
 14 4 1 8.1 3.3
 14 4 1 4.4 2
 -14 4 -1 1.9 1.9
 14 4 1 3.1 0.8
 -14 4 -1 4.7 1.5
 14 4 1 4 1.9
 -14 4 -1 7.3 1.7
 -14 4 -1 6.4 2
 14 4 1 6.1 2.9
 14 4 1 3.7 2
 -14 4 -1 1.4 1.7
 14 4 1 1.7 2.5
 16 -4 1 29.5 3.9
 16 -4 1 26.5 3.8
 16 -4 1 29.2 3.6
 -16 -4 -1 30 3.3
 16 -4 1 31 5.6
 16 -4 1 26.3 3.8
 16 -4 1 20 4.8
 16 -4 1 32.5 4.4
 -16 -4 -1 29.2 3.7
 -16 -4 -1 26.2 3.5
 16 4 1 22.2 4.4
 16 4 1 25.2 4.7
 -16 4 -1 26.2 3.3
 -16 4 -1 24.3 3.4
 -16 4 -1 29.3 3.3
 16 4 1 24.3 3.5
 16 4 1 27.7 4.4
 -16 4 -1 30.7 3
 -16 4 -1 26.3 2.7
 -16 4 -1 27.8 3.4
 18 -4 1 106.69 7.9
 -18 -4 -1 124.49 6.1
 18 -4 1 117.69 7.8
 18 -4 1 113.09 8.9
 18 -4 1 120.09 9.7
 18 -4 1 113.49 7.2
 -18 -4 -1 104.39 6.7
 -18 -4 -1 119.39 6.2
 -18 -4 -1 113.69 6.7
 -18 4 -1 121.59 6.5
 -18 4 -1 119.09 7.1
 18 4 1 107.59 8.2
 18 4 1 108.49 7
 -18 4 -1 110.39 6.2
 -18 4 -1 110.09 5.8
 18 4 1 105.39 8.7
 -18 4 -1 114.89 5.5
 20 -4 1 540.75 23.3
 -20 -4 -1 586.64 18.5
 20 -4 1 557.64 20.6
 -20 -4 -1 564.34 19.1
 20 -4 1 553.54 19.6
 20 -4 1 548.05 22.8
 -20 -4 -1 564.04 19.7
 -20 -4 -1 560.34 18.2
 20 4 1 549.54 22.4
 20 4 1 576.64 19.9
 20 4 1 536.55 21.6
 -20 4 -1 576.84 18.7
 -20 4 -1 583.94 18.5
 22 -4 1 238.88 15.2
 -22 -4 -1 254.87 11.2
 -22 -4 -1 258.47 11.9
 -22 -4 -1 262.67 11.8
 22 -4 1 270.17 15.2
 22 4 1 267.27 15.2
 -22 4 -1 246.08 10.9
 22 4 1 263.37 12.3
 22 4 1 237.08 14.1
 -22 4 -1 277.97 10.9
 24 -4 1 294.77 17.7
 -24 -4 -1 290.87 13.7
 -24 -4 -1 286.57 13.4
 24 -4 1 284.77 16.7
 -24 -4 -1 294.47 12.6
 24 4 1 323.17 16.5
 24 4 1 309.37 16.9
 26 -4 1 235.88 16.3
 26 -4 1 211.38 14.9
 26 4 1 230.98 15.1
 26 4 1 180.88 14.9
 28 -4 1 160.38 14.9
 28 -4 1 169.68 14
 28 4 1 151.78 13.2
 28 4 1 152.48 14.2
 30 -4 1 58.39 11.1
 30 -4 1 64.79 11.8
 30 4 1 50.39 9.3
 30 4 1 54.69 10.2
 29 -5 -1 16 8.9
 29 -5 -1 8.2 7
 29 5 -1 21.5 7.4
 29 5 -1 5 5.9
 -27 -5 1 126.29 13.3
 27 -5 -1 155.68 14.1
 27 -5 -1 145.79 14.1
 -27 -5 1 161.38 10.6
 27 5 -1 156.48 12.8
 27 5 -1 153.38 13.8
 -25 -5 1 195.48 10.3
 -25 -5 1 202.88 11.5
 25 -5 -1 182.88 14.3
 25 -5 -1 192.78 15.4
 -25 -5 1 190.58 10.8
 25 5 -1 186.08 13.5
 25 5 -1 191.28 11.3
 25 5 -1 205.98 13.4
 -23 -5 1 131.89 8.6
 -23 -5 1 135.69 8.2
 23 -5 -1 129.39 11.9
 -23 -5 1 141.79 9
 23 -5 -1 135.59 11.7
 23 5 -1 128.19 10.6
 23 5 -1 122.99 10.6
 23 5 -1 132.69 8.9
 21 -5 -1 8.1 3.4
 -21 -5 1 1.9 3.2
 21 -5 -1 -0.9 4.5
 21 -5 -1 4.3 4.2
 21 -5 -1 4.2 4.1
 -21 -5 1 2.2 2.5
 -21 -5 1 2.9 2.6
 -21 5 1 6.3 2.9
 21 5 -1 2.2 2.8
 21 5 -1 3.5 3.6
 -21 5 1 2.7 2.2
 21 5 -1 12.7 4.8
 -21 5 1 1.9 2.2
 -21 5 1 3.4 2.5
 -19 -5 1 210.68 8.2
 19 -5 -1 206.88 11.2
 19 -5 -1 195.78 10.1
 19 -5 -1 191.58 12.2
 19 -5 -1 197.98 12.7
 -19 -5 1 196.88 10
 -19 -5 1 200.68 9.6
 -19 5 1 215.28 8.5
 19 5 -1 198.88 11.8
 -19 5 1 209.38 8.9
 19 5 -1 202.68 9.7
 -19 5 1 216.48 8.6
 -19 5 1 207.48 8.7
 19 5 -1 196.58 11.4
 17 -5 -1 3.5 3.2
 17 -5 -1 6.2 4.2
 17 -5 -1 6.3 2.5
 -17 -5 1 13.5 2.3
 17 -5 -1 7 3.7
 -17 -5 1 12.7 2.2
 -17 -5 1 7 2.5
 -17 -5 1 7.4 2.7
 17 -5 -1 9.9 3.1
 17 -5 -1 7.7 2.9
 17 5 -1 4.9 3.1
 -17 5 1 8.9 2.3
 -17 5 1 9.2 2.2
 -17 5 1 5.9 2.5
 -17 5 1 9.8 2.5
 17 5 -1 6.4 2.4
 17 5 -1 13.5 4.1
 -17 5 1 8.7 2.1
 -17 5 1 3.1 3.3
 -15 -5 1 -1.7 1.5
 15 -5 -1 3.7 2.4
 15 -5 -1 0.9 2.3
 15 -5 -1 2.7 3.4
 15 -5 -1 0 2.3
 15 -5 -1 -3 1.5
 -15 -5 1 -0.1 1.8
 15 -5 -1 2.4 3.3
 -15 5 1 1.5 1.7
 15 5 -1 -1.1 2.6
 15 5 -1 4.5 3.3
 -15 5 1 1.4 1.9
 -15 5 1 1.2 1.7
 -15 5 1 2.4 1.7
 -15 5 1 -0.7 1.4
 15 5 -1 4.6 1.9
 -15 5 1 0.1 1.6
 13 -5 -1 198.08 9.8
 13 -5 -1 207.98 8.8
 13 -5 -1 197.58 9.1
 13 -5 -1 179.78 9.9
 -13 -5 1 183.58 7.7
 13 -5 -1 202.88 8.8
 13 -5 -1 183.88 7.7
 13 5 -1 189.38 7.9
 13 5 -1 189.58 7.9
 -13 5 1 193.08 7.4
 13 5 -1 196.08 8.5
 -13 5 1 197.38 7.1
 -13 5 1 199.28 7.3
 -13 5 1 201.48 8.1
 13 5 -1 196.48 9.2
 -13 5 1 203.68 7.6
 -13 5 1 195.98 7.3
 13 5 -1 195.08 9.4
 11 -5 -1 398.26 12.9
 11 -5 -1 419.86 14.4
 -11 -5 1 432.46 13
 11 -5 -1 407.96 13.9
 11 -5 -1 420.76 13.8
 11 -5 -1 386.06 14.7
 11 -5 -1 418.56 15.3
 11 5 -1 412.06 14.1
 -11 5 1 401.56 12.4
 11 5 -1 381.66 12.9
 -11 5 1 406.46 12.5
 -11 5 1 401.56 12.6
 -11 5 1 416.66 12.3
 11 5 -1 391.36 13.6
 -11 5 1 420.36 12.7
 11 5 -1 395.46 13.2
 -11 5 1 395.16 13.1
 9 -5 -1 1470.35 41.6
 -9 -5 1 1461.05 39.3
 9 -5 -1 1458.25 40.2
 9 -5 -1 1417.06 40.4
 9 -5 -1 1448.96 39.4
 9 -5 -1 1400.46 41.1
 9 -5 -1 1475.75 41
 -9 5 1 1480.55 39.3
 9 5 -1 1413.96 39.9
 9 5 -1 1498.15 40.6
 9 5 -1 1455.55 40.7
 -9 5 1 1456.15 39.2
 -9 5 1 1475.35 38.9
 9 5 -1 1433.56 40.3
 -9 5 1 1396.66 39.7
 -9 5 1 1480.25 39.3
 9 5 -1 1427.66 39.5
 -9 5 1 1434.76 39.2
 -7 -5 1 124.39 4.6
 7 -5 -1 138.89 5.7
 7 -5 -1 117.19 5.7
 7 -5 -1 132.99 6.4
 7 -5 -1 121.49 6.4
 7 -5 -1 133.59 6.4
 7 -5 -1 134.89 5
 -7 5 1 132.49 5
 7 5 -1 114.39 5.3
 7 5 -1 128.49 4.8
 -7 5 1 120.39 5.1
 7 5 -1 133.59 5.8
 -7 5 1 126.89 4.9
 -7 5 1 128.69 4.7
 5 -5 -1 1098.69 32.6
 5 -5 -1 1211.98 31.7
 5 -5 -1 1160.58 32.6
 5 -5 -1 1095.29 32.6
 5 -5 -1 1241.78 33.1
 -5 -5 1 1208.98 31.2
 5 -5 -1 1203.18 32.1
 -5 5 1 1143.29 31.9
 5 5 -1 1223.78 32.5
 -5 5 1 1168.08 32.1
 -5 5 1 1189.18 31.8
 -5 5 1 1162.88 31.7
 5 5 -1 1148.09 32.1
 -5 5 1 1186.08 31.5
 5 5 -1 1194.98 32.1
 5 5 -1 1202.28 31.3
 5 5 -1 1187.28 30.9
 -5 5 1 1172.88 31.6
 5 5 -1 1161.18 31.4
 -5 5 1 1178.98 31.6
 3 -5 -1 3866.31 100.59
 3 -5 -1 3827.02 99.89
 3 -5 -1 3873.11 100.29
 3 -5 -1 4016.9 100.69
 3 -5 -1 3656.63 100.89
 -3 5 1 3629.44 100.39
 -3 5 1 3869.41 100.19
 -3 5 1 3810.52 100.09
 -3 5 1 3999.7 100.29
 -3 5 1 3799.32 99.99
 -3 5 1 3968.9 100.09
 3 5 -1 3880.11 100.49
 3 5 -1 3756.92 99.39
 -3 5 1 3876.01 100.29
 -3 5 1 3775.22 100.29
 3 5 -1 3851.91 99.39
 3 5 -1 3940.71 99.79
 3 5 -1 3813.22 100.69
 3 5 -1 3729.53 100.29
 3 5 -1 3814.42 100.49
 1 -5 -1 9231.48 227.48
 1 -5 -1 8488.35 228.28
 1 -5 -1 9270.17 227.58
 -1 5 1 9045.79 227.78
 1 5 -1 8877.81 227.88
 1 5 -1 8834.32 227.68
 1 5 -1 8934.31 227.88
 -1 5 1 8846.82 227.98
 -1 5 1 7431.16 227.78
 1 5 -1 8754.02 227.68
 -1 5 1 8589.64 227.88
 1 5 -1 8823.62 227.68
 -1 5 1 8747.62 227.88
 1 5 -1 8841.12 227.68
 -1 5 1 8757.02 227.88
 -1 5 1 9139.29 227.98
 -1 5 1 9054.19 227.78
 -1 5 1 8325.37 227.88
 1 5 -1 8866.51 228.08
 -1 -5 -1 6765.32 171.58
 -1 -5 -1 6836.72 170.98
 1 -5 1 6492.95 171.48
 1 5 1 6546.15 171.08
 -1 5 -1 6623.44 171.58
 -1 5 -1 6895.11 170.78
 -1 5 -1 6518.75 171.68
 -1 5 -1 6301.27 171.38
 -1 5 -1 6335.57 171.48
 1 5 1 6633.54 171.58
 -1 5 -1 6557.84 170.78
 -1 5 -1 6562.74 171.48
 1 5 1 6718.23 171.88
 1 5 1 6749.42 171.88
 1 5 1 6723.83 171.48
 -1 5 -1 6795.42 171.38
 -1 5 -1 6180.28 171.68
 3 -5 1 160.28 5.1
 -3 -5 -1 168.98 5
 3 -5 1 165.08 5.9
 3 -5 1 164.68 4.8
 3 -5 1 151.78 5.7
 -3 -5 -1 175.28 5.1
 -3 5 -1 154.38 5
 -3 5 -1 157.98 4.8
 3 5 1 175.48 6.1
 -3 5 -1 154.08 5.4
 3 5 1 158.98 5.8
 3 5 1 172.48 5.8
 3 5 1 163.58 5.1
 -3 5 -1 168.08 5.8
 -3 5 -1 163.58 4.9
 3 5 1 163.78 5.6
 3 5 1 164.48 5
 -3 5 -1 172.18 5.6
 -3 5 -1 156.58 5.6
 3 5 1 172.38 5.9
 -5 -5 -1 813.92 22.5
 5 -5 1 802.02 23.6
 5 -5 1 866.41 23.9
 5 -5 1 833.62 22.5
 5 -5 1 845.32 23
 5 -5 1 844.12 22.3
 5 5 1 813.72 23.4
 5 5 1 814.72 22.9
 -5 5 -1 774.12 22.8
 5 5 1 792.12 22.7
 5 5 1 813.22 23.2
 -5 5 -1 808.92 23.1
 5 5 1 815.52 23.4
 5 5 1 859.81 23.9
 -5 5 -1 818.12 22.9
 -5 5 -1 813.42 22.7
 5 5 1 820.32 22.6
 -5 5 -1 827.52 22
 5 5 1 952.9 23.2
 -7 -5 -1 2061.29 55.69
 -7 -5 -1 2101.19 56.49
 7 -5 1 2167.88 55.59
 7 -5 1 2116.19 56.49
 7 -5 1 2084.69 55.29
 7 -5 1 2157.38 55.59
 7 -5 1 2172.98 56.19
 7 -5 1 2141.89 57.19
 -7 5 -1 2119.29 55.79
 -7 5 -1 2085.89 55.79
 7 5 1 2065.29 56.19
 -7 5 -1 2166.78 54.89
 -7 5 -1 1828.72 55.19
 7 5 1 2021.4 55.79
 7 5 1 2121.19 57.09
 7 5 1 2013 56.09
 7 5 1 2164.28 56.49
 7 5 1 2050.59 56.49
 -7 5 -1 2083.19 55.89
 9 -5 1 187.38 7.5
 9 -5 1 172.88 8.4
 9 -5 1 190.58 8.4
 9 -5 1 179.28 6.6
 9 -5 1 171.28 7.1
 9 -5 1 185.98 6.6
 -9 -5 -1 171.38 6.4
 -9 -5 -1 175.08 6.7
 9 -5 1 180.68 6.4
 9 5 1 174.88 7.3
 -9 5 -1 178.18 6.6
 9 5 1 168.88 6.9
 -9 5 -1 184.48 5.8
 9 5 1 171.18 7.8
 -9 5 -1 184.88 5.9
 9 5 1 174.18 6.8
 -9 5 -1 176.88 6.9
 9 5 1 175.38 7.2
 9 5 1 177.28 7.4
 -9 5 -1 178.48 6.7
 11 -5 1 0.9 1.7
 11 -5 1 1.1 1.2
 11 -5 1 -1.6 2.4
 11 -5 1 1.1 1.4
 11 -5 1 -1.9 1.6
 11 -5 1 3.8 2.6
 -11 -5 -1 -0.2 1.2
 11 -5 1 -3 1.6
 11 -5 1 0.8 1.7
 -11 -5 -1 -0.6 1
 -11 5 -1 0 1.3
 -11 5 -1 0.1 1.2
 11 5 1 -0.8 1.9
 11 5 1 0.3 2.1
 11 5 1 1 1.2
 -11 5 -1 1.1 1.5
 -11 5 -1 -0.4 1.1
 11 5 1 -2.8 1.5
 11 5 1 0.2 1.4
 11 5 1 -0.5 1.9
 -11 5 -1 0.3 1.2
 -11 5 -1 -0.4 0.9
 13 -5 1 2.2 2
 13 -5 1 3.7 2
 -13 -5 -1 5.4 1.7
 13 -5 1 0.9 2.3
 13 -5 1 4.8 2.2
 13 -5 1 3.1 1.7
 13 -5 1 3.7 2.8
 13 -5 1 6.3 3.4
 -13 -5 -1 2.5 1.7
 13 5 1 4.4 1.7
 13 5 1 4.6 2.5
 -13 5 -1 6.9 1.8
 -13 5 -1 6 1.9
 -13 5 -1 7.5 1.6
 13 5 1 2.2 2.1
 13 5 1 -2.1 2.2
 13 5 1 3.8 1.9
 -13 5 -1 4.2 1.6
 -13 5 -1 4 1.3
 -13 5 -1 2.9 1.9
 13 5 1 9.1 2.4
 15 -5 1 39.9 4.2
 -15 -5 -1 36.6 3.9
 15 -5 1 46 4.2
 15 -5 1 41.8 4.5
 15 -5 1 35.9 4.6
 15 -5 1 32.7 5.6
 15 -5 1 39.4 4.6
 15 -5 1 42.1 6
 -15 5 -1 32.6 3.4
 -15 5 -1 41.7 3.7
 15 5 1 40.5 5.2
 -15 5 -1 34.9 3
 15 5 1 34.5 5
 15 5 1 39.6 4.3
 15 5 1 42 5.5
 -15 5 -1 40.4 3.2
 15 5 1 35.1 4
 -15 5 -1 34.8 3.6
 15 5 1 39.4 4.1
 -15 5 -1 37.4 3.9
 -17 -5 -1 98.79 6.2
 17 -5 1 96.89 6.5
 -17 -5 -1 105.59 6.4
 17 -5 1 104.29 7.5
 17 -5 1 97.49 8.7
 17 -5 1 88.79 9.1
 17 -5 1 92.29 7.3
 -17 5 -1 102.39 5.6
 -17 5 -1 95.29 6.3
 -17 5 -1 96.79 4.9
 17 5 1 86.39 7.4
 17 5 1 92.69 6.5
 -17 5 -1 93.39 5.1
 17 5 1 108.19 8.6
 -17 5 -1 104.59 6
 -19 -5 -1 281.17 11.9
 -19 -5 -1 295.37 11.1
 -19 -5 -1 279.97 11.8
 19 -5 1 322.87 16
 19 -5 1 287.87 15.1
 -19 -5 -1 299.57 11
 19 -5 1 301.77 13.4
 19 -5 1 295.17 12.6
 -19 5 -1 309.47 11.4
 -19 5 -1 259.67 11.2
 -19 5 -1 272.97 13.3
 -19 5 -1 293.87 11.4
 19 5 1 299.47 12.4
 19 5 1 274.77 14.2
 19 5 1 309.47 14.4
 21 -5 1 -2.4 4.6
 21 -5 1 5 4.8
 -21 -5 -1 9 4.1
 -21 -5 -1 6.1 3
 -21 -5 -1 6 2.5
 -21 -5 -1 10 3.5
 21 5 1 5.3 4.4
 21 5 1 12 4.6
 -21 5 -1 8.1 2.8
 21 5 1 7 3
 -21 5 -1 11.7 3.3
 -23 -5 -1 105.69 7.9
 -23 -5 -1 113.29 7.5
 23 -5 1 107.39 11.2
 -23 -5 -1 119.99 8.5
 23 -5 1 106.29 11.7
 -23 5 -1 110.09 7
 23 5 1 118.19 8.6
 -23 5 -1 104.29 7.1
 23 5 1 107.69 10.8
 23 5 1 113.39 10.8
 -25 -5 -1 88.29 7.1
 -25 -5 -1 69.59 7.3
 25 -5 1 63.09 10
 25 -5 1 81.19 10.2
 25 5 1 54.19 9.1
 25 5 1 76.69 9.4
 27 -5 1 25.2 7.9
 27 -5 1 13.6 8.2
 27 5 1 20.9 7.7
 27 5 1 18.9 6.5
 29 -5 1 75.29 11.6
 29 -5 1 67.09 12.4
 29 5 1 66.59 10.9
 29 5 1 63.99 10.1
 30 -6 -1 73.19 12
 30 -6 -1 83.89 11.6
 30 6 -1 69.89 11.4
 30 6 -1 72.59 11
 28 -6 -1 52.69 10.2
 -28 -6 1 65.19 8.3
 28 -6 -1 64.79 11.3
 28 6 -1 63.49 9.4
 28 6 -1 62.09 9.6
 26 -6 -1 15.7 7.1
 -26 -6 1 29.4 5.1
 26 -6 -1 24.3 7.9
 -26 -6 1 29.5 5.1
 -26 -6 1 21.3 5
 26 6 -1 21.5 6.2
 26 6 -1 14.4 6.3
 26 6 -1 22.5 6.3
 -24 -6 1 8.3 3.9
 24 -6 -1 4.9 5.9
 -24 -6 1 9.8 3.6
 24 -6 -1 8.3 6
 -24 -6 1 7 3.6
 24 6 -1 7.6 3.7
 24 6 -1 10.7 5.2
 24 6 -1 4.1 5.4
 22 -6 -1 48.5 8.3
 22 -6 -1 60.89 10.7
 -22 -6 1 51.59 5.6
 22 -6 -1 65.79 8.7
 -22 -6 1 58.09 5.8
 22 -6 -1 55.09 9.5
 -22 -6 1 60.29 6.7
 22 6 -1 55.09 7.4
 22 6 -1 58.49 6
 22 6 -1 63.19 8.4
 -22 6 1 63.59 5.5
 -22 6 1 57.79 5
 20 -6 -1 509.75 21.9
 -20 -6 1 541.35 19.3
 20 -6 -1 523.65 19.2
 -20 -6 1 496.25 18.1
 20 -6 -1 485.95 21.3
 20 -6 -1 521.65 20.1
 20 6 -1 529.65 21
 -20 6 1 499.35 16.8
 -20 6 1 513.05 17.1
 -20 6 1 483.95 16.2
 20 6 -1 504.45 20.3
 20 6 -1 508.05 18.2
 18 -6 -1 609.34 24.3
 -18 -6 1 632.74 19.2
 18 -6 -1 628.24 23.7
 18 -6 -1 624.64 22.7
 18 -6 -1 627.64 21.8
 -18 -6 1 641.64 21.2
 -18 -6 1 642.74 20.7
 -18 -6 1 653.53 19.3
 18 -6 -1 622.34 21.9
 -18 6 1 640.94 19.3
 -18 6 1 627.64 19.9
 18 6 -1 644.14 22.9
 -18 6 1 654.33 19.8
 -18 6 1 638.54 19.8
 18 6 -1 644.64 23.5
 18 6 -1 623.74 20.9
 -18 6 1 640.14 21.1
 16 -6 -1 312.07 14.2
 16 -6 -1 322.57 11.7
 -16 -6 1 300.57 12.2
 16 -6 -1 336.27 14.9
 16 -6 -1 313.97 13.3
 -16 -6 1 312.27 11.7
 16 -6 -1 318.37 12.7
 16 -6 -1 327.37 13
 -16 6 1 319.97 11.2
 16 6 -1 300.27 11.9
 -16 6 1 302.97 10.9
 -16 6 1 310.67 12.1
 -16 6 1 301.57 10.6
 16 6 -1 313.57 13.4
 16 6 -1 310.77 13.6
 -16 6 1 315.97 11
 14 -6 -1 481.55 16.8
 14 -6 -1 474.55 15.5
 14 -6 -1 487.15 16.7
 14 -6 -1 480.95 17.4
 14 -6 -1 479.35 18.2
 14 -6 -1 463.55 18.5
 -14 -6 1 488.15 15.6
 14 6 -1 482.35 16.5
 -14 6 1 482.95 14.6
 14 6 -1 461.35 15.6
 14 6 -1 493.45 17.5
 14 6 -1 476.15 16
 -14 6 1 487.55 15
 -14 6 1 483.25 15.1
 -14 6 1 465.45 15.9
 14 6 -1 451.05 16.9
 -14 6 1 484.55 15
 -14 6 1 501.75 15.2
 12 -6 -1 1253.17 37.1
 12 -6 -1 1197.28 35.2
 12 -6 -1 1251.37 36.3
 12 -6 -1 1252.67 36.9
 -12 -6 1 1223.48 34.2
 12 -6 -1 1209.38 35.5
 12 -6 -1 1192.28 34.2
 12 6 -1 1204.78 34.4
 -12 6 1 1166.58 34.5
 12 6 -1 1229.78 34.9
 -12 6 1 1224.68 33.7
 12 6 -1 1193.08 35.2
 12 6 -1 1215.38 35.9
 -12 6 1 1250.87 33.9
 -12 6 1 1208.48 33.9
 -12 6 1 1223.88 33.9
 -12 6 1 1251.97 33.5
 12 6 -1 1234.58 35.7
 10 -6 -1 1119.19 34.1
 10 -6 -1 1187.38 34.9
 10 -6 -1 1190.48 32.5
 10 -6 -1 1177.38 33.8
 10 -6 -1 1155.58 33.4
 10 -6 -1 1149.78 34.4
 -10 -6 1 1147.69 32.3
 10 6 -1 1191.68 33.8
 -10 6 1 1207.78 32.2
 -10 6 1 1186.48 32.4
 10 6 -1 1145.29 32.6
 -10 6 1 1192.58 31.9
 10 6 -1 1181.18 33.6
 10 6 -1 1170.28 33.6
 10 6 -1 1146.89 33.1
 -10 6 1 1175.58 32.9
 8 -6 -1 171.08 7.5
 -8 -6 1 161.08 5.8
 8 -6 -1 173.68 6.8
 8 -6 -1 165.38 7.3
 8 -6 -1 143.99 7.4
 8 -6 -1 172.48 6.1
 8 -6 -1 160.78 7.6
 -8 6 1 171.08 6
 8 6 -1 153.68 6.7
 -8 6 1 174.08 6.5
 -8 6 1 177.68 5.9
 8 6 -1 165.58 6.7
 8 6 -1 163.98 6.9
 -8 6 1 168.28 6.2
 8 6 -1 161.98 6.7
 8 6 -1 165.58 6.1
 -8 6 1 173.98 6
 6 -6 -1 6.8 1.7
 6 -6 -1 4.3 2.1
 -6 -6 1 4.4 1
 6 -6 -1 8.7 2.1
 6 -6 -1 7.1 1.3
 6 6 -1 7 1.1
 6 6 -1 13.4 2.3
 -6 6 1 7.1 1.4
 -6 6 1 9.3 1.4
 -6 6 1 6.4 1.3
 6 6 -1 4.7 1.7
 6 6 -1 7.4 1.1
 -6 6 1 2.9 1.5
 -6 6 1 5.8 1.5
 6 6 -1 4.1 1.7
 -6 6 1 10.5 1.8
 4 -6 -1 11 1.8
 4 -6 -1 8 1.3
 4 -6 -1 9.9 1.1
 4 -6 -1 8.8 1.9
 4 -6 -1 12.5 1.8
 4 6 -1 10.3 0.9
 -4 6 1 9.3 1.3
 4 6 -1 13.3 1.8
 4 6 -1 10.3 1.5
 -4 6 1 10.1 1.2
 4 6 -1 9.2 1.5
 -4 6 1 10.9 1.4
 -4 6 1 9.9 1.4
 4 6 -1 11.3 0.9
 -4 6 1 11.7 1.4
 4 6 -1 11.6 1
 -4 6 1 9 1.4
 -4 6 1 11.2 1.3
 4 6 -1 10.9 1.5
 2 -6 -1 514.65 14.1
 2 -6 -1 516.75 14.8
 2 6 -1 510.95 14.2
 -2 6 1 487.85 14.1
 -2 6 1 470.95 14.2
 2 6 -1 500.55 14.3
 -2 6 1 454.05 14.1
 -2 6 1 508.65 14.2
 2 6 -1 498.45 13.9
 2 6 -1 508.05 14.4
 -2 6 1 487.15 14.3
 2 6 -1 529.85 14.7
 -2 6 1 486.85 13.8
 2 6 -1 513.85 14.5
 2 6 -1 485.75 13.9
 2 6 -1 511.55 14.1
 -2 6 1 500.65 14.2
 -2 6 1 497.65 14
 0 -6 -1 3 1
 0 -6 -1 5.2 0.7
 0 -6 -1 3.8 0.6
 0 6 -1 3 0.8
 0 6 1 1.3 0.8
 0 6 1 4 0.6
 0 6 1 3.8 1
 0 6 -1 2.6 0.8
 0 6 -1 4 0.8
 0 6 1 3.9 0.8
 0 6 1 5.6 1
 0 6 1 2.5 1
 0 6 -1 3.1 0.9
 0 6 1 4.5 0.6
 0 6 1 3.1 1
 0 6 1 3.1 1
 -2 -6 -1 1144.39 29.6
 2 -6 1 1150.48 29.4
 2 -6 1 1122.59 30.4
 2 -6 1 1147.49 29.5
 2 -6 1 1134.49 30.5
 -2 -6 -1 1121.79 30.1
 2 6 1 1098.89 29.7
 2 6 1 1140.19 30.6
 -2 6 -1 1134.19 29.6
 -2 6 -1 1104.99 30.3
 -2 6 -1 1144.29 30.2
 -2 6 -1 1115.69 30.3
 2 6 1 1138.99 30.8
 2 6 1 1081.89 30.3
 2 6 1 1105.19 30.7
 -2 6 -1 1136.19 30
 2 6 1 1142.29 29.7
 -2 6 -1 1107.99 29.6
 -2 6 -1 1028.6 30.1
 -4 -6 -1 574.54 15.6
 4 -6 1 594.94 15.3
 4 -6 1 563.24 16.7
 -4 -6 -1 587.44 15.5
 4 -6 1 565.54 15.9
 4 -6 1 616.54 17
 -4 6 -1 569.34 16.2
 -4 6 -1 466.65 16.1
 -4 6 -1 545.75 15.8
 4 6 1 579.34 16.8
 -4 6 -1 565.04 16.1
 4 6 1 556.14 16.4
 -4 6 -1 543.95 16.1
 4 6 1 591.34 17
 4 6 1 552.34 16.3
 -4 6 -1 582.34 15.5
 -4 6 -1 585.14 15.4
 4 6 1 556.14 15.8
 4 6 1 579.04 15.7
 6 -6 1 261.17 9.9
 6 -6 1 273.77 9.6
 6 -6 1 253.77 9.2
 6 -6 1 270.57 8
 6 -6 1 316.27 9.1
 -6 -6 -1 263.17 8.3
 6 -6 1 262.67 8.2
 6 6 1 267.37 8.7
 6 6 1 258.17 9
 6 6 1 265.67 8.8
 -6 6 -1 272.37 8.9
 -6 6 -1 260.77 8.7
 6 6 1 259.77 8.3
 -6 6 -1 260.17 8.6
 -6 6 -1 254.67 8.5
 6 6 1 257.37 8.4
 6 6 1 256.57 9.3
 -6 6 -1 265.57 7.7
 6 6 1 264.07 9.7
 8 -6 1 455.65 14.2
 8 -6 1 444.76 13.2
 8 -6 1 460.75 13.5
 8 -6 1 446.06 15.2
 8 -6 1 436.36 14.6
 8 -6 1 451.75 13.5
 -8 -6 -1 463.15 13.7
 8 -6 1 468.55 15.6
 8 6 1 446.46 13.9
 -8 6 -1 447.56 13.8
 8 6 1 456.55 14.3
 8 6 1 458.75 14.3
 8 6 1 475.45 14.8
 -8 6 -1 458.55 13.8
 -8 6 -1 461.95 12.8
 8 6 1 445.66 15.1
 -8 6 -1 435.06 13.9
 -8 6 -1 459.55 12.9
 8 6 1 483.25 14.6
 -10 -6 -1 908.21 25.7
 10 -6 1 881.51 27.9
 10 -6 1 899.71 25.1
 10 -6 1 900.51 27.7
 10 -6 1 888.31 26.5
 10 -6 1 896.01 26.4
 10 -6 1 934.71 25.5
 10 -6 1 895.01 25.4
 10 -6 1 871.81 26.9
 10 6 1 917.81 26.2
 -10 6 -1 908.31 24.5
 -10 6 -1 893.51 25.7
 -10 6 -1 866.31 25.5
 -10 6 -1 887.41 25.9
 10 6 1 920.31 26.9
 -10 6 -1 912.61 24.7
 10 6 1 891.21 26.5
 10 6 1 884.41 26.5
 10 6 1 897.21 25.9
 10 6 1 931.91 27.6
 12 -6 1 462.15 14.9
 12 -6 1 470.35 14.9
 12 -6 1 454.55 17.2
 12 -6 1 464.55 15.9
 12 -6 1 484.15 16
 12 -6 1 479.15 17.8
 -12 -6 -1 493.35 15.2
 -12 -6 -1 500.35 15.7
 12 -6 1 456.25 16.4
 12 6 1 483.15 17
 12 6 1 502.15 16.1
 -12 6 -1 465.25 14.9
 12 6 1 483.15 16.2
 12 6 1 482.65 15.5
 -12 6 -1 450.85 14.9
 -12 6 -1 463.55 15.4
 -12 6 -1 470.55 14
 -12 6 -1 477.75 14.7
 -12 6 -1 477.95 13.8
 12 6 1 462.55 16.4
 12 6 1 486.65 15.4
 -14 -6 -1 22.1 3.1
 14 -6 1 33.1 4.3
 14 -6 1 27.9 5.2
 14 -6 1 39 4.7
 14 -6 1 31.2 4.1
 14 -6 1 37.7 3.7
 14 -6 1 22.2 4.9
 14 -6 1 31.9 3.3
 -14 6 -1 31.8 2.6
 14 6 1 25 3.6
 14 6 1 26.1 3.4
 -14 6 -1 27.9 3.2
 14 6 1 32.2 4.6
 -14 6 -1 24.4 2.6
 14 6 1 29.8 4.2
 -14 6 -1 28.5 3.3
 14 6 1 30.1 3.6
 -14 6 -1 34 3.9
 16 -6 1 163.48 9
 16 -6 1 148.09 9.8
 -16 -6 -1 141.29 7.4
 16 -6 1 155.18 10.4
 16 -6 1 163.48 8.3
 16 -6 1 148.09 7.4
 16 -6 1 158.18 8.6
 -16 6 -1 158.08 6.2
 -16 6 -1 151.38 7.1
 16 6 1 143.59 8.8
 16 6 1 162.78 9.3
 -16 6 -1 154.28 6.4
 16 6 1 157.98 7.7
 16 6 1 151.08 7.9
 -16 6 -1 164.98 8
 16 6 1 151.48 7.9
 -16 6 -1 147.79 7.2
 -18 -6 -1 125.39 7.4
 18 -6 1 133.69 8
 18 -6 1 134.69 10.4
 18 -6 1 131.09 8.6
 -18 -6 -1 137.19 7.8
 18 -6 1 125.09 9.6
 18 -6 1 127.69 8.8
 -18 6 -1 134.59 7.1
 18 6 1 126.49 7.8
 18 6 1 135.19 9.2
 -18 6 -1 139.99 7
 18 6 1 124.19 8.8
 -18 6 -1 128.09 5.9
 -18 6 -1 143.49 8
 20 -6 1 202.88 13.1
 -20 -6 -1 201.78 10
 -20 -6 -1 214.98 9
 20 -6 1 214.18 13.5
 20 -6 1 217.48 11
 -20 -6 -1 208.38 9.1
 20 -6 1 219.48 11.6
 -20 -6 -1 203.88 10.1
 20 6 1 175.88 11.5
 20 6 1 228.48 10.7
 20 6 1 214.38 12.1
 -20 6 -1 206.68 9.4
 -20 6 -1 208.18 9.3
 22 -6 1 139.19 12.1
 -22 -6 -1 135.69 8.4
 -22 -6 -1 134.79 8.9
 22 -6 1 129.29 11
 22 6 1 139.29 10.5
 22 6 1 141.59 10.8
 22 6 1 148.39 9.1
 -22 6 -1 153.18 8.3
 -22 6 -1 147.19 7.8
 24 -6 1 384.16 20.4
 -24 -6 -1 379.86 15.5
 24 -6 1 386.66 21.2
 -24 -6 -1 412.36 16.3
 -24 -6 -1 424.16 16.8
 24 6 1 427.86 17.1
 -24 6 -1 345.87 16.6
 24 6 1 376.36 18.9
 24 6 1 387.46 18.7
 26 -6 1 303.17 19.1
 -26 -6 -1 265.47 13.5
 26 -6 1 277.37 17.7
 26 6 1 273.37 17.1
 26 6 1 262.47 15.9
 28 -6 1 224.68 17.2
 28 -6 1 199.48 16.2
 28 6 1 189.38 15.5
 28 6 1 198.48 14.7
 30 -6 1 31.3 9.4
 30 6 1 46.3 9.3
 30 6 1 42.9 9.5
 29 -7 -1 73.49 11.6
 29 -7 -1 57.09 10
 29 7 -1 78.49 10.7
 29 7 -1 73.19 11.3
 27 -7 -1 40 9.3
 -27 -7 1 56.29 6.7
 27 -7 -1 50.19 9.6
 -27 -7 1 52.79 7.1
 -27 -7 1 45.3 6.2
 27 7 -1 61.09 8.7
 27 7 -1 39.5 8.7
 25 -7 -1 241.78 16.2
 -25 -7 1 268.17 12.7
 25 -7 -1 252.67 17.4
 -25 -7 1 259.77 13.3
 -25 -7 1 244.08 12.4
 25 7 -1 242.48 15
 25 7 -1 259.57 13.2
 25 7 -1 260.17 14.9
 -23 -7 1 323.17 13.7
 -23 -7 1 311.17 14.6
 23 -7 -1 296.97 17.6
 23 -7 -1 335.67 17.5
 -23 -7 1 318.77 13.6
 23 7 -1 303.87 15.8
 23 7 -1 333.37 14.3
 23 7 -1 307.97 16.7
 21 -7 -1 5.4 5.7
 -21 -7 1 3.4 3
 21 -7 -1 0.5 3.5
 21 -7 -1 3.7 4.9
 -21 -7 1 0 3.3
 21 -7 -1 -0.7 3.9
 21 7 -1 -1.8 3.7
 -21 7 1 2.5 2.6
 -21 7 1 1.5 2.1
 21 7 -1 1.1 2.4
 21 7 -1 -1.6 3.2
 19 -7 -1 283.17 13
 -19 -7 1 281.77 12.3
 19 -7 -1 270.97 13
 19 -7 -1 288.37 15.6
 19 -7 -1 282.37 14.6
 19 -7 -1 303.17 14.2
 -19 -7 1 306.17 12.1
 -19 7 1 297.07 11
 19 7 -1 288.87 13.7
 19 7 -1 293.57 12.2
 -19 7 1 292.37 12.3
 -19 7 1 302.87 11.4
 -19 7 1 290.77 10.9
 19 7 -1 306.17 14.4
 -19 7 1 278.57 10.5
 -17 -7 1 84.99 6
 17 -7 -1 91.99 7
 17 -7 -1 99.19 8.9
 17 -7 -1 96.79 8.1
 17 -7 -1 109.39 8.3
 17 -7 -1 101.39 7.3
 -17 -7 1 90.69 6.6
 -17 7 1 96.49 6.4
 17 7 -1 83.09 7.1
 -17 7 1 98.39 5.8
 17 7 -1 92.09 7.5
 -17 7 1 94.79 5.5
 17 7 -1 104.09 6.5
 -17 7 1 93.69 5.1
 15 -7 -1 50.69 6.6
 -15 -7 1 61.89 4.7
 15 -7 -1 49.3 6.1
 15 -7 -1 74.99 6.6
 15 -7 -1 64.09 5.3
 15 -7 -1 57.09 4.6
 15 -7 -1 57.89 5.4
 -15 7 1 59.09 4
 15 7 -1 67.39 6.2
 15 7 -1 58.69 4.7
 15 7 -1 62.19 5.2
 -15 7 1 56.09 4
 15 7 -1 61.69 5
 -15 7 1 58.09 4.9
 -15 7 1 57.99 4.3
 15 7 -1 55.89 5.7
 13 -7 -1 207.58 10.6
 13 -7 -1 199.58 8
 13 -7 -1 188.08 10
 13 -7 -1 197.98 9.2
 13 -7 -1 207.18 9.9
 -13 -7 1 211.98 8.2
 13 -7 -1 201.88 9.1
 -13 7 1 205.78 7.4
 13 7 -1 204.48 8.3
 -13 7 1 197.28 7.9
 -13 7 1 193.68 7.6
 13 7 -1 204.28 9.4
 -13 7 1 214.68 8.6
 -13 7 1 199.48 7.5
 13 7 -1 195.58 9
 13 7 -1 197.48 8.4
 13 7 -1 202.58 9
 11 -7 -1 902.61 25.7
 11 -7 -1 886.41 27.2
 -11 -7 1 915.11 25.7
 11 -7 -1 766.72 27.7
 11 -7 -1 940.51 28
 11 -7 -1 930.51 28.1
 11 -7 -1 887.31 26.7
 11 7 -1 914.71 27
 11 7 -1 924.51 26.9
 -11 7 1 901.31 25.5
 11 7 -1 888.51 26.4
 -11 7 1 880.61 26.1
 11 7 -1 900.31 27.1
 -11 7 1 896.11 25
 11 7 -1 900.51 25.9
 -11 7 1 889.51 25.6
 -11 7 1 944.31 25.4
 9 -7 -1 589.34 18.9
 -9 -7 1 565.84 16.5
 9 -7 -1 561.24 17.5
 9 -7 -1 607.64 18.8
 9 -7 -1 547.25 18.5
 9 -7 -1 564.34 18.2
 9 -7 -1 574.94 16.7
 9 7 -1 541.75 17.4
 -9 7 1 551.94 17.1
 9 7 -1 549.25 17.4
 9 7 -1 600.34 17.8
 -9 7 1 567.34 16.6
 9 7 -1 572.34 16.8
 9 7 -1 566.54 17.9
 -9 7 1 577.14 16.5
 -9 7 1 542.95 16.7
 -9 7 1 570.54 16.2
 7 -7 -1 398.66 12.5
 7 -7 -1 396.96 11.8
 7 -7 -1 371.06 13.1
 7 -7 -1 411.16 13.5
 -7 -7 1 397.46 11.4
 7 -7 -1 378.56 13.2
 7 7 -1 400.86 13
 -7 7 1 393.86 11.6
 7 7 -1 398.16 10.6
 -7 7 1 397.46 11.8
 -7 7 1 379.26 12
 7 7 -1 384.46 11.6
 -7 7 1 387.16 12.2
 -7 7 1 369.66 11.8
 7 7 -1 403.56 12.7
 -7 7 1 383.66 12.1
 7 7 -1 402.06 12.5
 5 -7 -1 24.5 2.3
 5 -7 -1 21.5 2.9
 5 -7 -1 18 2.9
 5 -7 -1 20 2.6
 5 -7 -1 23.2 1.9
 -5 -7 1 23.3 1.3
 5 -7 -1 22.2 2.6
 -5 7 1 21.4 2.3
 -5 7 1 24.8 2.4
 -5 7 1 17.3 1.8
 5 7 -1 29.5 1.6
 5 7 -1 24.4 2.6
 -5 7 1 21.7 1.9
 5 7 -1 26.7 1.6
 5 7 -1 21.4 1.5
 -5 7 1 22.7 2
 -5 7 1 21.1 2.2
 -5 7 1 25.9 2.3
 3 -7 -1 5521.45 144.19
 3 -7 -1 5643.24 143.79
 3 -7 -1 5731.63 144.29
 3 -7 -1 5648.44 144.89
 3 7 -1 5709.93 144.69
 3 7 -1 5382.46 144.09
 -3 7 1 5601.24 143.99
 -3 7 1 5684.53 144.09
 -3 7 1 5659.53 143.79
 -3 7 1 5427.76 143.59
 3 7 -1 5393.06 143.59
 -3 7 1 4871.21 144.09
 -3 7 1 5445.16 144.09
 3 7 -1 5581.64 144.39
 -3 7 1 5385.56 143.99
 3 7 -1 5566.14 143.59
 3 7 -1 5485.75 144.29
 -3 7 1 5587.64 143.99
 1 -7 -1 3469.95 89.49
 1 -7 -1 3498.55 88.39
 1 -7 -1 3498.35 88.49
 -1 7 1 3391.46 89.09
 1 7 -1 3241.48 88.99
 -1 7 1 3287.47 88.29
 -1 7 1 3366.76 88.89
 1 7 -1 3328.77 88.79
 1 7 -1 3387.56 88.79
 -1 7 1 3281.27 89.09
 -1 7 1 3504.15 88.29
 -1 7 1 3392.46 89.09
 1 7 -1 3388.26 88.99
 -1 7 1 3436.86 89.19
 1 7 -1 3404.86 88.89
 1 7 -1 3421.16 88.89
 -1 7 1 3437.06 89.19
 -1 7 1 3338.87 88.99
 1 7 -1 3334.47 89.19
 1 7 -1 3358.96 88.89
 -1 -7 -1 2948.61 77.19
 1 -7 1 2922.21 76.69
 -1 -7 -1 3016.1 75.99
 -1 -7 -1 2824.62 76.99
 1 7 1 2855.91 76.09
 -1 7 -1 2942.41 76.79
 -1 7 -1 2933.01 76.89
 -1 7 -1 2821.02 75.69
 1 7 1 3025.7 77.29
 1 7 1 2940.51 77.29
 1 7 1 2832.52 76.79
 1 7 1 2977.8 76.09
 -1 7 -1 2989.7 76.79
 -1 7 -1 2842.22 76.69
 -1 7 -1 2918.41 76.79
 -1 7 -1 2939.31 76.79
 1 7 1 2895.01 76.79
 -1 7 -1 2949.51 75.69
 -1 7 -1 2879.01 76.99
 3 -7 1 422.36 12
 -3 -7 -1 451.95 12.4
 3 -7 1 415.56 12.9
 3 -7 1 433.06 11.7
 3 -7 1 369.46 12.8
 -3 -7 -1 471.25 12
 3 7 1 466.55 13.4
 -3 7 -1 428.66 12.3
 -3 7 -1 426.86 12.6
 -3 7 -1 425.46 12.7
 -3 7 -1 411.96 12.2
 3 7 1 454.95 12.1
 -3 7 -1 427.56 12.8
 3 7 1 444.56 12.9
 3 7 1 457.25 13.4
 -3 7 -1 402.96 12
 -3 7 -1 413.46 13
 -3 7 -1 422.76 12.6
 -3 7 -1 427.06 12
 -3 7 -1 418.56 12.9
 3 7 1 430.86 12.1
 -3 7 -1 421.66 12.2
 3 7 1 449.06 13.1
 -5 -7 -1 966.2 25.5
 5 -7 1 796.12 26.6
 5 -7 1 996.6 25.1
 5 -7 1 973.8 27
 -5 -7 -1 960.2 25.1
 5 -7 1 949.4 26
 5 -7 1 872.61 26.7
 5 7 1 948.71 27.1
 -5 7 -1 962.9 26.3
 -5 7 -1 956.1 26.2
 5 7 1 961.5 27
 -5 7 -1 915.71 26.1
 5 7 1 928.11 26.5
 -5 7 -1 978.1 25.4
 -5 7 -1 945.61 25.4
 5 7 1 897.61 25.6
 -5 7 -1 904.01 25.8
 5 7 1 963.4 25.8
 -5 7 -1 955.3 25.7
 -5 7 -1 955.5 25.2
 7 -7 1 591.24 17.1
 -7 -7 -1 548.35 16.5
 7 -7 1 572.74 16.4
 7 -7 1 582.34 17.8
 7 -7 1 564.54 18.2
 7 -7 1 547.75 18.1
 7 -7 1 586.84 16
 7 7 1 556.64 16.7
 -7 7 -1 583.64 17
 -7 7 -1 600.04 17
 7 7 1 557.94 17.7
 7 7 1 562.14 16.5
 7 7 1 568.44 16.9
 7 7 1 566.44 18.1
 -7 7 -1 591.14 16.9
 -7 7 -1 598.34 15.9
 7 7 1 576.14 17.4
 -7 7 -1 558.84 16.9
 7 7 1 582.44 17.1
 -7 7 -1 591.44 16
 9 -7 1 939.61 27.6
 9 -7 1 971.4 26.5
 9 -7 1 983.1 26.8
 -9 -7 -1 935.21 26.9
 9 -7 1 958.8 29.2
 9 -7 1 969.5 29
 9 -7 1 965.5 28.3
 9 -7 1 949.11 26.3
 -9 7 -1 962.6 27.1
 -9 7 -1 943.11 27.3
 9 7 1 994.9 27.9
 9 7 1 930.91 27.1
 9 7 1 945.71 27.7
 9 7 1 967.9 27.6
 -9 7 -1 971.7 26.1
 9 7 1 917.01 28
 -9 7 -1 978.4 25.9
 -9 7 -1 967.2 27.2
 9 7 1 966.8 28.8
 11 -7 1 -2.3 2
 11 -7 1 2.1 1.5
 11 -7 1 2.3 2
 -11 -7 -1 1.5 1.4
 11 -7 1 7.7 1.7
 11 -7 1 1.8 1.9
 11 -7 1 1.8 2.7
 11 -7 1 3.9 2.7
 11 7 1 4.2 2.2
 11 7 1 0.8 1.7
 11 7 1 2 1.9
 11 7 1 1.2 2.2
 -11 7 -1 2 1.1
 -11 7 -1 0.4 1.4
 -11 7 -1 1 1.4
 11 7 1 1.8 1.4
 -11 7 -1 2 1.2
 -11 7 -1 2.3 1.5
 11 7 1 -0.3 1.6
 13 -7 1 58.69 6.3
 13 -7 1 49.99 4.9
 13 -7 1 57.49 4.9
 13 -7 1 48.3 3.9
 13 -7 1 45.5 5.8
 -13 -7 -1 53.09 4.2
 13 -7 1 58.89 4
 13 -7 1 55.19 5.8
 -13 7 -1 60.39 4.6
 13 7 1 56.49 4.7
 -13 7 -1 60.69 3.2
 -13 7 -1 50.49 3.4
 13 7 1 60.29 6
 -13 7 -1 54.19 4.2
 -13 7 -1 45.6 3.9
 13 7 1 67.49 5.2
 13 7 1 52.59 5.1
 13 7 1 59.19 4.6
 13 7 1 53.09 4.3
 15 -7 1 49.8 4.3
 15 -7 1 45.9 4.8
 15 -7 1 54.79 6.8
 15 -7 1 65.69 7.5
 -15 -7 -1 57.39 4.6
 15 -7 1 51.09 5.6
 15 -7 1 49 5.3
 15 7 1 61.79 4.9
 15 7 1 57.79 6.1
 -15 7 -1 52.49 4.1
 -15 7 -1 49.99 4.3
 -15 7 -1 51.29 4.8
 15 7 1 51.09 5.2
 -15 7 -1 47.7 3.6
 15 7 1 38.3 4.2
 15 7 1 46.8 5.3
 -15 7 -1 54.39 3.4
 17 -7 1 135.09 10.5
 17 -7 1 137.29 10.4
 17 -7 1 157.08 9
 -17 -7 -1 147.09 7.8
 17 -7 1 150.48 8.5
 17 -7 1 162.98 9.5
 -17 7 -1 159.88 7.4
 17 7 1 149.09 7.9
 17 7 1 155.38 9.7
 17 7 1 146.99 8
 -17 7 -1 159.98 8.2
 -17 7 -1 142.89 6.1
 -17 7 -1 142.79 7.4
 17 7 1 151.28 9.1
 17 7 1 133.79 8
 19 -7 1 215.48 13.4
 19 -7 1 234.28 11.9
 19 -7 1 191.48 10.5
 -19 -7 -1 217.18 10.2
 -19 -7 -1 208.48 9.9
 19 -7 1 186.38 12.6
 19 -7 1 212.48 11.3
 19 7 1 199.28 11.9
 19 7 1 218.48 10.5
 19 7 1 181.98 11
 -19 7 -1 211.08 10.2
 -19 7 -1 223.08 9.4
 -19 7 -1 206.28 9.5
 -21 -7 -1 -1.2 2.6
 -21 -7 -1 4.1 2.9
 21 -7 1 -3.7 3.7
 21 -7 1 3.8 5.1
 21 -7 1 1.3 3.2
 21 -7 1 -1.3 3.7
 -21 7 -1 1.3 2.4
 -21 7 -1 0.8 2.6
 21 7 1 4 3.9
 21 7 1 6.6 4.4
 21 7 1 0.9 2.8
 -23 -7 -1 41.1 5.9
 23 -7 1 28.3 7.9
 23 -7 1 34.3 7.6
 -23 -7 -1 36.3 5.1
 23 7 1 31.4 6.2
 23 7 1 27.9 5.1
 23 7 1 35.4 6.7
 -23 7 -1 32.3 4.8
 25 -7 1 42.5 8.3
 25 -7 1 47.7 9.6
 -25 -7 -1 34.3 5.8
 -25 -7 -1 38.7 5.6
 -25 -7 -1 35.2 5.5
 25 7 1 40.7 6.3
 25 7 1 43.4 7.3
 25 7 1 44.6 7.9
 27 -7 1 5.9 6.7
 27 -7 1 6.9 7.5
 27 7 1 4.7 6.2
 27 7 1 1.5 5.1
 29 -7 1 47 10
 29 -7 1 49.6 11.5
 29 7 1 42.2 8.9
 29 7 1 63.69 9.5
 30 -8 -1 32.9 10.2
 -30 8 1 32.5 7.2
 30 8 -1 29.8 8.2
 -28 -8 1 43.1 6.8
 28 -8 -1 49 9.4
 -28 -8 1 35.4 5.9
 28 -8 -1 43 9.9
 28 8 -1 35.7 8.2
 -28 8 1 41 6.9
 26 -8 -1 11.9 6.3
 -26 -8 1 5.3 4.4
 -26 -8 1 10.4 4
 26 -8 -1 11.6 7
 -26 -8 1 12 4.2
 26 8 -1 11.8 5.7
 26 8 -1 12.2 4.4
 26 8 -1 9.9 6.5
 24 -8 -1 1 5.4
 -24 -8 1 2.3 3.2
 24 -8 -1 -1.5 6.1
 -24 -8 1 -0.6 3
 -24 -8 1 1.5 3.9
 24 8 -1 0.2 3.2
 24 8 -1 0.4 4.1
 24 8 -1 -4.5 4
 22 -8 -1 146.99 9.8
 22 -8 -1 149.29 12.2
 -22 -8 1 151.78 9.9
 22 -8 -1 134.19 10.6
 -22 -8 1 153.38 9
 22 -8 -1 132.29 12.5
 -22 8 1 131.79 7.9
 22 8 -1 158.28 10.6
 -22 8 1 140.59 7.4
 22 8 -1 137.99 8.9
 22 8 -1 149.69 11.1
 -20 -8 1 287.77 12
 20 -8 -1 282.87 13.3
 20 -8 -1 264.87 15.5
 20 -8 -1 287.07 14.4
 -20 -8 1 278.77 12.5
 20 -8 -1 258.87 14.6
 20 8 -1 268.47 14.1
 -20 8 1 287.67 11.4
 20 8 -1 293.37 13.9
 -20 8 1 297.57 11.2
 20 8 -1 295.37 12.4
 18 -8 -1 386.06 15.6
 18 -8 -1 395.26 16.6
 18 -8 -1 384.96 17.8
 18 -8 -1 386.36 17.2
 -18 -8 1 407.16 15.2
 -18 -8 1 396.76 14.4
 18 -8 -1 391.96 15.9
 -18 8 1 382.26 13.3
 18 8 -1 400.36 16.1
 -18 8 1 382.06 13.8
 18 8 -1 376.86 16.5
 -18 8 1 408.46 14.9
 -18 8 1 376.46 12.8
 18 8 -1 400.56 14.8
 -18 8 1 370.36 13.2
 -16 -8 1 1012.8 29.7
 16 -8 -1 961.7 33.1
 16 -8 -1 991.6 30.9
 16 -8 -1 950.9 31.3
 16 -8 -1 1020.1 33
 16 -8 -1 1078.49 32.6
 -16 8 1 999.6 28.9
 16 8 -1 992.1 31.2
 16 8 -1 970.2 31.5
 16 8 -1 978 30.2
 16 8 -1 1006.1 29.9
 -16 8 1 973.9 28.2
 -16 8 1 985.5 28.6
 -16 8 1 1007.7 29.2
 -16 8 1 1011.9 30.2
 16 8 -1 1006.1 30.9
 14 -8 -1 1422.36 42.9
 14 -8 -1 1380.76 40.6
 14 -8 -1 1439.16 41.5
 14 -8 -1 1357.56 42.4
 -14 -8 1 1388.46 39.5
 14 -8 -1 1409.36 40.9
 14 -8 -1 1392.36 42.3
 -14 8 1 1381.16 39.3
 -14 8 1 1401.16 38.4
 14 8 -1 1410.66 41
 14 8 -1 1449.26 41.5
 -14 8 1 1408.66 38.8
 14 8 -1 1409.06 40.4
 14 8 -1 1374.56 40.9
 -14 8 1 1378.96 40.1
 14 8 -1 1428.56 39.9
 -14 8 1 1404.06 39
 12 -8 -1 722.53 21.5
 12 -8 -1 761.62 24.2
 12 -8 -1 690.43 22.5
 12 -8 -1 659.53 23.4
 12 -8 -1 744.03 23.3
 -12 -8 1 711.63 21.4
 12 -8 -1 661.43 23.9
 12 8 -1 753.72 21.8
 -12 8 1 749.33 21.3
 -12 8 1 728.53 21.5
 12 8 -1 752.22 22.8
 12 8 -1 698.63 22.8
 -12 8 1 741.73 20.8
 -12 8 1 744.53 21.1
 12 8 -1 723.43 22.9
 -12 8 1 739.53 22.1
 12 8 -1 753.62 22.5
 10 -8 -1 168.68 9.1
 10 -8 -1 197.58 8.7
 -10 -8 1 206.68 7.2
 10 -8 -1 195.08 7.3
 10 -8 -1 204.18 8.3
 10 -8 -1 197.98 9.2
 10 -8 -1 207.48 9.3
 -10 8 1 192.78 7.7
 10 8 -1 208.08 8.1
 -10 8 1 194.88 7.1
 -10 8 1 198.48 6.9
 -10 8 1 196.48 7.3
 10 8 -1 200.88 8.6
 10 8 -1 202.48 8.2
 10 8 -1 195.28 7.4
 -10 8 1 200.98 8
 -10 8 1 196.28 7.5
 10 8 -1 206.68 8.4
 -10 8 1 195.68 7.9
 -8 -8 1 212.98 6
 8 -8 -1 208.78 9.1
 8 -8 -1 190.88 8.8
 8 -8 -1 211.98 7.3
 8 -8 -1 225.08 8.2
 8 -8 -1 211.18 8.9
 -8 -8 1 215.88 7.1
 8 -8 -1 219.48 9.1
 8 8 -1 214.58 7.1
 -8 8 1 223.28 7.8
 8 8 -1 207.68 8.5
 8 8 -1 207.78 7.9
 -8 8 1 213.58 7.9
 -8 8 1 228.88 7.4
 8 8 -1 205.38 7.2
 -8 8 1 219.68 8.1
 -8 8 1 217.08 7.1
 -8 8 1 200.48 7.5
 -8 8 1 215.38 7.5
 8 8 -1 211.88 8.3
 6 -8 -1 4.3 2
 6 -8 -1 8.5 2.4
 6 -8 -1 3.1 2.1
 6 -8 -1 6.9 1.6
 6 -8 -1 10.1 1.8
 -6 -8 1 5.4 1
 6 -8 -1 5.3 2.2
 -6 8 1 4.5 1.3
 -6 8 1 6.2 1.5
 6 8 -1 3.8 1.6
 6 8 -1 6.9 0.9
 -6 8 1 6 1.5
 -6 8 1 6.2 1.7
 -6 8 1 7.8 1.5
 -6 8 1 7.5 1.6
 -6 8 1 6.6 1.7
 6 8 -1 7.6 1.1
 6 8 -1 4.6 1.8
 6 8 -1 7.6 1.1
 4 -8 -1 6 2.4
 4 -8 -1 8.8 2
 4 -8 -1 9.3 2.4
 4 -8 -1 11.1 2.7
 4 -8 -1 6.9 1.5
 4 8 -1 11.1 1.3
 4 8 -1 15 2.5
 4 8 -1 9.9 2
 -4 8 1 7.1 1.6
 -4 8 1 5.9 1.4
 -4 8 1 11 1.7
 4 8 -1 10.3 1.5
 -4 8 1 9.1 1.8
 -4 8 1 11.2 1.4
 -4 8 1 6.3 1.8
 4 8 -1 10.3 0.9
 4 8 -1 11.9 1
 4 8 -1 9 1.6
 -4 8 1 8.2 1.9
 4 8 -1 13.9 2.5
 -4 8 1 8.8 1.6
 -4 8 1 8.4 1.3
 2 -8 -1 11.8 2
 2 -8 -1 11.8 1.6
 -2 8 1 13.8 1.6
 2 8 -1 15.8 2
 2 8 -1 16.8 1.7
 -2 8 1 11.6 1.2
 -2 8 1 14.1 1.9
 2 8 -1 16 1.8
 -2 8 1 12.2 2
 -2 8 1 13 1.9
 -2 8 1 11.6 1.7
 -2 8 1 16.4 1.9
 -2 8 1 12.4 1.8
 2 8 -1 17.5 1.7
 0 -8 -1 0 1.2
 0 -8 -1 2.9 0.7
 0 -8 -1 2.5 0.7
 0 -8 -1 2.5 1.3
 0 8 -1 -0.1 0.9
 0 8 1 1.2 0.6
 0 8 1 0.2 1.1
 0 8 -1 1.7 0.9
 0 8 1 1.8 0.6
 0 8 1 1.4 1.1
 0 8 1 0.5 1.1
 0 8 1 1.2 0.9
 0 8 -1 -0.4 1
 0 8 -1 2 1
 0 8 -1 2 1
 0 8 -1 3.2 1.1
 0 8 -1 0.6 1
 -2 -8 -1 70.79 3.7
 2 -8 1 84.79 2.5
 -2 -8 -1 71.19 3.5
 2 -8 1 69.09 3.6
 2 -8 1 72.99 3.5
 -2 -8 -1 87.89 2.8
 -2 8 -1 72.99 3.5
 -2 8 -1 75.89 3.3
 -2 8 -1 68.09 3.2
 -2 8 -1 66.99 3.7
 2 8 1 58.99 3.7
 2 8 1 66.69 3.4
 2 8 1 67.29 3.9
 -2 8 -1 70.69 3.7
 -2 8 -1 69.19 3.3
 2 8 1 74.09 3.7
 2 8 1 69.89 2.7
 2 8 1 75.29 3.9
 -2 8 -1 71.19 2.6
 -2 8 -1 70.59 2.6
 2 8 1 71.89 2.7
 -2 8 -1 68.59 3.6
 -2 8 -1 66.39 3.4
 -4 -8 -1 13.5 1.3
 4 -8 1 13.9 1.1
 4 -8 1 4.9 2
 4 -8 1 12.3 2.2
 -4 -8 -1 15 1.6
 4 -8 1 12.2 1.5
 4 -8 1 14.3 2.3
 -4 8 -1 13 1.7
 4 8 1 13.8 2.5
 4 8 1 14 1.4
 -4 8 -1 11.4 1.5
 -4 8 -1 13.7 1.8
 4 8 1 11.7 2.2
 4 8 1 13.3 2.3
 4 8 1 10.2 1.8
 -4 8 -1 11 1.7
 -4 8 -1 11 1.4
 -4 8 -1 8.3 1.8
 4 8 1 15.5 1.4
 4 8 1 10.2 2.1
 -4 8 -1 10 1.5
 6 -8 1 839.92 22.3
 -6 -8 -1 852.11 22.9
 6 -8 1 846.52 24.7
 6 -8 1 833.82 24.4
 6 -8 1 824.12 23.4
 6 -8 1 819.22 24.5
 -6 -8 -1 843.92 22.2
 -6 8 -1 812.02 23.2
 -6 8 -1 834.42 22.7
 -6 8 -1 770.22 23.4
 6 8 1 846.42 24.4
 -6 8 -1 817.52 23.2
 6 8 1 862.51 23.2
 -6 8 -1 861.41 22.7
 -6 8 -1 837.22 23.7
 -6 8 -1 807.72 23.4
 -6 8 -1 790.12 23.5
 6 8 1 821.42 23.1
 6 8 1 809.72 24.6
 -6 8 -1 839.72 22.7
 -6 8 -1 833.42 22.5
 6 8 1 828.12 24
 8 -8 1 891.71 27.7
 8 -8 1 914.61 26.9
 8 -8 1 940.81 28.1
 8 -8 1 956.2 26.7
 8 -8 1 938.61 25.7
 -8 -8 -1 960.5 26.3
 8 -8 1 951 25.5
 8 -8 1 941.21 28.4
 8 8 1 950.3 28.2
 -8 8 -1 939.01 26.8
 8 8 1 970.8 26.9
 -8 8 -1 963.5 25.5
 -8 8 -1 879.11 26.5
 8 8 1 939.01 27.7
 8 8 1 946.61 26.6
 8 8 1 937.91 27.3
 -8 8 -1 941.01 26.7
 -8 8 -1 981.2 25.7
 8 8 1 944.61 26.7
 -8 8 -1 952.2 27
 -8 8 -1 928.61 26.7
 8 8 1 941.01 26.3
 10 -8 1 40 4.1
 10 -8 1 30.2 4.8
 -10 -8 -1 42.5 3.3
 10 -8 1 45.6 3.1
 10 -8 1 38.7 3.7
 10 -8 1 45.9 2.8
 10 -8 1 50.69 5.2
 10 -8 1 40.2 4.7
 10 -8 1 41 3.1
 -10 8 -1 49.3 3.6
 10 8 1 46.8 4
 10 8 1 44.9 3.9
 -10 8 -1 48.3 2.5
 10 8 1 48.7 3.7
 -10 8 -1 42.9 3.2
 10 8 1 52.09 4.9
 -10 8 -1 38.7 3.4
 10 8 1 45.9 4.1
 -10 8 -1 40.6 2.7
 10 8 1 51.49 3.5
 -12 -8 -1 234.08 8.8
 12 -8 1 226.58 8.1
 12 -8 1 215.98 9.7
 12 -8 1 235.58 11.3
 12 -8 1 217.98 8.3
 12 -8 1 213.68 9.4
 12 -8 1 217.28 10.6
 12 -8 1 242.78 10.7
 -12 8 -1 218.08 7.3
 -12 8 -1 210.58 8.4
 -12 8 -1 207.58 8.5
 12 8 1 228.28 8.9
 12 8 1 225.28 9.7
 12 8 1 235.88 9.3
 -12 8 -1 227.98 7.6
 -12 8 -1 210.08 8.8
 12 8 1 239.58 9.5
 12 8 1 225.58 9.6
 12 8 1 248.38 10.7
 -14 -8 -1 57.69 4.5
 14 -8 1 51.39 5.7
 14 -8 1 63.19 7.1
 14 -8 1 53.69 6.4
 14 -8 1 44.6 4.9
 14 -8 1 46.9 4
 14 -8 1 42.4 4.9
 -14 8 -1 53.79 4.3
 14 8 1 50.19 5
 14 8 1 52.39 4.5
 -14 8 -1 49.8 3.4
 -14 8 -1 49.5 3.2
 -14 8 -1 46 4.5
 14 8 1 48.7 5
 -14 8 -1 46.2 4.3
 14 8 1 56.69 4.7
 14 8 1 48.1 5.3
 -16 -8 -1 67.79 5.6
 16 -8 1 81.19 7.3
 16 -8 1 71.99 5.9
 16 -8 1 92.69 6.9
 16 -8 1 76.89 8.2
 16 -8 1 80.89 8.9
 -16 8 -1 74.79 4.1
 16 8 1 81.59 6
 16 8 1 73.39 6.3
 16 8 1 84.39 7.2
 -16 8 -1 79.89 5.5
 -16 8 -1 91.09 5.6
 16 8 1 81.29 5.9
 16 8 1 78.49 6.2
 -16 8 -1 87.79 6.1
 18 -8 1 440.06 19
 -18 -8 -1 424.46 15.6
 18 -8 1 405.96 17.5
 18 -8 1 409.96 16.6
 18 -8 1 398.76 18.8
 18 -8 1 427.26 16.9
 -18 8 -1 436.26 16
 -18 8 -1 422.86 15.2
 18 8 1 439.76 17.6
 18 8 1 437.96 16
 18 8 1 416.86 16.4
 18 8 1 434.96 15.9
 -18 8 -1 450.15 15.2
 18 8 1 438.36 17.2
 -20 -8 -1 271.27 12.4
 20 -8 1 305.37 14.6
 20 -8 1 285.17 16.4
 20 -8 1 288.17 13.7
 20 -8 1 270.47 13.3
 20 -8 1 275.27 15.4
 -20 -8 -1 291.67 12.4
 20 8 1 273.07 13.7
 20 8 1 287.37 12.7
 -20 8 -1 297.57 12
 20 8 1 274.67 14.2
 -20 8 -1 285.37 12.7
 -20 8 -1 289.07 11.6
 22 -8 1 191.48 11.2
 22 -8 1 198.28 14.4
 -22 -8 -1 200.28 10.6
 22 -8 1 195.18 12.3
 -22 -8 -1 198.98 10.6
 22 -8 1 202.58 13.4
 -22 8 -1 196.78 10
 22 8 1 214.68 11.1
 22 8 1 209.28 13.1
 22 8 1 216.58 12.3
 24 -8 1 507.15 23.5
 -24 -8 -1 509.95 19
 -24 -8 -1 476.15 18.5
 -24 -8 -1 483.85 19.5
 24 -8 1 458.35 23.6
 24 8 1 480.35 21.5
 -24 8 -1 446.26 19.5
 -24 8 -1 472.35 17.7
 24 8 1 505.35 19.5
 24 8 1 479.05 20.9
 -26 -8 -1 136.99 10.1
 -26 -8 -1 132.69 9.3
 26 -8 1 128.89 14.1
 -26 -8 -1 143.09 10.1
 26 -8 1 120.29 13
 26 8 1 146.99 12.2
 26 8 1 143.49 11.9
 28 -8 1 93.59 12.5
 28 -8 1 74.39 12.5
 28 8 1 86.29 11.3
 28 8 1 79.59 10.2
 29 -9 -1 42.2 9.6
 29 -9 -1 16.1 9.4
 -29 -9 1 46.6 7.1
 29 9 -1 36 8.9
 -29 9 1 27.4 6.9
 -29 9 1 48.9 7.8
 -27 -9 1 90.09 8.5
 27 -9 -1 85.59 11.3
 -27 -9 1 97.09 9.7
 27 -9 -1 95.29 12.7
 -27 -9 1 108.09 9.2
 -27 9 1 93.59 9.3
 27 9 -1 101.09 9.4
 -27 9 1 102.19 10.1
 27 9 -1 101.09 11.6
 -25 -9 1 421.76 17.4
 25 -9 -1 497.85 23.4
 25 -9 -1 408.06 21.1
 -25 -9 1 421.16 17.4
 -25 -9 1 436.46 18.8
 25 9 -1 388.36 20
 -25 9 1 400.26 18
 25 9 -1 443.16 19.9
 25 9 -1 436.66 17.9
 -23 -9 1 64.29 6.9
 23 -9 -1 64.59 7.8
 23 -9 -1 72.59 8.9
 23 -9 -1 69.99 9.9
 -23 -9 1 71.19 7.8
 23 -9 -1 69.29 10.3
 -23 9 1 64.89 6.1
 23 9 -1 68.09 6.9
 23 9 -1 61.89 8.1
 23 9 -1 51.99 7.3
 -21 -9 1 22 4.2
 -21 -9 1 29 4.8
 21 -9 -1 35 7.5
 21 -9 -1 21.5 6
 21 -9 -1 27.8 5.6
 21 -9 -1 30 6.9
 -21 9 1 21.8 3.9
 21 9 -1 20.8 5.3
 -21 9 1 26.2 3.8
 21 9 -1 27.4 5.2
 21 9 -1 13 3.6
 19 -9 -1 150.98 11.5
 19 -9 -1 145.69 10
 -19 -9 1 136.69 7.9
 19 -9 -1 133.29 9.1
 -19 -9 1 141.99 8.7
 19 -9 -1 131.29 10.5
 19 -9 -1 137.69 9.2
 -19 9 1 148.79 7.2
 19 9 -1 142.19 8.3
 19 9 -1 144.39 9.8
 -19 9 1 157.98 8.6
 -19 9 1 147.39 7.6
 19 9 -1 121.79 8.8
 17 -9 -1 191.88 12.5
 17 -9 -1 220.68 11.3
 17 -9 -1 216.28 11.8
 17 -9 -1 213.18 10.7
 -17 -9 1 220.68 9.6
 17 -9 -1 210.98 11.9
 -17 9 1 204.88 8.1
 -17 9 1 210.98 8.6
 -17 9 1 226.48 9.4
 17 9 -1 216.68 9.8
 17 9 -1 217.58 10.1
 -17 9 1 220.18 8.9
 17 9 -1 228.68 11
 -17 9 1 220.98 10.1
 17 9 -1 236.88 10.9
 17 9 -1 219.18 11.3
 15 -9 -1 31.8 4.4
 15 -9 -1 42.7 6.1
 -15 -9 1 51.19 4.5
 15 -9 -1 44.9 5.5
 15 -9 -1 52.39 6.6
 15 -9 -1 44 6.2
 15 9 -1 46.5 4.9
 -15 9 1 42.7 3.9
 -15 9 1 35.5 4
 -15 9 1 50.19 4.2
 15 9 -1 51.19 4.5
 15 9 -1 43.8 5.1
 15 9 -1 54.09 5.2
 15 9 -1 48 5.4
 -15 9 1 41.4 3.9
 -15 9 1 46.1 3.6
 13 -9 -1 151.38 9.2
 13 -9 -1 176.98 9.2
 -13 -9 1 190.68 7.8
 13 -9 -1 202.98 10.3
 13 -9 -1 194.08 9.1
 13 -9 -1 182.88 10.3
 13 9 -1 193.68 8.5
 13 9 -1 189.38 9
 -13 9 1 192.98 7.1
 -13 9 1 187.88 7.3
 13 9 -1 191.58 8
 -13 9 1 176.78 7.8
 13 9 -1 192.78 8.7
 -13 9 1 189.68 8.3
 13 9 -1 199.68 9.1
 -13 9 1 183.58 8.4
 -13 9 1 190.68 7.6
 -11 -9 1 1559.84 42.4
 11 -9 -1 1533.65 43.6
 11 -9 -1 1543.75 45.1
 11 -9 -1 1558.14 45
 11 -9 -1 1580.34 45.4
 11 -9 -1 1518.15 44.4
 11 -9 -1 1534.75 42.4
 -11 9 1 1531.75 43.2
 11 9 -1 1494.15 43.1
 -11 9 1 1530.65 42.7
 11 9 -1 1580.14 43.7
 -11 9 1 1550.14 42.5
 -11 9 1 1496.55 43
 -11 9 1 1609.44 43.5
 -11 9 1 1558.04 42.1
 11 9 -1 1552.44 44.2
 11 9 -1 1559.44 42.7
 11 9 -1 1529.75 43.6
 -11 9 1 1519.25 41.8
 -9 -9 1 30.3 2.5
 9 -9 -1 27.4 4.2
 9 -9 -1 36 4.2
 9 -9 -1 21.6 3.7
 9 -9 -1 28.8 3.1
 9 -9 -1 35.9 4
 9 -9 -1 36 2.7
 9 9 -1 37.7 2.8
 9 9 -1 39.2 4
 -9 9 1 38.6 3.3
 -9 9 1 31.9 2.7
 -9 9 1 30.5 3
 -9 9 1 33.1 2.9
 -9 9 1 31 3.1
 -9 9 1 33.9 2.5
 9 9 -1 32.6 3.5
 -9 9 1 36.5 3.1
 9 9 -1 38.1 2.8
 9 9 -1 37.9 3.2
 7 -9 -1 476.25 16.1
 7 -9 -1 496.85 16.2
 7 -9 -1 479.55 15
 -7 -9 1 501.25 13.6
 -7 -9 1 489.35 13.8
 7 -9 -1 503.75 15.9
 7 -9 -1 406.66 16
 7 9 -1 475.75 15.3
 7 9 -1 496.15 13.9
 -7 9 1 477.15 14.6
 7 9 -1 480.15 14
 -7 9 1 478.15 14.9
 7 9 -1 484.75 15.7
 -7 9 1 511.55 15.3
 -7 9 1 512.45 14.5
 -7 9 1 476.35 14.1
 -7 9 1 486.15 14.6
 -7 9 1 486.95 14.8
 5 -9 -1 223.68 7.7
 -5 -9 1 228.58 6.3
 5 -9 -1 217.88 9.2
 5 -9 -1 224.98 8.5
 -5 -9 1 232.68 6.3
 5 -9 -1 246.78 9.1
 5 -9 -1 234.08 8.4
 -5 9 1 222.88 7.9
 5 9 -1 223.88 7
 -5 9 1 227.78 7.7
 5 9 -1 224.38 6.9
 5 9 -1 216.68 8
 5 9 -1 226.68 8.3
 -5 9 1 225.38 7.4
 -5 9 1 220.18 7.6
 -5 9 1 227.18 7.7
 5 9 -1 214.98 8.5
 -5 9 1 231.08 7.7
 -5 9 1 183.38 7.7
 -5 9 1 222.38 7.9
 -5 9 1 228.58 7.4
 -5 9 1 210.88 7.4
 5 9 -1 209.48 6.6
 3 -9 -1 2021.1 54.59
 3 -9 -1 2031 53.69
 3 -9 -1 1998.5 53.19
 3 -9 -1 2040.5 53.79
 3 -9 -1 1961.9 55.09
 3 9 -1 2017.8 53.39
 3 9 -1 1936.71 53.99
 -3 9 1 2014.1 53.79
 3 9 -1 2056.59 54.09
 -3 9 1 1889.41 53.69
 -3 9 1 2061.89 53.79
 3 9 -1 2036.5 53.79
 -3 9 1 1763.22 53.59
 3 9 -1 2086.59 53.29
 -3 9 1 2053.09 53.79
 -3 9 1 2104.19 53.59
 3 9 -1 2022.3 53.19
 -3 9 1 1972.7 53.09
 -3 9 1 2023.3 54.09
 -3 9 1 1993 53.69
 1 -9 -1 1637.84 41.6
 1 -9 -1 1594.84 43
 1 -9 -1 1638.74 41.9
 1 -9 -1 1634.24 43.6
 1 -9 -1 1611.54 41.8
 -1 9 1 1602.14 42.6
 1 9 -1 1610.14 42.8
 1 9 -1 1645.64 42.7
 -1 9 1 1348.97 42.4
 1 9 -1 1568.04 42.3
 -1 9 1 1560.34 42.3
 -1 9 1 1601.34 41.4
 -1 9 1 1399.66 42.3
 1 9 -1 1580.74 42.5
 -1 9 1 1450.95 42.6
 1 9 -1 1563.24 42.3
 -1 9 1 1621.44 42.7
 1 9 -1 1536.05 42.2
 -1 9 1 1561.94 41.5
 1 9 -1 1606.64 42.4
 -1 -9 -1 1010 26
 -1 -9 -1 859.01 25.3
 -1 -9 -1 935.61 24.1
 1 -9 1 885.41 24.9
 -1 -9 -1 955.8 24.1
 -1 9 -1 866.01 25.1
 -1 9 -1 847.92 25.2
 1 9 1 760.62 25.3
 -1 9 -1 889.31 25.1
 -1 9 -1 879.21 23.7
 -1 9 -1 907.41 25.1
 1 9 1 931.11 25.5
 1 9 1 949.4 24.1
 1 9 1 929.41 25.7
 -1 9 -1 923.31 25.2
 1 9 1 914.71 25.1
 -1 9 -1 914.21 23.7
 -1 9 -1 913.91 25
 1 9 1 894.21 24.1
 -1 9 -1 799.72 24.9
 -1 9 -1 909.91 25.3
 3 -9 1 1257.67 33.9
 3 -9 1 1287.87 35.1
 -3 -9 -1 1353.56 35
 -3 -9 -1 1288.07 34.6
 3 -9 1 1237.98 35.5
 3 -9 1 1298.97 33.6
 3 -9 1 1280.77 35
 -3 -9 -1 1311.37 33.8
 3 9 1 1308.37 33.9
 3 9 1 1267.97 35
 3 9 1 1303.87 35.7
 -3 9 -1 1292.57 33.9
 3 9 1 1302.97 35.4
 -3 9 -1 1057.59 34.7
 -3 9 -1 1268.47 34.5
 -3 9 -1 1226.38 34.7
 3 9 1 1247.18 33.9
 -3 9 -1 1262.47 34.9
 3 9 1 1331.17 35.4
 -3 9 -1 1265.77 34.8
 -3 9 -1 1269.87 34.5
 5 -9 1 546.35 14.1
 -5 -9 -1 500.55 15.4
 -5 -9 -1 511.05 14.7
 5 -9 1 543.95 16.4
 5 -9 1 512.55 16.4
 5 -9 1 530.45 16.4
 -5 -9 -1 501.65 14.7
 5 -9 1 546.65 15.3
 5 9 1 489.75 14.8
 -5 9 -1 517.95 15.7
 -5 9 -1 545.35 15.8
 5 9 1 524.45 14.8
 -5 9 -1 535.35 14.9
 5 9 1 489.55 15.9
 5 9 1 516.65 16.5
 -5 9 -1 514.25 15.4
 -5 9 -1 531.75 15
 -5 9 -1 527.05 14.9
 5 9 1 491.15 15.7
 -5 9 -1 523.45 15.6
 -5 9 -1 518.25 15.1
 5 9 1 521.05 16.2
 7 -9 1 1025 28.7
 7 -9 1 998.9 29.8
 7 -9 1 1045.9 27.2
 7 -9 1 1043.8 30.2
 -7 -9 -1 1004.3 26.9
 7 -9 1 1056.69 30
 -7 -9 -1 991.6 28
 -7 9 -1 988.5 28.7
 -7 9 -1 1081.79 27.9
 7 9 1 976.8 29.2
 -7 9 -1 1027.3 29
 7 9 1 985.3 28.2
 -7 9 -1 1042.1 28.9
 -7 9 -1 1040.9 27.6
 -7 9 -1 1043.5 28.5
 7 9 1 1009.1 28.3
 -7 9 -1 1003.8 28.5
 -7 9 -1 1045.4 27.7
 -7 9 -1 1045.4 27.8
 7 9 1 919.61 29.9
 7 9 1 997.1 29.8
 9 -9 1 570.74 16.3
 9 -9 1 573.64 16.1
 -9 -9 -1 572.64 17.1
 9 -9 1 550.94 19.2
 9 -9 1 554.24 18.6
 9 -9 1 557.84 19
 9 -9 1 592.34 19.3
 9 -9 1 590.14 17.9
 -9 9 -1 579.94 16.1
 9 9 1 566.24 18.1
 9 9 1 566.44 17.3
 9 9 1 549.15 16.9
 9 9 1 584.74 17.5
 9 9 1 590.94 17.7
 -9 9 -1 586.54 17.9
 -9 9 -1 586.44 17.5
 9 9 1 589.24 19.2
 -9 9 -1 577.54 16.4
 -9 9 -1 587.34 17.7
 -9 9 -1 567.84 17.6
 9 9 1 559.64 18.6
 11 -9 1 3.2 3.1
 11 -9 1 4.4 2.1
 -11 -9 -1 1.3 1.3
 11 -9 1 0.7 2.4
 11 -9 1 3.7 2.3
 11 -9 1 5.5 2.7
 11 -9 1 3.7 1.5
 11 -9 1 1.7 1.4
 -11 9 -1 2.3 1.6
 11 9 1 0.5 2
 11 9 1 3.5 1.8
 -11 9 -1 2.1 1.8
 -11 9 -1 3 1.7
 11 9 1 1.7 2.3
 -11 9 -1 3.4 1.2
 11 9 1 3.6 2.1
 -11 9 -1 3.1 2
 -11 9 -1 4.6 1.8
 -11 9 -1 1.6 1.3
 11 9 1 -0.5 1.9
 11 9 1 2.8 1.6
 13 -9 1 255.77 12
 13 -9 1 271.07 11
 -13 -9 -1 266.57 10
 13 -9 1 275.17 11.3
 13 -9 1 248.98 12.5
 13 -9 1 256.67 11.9
 13 -9 1 248.88 9
 13 9 1 253.47 10.5
 -13 9 -1 269.67 10
 13 9 1 255.17 10.9
 -13 9 -1 262.37 10
 13 9 1 248.58 10.5
 -13 9 -1 266.07 10.3
 13 9 1 255.87 10.8
 13 9 1 253.87 10.1
 -13 9 -1 247.28 8.3
 15 -9 1 5.4 3.2
 15 -9 1 6 4.3
 15 -9 1 12.9 4.1
 15 -9 1 7.3 3.5
 15 -9 1 10.4 3.1
 -15 -9 -1 15.6 2.8
 -15 9 -1 11.8 1.9
 -15 9 -1 12 2.9
 15 9 1 9 3.1
 15 9 1 9 2.5
 15 9 1 8.8 3.3
 -15 9 -1 15.9 3
 -15 9 -1 9.3 2.7
 15 9 1 14 3.3
 15 9 1 14.4 3.3
 17 -9 1 137.89 8.7
 17 -9 1 122.99 10.3
 17 -9 1 144.59 9.6
 17 -9 1 138.39 10.4
 -17 -9 -1 137.19 7.7
 17 -9 1 145.69 9
 17 9 1 131.69 8.5
 -17 9 -1 141.29 7.4
 -17 9 -1 134.89 7.8
 17 9 1 132.89 7.8
 17 9 1 142.49 8.7
 17 9 1 146.59 8
 17 9 1 139.09 8.4
 -17 9 -1 121.19 7.2
 -19 -9 -1 153.28 8.6
 19 -9 1 187.58 12.5
 19 -9 1 151.28 9.9
 19 -9 1 161.48 10.8
 19 -9 1 156.88 9.7
 19 -9 1 138.99 11.1
 19 9 1 148.69 8.8
 19 9 1 151.78 9.5
 19 9 1 150.68 10.1
 -19 9 -1 168.98 8.6
 -19 9 -1 164.58 9.1
 19 9 1 145.09 8.6
 19 9 1 154.78 9.1
 21 -9 1 1.5 3.8
 21 -9 1 -0.1 4.7
 21 -9 1 -2.9 4
 21 -9 1 -3.5 4.4
 -21 -9 -1 4 3.2
 -21 -9 -1 -0.6 2.8
 -21 9 -1 0.6 2.7
 -21 9 -1 -1.7 2.3
 21 9 1 0.6 2.9
 21 9 1 -4.5 3.9
 21 9 1 2.2 3.5
 23 -9 1 19.2 6
 -23 -9 -1 39.7 5.5
 -23 -9 -1 20.7 4.6
 23 -9 1 26.5 7.7
 23 -9 1 16.1 5.9
 -23 9 -1 22.2 4.1
 23 9 1 26.5 4.9
 23 9 1 20.7 5.2
 -23 9 -1 24.9 4.5
 23 9 1 27.7 6.5
 -25 -9 -1 82.99 7.8
 -25 -9 -1 102.39 9
 25 -9 1 92.89 11.9
 -25 -9 -1 100.49 8.5
 25 -9 1 81.29 11.6
 25 9 1 80.99 9.4
 25 9 1 87.59 10
 25 9 1 102.69 9.1
 27 -9 1 24.1 7.6
 -27 -9 -1 20.6 5.2
 27 -9 1 24.7 8.3
 -27 -9 -1 36 6.1
 27 9 1 23.9 6.6
 -27 9 -1 20.1 5.5
 -27 9 -1 30 6.7
 27 9 1 33.4 7.7
 29 -9 1 45.6 10.5
 29 -9 1 24.9 10.2
 29 9 1 25.3 8.2
 -29 9 -1 28.5 6.4
 -29 9 -1 27.2 6.9
 -28 -10 1 87.09 8.6
 28 -10 -1 89.69 11.9
 -28 -10 1 109.19 10.2
 28 -10 -1 102.49 13.4
 -28 -10 1 114.59 9.8
 28 10 -1 92.29 11.6
 -28 10 1 115.19 10.6
 28 10 -1 106.19 14.4
 -28 10 1 111.59 9.9
 26 -10 -1 6.3 5.9
 -26 -10 1 9.5 4.3
 -26 -10 1 12.6 5.1
 -26 -10 1 2.5 4
 26 -10 -1 3.6 6.6
 26 10 -1 9.1 6
 26 10 -1 1.6 3.9
 -26 10 1 1.2 4.7
 -26 10 1 7 4.9
 24 -10 -1 -1.7 5.7
 -24 -10 1 0.8 3.7
 24 -10 -1 -3.9 4.7
 -24 -10 1 -3.3 3.7
 24 -10 -1 -4.5 4.8
 -24 -10 1 -1 3.2
 -24 10 1 3 4.1
 -24 10 1 5.6 4.3
 24 10 -1 -4.7 4.5
 24 10 -1 -0.3 3.3
 -22 -10 1 98.09 8
 22 -10 -1 118.59 11.8
 22 -10 -1 74.39 10.7
 22 -10 -1 103.29 10.5
 -22 -10 1 108.69 7.9
 22 -10 -1 95.89 9.3
 -22 10 1 95.09 8.4
 -22 10 1 100.39 6.6
 22 10 -1 89.99 9.4
 22 10 -1 114.29 9.1
 22 10 -1 118.39 8.2
 -22 10 1 91.89 6.7
 -22 10 1 88.29 7.9
 20 -10 -1 295.87 16.8
 20 -10 -1 290.97 14.3
 20 -10 -1 297.77 14.3
 20 -10 -1 310.47 15.5
 -20 -10 1 303.47 13.3
 -20 -10 1 287.87 12.5
 20 -10 -1 283.37 15.6
 20 10 -1 304.97 14.6
 20 10 -1 283.87 12.6
 -20 10 1 300.87 13.2
 -20 10 1 303.27 13
 20 10 -1 300.27 14
 -20 10 1 284.37 13.4
 -20 10 1 298.47 12
 -20 10 1 284.77 11.4
 -18 -10 1 471.05 16.6
 18 -10 -1 450.45 20.1
 18 -10 -1 479.35 19.7
 -18 -10 1 487.75 17.8
 18 -10 -1 467.05 18.1
 18 -10 -1 481.25 20.1
 18 -10 -1 461.55 18.7
 -18 10 1 486.45 16.4
 -18 10 1 452.95 17.3
 18 10 -1 466.15 18.4
 -18 10 1 466.85 17.4
 18 10 -1 467.95 17.9
 -18 10 1 492.15 16
 -18 10 1 465.55 17.1
 18 10 -1 470.25 17
 16 -10 -1 518.95 20.3
 16 -10 -1 592.64 21.9
 16 -10 -1 557.04 22.2
 16 -10 -1 552.04 19.7
 16 -10 -1 573.84 21.4
 -16 -10 1 563.74 18.4
 16 10 -1 561.34 18.7
 -16 10 1 574.84 19.1
 -16 10 1 552.54 17.4
 16 10 -1 568.54 20.1
 16 10 -1 534.55 19.7
 16 10 -1 535.75 19.5
 -16 10 1 562.54 17
 -16 10 1 573.14 19.3
 -16 10 1 565.24 18.3
 -16 10 1 562.44 19.4
 -16 10 1 570.64 17.9
 16 10 -1 582.34 19.4
 14 -10 -1 562.84 21
 -14 -10 1 562.74 17.7
 14 -10 -1 568.04 19.9
 14 -10 -1 554.94 19.1
 14 -10 -1 540.15 20.4
 14 -10 -1 536.25 20.4
 14 10 -1 557.14 18.8
 -14 10 1 551.54 18.3
 14 10 -1 561.24 18
 -14 10 1 572.24 17.6
 -14 10 1 564.54 18.6
 -14 10 1 568.04 16.8
 -14 10 1 543.75 17.7
 -14 10 1 545.25 17
 14 10 -1 551.04 19.4
 -14 10 1 562.24 18.6
 14 10 -1 566.44 19.1
 12 -10 -1 818.92 26.2
 12 -10 -1 786.72 25.6
 12 -10 -1 783.22 25.9
 12 -10 -1 799.22 25.1
 -12 -10 1 767.82 22.8
 12 -10 -1 780.12 24.2
 12 10 -1 755.92 24.6
 -12 10 1 792.12 22.5
 12 10 -1 772.02 23.1
 -12 10 1 774.22 22.8
 12 10 -1 759.62 24
 12 10 -1 764.02 24
 -12 10 1 776.32 23.8
 -12 10 1 754.12 23.5
 -12 10 1 760.12 23.6
 -12 10 1 791.62 22.1
 -12 10 1 745.13 23
 10 -10 -1 397.26 14.9
 10 -10 -1 421.36 12.8
 -10 -10 1 402.86 12.7
 10 -10 -1 408.26 15.3
 10 -10 -1 417.86 15
 10 -10 -1 430.16 14.2
 -10 10 1 409.36 12.5
 -10 10 1 423.66 12.9
 -10 10 1 414.06 13.7
 -10 10 1 413.46 13.4
 -10 10 1 415.06 13.5
 -10 10 1 357.16 13.5
 -10 10 1 422.26 13.2
 10 10 -1 411.36 14.6
 10 10 -1 398.96 14.2
 10 10 -1 416.86 13.8
 10 10 -1 408.26 14.6
 10 10 -1 423.16 13.1
 8 -10 -1 143.39 7.3
 8 -10 -1 147.99 7.8
 -8 -10 1 140.09 5.2
 -8 -10 1 142.99 4.7
 8 -10 -1 145.19 7.3
 8 -10 -1 137.89 6.4
 -8 10 1 150.78 5.8
 -8 10 1 153.98 6
 -8 10 1 139.59 6
 8 10 -1 137.79 6.9
 -8 10 1 157.18 6.7
 8 10 -1 137.79 6.5
 -8 10 1 143.69 6.2
 8 10 -1 136.39 5.4
 -8 10 1 146.59 6.3
 -8 10 1 147.79 5.5
 8 10 -1 139.59 5.2
 6 -10 -1 33.4 2.8
 6 -10 -1 32.2 3.9
 6 -10 -1 36.4 3.6
 -6 -10 1 27.9 1.8
 6 -10 -1 31.6 3.5
 6 -10 -1 30.5 3.5
 -6 -10 1 27.1 1.6
 -6 -10 1 25.6 2
 6 10 -1 26.7 3.2
 -6 10 1 29.7 2.4
 6 10 -1 29.3 1.9
 -6 10 1 30.7 2.6
 -6 10 1 29.3 2.9
 -6 10 1 29 2.6
 -6 10 1 29.6 2.8
 -6 10 1 30.1 2.8
 6 10 -1 26.9 2.8
 -6 10 1 29.9 2.4
 -6 10 1 31.5 2.6
 -6 10 1 28.7 2.5
 6 10 -1 24.6 1.7
 4 -10 -1 19.4 2.9
 -4 -10 1 26.2 2.3
 4 -10 -1 21.6 2.1
 4 -10 -1 21.9 2.6
 4 -10 -1 16.2 3
 -4 10 1 17.7 2.2
 -4 10 1 19.1 2.4
 -4 10 1 20.1 1.9
 -4 10 1 19.6 2.3
 4 10 -1 22.8 2.7
 -4 10 1 18.5 2.3
 4 10 -1 25.2 2.9
 -4 10 1 22.3 2.3
 4 10 -1 23.7 2.8
 4 10 -1 23.9 2.5
 -4 10 1 23.9 2.3
 -4 10 1 17.6 2.3
 -4 10 1 18 2.3
 4 10 -1 22.5 1.2
 2 -10 -1 15.3 1.9
 2 -10 -1 10.4 1.5
 -2 -10 1 9.9 1.8
 2 -10 -1 12.4 2.5
 2 -10 -1 9.2 2.2
 2 -10 -1 10.7 1.7
 2 10 -1 12 1.9
 2 10 -1 10.5 2
 -2 10 1 12.9 2
 -2 10 1 8.2 1.7
 -2 10 1 10.9 1.8
 -2 10 1 11.6 1.4
 -2 10 1 9 1.8
 -2 10 1 8.2 1.7
 -2 10 1 10.6 1.2
 -2 10 1 10.9 1.8
 2 10 -1 10.3 1.8
 -2 10 1 11.4 1.7
 2 10 -1 9.9 1.7
 2 10 -1 7.4 1.5
 2 10 -1 11.4 2.1
 0 -10 1 2.2 1.1
 0 -10 1 1.5 1.7
 0 -10 -1 2.5 1.7
 0 -10 -1 1.6 0.8
 0 -10 -1 1.8 1
 0 -10 -1 -0.1 1.5
 0 -10 -1 1.9 1.2
 0 10 1 1.3 1.4
 0 10 1 2.2 0.8
 0 10 -1 3.2 1.4
 0 10 1 0.3 1.2
 0 10 1 3 1.4
 0 10 -1 2.3 1.2
 0 10 -1 2 1.4
 0 10 1 1.6 1.4
 0 10 1 1.5 1.5
 0 10 -1 3.2 1.5
 0 10 1 2 0.8
 0 10 1 0.4 1.4
 0 10 -1 1.5 1.3
 0 10 -1 3.6 1.5
 0 10 -1 1.6 0.4
 2 -10 1 35.3 2.9
 -2 -10 -1 35.7 1.9
 -2 -10 -1 32 3
 2 -10 1 39.7 3.3
 2 -10 1 41.3 1.6
 2 -10 1 33.5 2.7
 2 -10 1 34.5 1.7
 -2 -10 -1 34.4 2.9
 -2 10 -1 35.6 2
 2 10 1 31.1 3
 -2 10 -1 31.1 2.6
 2 10 1 38.7 3.4
 -2 10 -1 36.3 2.8
 2 10 1 38.1 3.2
 -2 10 -1 36.2 2.7
 -2 10 -1 36.7 2.9
 2 10 1 34.9 1.9
 -2 10 -1 35.8 1.8
 -2 10 -1 32 2.7
 2 10 1 38.1 2.8
 -2 10 -1 38.3 2.9
 2 10 1 36.9 2
 -4 -10 -1 489.05 14.3
 4 -10 1 469.85 13.6
 4 -10 1 482.55 14.9
 4 -10 1 476.55 15.2
 -4 -10 -1 467.25 13.9
 4 -10 1 487.65 12.8
 -4 -10 -1 481.55 13.3
 4 -10 1 480.25 14.7
 -4 10 -1 481.85 14.6
 -4 10 -1 474.05 13.9
 -4 10 -1 466.15 14.4
 4 10 1 465.65 15.2
 -4 10 -1 480.15 13.5
 -4 10 -1 471.55 13.9
 4 10 1 480.25 13.4
 -4 10 -1 473.25 13.9
 4 10 1 445.86 14.8
 -4 10 -1 456.65 14.2
 4 10 1 469.65 14.8
 4 10 1 466.75 14.9
 4 10 1 459.05 13.4
 -4 10 -1 467.35 13.6
 4 10 1 463.85 14.5
 -4 10 -1 398.66 14.1
 -6 -10 -1 83.19 3.5
 6 -10 1 77.09 4.8
 6 -10 1 78.89 5
 6 -10 1 75.69 4
 6 -10 1 77.19 2.8
 -6 -10 -1 67.79 4.4
 6 -10 1 81.09 4.9
 -6 -10 -1 87.29 3.4
 -6 10 -1 71.79 4.1
 -6 10 -1 80.49 3.6
 6 10 1 85.69 3.8
 -6 10 -1 71.19 4.2
 6 10 1 78.89 4.9
 -6 10 -1 72.99 4.1
 6 10 1 84.29 3.6
 -6 10 -1 80.69 3.6
 6 10 1 83.39 4.8
 -6 10 -1 79.49 3.6
 -6 10 -1 82.99 4.4
 6 10 1 87.79 5.1
 -6 10 -1 81.79 4
 8 -10 1 690.63 21.5
 8 -10 1 671.83 20.1
 8 -10 1 675.23 18.3
 -8 -10 -1 653.53 19.3
 8 -10 1 659.33 21.4
 -8 -10 -1 666.13 17.8
 8 -10 1 684.43 21.7
 -8 10 -1 678.93 18.8
 -8 10 -1 657.43 19.8
 -8 10 -1 665.63 18.9
 -8 10 -1 690.83 19
 8 10 1 680.33 21.3
 8 10 1 641.94 21.3
 -8 10 -1 643.54 20
 -8 10 -1 690.73 20.3
 -8 10 -1 689.73 20.4
 8 10 1 659.93 19.6
 8 10 1 685.43 19.7
 -8 10 -1 692.33 19
 -8 10 -1 645.24 19.8
 8 10 1 672.33 20.7
 10 -10 1 969.8 27.1
 10 -10 1 1002.1 30.6
 10 -10 1 990.3 30.9
 -10 -10 -1 1011.6 28.2
 10 -10 1 1006.1 29.2
 10 -10 1 880.01 30.2
 10 -10 1 985.1 30.1
 -10 10 -1 979.9 28.7
 10 10 1 1038.9 30.7
 -10 10 -1 997.4 27.1
 10 10 1 1010.1 30
 10 10 1 982.1 29.4
 -10 10 -1 1022.4 29.2
 -10 10 -1 1008.2 27.4
 -10 10 -1 985 28.7
 10 10 1 1014.7 28.6
 10 10 1 1001 28.5
 -10 10 -1 994.8 28.8
 10 10 1 1022.4 28.8
 -10 10 -1 974.9 28.4
 10 10 1 970.3 28.1
 -12 -10 -1 95.79 5.4
 12 -10 1 89.39 7.4
 12 -10 1 93.19 6.3
 12 -10 1 95.39 4.5
 12 -10 1 94.49 7.2
 12 -10 1 92.89 6.1
 12 -10 1 101.19 8.3
 12 10 1 102.19 6
 -12 10 -1 91.09 5.3
 -12 10 -1 94.39 4.1
 -12 10 -1 95.79 5.6
 -12 10 -1 107.39 6.1
 12 10 1 105.99 6.3
 12 10 1 104.89 6.5
 -12 10 -1 93.69 5.7
 -12 10 -1 87.89 5.5
 12 10 1 101.59 5.7
 12 10 1 105.89 5.7
 -12 10 -1 98.89 4.4
 14 -10 1 3.7 2.5
 14 -10 1 8.1 4.2
 14 -10 1 1.1 2.8
 14 -10 1 -1.5 2.5
 -14 -10 -1 0.1 1.8
 14 -10 1 0.7 2.9
 -14 10 -1 3.4 2.2
 14 10 1 0.7 2.1
 14 10 1 0.2 2.3
 -14 10 -1 1.4 2.4
 -14 10 -1 2.3 1.4
 -14 10 -1 -0.2 1.9
 14 10 1 1.6 1.9
 -14 10 -1 0.2 2.1
 -14 10 -1 0.9 2.1
 14 10 1 1.9 2.2
 14 10 1 1.9 2.3
 16 -10 1 61.49 6.1
 16 -10 1 73.69 7.9
 16 -10 1 68.19 6.8
 16 -10 1 78.49 7.7
 -16 -10 -1 64.29 5.5
 16 -10 1 121.09 9.7
 16 10 1 68.09 6
 16 10 1 70.99 6
 16 10 1 72.99 6
 16 10 1 64.79 6.2
 -16 10 -1 72.29 5.5
 16 10 1 69.49 5.6
 -16 10 -1 66.29 5.7
 -16 10 -1 82.99 6.4
 -16 10 -1 69.39 5.8
 18 -10 1 140.29 10.6
 18 -10 1 157.98 10.1
 18 -10 1 151.48 11.5
 18 -10 1 144.09 9.3
 -18 -10 -1 137.19 8.1
 18 -10 1 144.29 9.3
 18 10 1 144.59 9.4
 -18 10 -1 148.79 8.8
 18 10 1 145.39 8.9
 18 10 1 148.29 9.2
 -18 10 -1 147.09 8.4
 -18 10 -1 149.49 7.6
 18 10 1 134.29 8.2
 -18 10 -1 143.49 8
 18 10 1 145.69 8.5
 20 -10 1 208.08 12.2
 20 -10 1 186.68 12.5
 20 -10 1 196.58 11.4
 -20 -10 -1 175.98 9.8
 20 -10 1 170.88 13
 -20 -10 -1 193.38 10.5
 20 -10 1 198.68 11.6
 -20 10 -1 192.28 9.8
 -20 10 -1 216.28 10.7
 20 10 1 180.48 11.3
 -20 10 -1 194.38 9.1
 -20 10 -1 200.18 10.8
 20 10 1 207.38 10.6
 20 10 1 211.78 11.4
 22 -10 1 255.57 13.5
 22 -10 1 261.87 14.6
 22 -10 1 242.38 15.9
 -22 -10 -1 247.88 12.4
 22 -10 1 238.78 15.3
 -22 -10 -1 248.18 12.1
 22 10 1 266.47 13.7
 -22 10 -1 242.28 11.1
 22 10 1 238.68 13.7
 22 10 1 251.67 12.4
 -22 10 -1 246.68 11.5
 -22 10 -1 252.47 12.6
 -24 -10 -1 268.47 13
 24 -10 1 262.37 16.8
 -24 -10 -1 251.57 12.6
 24 -10 1 277.87 18.4
 24 10 1 245.18 12.9
 -24 10 -1 260.77 11.8
 -24 10 -1 246.48 12.9
 -24 10 -1 237.38 13.3
 24 10 1 229.38 13.8
 -24 10 -1 246.78 12.1
 24 10 1 228.58 14.5
 -26 -10 -1 192.28 11.6
 -26 -10 -1 232.68 12.6
 26 -10 1 211.88 16.5
 -26 -10 -1 202.68 12.8
 26 -10 1 230.98 16.2
 -26 10 -1 215.48 13
 -26 10 -1 231.88 13.4
 26 10 1 224.58 12.9
 26 10 1 237.58 15.2
 26 10 1 209.58 13.8
 28 -10 1 178.58 16.6
 28 -10 1 180.28 17.6
 -28 -10 -1 178.88 12.2
 -28 10 -1 175.58 12.5
 -28 10 -1 164.88 12.4
 28 10 1 168.28 13.7
 -29 -11 1 25.3 6.5
 -29 -11 1 29.8 5.8
 29 -11 -1 27.4 9.4
 29 -11 -1 19 7.9
 -29 -11 1 18.1 5.5
 -29 11 1 32.6 7
 -29 11 1 13.2 5.8
 29 11 -1 28.7 7.9
 -27 -11 1 48.4 6.9
 -27 -11 1 44.9 7.2
 -27 -11 1 50.79 6.8
 27 -11 -1 36.9 9.5
 27 -11 -1 45.6 9.1
 -27 11 1 44.9 7.4
 -27 11 1 34 6.7
 27 11 -1 52.29 7.2
 27 11 -1 58.29 9
 25 -11 -1 270.87 18.4
 -25 -11 1 275.47 13.7
 25 -11 -1 270.97 17.5
 -25 -11 1 268.17 13.4
 -25 -11 1 250.57 14.4
 -25 11 1 264.27 13.7
 -25 11 1 274.57 14.4
 25 11 -1 276.97 13.8
 25 11 -1 232.68 14.5
 -23 -11 1 91.09 7.8
 -23 -11 1 84.59 8
 23 -11 -1 80.59 9.9
 23 -11 -1 82.99 11.4
 23 -11 -1 100.49 11.5
 23 -11 -1 86.09 9.4
 -23 11 1 88.79 7.3
 -23 11 1 82.59 8.3
 23 11 -1 87.59 7.8
 -23 11 1 78.59 6.9
 -23 11 1 78.09 7.6
 23 11 -1 79.19 8.8
 21 -11 -1 3.2 6.1
 21 -11 -1 3.7 3.9
 21 -11 -1 10.6 4.5
 21 -11 -1 6 5.4
 21 -11 -1 -2.4 4.7
 -21 -11 1 6.2 3.4
 -21 -11 1 7.8 3.8
 -21 11 1 4 3.5
 -21 11 1 -1.7 2.7
 21 11 -1 6.2 3.2
 -21 11 1 -1 3.5
 21 11 -1 8.6 4.3
 -21 11 1 3.1 2.9
 19 -11 -1 159.18 10.2
 -19 -11 1 164.78 8.9
 19 -11 -1 168.58 12.1
 19 -11 -1 167.68 10.7
 -19 -11 1 173.88 10
 19 -11 -1 175.88 11.3
 19 -11 -1 159.28 11.7
 -19 11 1 158.58 9.6
 -19 11 1 170.58 9.3
 19 11 -1 167.78 10.2
 -19 11 1 165.38 9.4
 19 11 -1 183.28 9.3
 -19 11 1 165.88 8.2
 -19 11 1 170.88 8.7
 17 -11 -1 100.49 7.8
 17 -11 -1 97.29 7.9
 -17 -11 1 98.39 6.5
 17 -11 -1 85.99 9.6
 17 -11 -1 104.69 9.3
 17 -11 -1 103.39 8.7
 17 11 -1 91.69 7.1
 -17 11 1 100.69 6.4
 17 11 -1 106.89 6.7
 -17 11 1 95.59 6.9
 17 11 -1 112.69 7.6
 -17 11 1 95.19 7.3
 17 11 -1 81.79 7.2
 -17 11 1 97.89 5.9
 -17 11 1 97.39 5.1
 -17 11 1 91.09 6.7
 15 -11 -1 20.7 4.2
 15 -11 -1 21.1 3.8
 15 -11 -1 16.5 4.5
 15 -11 -1 13.5 4.5
 -15 -11 1 23.3 3.2
 15 -11 -1 16.2 4.9
 15 11 -1 23.8 3.3
 15 11 -1 23.3 4
 -15 11 1 19.7 3.7
 -15 11 1 17 2.8
 -15 11 1 14.2 3.3
 -15 11 1 19.9 3.5
 -15 11 1 16.9 3
 15 11 -1 30.5 4.5
 -15 11 1 21.7 2.6
 -15 11 1 21.1 3.1
 -13 -11 1 130.99 6.4
 13 -11 -1 139.09 7.8
 13 -11 -1 141.69 9.7
 13 -11 -1 133.09 8.8
 13 -11 -1 130.69 8.3
 13 -11 -1 143.09 8.9
 -13 11 1 147.99 7.2
 -13 11 1 132.39 6.5
 -13 11 1 130.49 5.7
 13 11 -1 128.29 7.8
 13 11 -1 143.29 7.5
 13 11 -1 135.79 7.4
 -13 11 1 130.59 6.7
 -13 11 1 142.79 7.2
 13 11 -1 136.59 6.6
 -13 11 1 139.79 6.2
 -13 11 1 151.38 7.7
 11 -11 -1 594.84 21.5
 11 -11 -1 626.84 20
 11 -11 -1 629.24 21.7
 -11 -11 1 612.44 18.5
 11 -11 -1 614.04 21.1
 11 -11 -1 652.43 21.4
 -11 11 1 618.94 19.6
 -11 11 1 630.54 18.5
 -11 11 1 604.74 19.3
 11 11 -1 611.14 20
 11 11 -1 633.24 20.7
 -11 11 1 610.54 18.1
 11 11 -1 649.93 19.7
 11 11 -1 642.94 18.9
 -11 11 1 616.84 19.8
 -11 11 1 597.44 19.1
 -11 11 1 608.74 18.9
 9 -11 -1 540.15 18.4
 -9 -11 1 544.45 14.7
 9 -11 -1 551.84 18.5
 9 -11 -1 520.35 17
 9 -11 -1 454.65 18.2
 9 -11 -1 538.75 18.2
 -9 -11 1 533.45 15.6
 9 11 -1 523.45 15.7
 -9 11 1 540.95 15.8
 -9 11 1 536.05 16.5
 -9 11 1 528.25 16.6
 -9 11 1 552.84 16.2
 9 11 -1 525.95 15.9
 9 11 -1 550.84 18
 -9 11 1 545.05 17.1
 -9 11 1 519.55 16.5
 -9 11 1 537.45 17
 9 11 -1 550.04 17.5
 7 -11 -1 128.39 7.2
 7 -11 -1 140.49 6.3
 -7 -11 1 137.99 5.2
 -7 -11 1 145.69 5.2
 7 -11 -1 150.78 7.1
 -7 -11 1 149.69 5
 7 -11 -1 145.09 7.9
 -7 -11 1 152.18 5.4
 7 -11 -1 139.89 7.3
 -7 11 1 147.59 6.4
 -7 11 1 158.78 6
 7 11 -1 157.18 7.3
 -7 11 1 139.19 5.6
 7 11 -1 150.88 5.3
 -7 11 1 143.59 6.4
 -7 11 1 141.29 5.9
 7 11 -1 146.29 6.7
 7 11 -1 152.18 5.2
 -7 11 1 157.28 6.7
 -7 11 1 135.89 6
 -7 11 1 139.19 5.9
 -7 11 1 144.19 6
 5 -11 -1 55.89 4.6
 -5 -11 1 52.79 3.1
 5 -11 -1 53.09 4.6
 5 -11 -1 55.69 3.4
 5 -11 -1 59.99 4.1
 5 -11 -1 64.09 4.3
 5 11 -1 53.79 3.5
 -5 11 1 58.09 3.3
 -5 11 1 60.29 3.4
 -5 11 1 57.09 3.6
 -5 11 1 52.89 3.5
 -5 11 1 48.1 3.5
 -5 11 1 54.89 3.6
 5 11 -1 52.79 4
 -5 11 1 62.99 3.6
 -5 11 1 61.29 3.5
 -5 11 1 53.69 3.2
 5 11 -1 54.19 2.3
 5 11 -1 57.29 4.3
 5 11 -1 57.49 2.4
 5 11 -1 51.29 3.7
 3 -11 -1 1810.32 47.2
 3 -11 -1 1787.32 47.1
 3 -11 -1 1808.02 48.4
 3 -11 -1 1754.92 46.6
 -3 -11 1 1726.53 47
 3 -11 -1 1495.15 48.4
 3 11 -1 1739.43 45.3
 -3 11 1 1719.93 47.2
 -3 11 1 1758.32 47.4
 3 11 -1 1734.13 47.3
 -3 11 1 1766.12 46.2
 3 11 -1 1737.03 47.6
 3 11 -1 1717.53 47.9
 3 11 -1 1686.33 47.6
 -3 11 1 1812.52 47.5
 -3 11 1 1712.13 47.3
 -3 11 1 1784.92 47.4
 -3 11 1 1695.13 46.3
 3 11 -1 1703.83 45.3
 -3 11 1 1765.02 47.5
 3 11 -1 1753.32 47
 1 -11 -1 2973.5 78.89
 1 -11 -1 2923.11 76.99
 1 -11 -1 2994.3 77.29
 -1 -11 1 2881.21 78.29
 1 -11 -1 3099.79 77.39
 1 -11 -1 2981.6 79.39
 1 11 -1 2822.62 78.29
 -1 11 1 2912.71 76.99
 -1 11 1 2882.51 78.19
 1 11 -1 2889.21 78.09
 1 11 -1 2922.11 78.49
 -1 11 1 3008.4 78.49
 -1 11 1 2913.61 77.99
 -1 11 1 2855.21 78.29
 1 11 -1 2890.91 77.99
 1 11 -1 2912.61 77.89
 1 11 -1 2906.41 77.99
 -1 11 1 2975.1 76.89
 -1 11 1 2949.9 77.99
 -1 11 1 2972.9 78.49
 -1 -11 -1 1959.2 51.09
 1 -11 1 1853.21 52.69
 1 -11 1 1918.81 51.89
 -1 -11 -1 2031.4 53.19
 -1 -11 -1 2023.1 50.89
 1 -11 1 1984.6 51.99
 -1 -11 -1 1951.6 50.99
 -1 -11 -1 1905.31 52.69
 -1 11 -1 1915.71 52.39
 1 11 1 1917.81 50.99
 -1 11 -1 1944.61 50.59
 1 11 1 1929.41 52.29
 -1 11 -1 1854.91 50.69
 1 11 1 1930.51 52.69
 -1 11 -1 1893.21 52.09
 1 11 1 1962.5 50.99
 -1 11 -1 1861.21 51.99
 -1 11 -1 1841.02 52.19
 -1 11 -1 1932.51 52.39
 1 11 1 1988.9 52.99
 -1 11 -1 1918.11 52.29
 1 11 1 2032.8 53.09
 -3 -11 -1 495.05 13
 3 -11 1 443.76 14.2
 3 -11 1 461.15 12.7
 3 -11 1 448.46 13
 3 -11 1 461.35 14.4
 -3 -11 -1 479.85 13
 -3 -11 -1 478.05 14.2
 3 -11 1 432.46 14.8
 -3 -11 -1 484.25 14.5
 3 11 1 480.65 13.1
 3 11 1 492.65 15.2
 3 11 1 468.75 14.4
 -3 11 -1 438.56 13.1
 3 11 1 461.85 13.1
 -3 11 -1 455.55 13.9
 -3 11 -1 416.06 14.1
 3 11 1 479.25 15.1
 -3 11 -1 471.55 13.1
 -3 11 -1 440.26 14.2
 -3 11 -1 463.25 14.5
 -3 11 -1 462.95 14
 3 11 1 399.96 14.4
 -3 11 -1 454.25 14.1
 5 -11 1 531.75 15.6
 -5 -11 -1 493.55 15.5
 5 -11 1 530.85 16.8
 5 -11 1 528.05 17.3
 -5 -11 -1 549.95 15.9
 5 -11 1 549.74 17
 -5 -11 -1 511.65 15
 5 -11 1 551.64 14.4
 -5 11 -1 530.65 15.5
 -5 11 -1 544.85 15.7
 5 11 1 513.95 16.4
 -5 11 -1 565.84 15.8
 -5 11 -1 543.75 16.4
 -5 11 -1 537.15 15.5
 5 11 1 502.25 15.2
 5 11 1 511.95 17.1
 5 11 1 515.75 16.8
 -5 11 -1 538.65 16.5
 -5 11 -1 519.35 16.3
 5 11 1 524.25 15.1
 -5 11 -1 544.45 16.2
 5 11 1 508.85 16.6
 -5 11 -1 559.34 15.8
 7 -11 1 621.14 18.2
 7 -11 1 575.04 19.6
 7 -11 1 630.74 19.5
 7 -11 1 583.04 19.6
 -7 -11 -1 592.24 17.4
 -7 -11 -1 605.94 16.9
 7 11 1 611.44 17.5
 7 11 1 592.04 19.4
 -7 11 -1 620.44 18.7
 -7 11 -1 628.14 17.5
 -7 11 -1 606.14 18.2
 -7 11 -1 603.94 17.9
 -7 11 -1 629.34 17.8
 7 11 1 587.94 17.7
 7 11 1 571.84 18.9
 -7 11 -1 565.24 18.3
 -7 11 -1 622.14 18.5
 -7 11 -1 607.64 17.4
 -7 11 -1 629.34 17.6
 9 -11 1 395.96 14.9
 9 -11 1 382.76 14.8
 9 -11 1 399.76 14.5
 9 -11 1 412.96 14.7
 9 -11 1 384.36 13.2
 -9 -11 -1 382.36 12.3
 -9 11 -1 386.76 13.1
 -9 11 -1 397.86 11.9
 9 11 1 385.66 13.7
 9 11 1 364.36 14
 9 11 1 383.86 12.6
 -9 11 -1 403.46 13
 9 11 1 376.16 12.6
 -9 11 -1 380.66 13.3
 -9 11 -1 398.66 11.9
 -9 11 -1 397.86 11.7
 -9 11 -1 395.26 13.3
 -9 11 -1 398.46 11.9
 -9 11 -1 386.66 12.8
 11 -11 1 19.7 3.9
 11 -11 1 23.4 3.4
 -11 -11 -1 15 2.4
 11 -11 1 21.7 4.5
 11 -11 1 27.8 4.6
 11 -11 1 23.6 4.3
 11 11 1 18.7 3.5
 -11 11 -1 19.7 3.1
 -11 11 -1 23.1 2.3
 11 11 1 15.8 2.6
 -11 11 -1 21.5 3.1
 -11 11 -1 24.2 2.1
 -11 11 -1 25.8 3.2
 -11 11 -1 17.7 2.6
 11 11 1 24.8 3.7
 -11 11 -1 24.2 3.3
 11 11 1 20.3 3
 13 -11 1 22.3 4.7
 13 -11 1 43.6 6
 -13 -11 -1 33.6 3.6
 13 -11 1 34.5 4.7
 13 -11 1 27.2 4.2
 13 -11 1 37 5.7
 13 11 1 29 4
 13 11 1 26.8 3.8
 13 11 1 36 4
 13 11 1 28.4 4.3
 -13 11 -1 34.5 3.9
 -13 11 -1 33.2 2.6
 -13 11 -1 29.4 3.8
 13 11 1 25.8 3.3
 -13 11 -1 30.3 3.7
 -13 11 -1 56.09 4.9
 -13 11 -1 31.1 3.4
 15 -11 1 35.4 5.5
 15 -11 1 31.2 5.5
 15 -11 1 24.3 4.9
 15 -11 1 23.2 5.8
 15 -11 1 24.7 4.1
 -15 -11 -1 19 3.3
 15 11 1 29.9 4.4
 -15 11 -1 23.5 3.9
 15 11 1 19.2 4.1
 -15 11 -1 30.5 4
 -15 11 -1 24.5 3.7
 15 11 1 30.9 3.9
 -15 11 -1 31.2 4.2
 15 11 1 26.4 3.9
 -15 11 -1 33.5 3.8
 15 11 1 30.9 4.5
 17 -11 1 187.28 10.4
 17 -11 1 160.18 10.6
 -17 -11 -1 172.58 8.9
 17 -11 1 179.08 10.4
 17 -11 1 138.29 11.4
 17 -11 1 191.08 12
 -17 11 -1 190.18 9.7
 17 11 1 176.68 9.5
 17 11 1 179.88 9.4
 -17 11 -1 184.98 9.6
 17 11 1 174.68 10.2
 17 11 1 194.98 10.1
 17 11 1 190.98 9.5
 -17 11 -1 187.98 9
 -17 11 -1 192.98 9.5
 -17 11 -1 182.18 8.5
 19 -11 1 193.08 13.3
 19 -11 1 202.08 11.5
 -19 -11 -1 202.68 10.2
 19 -11 1 196.08 13.1
 19 -11 1 196.28 11.5
 19 -11 1 191.68 12.6
 -19 11 -1 201.98 10.7
 -19 11 -1 202.88 10.6
 19 11 1 202.08 10.4
 19 11 1 204.38 10.6
 19 11 1 208.18 11.4
 19 11 1 230.88 11.2
 -19 11 -1 200.08 9.4
 -19 11 -1 193.08 9.8
 -19 11 -1 215.58 10.6
 19 11 1 225.78 11.7
 21 -11 1 -0.9 4
 21 -11 1 2.6 5.4
 21 -11 1 0.4 5.2
 -21 -11 -1 7.7 3.3
 21 -11 1 2 4
 21 -11 1 -5.6 4.5
 -21 -11 -1 1.9 3.1
 21 11 1 4.6 3.3
 21 11 1 4.7 3.7
 -21 11 -1 1.2 3.5
 21 11 1 4.7 3.5
 -21 11 -1 1.2 2.9
 -21 11 -1 -0.1 3.1
 -21 11 -1 3.8 3.4
 -21 11 -1 2.1 2.7
 -23 -11 -1 35 5.5
 23 -11 1 27.2 8.3
 23 -11 1 31.4 6.6
 23 -11 1 40 7.7
 -23 -11 -1 38.2 5.4
 23 -11 1 26.9 7.1
 -23 11 -1 39.1 5
 23 11 1 39.5 5.7
 23 11 1 40.4 6.8
 23 11 1 42.5 6.6
 -23 11 -1 39.5 5.6
 -23 11 -1 30.3 5.8
 -23 11 -1 30.1 5.6
 -25 -11 -1 69.19 7.5
 25 -11 1 52.79 9
 25 -11 1 55.59 10.3
 -25 -11 -1 56.09 7.7
 -25 11 -1 55.19 7.1
 25 11 1 60.59 7.2
 -25 11 -1 46.6 6.8
 25 11 1 45.7 7.8
 -25 11 -1 52.79 7.4
 -27 -11 -1 -5.2 4.2
 27 -11 1 -3.3 6.4
 -27 -11 -1 6.5 4.2
 27 -11 1 -8.9 7.4
 -27 -11 -1 3.8 4.1
 27 11 1 3.1 4.5
 27 11 1 0 5.4
 -27 11 -1 11.9 5.4
 -27 11 -1 7.5 4.6
 29 -11 1 114.09 14.5
 -29 11 -1 114.79 10.8
 -28 -12 1 79.29 8.7
 28 -12 -1 75.29 11.6
 -28 -12 1 89.29 8.6
 -28 -12 1 89.79 9.7
 28 -12 -1 86.29 13.3
 -28 12 1 83.99 9.6
 -28 12 1 71.99 8.7
 28 12 -1 90.19 11.1
 28 12 -1 74.89 8.4
 -26 -12 1 20.6 6
 -26 -12 1 36 6.3
 26 -12 -1 25.8 8.4
 -26 -12 1 24.2 5.1
 26 -12 -1 23.1 8.8
 -26 12 1 25.9 6.2
 26 12 -1 18.4 6.3
 26 12 -1 21.6 5.3
 -26 12 1 10.8 5.2
 -24 -12 1 17.5 5.3
 24 -12 -1 9.6 7.5
 24 -12 -1 5.7 6.4
 -24 -12 1 17 5
 -24 -12 1 6.7 3.8
 24 -12 -1 0.5 5
 24 -12 -1 11.1 5.4
 -24 12 1 11.8 5
 -24 12 1 1.4 3.8
 24 12 -1 8.4 3.9
 24 12 -1 8.3 5.1
 22 -12 -1 98.59 10
 -22 -12 1 96.79 8.4
 22 -12 -1 106.69 11.4
 -22 -12 1 102.89 8
 22 -12 -1 88.09 11.1
 22 -12 -1 81.39 10.2
 22 12 -1 93.19 9.2
 -22 12 1 96.29 6.7
 -22 12 1 93.89 7.3
 -22 12 1 106.79 8.1
 22 12 -1 101.59 7.8
 -22 12 1 83.69 8.3
 20 -12 -1 121.29 10.8
 20 -12 -1 110.59 10.7
 -20 -12 1 112.09 7.6
 20 -12 -1 98.19 8.9
 20 -12 -1 116.19 11.5
 20 -12 -1 107.99 9.5
 -20 -12 1 128.99 8.8
 -20 12 1 103.49 7.7
 20 12 -1 107.59 7.7
 -20 12 1 106.39 7.9
 -20 12 1 107.89 8.4
 -20 12 1 104.49 6.8
 20 12 -1 112.19 8.8
 -20 12 1 105.39 7.1
 18 -12 -1 521.65 19.6
 18 -12 -1 519.25 20.7
 18 -12 -1 520.85 21.9
 18 -12 -1 526.35 21.6
 -18 -12 1 520.75 18.1
 18 -12 -1 496.45 21.1
 -18 12 1 500.15 19
 18 12 -1 506.45 18.2
 18 12 -1 524.95 19.9
 -18 12 1 531.95 17.6
 -18 12 1 535.25 18
 18 12 -1 516.55 19.5
 -18 12 1 509.75 18.6
 18 12 -1 517.55 19.1
 -18 12 1 509.35 18.5
 -16 -12 1 823.42 25.1
 16 -12 -1 833.12 28
 16 -12 -1 730.73 28.1
 16 -12 -1 846.42 29.3
 16 -12 -1 797.32 26.6
 16 -12 -1 816.72 28.6
 16 12 -1 784.62 26.2
 -16 12 1 837.92 25.9
 16 12 -1 834.22 26.5
 -16 12 1 834.02 24.9
 -16 12 1 785.62 23.5
 -16 12 1 775.72 26
 -16 12 1 825.52 25.8
 16 12 -1 813.22 27.1
 16 12 -1 845.32 25.6
 -16 12 1 801.32 25.1
 -14 -12 1 381.16 13.3
 14 -12 -1 417.76 16.9
 14 -12 -1 376.56 14.7
 14 -12 -1 382.76 15.6
 14 -12 -1 419.86 17
 14 -12 -1 388.26 16
 14 12 -1 371.66 14.2
 14 12 -1 391.26 13.6
 -14 12 1 366.86 13.9
 -14 12 1 382.96 13.7
 -14 12 1 377.96 14.2
 -14 12 1 373.76 12.7
 14 12 -1 358.16 15
 -14 12 1 389.36 12.4
 14 12 -1 385.26 14.5
 -14 12 1 377.76 13.3
 -14 12 1 378.76 14.3
 12 -12 -1 291.07 11.9
 12 -12 -1 296.17 12.9
 12 -12 -1 308.87 13.5
 -12 -12 1 280.57 10.3
 12 -12 -1 283.87 12.6
 12 -12 -1 301.17 13.6
 -12 12 1 279.47 11.1
 -12 12 1 298.17 11.6
 12 12 -1 300.27 12.1
 12 12 -1 311.47 10.9
 12 12 -1 292.57 11.2
 -12 12 1 316.77 11.9
 -12 12 1 300.77 10.4
 -12 12 1 305.77 11.2
 -12 12 1 299.37 10
 -12 12 1 305.07 10.9
 12 12 -1 303.07 12.6
 10 -12 -1 511.85 18.1
 10 -12 -1 522.95 18.6
 -10 -12 1 508.65 15.5
 10 -12 -1 546.05 19.2
 10 -12 -1 509.75 18.2
 10 -12 -1 508.85 17
 10 12 -1 517.45 17.9
 -10 12 1 499.75 15.5
 -10 12 1 487.15 16.8
 -10 12 1 533.25 16
 10 12 -1 526.65 17.5
 10 12 -1 503.45 15.4
 -10 12 1 512.65 16.4
 -10 12 1 524.45 16.8
 10 12 -1 505.05 15.8
 -10 12 1 528.95 16.3
 -10 12 1 503.45 16.5
 -8 -12 1 143.49 5.4
 8 -12 -1 164.78 8.6
 8 -12 -1 149.79 7.8
 -8 -12 1 151.38 5.7
 8 -12 -1 169.68 7.7
 8 -12 -1 145.59 7.9
 8 -12 -1 154.08 6.9
 -8 -12 1 144.49 5.4
 -8 12 1 159.58 6.3
 -8 12 1 151.98 6.3
 -8 12 1 148.99 6.4
 8 12 -1 151.18 7.3
 8 12 -1 154.98 7.7
 -8 12 1 154.78 6.2
 -8 12 1 145.39 6.7
 8 12 -1 149.19 5.7
 8 12 -1 145.89 5.5
 -8 12 1 165.38 6.2
 -8 12 1 138.39 6.7
 -8 12 1 152.88 6.5
 -8 12 1 154.88 6.8
 -6 -12 1 0.9 0.9
 6 -12 -1 0.9 2.1
 6 -12 -1 1 2
 6 -12 -1 4.5 2.1
 6 -12 -1 3.8 1.4
 -6 -12 1 2.6 1.3
 6 -12 -1 -0.3 1.9
 -6 -12 1 1.3 0.7
 6 12 -1 1 1.5
 -6 12 1 5.1 1.5
 6 12 -1 0.7 0.7
 -6 12 1 0.4 1.2
 -6 12 1 0.2 1
 6 12 -1 0.5 0.7
 6 12 -1 -0.2 1.8
 -6 12 1 0.2 1.2
 -6 12 1 0.7 1.5
 -6 12 1 1.4 1.3
 -6 12 1 4 1.2
 -6 12 1 1.2 1.3
 -6 12 1 2.3 1.6
 6 12 -1 0.7 1.7
 -6 12 1 -0.3 1.7
 6 12 -1 0 1.8
 4 -12 -1 10.8 2.8
 4 -12 -1 13.6 2.3
 -4 -12 1 14.6 2.1
 4 -12 -1 11.3 2.3
 4 -12 -1 12.3 2.6
 4 -12 -1 12.5 1.8
 -4 12 1 10.5 2
 -4 12 1 8.3 1.4
 -4 12 1 11.7 2.1
 4 12 -1 12.9 2.4
 4 12 -1 13.1 1.1
 -4 12 1 10.9 2
 -4 12 1 12.8 2
 4 12 -1 14.2 2.5
 -4 12 1 8.9 1.9
 4 12 -1 13.4 2.3
 -4 12 1 11.8 2
 4 12 -1 9.7 1.9
 -4 12 1 10.6 2
 4 12 -1 13 1.1
 2 -12 -1 4.9 2.2
 2 -12 -1 2.4 1.9
 2 -12 -1 5 1.5
 -2 -12 1 6.4 1.8
 2 -12 -1 4.9 1.2
 2 -12 -1 5.3 1.6
 -2 12 1 5.1 1.6
 -2 12 1 4 1.7
 2 12 -1 5.6 0.6
 -2 12 1 3.7 1.4
 2 12 -1 3.4 1.5
 2 12 -1 4.2 1.5
 2 12 -1 7.7 1.9
 -2 12 1 6.8 1.9
 -2 12 1 3.3 1
 2 12 -1 5.7 0.6
 2 12 -1 5.5 1.8
 2 12 -1 3.8 1.5
 2 12 -1 4.4 1.5
 -2 12 1 4.9 1
 -2 12 1 5.1 1.8
 -2 12 1 6.3 1.8
 0 -12 -1 -0.2 1
 0 -12 -1 0.6 1
 0 -12 -1 -0.2 1.6
 0 -12 -1 -2.6 1.7
 0 -12 -1 0.1 0.8
 0 -12 1 2 1.2
 0 -12 1 -1.8 1.6
 0 -12 -1 -0.6 0.7
 0 12 -1 2.9 1.4
 0 12 1 1.5 1.3
 0 12 -1 1.1 1.6
 0 12 -1 0 1.2
 0 12 -1 0.5 0.5
 0 12 1 0.6 0.7
 0 12 1 2.1 1.5
 0 12 -1 0.1 1.2
 0 12 -1 0.5 1.4
 0 12 1 0.6 1.3
 0 12 1 1.5 0.8
 0 12 1 -0.4 1.5
 0 12 1 0.7 1.3
 0 12 1 2.3 1.5
 0 12 -1 0.9 0.6
 0 12 -1 -0.7 1.2
 2 -12 1 17.1 1.5
 2 -12 1 13.7 2.1
 2 -12 1 20 1.3
 2 -12 1 19.6 2.4
 -2 -12 -1 15.9 1.4
 2 -12 1 13.2 2.5
 -2 -12 -1 18.8 1.5
 -2 -12 -1 20.7 2.7
 -2 -12 -1 18 2.5
 2 12 1 18.3 2.5
 -2 12 -1 15.2 2.2
 -2 12 -1 14.1 2
 -2 12 -1 17.1 1.6
 -2 12 -1 15.8 2.2
 -2 12 -1 15.5 2.2
 -2 12 -1 19.8 1.4
 -2 12 -1 17.3 2.4
 2 12 1 15.7 1.5
 -2 12 -1 15.3 2.2
 2 12 1 18.9 2.8
 2 12 1 17.6 2.7
 2 12 1 16.2 1.5
 2 12 1 15.9 2.2
 -4 -12 -1 247.28 7.6
 4 -12 1 243.28 7.9
 -4 -12 -1 259.77 8.9
 -4 -12 -1 242.58 8.5
 4 -12 1 254.57 7.1
 4 -12 1 230.98 9.1
 4 -12 1 246.18 9.1
 -4 -12 -1 245.38 7.6
 4 -12 1 236.68 9.7
 -4 12 -1 218.78 8.7
 4 12 1 237.18 9.6
 4 12 1 244.98 9.1
 -4 12 -1 245.48 8.7
 -4 12 -1 247.48 8.5
 4 12 1 241.38 7.7
 -4 12 -1 234.38 8.8
 -4 12 -1 248.08 8.5
 4 12 1 253.57 9.4
 -4 12 -1 233.98 9
 -4 12 -1 244.18 7.9
 4 12 1 251.47 7.7
 4 12 1 250.47 9.3
 -4 12 -1 255.97 7.8
 -6 -12 -1 171.08 6.1
 6 -12 1 171.38 8.1
 6 -12 1 155.18 8
 6 -12 1 179.88 7.9
 6 -12 1 179.38 6.8
 -6 -12 -1 179.08 6.7
 -6 -12 -1 176.58 6.3
 -6 12 -1 189.48 6.8
 6 12 1 180.18 6.4
 6 12 1 183.08 7.5
 6 12 1 177.98 8.1
 6 12 1 180.38 7.8
 -6 12 -1 172.98 6.6
 -6 12 -1 164.68 6.9
 -6 12 -1 169.48 6.5
 -6 12 -1 182.08 7.5
 6 12 1 179.38 8.2
 -6 12 -1 162.48 6.4
 -6 12 -1 168.08 7.3
 -6 12 -1 184.28 7.4
 6 12 1 172.28 6.1
 8 -12 1 346.17 13.7
 8 -12 1 371.06 14
 8 -12 1 328.07 13.9
 -8 -12 -1 375.56 11.7
 8 -12 1 351.56 12.4
 8 -12 1 381.86 14
 -8 -12 -1 370.26 10.8
 -8 12 -1 357.26 12.1
 8 12 1 381.16 12
 8 12 1 364.76 13.7
 -8 12 -1 382.76 11.7
 8 12 1 379.76 11.7
 -8 12 -1 387.66 12.8
 -8 12 -1 360.56 12.7
 -8 12 -1 360.16 12.5
 -8 12 -1 364.76 11.5
 -8 12 -1 388.96 11.7
 -8 12 -1 372.76 12.4
 8 12 1 397.56 13.5
 10 -12 1 493.05 17.9
 10 -12 1 490.65 16.6
 -10 -12 -1 512.15 15.7
 10 -12 1 522.25 18.4
 10 -12 1 490.45 17.7
 10 -12 1 501.65 18.5
 -10 12 -1 491.75 16
 -10 12 -1 487.45 16.3
 -10 12 -1 502.35 15
 -10 12 -1 481.65 14.7
 10 12 1 506.35 17.7
 -10 12 -1 498.65 14.9
 -10 12 -1 484.85 16
 -10 12 -1 503.75 16.6
 10 12 1 513.65 16
 10 12 1 525.75 15.9
 -10 12 -1 504.25 15
 10 12 1 509.15 17.2
 -10 12 -1 520.25 16.6
 12 -12 1 25.7 4.8
 12 -12 1 23.6 4.3
 12 -12 1 28 4
 12 -12 1 22.8 4.7
 -12 -12 -1 27.4 3.1
 12 -12 1 25.7 5.2
 -12 12 -1 23.5 3.6
 -12 12 -1 22.2 3.2
 -12 12 -1 20.3 3.3
 -12 12 -1 23 3.3
 -12 12 -1 24.9 2.5
 -12 12 -1 23.2 2.2
 -12 12 -1 19.8 2.9
 -12 12 -1 26.1 2.6
 12 12 1 21.7 3.7
 12 12 1 33.5 4.6
 12 12 1 24.8 3.1
 -12 12 -1 23.9 2.5
 12 12 1 26.8 3.5
 14 -12 1 28.8 6
 14 -12 1 34.5 5.5
 14 -12 1 23.8 4
 14 -12 1 32.2 5.3
 14 -12 1 31.9 5.6
 -14 -12 -1 38.4 3.9
 -14 12 -1 30.1 4
 -14 12 -1 30.2 3.8
 14 12 1 28.8 4.2
 14 12 1 37.9 4.4
 -14 12 -1 35.7 4.6
 14 12 1 31.1 4.8
 -14 12 -1 34.8 4.2
 14 12 1 39.4 4
 -14 12 -1 25.7 3.7
 16 -12 1 92.19 9.6
 16 -12 1 91.39 7.9
 -16 -12 -1 95.19 6.4
 16 -12 1 97.79 7.8
 16 -12 1 99.79 8.6
 16 -12 1 103.29 9.2
 -16 12 -1 110.29 6.5
 16 12 1 89.79 6.9
 -16 12 -1 93.89 7
 -16 12 -1 101.59 6.9
 -16 12 -1 103.99 6.7
 -16 12 -1 98.49 6.8
 16 12 1 105.79 6.8
 16 12 1 98.89 7.8
 16 12 1 100.69 7.3
 18 -12 1 150.88 9.9
 18 -12 1 167.38 10.4
 18 -12 1 172.78 12.1
 -18 -12 -1 140.39 8.4
 18 -12 1 162.28 11.3
 18 -12 1 145.69 12.2
 -18 12 -1 149.09 8.1
 18 12 1 150.58 9.2
 -18 12 -1 171.88 9.3
 -18 12 -1 159.78 8.6
 -18 12 -1 145.89 9
 18 12 1 163.18 9
 18 12 1 150.68 9.2
 -18 12 -1 165.88 9.1
 18 12 1 136.39 9.3
 20 -12 1 206.08 12.3
 -20 -12 -1 221.68 11
 20 -12 1 216.28 14.3
 20 -12 1 231.28 15.4
 20 -12 1 212.88 13.3
 20 -12 1 216.28 12.7
 -20 12 -1 232.58 11.7
 20 12 1 230.18 11.4
 -20 12 -1 239.08 11
 20 12 1 208.98 11.7
 -20 12 -1 239.28 11.9
 -20 12 -1 245.08 11.8
 20 12 1 228.08 11.8
 20 12 1 216.88 12
 -20 12 -1 235.18 10.5
 -22 -12 -1 194.68 11.3
 22 -12 1 218.48 17.5
 22 -12 1 205.38 12.6
 22 -12 1 182.98 14.1
 -22 -12 -1 174.88 10.3
 22 -12 1 179.38 13.3
 22 -12 1 181.48 12.6
 -22 12 -1 193.68 11.3
 -22 12 -1 188.48 10.7
 22 12 1 190.88 11.7
 22 12 1 189.38 11
 -22 12 -1 181.98 9.7
 -22 12 -1 190.98 10.3
 24 -12 1 147.29 12.7
 -24 -12 -1 119.69 9.8
 -24 -12 -1 113.39 9.2
 24 -12 1 138.29 14.3
 24 -12 1 130.69 11.3
 24 -12 1 146.69 12.7
 -24 12 -1 115.09 10
 -24 12 -1 145.99 9
 24 12 1 119.99 9.6
 -24 12 -1 130.89 10
 -24 12 -1 127.79 8.4
 24 12 1 134.29 10.9
 26 -12 1 209.98 17.1
 -26 -12 -1 219.68 13.1
 -26 -12 -1 246.88 14.1
 26 -12 1 247.58 18.5
 -26 12 -1 222.08 13.2
 -26 12 -1 238.58 13.6
 26 12 1 219.48 13.1
 26 12 1 223.38 14.5
 28 -12 1 197.88 16.8
 -28 -12 -1 209.48 12.9
 28 -12 1 218.98 17.4
 -28 -12 -1 159.88 16.7
 -28 -12 -1 210.78 13.4
 -28 12 -1 216.18 14
 -28 12 -1 215.88 13.5
 27 -13 -1 199.18 16.5
 27 -13 -1 194.18 16.1
 -27 -13 1 217.88 12.5
 -27 -13 1 203.68 12.5
 -27 -13 1 197.78 13.6
 -27 13 1 202.08 13.1
 27 13 -1 167.28 13.4
 27 13 -1 233.28 13.2
 -27 13 1 197.18 13.1
 25 -13 -1 267.77 16.8
 25 -13 -1 261.37 18.1
 -25 -13 1 303.17 15.1
 25 -13 -1 294.57 17.9
 -25 -13 1 283.07 15.9
 25 13 -1 318.17 14.8
 25 13 -1 287.27 16.1
 -25 13 1 308.87 15.1
 -25 13 1 290.77 14.9
 -23 -13 1 83.59 8.4
 23 -13 -1 87.19 10.6
 23 -13 -1 71.09 10.3
 23 -13 -1 81.79 9.7
 23 -13 -1 81.89 10.9
 -23 -13 1 89.19 7.8
 -23 13 1 69.49 7.5
 -23 13 1 81.79 6.9
 23 13 -1 82.19 9
 -23 13 1 93.79 8.6
 -23 13 1 89.59 7.5
 23 13 -1 89.09 8.2
 21 -13 -1 -3 3.8
 21 -13 -1 -3 4.3
 21 -13 -1 -3.8 4.1
 21 -13 -1 -2.4 4.6
 -21 -13 1 1.9 3.8
 21 -13 -1 13.3 6.4
 -21 -13 1 0.3 2.9
 -21 13 1 2 2.9
 -21 13 1 0.7 3.2
 -21 13 1 0.6 3
 21 13 -1 3.1 3.1
 -21 13 1 -1.7 3.6
 -21 13 1 5.4 3.5
 21 13 -1 -0.3 3.7
 19 -13 -1 54.19 8.2
 -19 -13 1 50.49 5.5
 19 -13 -1 53.89 6.8
 19 -13 -1 44.7 7
 19 -13 -1 41.7 7.6
 19 -13 -1 48.9 7.2
 -19 13 1 47.6 5
 19 13 -1 53.19 6.7
 -19 13 1 54.99 6.1
 -19 13 1 59.79 6.3
 19 13 -1 52.69 6.5
 -19 13 1 47.6 6
 -19 13 1 54.19 5.5
 19 13 -1 49.99 5.5
 19 13 -1 44.6 6.1
 17 -13 -1 129.09 10.5
 17 -13 -1 136.29 10
 -17 -13 1 129.79 7.5
 17 -13 -1 137.39 10
 17 -13 -1 134.29 9
 17 -13 -1 128.39 10.5
 17 13 -1 121.39 7.5
 -17 13 1 133.99 8.1
 17 13 -1 128.89 8.8
 -17 13 1 135.09 7.8
 -17 13 1 137.99 7.2
 17 13 -1 117.69 8.1
 -17 13 1 126.19 7.9
 -17 13 1 114.89 7.7
 17 13 -1 108.89 8.1
 15 -13 -1 15.3 5.2
 15 -13 -1 4.6 4.1
 15 -13 -1 12.8 3.4
 15 -13 -1 10.3 5.5
 15 -13 -1 12.3 4.3
 15 13 -1 13.8 3.6
 15 13 -1 9.9 3.2
 15 13 -1 10.2 2.6
 -15 13 1 13.6 3.3
 -15 13 1 23.6 3.7
 -15 13 1 8.3 3.3
 -15 13 1 12.5 2.3
 -15 13 1 11.2 2.6
 15 13 -1 15.8 4
 -15 13 1 17.4 3.1
 -15 13 1 16.9 3.2
 13 -13 -1 561.04 20.6
 -13 -13 1 532.45 17.5
 13 -13 -1 542.15 20.3
 13 -13 -1 541.25 20.8
 13 -13 -1 563.14 21.3
 13 -13 -1 553.54 19.3
 -13 13 1 559.54 18.3
 -13 13 1 584.34 19
 -13 13 1 566.34 17.4
 -13 13 1 569.24 18.6
 -13 13 1 562.34 18
 13 13 -1 562.14 19.3
 -13 13 1 575.64 19.1
 13 13 -1 565.94 20.2
 -13 13 1 554.74 16.9
 13 13 -1 551.04 17.9
 11 -13 -1 499.85 19.3
 11 -13 -1 539.85 19.4
 11 -13 -1 511.45 19.3
 11 -13 -1 551.24 18.3
 11 -13 -1 564.64 20.5
 -11 -13 1 568.34 16.7
 -11 13 1 556.74 17.4
 11 13 -1 556.04 19.2
 -11 13 1 528.05 17.5
 -11 13 1 553.24 17.9
 -11 13 1 534.75 16.4
 -11 13 1 537.15 17.6
 11 13 -1 560.54 17
 -11 13 1 536.05 16.8
 11 13 -1 577.84 18.8
 -11 13 1 517.35 17.9
 9 -13 -1 264.37 11.4
 9 -13 -1 242.88 11.8
 9 -13 -1 262.47 11.2
 9 -13 -1 264.67 11.7
 9 -13 -1 250.27 10.1
 -9 -13 1 254.67 8.6
 -9 -13 1 260.67 8.1
 -9 13 1 251.57 9
 9 13 -1 249.48 8.8
 -9 13 1 253.17 10
 -9 13 1 279.17 9.5
 9 13 -1 253.97 8.6
 9 13 -1 275.77 11.3
 -9 13 1 260.77 10.1
 -9 13 1 259.17 9.3
 -9 13 1 259.87 9.4
 -9 13 1 255.77 10.2
 -9 13 1 261.37 9.6
 -9 13 1 265.17 9.7
 9 13 -1 254.67 10.5
 -7 -13 1 240.68 7.9
 7 -13 -1 239.68 9.6
 7 -13 -1 226.48 10.4
 7 -13 -1 207.18 10.4
 -7 -13 1 229.08 7.2
 -7 -13 1 223.98 7.3
 -7 -13 1 245.38 8.3
 7 -13 -1 223.18 8.7
 7 -13 -1 256.27 10.1
 7 13 -1 235.48 7.4
 7 13 -1 228.68 9.4
 7 13 -1 225.88 7.5
 -7 13 1 240.38 8.3
 7 13 -1 228.68 9.8
 -7 13 1 233.28 8.6
 -7 13 1 231.48 9.1
 -7 13 1 215.58 8.5
 -7 13 1 223.28 8.8
 -7 13 1 228.88 9.2
 -7 13 1 227.18 9
 -7 13 1 216.58 8.4
 -7 13 1 225.08 8.4
 -7 13 1 224.18 8.5
 5 -13 -1 1095.89 31.3
 5 -13 -1 1116.89 31.2
 -5 -13 1 1111.89 30.4
 5 -13 -1 1028.6 32.3
 5 -13 -1 1082.29 30.4
 5 -13 -1 982.1 32.5
 -5 13 1 1107.99 30.8
 5 13 -1 1106.59 31.5
 5 13 -1 1091.59 29
 -5 13 1 1104.89 30.8
 5 13 -1 1070.49 31
 -5 13 1 1052.49 31
 -5 13 1 1102.99 31.4
 -5 13 1 1090.19 30.9
 -5 13 1 1064.39 30
 5 13 -1 1108.19 31.6
 5 13 -1 1085.09 31.9
 5 13 -1 1074.99 29
 -5 13 1 1040.7 30.9
 -5 13 1 1091.59 30.8
 -3 -13 1 461.55 15.2
 3 -13 -1 445.16 16.2
 3 -13 -1 525.15 17.2
 3 -13 -1 483.05 15
 3 -13 -1 506.55 14.6
 3 -13 -1 504.35 15
 -3 13 1 509.15 15.6
 -3 13 1 485.55 14.3
 -3 13 1 487.15 15.6
 -3 13 1 488.65 15.5
 -3 13 1 499.85 15.8
 3 13 -1 473.75 15.5
 3 13 -1 478.95 15.8
 -3 13 1 493.55 15.5
 3 13 -1 500.35 13.3
 -3 13 1 478.25 15.5
 -3 13 1 488.15 14.1
 3 13 -1 462.05 15.2
 3 13 -1 479.25 16
 3 13 -1 473.45 13.2
 -3 13 1 480.35 15.2
 1 -13 -1 2543.85 66.59
 -1 -13 1 2494.55 66.99
 1 -13 -1 2583.94 66.99
 -1 -13 1 2520.65 68.29
 1 -13 -1 2487.35 68.79
 1 -13 -1 2674.13 67.09
 1 -13 -1 2541.55 69.29
 -1 13 1 2577.44 68.39
 1 13 -1 2519.75 67.79
 -1 13 1 2623.94 68.49
 1 13 -1 2563.14 65.79
 1 13 -1 2515.55 67.89
 -1 13 1 2514.85 67.89
 1 13 -1 2522.35 68.39
 -1 13 1 2481.05 67.99
 1 13 -1 2488.85 67.89
 -1 13 1 2572.64 66.39
 -1 13 1 2512.35 66.49
 1 13 -1 2402.06 67.59
 1 13 -1 2448.75 68.19
 1 13 -1 2468.35 65.69
 -1 13 1 2394.16 68.09
 1 -13 1 1710.53 45.6
 -1 -13 -1 1714.43 46.7
 -1 -13 -1 1724.03 47.1
 -1 -13 -1 1683.73 44.7
 -1 -13 -1 1746.83 44.4
 1 -13 1 1657.83 45.5
 -1 -13 -1 1682.43 44.6
 1 -13 1 1680.43 46.8
 -1 -13 -1 1749.43 44.8
 1 -13 1 1600.84 43.8
 -1 13 -1 1659.93 45.9
 -1 13 -1 1639.54 46.2
 -1 13 -1 1546.85 45.9
 1 13 1 1700.93 46.6
 -1 13 -1 1689.83 44.2
 1 13 1 1677.23 44.6
 1 13 1 1685.23 46.8
 -1 13 -1 1623.54 44.3
 -1 13 -1 1680.43 46.3
 -1 13 -1 1651.63 46.3
 1 13 1 1682.83 46.8
 1 13 1 1728.63 44.5
 1 13 1 1676.53 46.2
 -1 13 -1 1636.34 45.8
 -3 -13 -1 78.19 3.2
 3 -13 1 70.39 2.9
 -3 -13 -1 78.29 4.3
 3 -13 1 77.79 3
 3 -13 1 81.79 4.6
 -3 -13 -1 83.89 5
 3 -13 1 75.69 4.4
 3 -13 1 57.29 4.7
 -3 -13 -1 79.89 3.2
 3 13 1 77.19 5.2
 -3 13 -1 70.59 3.3
 3 13 1 78.69 3.2
 -3 13 -1 71.39 3.1
 -3 13 -1 70.79 4.1
 -3 13 -1 68.59 4.5
 -3 13 -1 68.09 4.3
 -3 13 -1 70.69 4.2
 -3 13 -1 74.39 4.6
 3 13 1 76.49 5.1
 3 13 1 67.29 4.8
 3 13 1 75.89 3.3
 -3 13 -1 61.59 4.1
 3 13 1 76.99 4.6
 -5 -13 -1 99.99 5.3
 5 -13 1 114.39 5.9
 -5 -13 -1 100.79 4.9
 5 -13 1 109.79 6.3
 5 -13 1 115.09 4.8
 -5 -13 -1 95.79 4.3
 5 -13 1 115.19 3.5
 -5 -13 -1 96.19 4.1
 5 -13 1 120.09 6.2
 5 13 1 97.59 6
 -5 13 -1 118.29 5.4
 5 13 1 95.39 5.3
 -5 13 -1 115.69 5
 -5 13 -1 103.79 4.6
 5 13 1 98.09 5.9
 -5 13 -1 112.69 5
 -5 13 -1 113.89 5.6
 5 13 1 106.69 4.2
 -5 13 -1 113.49 5.7
 5 13 1 101.59 5.7
 -5 13 -1 109.79 4.5
 -5 13 -1 111.39 5.6
 5 13 1 99.99 4.4
 -7 -13 -1 1087.39 29.6
 7 -13 1 1076.19 31.8
 -7 -13 -1 1048 29.6
 7 -13 1 1041.7 32.1
 7 -13 1 1064.79 33
 7 -13 1 1081.49 32.4
 7 -13 1 1078.29 30.5
 -7 -13 -1 1072.09 30
 7 13 1 1047.5 31.6
 -7 13 -1 1030 30.9
 7 13 1 1054.09 29.9
 -7 13 -1 1121.49 30.2
 -7 13 -1 1136.69 30.2
 -7 13 -1 1097.99 30.1
 7 13 1 1057.19 29.7
 -7 13 -1 1064.49 31.3
 7 13 1 1059.29 32.3
 -7 13 -1 1104.69 31.2
 -7 13 -1 1077.69 30.8
 -7 13 -1 1063.49 30.2
 -9 -13 -1 253.37 9.2
 -9 -13 -1 248.98 7.8
 9 -13 1 279.37 11.8
 9 -13 1 265.07 11.5
 9 -13 1 256.77 12
 9 -13 1 267.27 12
 9 -13 1 273.07 10.3
 -9 13 -1 276.77 9.1
 -9 13 -1 274.17 10.1
 9 13 1 263.07 10.8
 -9 13 -1 260.77 10.3
 9 13 1 264.07 11.4
 -9 13 -1 281.77 9.3
 -9 13 -1 275.27 9.9
 9 13 1 260.57 9.3
 -9 13 -1 272.17 9.1
 9 13 1 273.07 9.6
 -9 13 -1 271.47 10.4
 -9 13 -1 268.37 10.3
 11 -13 1 150.18 8.8
 11 -13 1 134.99 8.9
 11 -13 1 140.99 7.5
 11 -13 1 143.09 8.3
 -11 -13 -1 120.69 6.2
 11 -13 1 117.29 8.5
 -11 13 -1 146.49 7.1
 11 13 1 134.49 7.9
 -11 13 -1 140.29 7.1
 -11 13 -1 129.89 7.2
 -11 13 -1 142.19 5.7
 -11 13 -1 143.99 5.8
 11 13 1 135.79 7.5
 -11 13 -1 139.99 5.5
 11 13 1 138.29 6.6
 -11 13 -1 142.19 6.7
 -11 13 -1 137.39 6.9
 -13 -13 -1 5 2.1
 13 -13 1 0.1 3.3
 13 -13 1 7.1 4.7
 13 -13 1 15.2 4.6
 13 -13 1 5.4 2.9
 13 -13 1 1.6 3.3
 13 13 1 15.9 3
 -13 13 -1 7.7 1.8
 13 13 1 6.5 2.2
 -13 13 -1 7.1 2.6
 13 13 1 4.6 3
 -13 13 -1 4.6 2.5
 13 13 1 3.5 2.6
 -13 13 -1 7.1 2.3
 -13 13 -1 10.2 3.2
 -13 13 -1 4.9 2.3
 -13 13 -1 9 1.7
 15 -13 1 118.09 9.1
 -15 -13 -1 118.79 6.9
 15 -13 1 110.79 8.7
 15 -13 1 104.49 9.3
 15 -13 1 115.69 9.4
 15 -13 1 116.39 7.9
 15 13 1 133.39 7.4
 -15 13 -1 115.69 6.5
 -15 13 -1 122.49 7.6
 15 13 1 118.29 7
 15 13 1 121.99 8
 15 13 1 127.89 8.7
 -15 13 -1 116.79 7.2
 -15 13 -1 114.69 7.2
 -15 13 -1 110.29 7.1
 17 -13 1 92.59 8.7
 17 -13 1 103.89 10.5
 17 -13 1 104.09 8.1
 -17 -13 -1 93.19 6.7
 17 -13 1 110.19 9.3
 17 -13 1 93.89 8
 -17 13 -1 110.49 7.2
 17 13 1 96.59 7.2
 -17 13 -1 105.99 7.3
 -17 13 -1 107.89 7.6
 17 13 1 101.79 8.1
 17 13 1 93.39 6.9
 17 13 1 99.89 7.6
 -17 13 -1 110.99 6.7
 -17 13 -1 106.19 7.3
 19 -13 1 46.5 6.6
 19 -13 1 27.7 7.5
 -19 -13 -1 35.5 4.9
 19 -13 1 47.6 7.6
 19 -13 1 40.8 7.9
 19 -13 1 27.2 5.6
 19 13 1 38.9 5.8
 19 13 1 37.8 5.6
 19 13 1 35.9 5.1
 -19 13 -1 31.5 5
 -19 13 -1 44.7 5.3
 19 13 1 39.2 5.6
 -19 13 -1 43.3 4.9
 -19 13 -1 38.1 5.6
 -19 13 -1 39.7 5.1
 21 -13 1 7.3 5.9
 21 -13 1 -8.9 5.7
 -21 -13 -1 3.9 3.3
 21 -13 1 0.7 4.1
 21 -13 1 -0.8 5.1
 21 -13 1 -5.2 4.3
 -21 13 -1 3.5 3.3
 -21 13 -1 0.8 3.3
 -21 13 -1 7.5 3.5
 21 13 1 5.3 3.8
 -21 13 -1 7.8 3.3
 -21 13 -1 7.4 4.1
 21 13 1 3 4.3
 21 13 1 -1.4 3.8
 21 13 1 4.5 3.3
 23 -13 1 3.4 5
 23 -13 1 9.7 5.1
 -23 -13 -1 10.9 4
 23 -13 1 7.4 6.7
 23 -13 1 -5.2 5.6
 -23 -13 -1 3.7 3.9
 23 13 1 7.7 4.6
 -23 13 -1 1.6 3.4
 -23 13 -1 11.3 4.5
 -23 13 -1 7.7 3.7
 23 13 1 7.6 3.9
 -23 13 -1 0.2 4.1
 -25 -13 -1 42.1 6.3
 -25 -13 -1 42.3 6.7
 25 -13 1 50.39 10.9
 25 -13 1 28 8.5
 25 -13 1 50.59 9.4
 -25 13 -1 35.6 6.3
 -25 13 -1 31.8 6.5
 -25 13 -1 42.5 6.2
 25 13 1 39.2 6.1
 -27 -13 -1 4.9 5
 27 -13 1 3.9 6.4
 27 -13 1 3.4 7.5
 -27 -13 -1 3.3 4.4
 -27 -13 -1 5.3 4.2
 -27 13 -1 2.2 5
 27 13 1 0.7 4.5
 -27 13 -1 1.5 4.3
 28 -14 -1 23.8 9
 -28 -14 1 35.7 6.4
 28 -14 -1 35.4 10.6
 -28 -14 1 19.6 5.9
 -28 -14 1 21.7 6.5
 -28 14 1 23.8 7.5
 28 14 -1 33.4 6.4
 -28 14 1 26.3 6.8
 26 -14 -1 47.9 9.8
 -26 -14 1 27.4 6.3
 26 -14 -1 21.4 11
 -26 -14 1 24.5 6.3
 26 -14 -1 37.8 9.9
 -26 14 1 34.3 6.3
 -26 14 1 31.2 6.7
 26 14 -1 37.4 6.2
 24 -14 -1 2.8 6.9
 24 -14 -1 -8.6 5.9
 -24 -14 1 8.7 4.9
 24 -14 -1 3.7 6.2
 -24 -14 1 2.3 3.7
 24 -14 -1 10.1 6
 -24 14 1 1.8 4.6
 -24 14 1 2.8 3.8
 24 14 -1 5.9 3.7
 -24 14 1 4.2 4.1
 24 14 -1 -0.8 4.5
 22 -14 -1 59.39 9.2
 22 -14 -1 62.49 8.3
 -22 -14 1 65.89 6.6
 22 -14 -1 55.79 8.9
 22 -14 -1 47.4 8.9
 -22 -14 1 69.99 7.8
 22 -14 -1 56.89 8.1
 22 14 -1 68.49 7.8
 -22 14 1 64.79 7.3
 -22 14 1 45.3 6.4
 22 14 -1 54.69 6.3
 -22 14 1 49.6 5.9
 -22 14 1 51.59 5.7
 -20 -14 1 315.97 13.3
 20 -14 -1 305.27 15
 20 -14 -1 277.47 16.6
 20 -14 -1 295.27 15.6
 20 -14 -1 293.27 16.4
 20 -14 -1 282.47 16.8
 -20 14 1 295.77 12.4
 -20 14 1 320.47 13.2
 20 14 -1 303.17 14.7
 -20 14 1 302.17 14
 -20 14 1 289.97 13.6
 20 14 -1 324.87 14.1
 20 14 -1 309.37 14.3
 20 14 -1 314.07 13.5
 -20 14 1 296.77 13.7
 18 -14 -1 453.35 19.8
 18 -14 -1 486.95 21.4
 18 -14 -1 486.15 19.1
 -18 -14 1 477.05 17.1
 18 -14 -1 455.15 20.7
 18 -14 -1 472.95 20.6
 18 14 -1 489.45 18.1
 -18 14 1 478.65 17.8
 -18 14 1 487.15 16.8
 -18 14 1 474.85 17.3
 -18 14 1 479.05 18.1
 18 14 -1 478.55 18.4
 -18 14 1 476.75 18.1
 18 14 -1 498.15 17.6
 18 14 -1 472.25 19.2
 16 -14 -1 243.58 14.2
 16 -14 -1 277.97 12.8
 16 -14 -1 281.27 14.4
 -16 -14 1 291.97 11.4
 16 -14 -1 286.47 14.2
 16 -14 -1 270.37 14.8
 -16 14 1 269.37 12.2
 16 14 -1 282.87 13.3
 -16 14 1 268.27 11.4
 -16 14 1 270.37 11.8
 -16 14 1 285.47 11.2
 16 14 -1 276.27 12.4
 -16 14 1 267.17 12.1
 16 14 -1 290.57 11.6
 14 -14 -1 790.52 26.7
 14 -14 -1 730.33 24.8
 -14 -14 1 768.52 23.4
 14 -14 -1 677.83 26.8
 14 -14 -1 780.92 26.6
 14 -14 -1 775.02 27.2
 14 14 -1 772.22 25.9
 -14 14 1 773.22 24.1
 -14 14 1 778.72 24.2
 -14 14 1 759.12 24.6
 -14 14 1 747.23 23.5
 -14 14 1 748.13 22.8
 14 14 -1 777.52 23.7
 -14 14 1 776.82 22.4
 14 14 -1 748.23 25
 -14 14 1 776.82 24.6
 12 -14 -1 686.83 23.8
 12 -14 -1 681.83 22.2
 -12 -14 1 700.33 20.6
 12 -14 -1 665.03 23.5
 12 -14 -1 695.13 23.6
 12 -14 -1 670.03 24.5
 -12 14 1 698.83 22
 -12 14 1 677.73 21.2
 -12 14 1 674.43 21.4
 -12 14 1 662.23 21.9
 12 14 -1 695.43 20.9
 -12 14 1 651.73 21.4
 -12 14 1 676.33 20.5
 -12 14 1 666.53 20.4
 -12 14 1 661.33 20.1
 12 14 -1 667.53 22.5
 12 14 -1 698.93 23.3
 -12 14 1 670.13 20.6
 10 -14 -1 82.99 6.6
 10 -14 -1 74.59 7
 10 -14 -1 70.49 5.4
 10 -14 -1 84.49 7.2
 -10 -14 1 69.99 4.1
 10 -14 -1 82.89 6.5
 10 14 -1 74.49 5.6
 -10 14 1 79.99 4.8
 -10 14 1 72.39 5.5
 -10 14 1 81.59 4.4
 10 14 -1 76.79 6.2
 -10 14 1 73.39 5
 -10 14 1 74.19 4.6
 -10 14 1 85.49 5.5
 10 14 -1 73.79 4.3
 -10 14 1 74.89 5
 -10 14 1 82.09 5.1
 -10 14 1 78.29 4.6
 8 -14 -1 17.1 2.7
 8 -14 -1 17.7 3.9
 -8 -14 1 19.5 2.2
 -8 -14 1 14.9 2.3
 8 -14 -1 15.6 3.4
 -8 -14 1 17 1.8
 -8 -14 1 17 2
 8 -14 -1 15.4 3.9
 8 -14 -1 16.6 3.7
 -8 14 1 17.3 2.5
 -8 14 1 18.1 2.4
 8 14 -1 18.3 2.1
 -8 14 1 20.6 2.8
 -8 14 1 17.4 2.6
 -8 14 1 13.8 2.7
 -8 14 1 12.1 3
 8 14 -1 13 3.1
 8 14 -1 17 3.5
 8 14 -1 15.7 1.8
 -8 14 1 21.4 2.9
 -8 14 1 18.1 3
 -8 14 1 19.1 2.6
 6 -14 -1 11.5 3.2
 6 -14 -1 10.2 3.1
 -6 -14 1 14 2.2
 -6 -14 1 13.2 1.4
 -6 -14 1 10.4 1.2
 -6 -14 1 10 2.2
 6 -14 -1 19.6 3.1
 6 -14 -1 17.1 3.1
 6 -14 -1 13 2.2
 -6 14 1 13.7 2.4
 -6 14 1 10.9 2.2
 -6 14 1 10.6 2.2
 -6 14 1 11.6 2.4
 -6 14 1 13.1 2.3
 6 14 -1 10.6 1.3
 -6 14 1 16.6 2.7
 6 14 -1 12.6 2.7
 6 14 -1 10.3 2.7
 6 14 -1 7.8 2.6
 -6 14 1 17.4 2.7
 6 14 -1 8.9 1.3
 -6 14 1 12.1 1.9
 6 14 -1 13.1 2.5
 -4 -14 1 1 1.5
 4 -14 -1 0.6 2.3
 4 -14 -1 4.1 1.9
 4 -14 -1 -2.3 1.1
 4 -14 -1 -1.5 1.7
 4 -14 -1 -0.2 1.9
 -4 14 1 0.5 1.3
 -4 14 1 -0.8 1.4
 4 14 -1 0.9 0.6
 4 14 -1 1 1.8
 4 14 -1 -1.8 1.6
 -4 14 1 0.7 1.7
 -4 14 1 2.1 1.6
 -4 14 1 0.3 1.4
 4 14 -1 -0.4 1.4
 -4 14 1 1.2 1.5
 4 14 -1 0.4 0.6
 -4 14 1 0 1
 4 14 -1 -2 1.6
 -4 14 1 0.9 1
 -4 14 1 -0.4 1.5
 2 -14 -1 0 1.1
 2 -14 -1 3.6 2.2
 -2 -14 1 1 1.6
 2 -14 -1 -1.5 2
 2 -14 -1 -1 1.3
 2 -14 -1 -0.4 1.5
 2 14 -1 3.2 1.7
 -2 14 1 -0.1 1.6
 -2 14 1 0.7 1.5
 -2 14 1 -0.2 0.8
 -2 14 1 -1.1 1.3
 2 14 -1 0 0.5
 2 14 -1 1.7 1.6
 2 14 -1 0.1 1.5
 2 14 -1 1.4 1.8
 -2 14 1 1.7 1.6
 2 14 -1 -1.3 1.2
 -2 14 1 0.3 0.9
 -2 14 1 3 1.7
 2 14 -1 -0.1 0.5
 -2 14 1 -1.2 1.4
 0 -14 -1 0.5 0.9
 0 -14 -1 -0.1 1.1
 0 -14 1 -0.2 1.3
 0 -14 -1 1.5 2.8
 0 -14 -1 1.5 1.2
 0 -14 -1 -3.1 1.2
 0 -14 -1 -3.5 1.7
 0 -14 1 -1.8 1.8
 0 14 -1 -1.3 1.6
 0 14 -1 1.7 1.9
 0 14 -1 0.8 0.6
 0 14 -1 2 1.5
 0 14 1 0.7 0.7
 0 14 -1 -2 1.5
 0 14 -1 1.2 0.7
 0 14 1 6.7 2.2
 0 14 1 2.4 1.9
 0 14 1 0.6 1.4
 0 14 1 0.9 1.7
 0 14 -1 0.1 1.5
 0 14 1 0.6 0.9
 0 14 1 1.7 1.6
 0 14 1 1.7 1.6
 -2 -14 -1 7.9 2.4
 -2 -14 -1 10.1 1.4
 2 -14 1 7.7 2.5
 2 -14 1 9.6 2.1
 2 -14 1 5.8 1.2
 2 -14 1 9.8 2
 2 -14 1 9.6 1.1
 -2 -14 -1 10.9 1.4
 -2 -14 -1 9 2.2
 2 14 1 10.2 1.4
 -2 14 -1 10.1 2.2
 -2 14 -1 7.3 1.2
 -2 14 -1 8.8 2.2
 2 14 1 10.1 2.1
 -2 14 -1 10.8 2.1
 -2 14 -1 12.8 2.2
 -2 14 -1 12.2 1.3
 2 14 1 9.1 2.5
 2 14 1 9.9 1.2
 2 14 1 6.8 2.3
 -2 14 -1 8.9 2.1
 2 14 1 9.4 2.3
 -4 -14 -1 5.7 2
 -4 -14 -1 5.7 1.2
 -4 -14 -1 7.4 2
 4 -14 1 4.4 1.2
 4 -14 1 5.2 2.1
 4 -14 1 4.8 2.1
 -4 -14 -1 8.5 1.4
 4 -14 1 6.8 1
 4 -14 1 6.9 1.5
 4 -14 1 3.6 2.4
 -4 14 -1 6.9 2.1
 4 14 1 3.8 2
 -4 14 -1 8.6 1.4
 4 14 1 5.9 1.9
 4 14 1 9.7 2.7
 -4 14 -1 7.4 1.8
 -4 14 -1 4.3 1.2
 -4 14 -1 4.4 2
 -4 14 -1 5.5 1.9
 -4 14 -1 5.1 1.7
 -4 14 -1 6.7 1.8
 4 14 1 4.6 2
 4 14 1 5.4 1.2
 4 14 1 6.9 1.2
 6 -14 1 313.97 10.7
 -6 -14 -1 328.27 10.7
 -6 -14 -1 321.27 10
 -6 -14 -1 316.27 10.6
 6 -14 1 323.97 13.2
 6 -14 1 325.37 12.1
 -6 -14 -1 329.57 11.1
 6 -14 1 306.87 12
 6 -14 1 314.97 12.6
 -6 14 -1 317.67 11.3
 -6 14 -1 315.67 10.3
 -6 14 -1 312.37 11.5
 6 14 1 320.17 11.7
 -6 14 -1 318.47 11.5
 -6 14 -1 310.97 11.6
 -6 14 -1 310.37 10.5
 6 14 1 341.77 12.2
 6 14 1 316.67 10.3
 6 14 1 336.37 12.7
 6 14 1 316.27 12.2
 6 14 1 321.17 10.1
 -6 14 -1 330.47 10.8
 -6 14 -1 312.27 10.7
 -8 -14 -1 43 3.5
 8 -14 1 48 5.3
 8 -14 1 48.5 5.7
 -8 -14 -1 50.69 3.4
 8 -14 1 44.4 5
 -8 -14 -1 45.3 2.9
 8 -14 1 51.49 4.3
 8 -14 1 48.3 5.2
 -8 14 -1 48.2 4.5
 8 14 1 52.99 5.1
 -8 14 -1 52.09 3.5
 8 14 1 47 3.2
 -8 14 -1 55.29 4.4
 8 14 1 45.1 5
 -8 14 -1 39.3 4.1
 8 14 1 48.5 3.5
 -8 14 -1 51.09 3.9
 -8 14 -1 41.5 3.8
 -8 14 -1 51.99 3.5
 -8 14 -1 53.09 3.5
 10 -14 1 146.79 8.9
 10 -14 1 146.99 9.2
 10 -14 1 155.88 9
 -10 -14 -1 146.99 6.6
 10 -14 1 154.48 9.1
 10 -14 1 150.18 7.6
 -10 14 -1 155.08 7.4
 10 14 1 154.08 6.9
 -10 14 -1 142.69 7.3
 -10 14 -1 160.58 6.3
 -10 14 -1 159.58 7.7
 -10 14 -1 149.19 7.1
 10 14 1 164.58 8.8
 -10 14 -1 152.78 6.2
 -10 14 -1 152.58 7.6
 10 14 1 158.58 8.3
 -10 14 -1 152.58 6.3
 12 -14 1 147.39 9.3
 -12 -14 -1 166.18 7.3
 12 -14 1 148.29 8.3
 12 -14 1 144.09 9.9
 12 -14 1 140.79 9.1
 12 -14 1 153.78 10
 12 14 1 162.28 8.7
 -12 14 -1 150.28 7.7
 -12 14 -1 154.78 7.9
 -12 14 -1 135.29 7.7
 -12 14 -1 162.38 8.1
 12 14 1 180.68 9.6
 12 14 1 174.18 7.7
 -12 14 -1 166.18 7.8
 -12 14 -1 151.98 6.3
 -12 14 -1 154.08 6.1
 -14 -14 -1 0.3 2
 14 -14 1 3.1 3.3
 14 -14 1 1.6 4
 14 -14 1 3.9 4.1
 14 -14 1 -0.4 2.6
 14 -14 1 4.6 5.1
 -14 14 -1 0.9 2.5
 14 14 1 1 2
 14 14 1 -1.8 2.9
 -14 14 -1 1.4 2.6
 -14 14 -1 3.8 2.4
 14 14 1 1.6 3
 -14 14 -1 5.9 2.8
 14 14 1 -0.4 2.3
 -14 14 -1 3.5 2.4
 16 -14 1 143.99 10.2
 16 -14 1 148.09 11.1
 16 -14 1 143.59 10
 16 -14 1 136.69 10.9
 -16 -14 -1 132.79 7.8
 16 -14 1 127.69 9
 -16 14 -1 139.99 8.2
 16 14 1 139.99 8
 -16 14 -1 144.89 8.4
 16 14 1 142.99 8.9
 16 14 1 144.69 8.3
 -16 14 -1 151.98 8.5
 -16 14 -1 151.38 8.7
 16 14 1 135.19 9.2
 -16 14 -1 157.08 8
 18 -14 1 141.69 10.8
 -18 -14 -1 114.09 7.9
 18 -14 1 131.99 11.1
 18 -14 1 138.39 9.9
 18 -14 1 130.49 12.1
 18 -14 1 132.09 10.1
 18 14 1 136.49 8.5
 -18 14 -1 141.49 8
 -18 14 -1 133.09 8.8
 18 14 1 124.59 9.2
 -18 14 -1 138.39 8.4
 18 14 1 139.39 8.6
 -18 14 -1 136.99 8.9
 -18 14 -1 149.59 8.8
 18 14 1 144.29 9.2
 20 -14 1 262.67 15.4
 20 -14 1 262.67 14.7
 20 -14 1 244.18 16.7
 -20 -14 -1 243.58 12.2
 20 -14 1 268.77 14.1
 20 -14 1 306.47 16.7
 -20 14 -1 269.57 12
 -20 14 -1 271.47 12.4
 20 14 1 264.37 13.2
 -20 14 -1 281.67 13.1
 20 14 1 276.47 13.4
 20 14 1 272.67 12.7
 20 14 1 256.07 14
 -20 14 -1 280.77 13.3
 -20 14 -1 275.27 13
 22 -14 1 139.19 11.5
 22 -14 1 142.19 12.6
 22 -14 1 156.88 13.3
 22 -14 1 151.38 11.5
 -22 -14 -1 145.39 9.6
 22 -14 1 125.39 13.3
 -22 -14 -1 138.39 10.1
 -22 14 -1 154.78 9
 -22 14 -1 142.79 9.7
 -22 14 -1 137.49 9.9
 22 14 1 136.89 9.7
 -22 14 -1 132.09 9.1
 24 -14 1 166.08 12.7
 24 -14 1 159.98 13.5
 24 -14 1 145.89 15.2
 24 -14 1 189.78 14.4
 -24 -14 -1 170.48 11.6
 -24 -14 -1 170.68 11.3
 -24 14 -1 183.08 10.9
 -24 14 -1 185.28 11.9
 -24 14 -1 186.38 10.1
 -24 14 -1 165.38 11.4
 24 14 1 181.08 11.3
 -26 -14 -1 232.58 13.8
 -26 -14 -1 238.58 13.3
 26 -14 1 223.68 18.3
 26 -14 1 203.48 17.3
 -26 14 -1 228.18 13.8
 26 14 1 232.28 13.4
 -26 14 -1 231.68 13.7
 28 -14 1 71.49 12
 -28 -14 -1 87.89 10.1
 -28 -14 -1 70.39 8.2
 -28 14 -1 82.09 9.4
 -27 -15 1 156.18 12.5
 -27 -15 1 104.19 10.2
 27 -15 -1 133.39 15.5
 -27 -15 1 138.29 10.9
 27 -15 -1 161.08 15.6
 27 15 -1 146.59 11.2
 -27 15 1 139.69 11.5
 -27 15 1 130.99 11.4
 25 -15 -1 174.38 16.8
 -25 -15 1 179.48 11.9
 -25 -15 1 165.28 11.3
 25 -15 -1 149.59 14.8
 25 -15 -1 179.18 16.1
 25 -15 -1 200.58 14
 -25 15 1 169.08 12
 25 15 -1 198.08 11.6
 -25 15 1 174.88 11.8
 -23 -15 1 146.39 10.5
 23 -15 -1 139.39 12.4
 23 -15 -1 164.98 13.8
 -23 -15 1 131.59 9.7
 23 -15 -1 146.39 14.5
 23 -15 -1 151.58 13.3
 -23 15 1 142.49 8.8
 23 15 -1 160.98 10.2
 -23 15 1 156.98 10.4
 -23 15 1 147.09 10.6
 -23 15 1 148.79 9.3
 -21 -15 1 7.5 3.5
 21 -15 -1 8.8 6.9
 21 -15 -1 6.8 6.2
 21 -15 -1 6.9 4.6
 21 -15 -1 12.3 6.1
 21 -15 -1 3.9 5.2
 -21 -15 1 13.2 4.9
 21 15 -1 0.2 3
 -21 15 1 6 3.9
 -21 15 1 9 4.2
 -21 15 1 9.6 3.8
 -21 15 1 10 3.4
 -21 15 1 7.8 3.7
 19 -15 -1 19 5.5
 19 -15 -1 26 6.6
 19 -15 -1 39.2 7.2
 19 -15 -1 20.1 5.2
 -19 -15 1 21.8 4.1
 19 -15 -1 18.1 6.8
 19 15 -1 25.6 4.3
 -19 15 1 30.5 4.4
 -19 15 1 22.2 4.5
 -19 15 1 24.4 4.5
 19 15 -1 29.6 5.7
 19 15 -1 25.3 5.2
 -19 15 1 28.3 4.9
 -19 15 1 27.5 4.7
 17 -15 -1 126.99 9.1
 17 -15 -1 141.49 10.8
 17 -15 -1 134.49 10.8
 -17 -15 1 118.79 7.4
 17 -15 -1 138.79 10.9
 17 -15 -1 128.49 10.5
 17 15 -1 133.69 7.8
 17 15 -1 126.59 9.2
 -17 15 1 136.49 7.6
 -17 15 1 131.49 8.2
 17 15 -1 131.69 9
 -17 15 1 128.59 8.3
 -17 15 1 131.09 8.6
 -17 15 1 138.99 8.1
 15 -15 -1 0.4 2.8
 15 -15 -1 10.7 4.4
 15 -15 -1 -3.5 4.5
 15 -15 -1 -3.8 3.8
 15 -15 -1 0.8 3.5
 -15 -15 1 1.9 2.1
 15 15 -1 2.7 1.9
 -15 15 1 2.2 2.3
 -15 15 1 1.7 3
 -15 15 1 2.7 2.6
 -15 15 1 1.1 2.7
 15 15 -1 5.6 2.9
 15 15 -1 3.4 3.6
 -15 15 1 3.4 2.9
 13 -15 -1 623.04 22.8
 13 -15 -1 607.34 20.8
 13 -15 -1 582.24 22.2
 -13 -15 1 619.14 19
 13 -15 -1 598.04 23.2
 13 -15 -1 632.74 22.3
 13 15 -1 623.34 21.9
 -13 15 1 633.04 20.5
 -13 15 1 600.64 19.5
 -13 15 1 582.14 18.8
 -13 15 1 574.24 19.7
 13 15 -1 607.74 19.3
 13 15 -1 617.44 21.1
 -13 15 1 600.44 18.8
 -13 15 1 586.24 20.4
 -13 15 1 603.24 20
 -13 15 1 596.04 18.7
 -13 15 1 587.84 18.4
 11 -15 -1 109.49 8.6
 11 -15 -1 120.99 7.2
 11 -15 -1 121.29 8.5
 11 -15 -1 111.89 8.5
 11 -15 -1 121.89 8.1
 -11 -15 1 116.59 5.6
 -11 15 1 114.39 5.8
 -11 15 1 106.69 5.7
 -11 15 1 123.99 7
 11 15 -1 110.59 7.4
 -11 15 1 100.39 5.9
 11 15 -1 127.19 6
 -11 15 1 105.99 5.5
 -11 15 1 129.39 7.3
 -11 15 1 121.59 6.8
 -11 15 1 118.49 6.5
 11 15 -1 123.89 7.9
 -11 15 1 116.09 6.4
 9 -15 -1 290.57 13.5
 9 -15 -1 285.77 11.2
 -9 -15 1 291.67 9.6
 -9 -15 1 282.57 9.4
 9 -15 -1 310.97 12.8
 9 -15 -1 296.27 12.3
 9 -15 -1 289.87 12.8
 9 15 -1 282.47 11.8
 -9 15 1 279.07 11.3
 -9 15 1 290.17 10.6
 9 15 -1 303.47 9.9
 -9 15 1 294.27 10.7
 -9 15 1 291.37 10.2
 9 15 -1 293.67 12.5
 -9 15 1 304.57 10.7
 -9 15 1 282.27 10.6
 -9 15 1 303.97 11.4
 9 15 -1 282.77 9.5
 -9 15 1 268.57 10.7
 -9 15 1 289.07 11.6
 7 -15 -1 430.56 14.6
 -7 -15 1 457.65 13
 7 -15 -1 433.96 15.3
 7 -15 -1 448.16 16.7
 -7 -15 1 442.76 12.8
 -7 -15 1 435.36 13.9
 7 -15 -1 452.55 15.9
 7 -15 -1 433.66 17.1
 -7 15 1 426.26 14
 7 15 -1 443.96 16.1
 -7 15 1 431.56 14.5
 7 15 -1 439.96 13
 -7 15 1 434.86 14.5
 -7 15 1 440.56 15.2
 7 15 -1 443.56 15.5
 -7 15 1 438.86 14.7
 7 15 -1 436.56 15.7
 7 15 -1 439.76 13.2
 -7 15 1 447.46 14.7
 -7 15 1 432.56 15
 -7 15 1 467.75 15.6
 7 15 -1 429.26 15.1
 5 -15 -1 480.45 15.4
 5 -15 -1 458.15 17.3
 -5 -15 1 518.45 16.1
 5 -15 -1 494.25 16.1
 5 -15 -1 479.75 16.2
 -5 -15 1 498.05 13.6
 5 -15 -1 510.75 18.3
 -5 -15 1 498.65 13.6
 -5 -15 1 505.05 15.6
 -5 15 1 491.95 16.1
 5 15 -1 471.65 13.9
 -5 15 1 509.05 16.2
 -5 15 1 490.35 16.5
 5 15 -1 490.75 16.6
 -5 15 1 509.95 17.4
 -5 15 1 488.65 16
 5 15 -1 494.65 16.3
 5 15 -1 493.75 13.9
 -5 15 1 498.85 16.4
 -5 15 1 483.85 16.2
 -5 15 1 480.25 15
 5 15 -1 493.25 17.1
 5 15 -1 485.55 16.6
 3 -15 -1 581.74 17.3
 3 -15 -1 588.24 17.8
 3 -15 -1 568.64 20
 -3 -15 1 603.74 18.4
 -3 -15 1 590.34 18.7
 3 -15 -1 553.04 19.5
 3 -15 -1 609.94 18
 3 15 -1 574.34 16
 3 15 -1 604.34 16.1
 -3 15 1 586.74 18.3
 -3 15 1 605.54 18.6
 -3 15 1 580.74 17
 -3 15 1 600.24 16.9
 3 15 -1 584.94 18.7
 3 15 -1 575.94 18.3
 -3 15 1 557.74 18.3
 3 15 -1 559.44 18.9
 3 15 -1 582.44 18.9
 -3 15 1 566.34 18.6
 -3 15 1 575.74 18.3
 -3 15 1 594.74 18.6
 1 -15 -1 2313.77 63.69
 1 -15 -1 2315.17 61.59
 -1 -15 1 2313.47 61.49
 1 -15 -1 2262.77 64.09
 -1 -15 1 2240.58 62.99
 1 -15 -1 2319.17 61.49
 1 -15 -1 2300.17 61.09
 1 -15 -1 2326.57 60.69
 -1 15 1 2339.17 63.19
 1 15 -1 2232.88 62.59
 -1 15 1 2287.97 60.99
 -1 15 1 2289.57 62.59
 -1 15 1 2356.26 63.29
 1 15 -1 2301.07 63.19
 1 15 -1 2261.67 62.59
 -1 15 1 2336.17 62.79
 -1 15 1 2349.86 62.59
 1 15 -1 2290.37 62.59
 -1 15 1 2351.06 60.89
 1 15 -1 2300.27 60.19
 -1 15 1 2277.27 63.09
 1 15 -1 2255.77 62.99
 1 15 -1 2199.38 60.19
 1 15 -1 2286.17 62.39
 -1 -15 -1 2215.48 60.89
 -1 -15 -1 2260.47 58.19
 1 -15 1 2094.69 57.39
 -1 -15 -1 2196.58 58.09
 1 -15 1 2172.88 58.99
 1 -15 1 2231.98 57.19
 -1 -15 -1 2244.58 60.39
 1 -15 1 2205.68 60.69
 1 -15 1 2153.98 59.19
 -1 -15 -1 2268.97 57.79
 -1 -15 -1 2157.78 57.99
 1 15 1 2207.38 57.89
 1 15 1 2159.28 57.99
 -1 15 -1 2229.28 60.09
 -1 15 -1 2183.78 57.49
 1 15 1 2216.98 60.69
 1 15 1 2163.58 59.79
 1 15 1 2133.39 60.29
 -1 15 -1 2151.68 59.69
 -1 15 -1 2100.49 57.69
 -1 15 -1 2203.58 59.59
 -1 15 -1 2150.98 59.99
 -1 15 -1 2136.79 59.49
 -1 15 -1 2161.58 59.99
 1 15 1 2232.58 60.69
 3 -15 1 12.5 3.1
 3 -15 1 9.1 1.6
 -3 -15 -1 5.3 1.3
 -3 -15 -1 6.5 2.4
 3 -15 1 10.5 1.3
 3 -15 1 14.2 1.4
 -3 -15 -1 7.5 2.1
 3 -15 1 8 2.7
 3 -15 1 11.9 2.4
 -3 -15 -1 6.2 1.3
 -3 -15 -1 6.9 1.3
 3 -15 1 11.6 2.5
 -3 15 -1 9.5 1.3
 -3 15 -1 11.7 2.3
 -3 15 -1 7.9 1.4
 3 15 1 4.1 2.2
 3 15 1 6.8 2.5
 -3 15 -1 9.9 2.3
 -3 15 -1 8.5 2.1
 -3 15 -1 12.2 2.4
 3 15 1 4.5 1.2
 3 15 1 5.8 1.1
 3 15 1 7.9 2.3
 -3 15 -1 10.5 2.4
 5 -15 1 135.99 7.4
 -5 -15 -1 123.49 4.9
 5 -15 1 129.79 6.9
 -5 -15 -1 121.69 5.9
 5 -15 1 116.89 6.5
 5 -15 1 125.79 5.5
 5 -15 1 133.69 7.9
 -5 -15 -1 110.89 4.8
 -5 -15 -1 120.79 6.3
 -5 15 -1 122.19 6.4
 -5 15 -1 134.49 6
 5 15 1 114.19 4.9
 5 15 1 113.29 7
 -5 15 -1 125.79 6.3
 5 15 1 113.29 6.7
 5 15 1 112.39 6.2
 -5 15 -1 128.89 5.9
 -5 15 -1 137.19 6.7
 5 15 1 116.99 4.8
 -5 15 -1 125.09 5.1
 -5 15 -1 125.69 5.3
 -5 15 -1 136.99 6.6
 7 -15 1 517.55 18.5
 7 -15 1 495.95 17.6
 7 -15 1 535.25 17.2
 -7 -15 -1 458.55 14.4
 7 -15 1 467.55 17.1
 7 -15 1 494.35 15.6
 -7 -15 -1 466.65 14.8
 -7 -15 -1 481.35 15.3
 -7 15 -1 502.75 16
 7 15 1 468.75 14.5
 7 15 1 453.45 17.1
 -7 15 -1 490.85 15.2
 7 15 1 472.05 16.9
 -7 15 -1 478.95 15.1
 -7 15 -1 490.05 16.2
 -7 15 -1 484.25 15.2
 7 15 1 473.75 16.8
 -7 15 -1 486.75 16.4
 7 15 1 447.06 16.2
 -7 15 -1 499.75 16.3
 7 15 1 462.35 14.7
 9 -15 1 553.64 20.2
 9 -15 1 527.45 17.2
 -9 -15 -1 516.55 16.1
 9 -15 1 500.35 18.8
 9 -15 1 536.75 18.7
 9 -15 1 527.65 19
 -9 15 -1 530.65 17.8
 9 15 1 513.25 16.4
 -9 15 -1 527.35 16.2
 9 15 1 494.15 18
 -9 15 -1 524.75 17.5
 -9 15 -1 525.85 16.2
 -9 15 -1 520.15 16.7
 -9 15 -1 528.25 16.2
 9 15 1 499.25 18.7
 -9 15 -1 532.95 17.1
 -9 15 -1 531.45 17.6
 11 -15 1 37.6 6
 11 -15 1 56.79 6.9
 11 -15 1 44.9 4.8
 11 -15 1 35.5 5.3
 11 -15 1 42.6 5.7
 -11 -15 -1 36.9 3.6
 -11 15 -1 43 3.4
 11 15 1 40.7 5.3
 -11 15 -1 36.4 4.3
 11 15 1 36.8 4.8
 -11 15 -1 39.2 4.5
 -11 15 -1 46.2 4.8
 -11 15 -1 36.3 4
 -11 15 -1 42.7 4.2
 -11 15 -1 24.7 4.5
 11 15 1 37.4 3.8
 13 -15 1 77.49 6.8
 13 -15 1 69.09 8
 -13 -15 -1 96.59 5.8
 13 -15 1 73.09 7.8
 13 -15 1 63.69 7.8
 13 -15 1 93.79 7.9
 13 15 1 87.19 5.7
 -13 15 -1 81.49 6.3
 13 15 1 87.79 6.6
 -13 15 -1 85.99 6.2
 -13 15 -1 86.99 6.1
 -13 15 -1 85.89 5.9
 13 15 1 91.69 7.4
 -13 15 -1 78.99 5.9
 15 -15 1 49.3 6.5
 15 -15 1 48 6.6
 15 -15 1 53.59 7.4
 -15 -15 -1 54.39 5.2
 15 -15 1 53.19 5.9
 15 -15 1 63.99 7.9
 15 15 1 53.89 6.5
 -15 15 -1 63.19 5.6
 15 15 1 45.6 5.6
 -15 15 -1 51.39 5.7
 -15 15 -1 47.4 5.1
 15 15 1 57.89 5.4
 -15 15 -1 50.99 5.4
 -15 15 -1 44.2 5.2
 17 -15 1 123.79 10.8
 17 -15 1 148.69 10.1
 17 -15 1 125.79 9.3
 17 -15 1 136.49 10.8
 17 -15 1 127.69 11.1
 -17 -15 -1 127.79 8
 -17 15 -1 142.79 8.5
 17 15 1 142.59 8.4
 -17 15 -1 143.79 8.1
 -17 15 -1 144.49 8.6
 -17 15 -1 126.69 8.3
 -17 15 -1 137.19 8.8
 17 15 1 129.79 9.5
 17 15 1 141.69 8.8
 17 15 1 148.09 8.4
 19 -15 1 84.09 9.3
 19 -15 1 69.49 9.3
 19 -15 1 77.89 7.9
 19 -15 1 77.69 9.6
 19 -15 1 67.79 9.4
 -19 -15 -1 83.09 7.1
 -19 15 -1 63.39 6.8
 -19 15 -1 63.19 6.7
 -19 15 -1 83.99 7.4
 19 15 1 81.79 7.2
 -19 15 -1 81.89 6.7
 19 15 1 86.19 8.2
 19 15 1 64.49 7.8
 -19 15 -1 82.29 7.6
 21 -15 1 13 6.4
 21 -15 1 12.3 5.9
 -21 -15 -1 6.7 3.7
 21 -15 1 8.5 6.1
 21 -15 1 12.8 5
 21 -15 1 11.8 6.7
 -21 15 -1 7.3 4
 21 15 1 11.8 4
 21 15 1 12.3 5.3
 -21 15 -1 8.7 4.1
 -21 15 -1 10 4
 -21 15 -1 13.6 3.9
 -21 15 -1 15.9 4.5
 21 15 1 11.9 4.5
 -23 -15 -1 55.19 7.6
 23 -15 1 73.99 10.7
 -23 -15 -1 63.19 7.1
 23 -15 1 49.4 8.2
 23 -15 1 54.59 10.6
 23 -15 1 53.09 9.1
 -23 15 -1 61.39 6.6
 -23 15 -1 49.8 6.4
 23 15 1 65.09 7.2
 -23 15 -1 49.6 7.1
 -23 15 -1 60.09 7.4
 25 -15 1 25.1 8.8
 25 -15 1 20.3 7.1
 -25 -15 -1 22.3 6
 25 -15 1 7.6 7.5
 -25 -15 -1 23.7 5.4
 25 -15 1 18.6 8.4
 -25 15 -1 20.8 5.1
 -25 15 -1 31.9 6.7
 25 15 1 22.7 5.4
 -25 15 -1 23.7 5.5
 -27 -15 -1 2.7 5
 27 -15 1 -11 7.6
 27 -15 1 -4.1 7.4
 -27 -15 -1 -1.6 4.6
 -27 15 -1 4.6 5.1
 27 15 1 0.1 4.3
 -27 15 -1 2 4.9
 26 -16 -1 4.1 7
 -26 -16 1 0 4.9
 26 -16 -1 20.2 8.9
 -26 -16 1 5.1 4.9
 26 -16 -1 15.2 8.3
 26 16 -1 7.1 4.2
 -26 16 1 -0.7 4.5
 -26 16 1 10 5.7
 24 -16 -1 -1 7
 24 -16 -1 12.3 8.3
 -24 -16 1 11.1 5.1
 -24 -16 1 8.2 4.3
 24 -16 -1 6.1 5.9
 24 -16 -1 0.7 6.4
 -24 16 1 -1.1 4.6
 -24 16 1 12.4 4.8
 -24 16 1 0.4 4.4
 24 16 -1 8.3 4
 22 -16 -1 52.59 7.7
 -22 -16 1 59.99 6.5
 22 -16 -1 36.7 7.7
 22 -16 -1 53.79 9.1
 -22 -16 1 39.7 6.7
 22 -16 -1 43.5 9.7
 22 -16 -1 34 8.6
 22 16 -1 40.8 5.9
 -22 16 1 45.3 5.6
 -22 16 1 40 6.4
 -22 16 1 40.7 5.6
 -22 16 1 28.2 5.8
 20 -16 -1 126.29 10.4
 20 -16 -1 145.49 11.5
 20 -16 -1 136.09 13.1
 -20 -16 1 148.89 9.2
 20 -16 -1 133.39 11.9
 20 -16 -1 148.09 13.1
 20 16 -1 137.89 8.9
 -20 16 1 145.99 9.9
 -20 16 1 137.19 8.3
 20 16 -1 149.69 10.2
 -20 16 1 142.69 9.3
 -20 16 1 130.89 9.2
 -20 16 1 149.88 9.2
 20 16 -1 147.99 11
 18 -16 -1 218.48 14.7
 18 -16 -1 237.98 14
 -18 -16 1 212.68 10.4
 18 -16 -1 204.88 12.2
 18 -16 -1 219.98 14.4
 18 -16 -1 223.78 13.8
 18 16 -1 229.58 12.6
 -18 16 1 238.38 11
 18 16 -1 220.68 11.8
 -18 16 1 221.08 11.6
 -18 16 1 224.08 10.3
 -18 16 1 215.78 11.1
 18 16 -1 230.48 10.8
 -18 16 1 199.58 10.8
 16 -16 -1 465.35 18.1
 16 -16 -1 430.96 19.5
 16 -16 -1 441.86 19.3
 16 -16 -1 446.16 19.4
 -16 -16 1 473.55 16.4
 16 -16 -1 455.05 20.6
 -16 16 1 460.95 17.2
 16 16 -1 468.95 16.6
 16 16 -1 439.46 18.6
 -16 16 1 506.35 16.8
 -16 16 1 439.26 16.7
 -16 16 1 457.65 17.7
 16 16 -1 466.55 18.1
 -16 16 1 489.65 17.3
 -14 -16 1 349.57 12.7
 14 -16 -1 355.06 16.6
 14 -16 -1 341.57 14.5
 14 -16 -1 353.16 16.1
 14 -16 -1 406.66 16.4
 14 -16 -1 292.27 16.1
 14 16 -1 348.57 13
 -14 16 1 342.87 14
 -14 16 1 347.67 14.1
 14 16 -1 341.27 14.4
 -14 16 1 378.56 13.9
 -14 16 1 346.47 13.3
 14 16 -1 354.96 15.4
 -14 16 1 365.26 13.7
 12 -16 -1 187.08 12.1
 -12 -16 1 239.48 9.3
 12 -16 -1 250.17 12.2
 12 -16 -1 249.38 12.4
 12 -16 -1 233.78 10.8
 12 -16 -1 255.37 12.5
 -12 16 1 236.18 9.2
 12 16 -1 235.78 11.1
 -12 16 1 241.48 9.6
 -12 16 1 252.17 10.7
 -12 16 1 238.88 9.6
 -12 16 1 246.68 10.7
 -12 16 1 248.98 10.3
 -12 16 1 235.88 9.5
 12 16 -1 255.37 12.2
 12 16 -1 247.38 9.6
 -12 16 1 247.68 11.1
 -12 16 1 242.28 10.2
 10 -16 -1 300.47 14.2
 10 -16 -1 288.67 13.1
 10 -16 -1 284.27 13.2
 10 -16 -1 296.67 11.8
 10 -16 -1 300.37 12.9
 -10 -16 1 274.77 9.8
 -10 16 1 298.87 11
 -10 16 1 291.67 11
 -10 16 1 298.97 11
 -10 16 1 287.57 11.2
 -10 16 1 292.67 11.7
 -10 16 1 298.77 12
 10 16 -1 288.07 10.3
 -10 16 1 304.77 12
 10 16 -1 281.77 12.1
 10 16 -1 281.97 12.8
 -10 16 1 296.97 10.9
 8 -16 -1 83.89 6.2
 -8 -16 1 75.79 4.7
 8 -16 -1 86.59 6.8
 8 -16 -1 88.89 6.9
 -8 -16 1 71.39 4.4
 8 -16 -1 85.39 5.5
 -8 -16 1 76.89 3.8
 8 -16 -1 93.69 7.6
 8 16 -1 83.99 6.5
 8 16 -1 80.69 6.2
 -8 16 1 80.09 5.6
 -8 16 1 80.29 5
 -8 16 1 79.99 5.9
 -8 16 1 83.09 5.2
 8 16 -1 68.69 4
 -8 16 1 83.69 5.1
 -8 16 1 93.49 6
 8 16 -1 80.49 3.9
 -8 16 1 82.89 5.2
 -8 16 1 86.09 5
 -6 -16 1 6.4 2
 -6 -16 1 3.8 1
 6 -16 -1 4.2 2.8
 6 -16 -1 6.1 2.1
 6 -16 -1 2.7 2.4
 6 -16 -1 6.2 3.4
 6 16 -1 4 1.2
 -6 16 1 9 2.4
 -6 16 1 1.5 2.3
 6 16 -1 6 2.5
 6 16 -1 6 2.7
 6 16 -1 6.5 2.9
 -6 16 1 6.6 2.1
 -6 16 1 4.7 2.1
 -6 16 1 3.2 2.3
 -6 16 1 5.1 1.7
 -6 16 1 6.7 2.3
 6 16 -1 5.3 1.2
 6 16 -1 3.7 2.1
 -6 16 1 6.1 2.2
 4 -16 -1 -1.1 1.4
 4 -16 -1 0.4 0.6
 4 -16 -1 2.6 2.5
 4 -16 -1 6.3 3.2
 -4 -16 1 1.6 1.9
 4 -16 -1 4.2 2.3
 4 -16 -1 2.4 2.2
 -4 -16 1 -1.3 1.9
 -4 16 1 0.7 1.7
 -4 16 1 -1.1 1
 -4 16 1 -0.4 1.7
 -4 16 1 2 2.2
 4 16 -1 1.4 0.8
 4 16 -1 1.7 2.2
 4 16 -1 -0.6 1.9
 4 16 -1 2.3 2.3
 4 16 -1 0.3 0.8
 -4 16 1 0.1 1.8
 -4 16 1 -1 2.1
 -4 16 1 1 1.2
 -4 16 1 1.8 1.6
 4 16 -1 0.4 1.7
 2 -16 -1 29.2 4.4
 -2 -16 1 29.2 3.9
 2 -16 -1 26.5 3
 -2 -16 1 30.5 3.5
 2 -16 -1 28.2 4.3
 2 -16 -1 29.4 2.8
 -2 -16 1 33 2.8
 2 -16 -1 30.9 3.2
 -2 16 1 27.7 3.6
 2 16 -1 36.9 3.5
 -2 16 1 21.8 3.3
 -2 16 1 28.1 2.3
 -2 16 1 23.5 3.1
 2 16 -1 33 3.8
 2 16 -1 32.2 4
 2 16 -1 29.2 1.9
 2 16 -1 36.4 3.9
 2 16 -1 28.4 3.8
 2 16 -1 31.4 3.5
 -2 16 1 28 2.5
 2 16 -1 33.8 1.9
 -2 16 1 32.6 3.7
 -2 16 1 32.3 3.5
 -2 16 1 31 3.9
 0 -16 1 -3.5 2.6
 0 -16 -1 2.1 2.5
 0 -16 1 2.4 0.9
 0 -16 1 3.1 0.8
 0 -16 1 1.5 2.4
 0 -16 -1 0.4 2.5
 0 -16 -1 1.6 1.1
 0 -16 -1 4.7 1.6
 0 -16 -1 4.9 1.7
 0 -16 1 4.8 1.8
 0 -16 1 3.5 1.8
 0 -16 -1 2.6 1.3
 0 16 1 2.4 2.3
 0 16 -1 -0.7 2
 0 16 1 3.5 1.1
 0 16 -1 4 2.2
 0 16 1 1.6 1.7
 0 16 1 5.2 2.5
 0 16 1 -0.1 1.8
 0 16 -1 0.6 1.7
 0 16 -1 3.2 0.9
 0 16 -1 3.3 1
 0 16 1 -1.5 1.6
 0 16 -1 3 2
 0 16 -1 3.1 2.3
 0 16 1 3.7 1.2
 0 16 1 3.4 2
 0 16 -1 6.1 2.1
 2 -16 1 51.39 4
 -2 -16 -1 61.99 3.2
 -2 -16 -1 72.89 3.4
 2 -16 1 56.99 5.2
 2 -16 1 52.99 3
 2 -16 1 49.7 4.1
 -2 -16 -1 57.69 4.6
 2 -16 1 50.09 5.4
 2 -16 1 52.59 2.7
 -2 -16 -1 55.19 4.8
 -2 -16 -1 53.59 3
 -2 -16 -1 57.29 3.2
 -2 16 -1 49.2 4.2
 2 16 1 43.3 4.6
 -2 16 -1 62.29 4.2
 -2 16 -1 54.69 4.4
 -2 16 -1 53.69 2.8
 2 16 1 51.59 4.9
 2 16 1 53.89 3.1
 -2 16 -1 55.79 4.4
 -2 16 -1 53.69 3
 -2 16 -1 45.6 4.4
 -2 16 -1 47.6 3.9
 2 16 1 53.79 2.9
 2 16 1 48.6 4.3
 2 16 1 48.3 4.6
 -4 -16 -1 76.79 3.6
 4 -16 1 63.69 3.9
 -4 -16 -1 68.49 3.5
 4 -16 1 70.69 6.2
 -4 -16 -1 79.49 4.9
 4 -16 1 73.89 5.1
 4 -16 1 65.99 4.9
 -4 -16 -1 65.19 5.1
 4 -16 1 71.09 5.7
 4 16 1 70.39 3.6
 4 16 1 88.29 6
 4 16 1 74.59 5.7
 -4 16 -1 71.49 4.6
 -4 16 -1 77.79 5
 -4 16 -1 63.59 3.5
 -4 16 -1 67.29 4.8
 -4 16 -1 62.59 5
 -4 16 -1 70.19 5
 4 16 1 73.99 3.5
 4 16 1 70.09 5.4
 -4 16 -1 63.49 3.7
 -4 16 -1 71.49 4.8
 4 16 1 76.49 5.1
 6 -16 1 309.47 11
 6 -16 1 316.57 12.2
 6 -16 1 332.47 13.4
 6 -16 1 278.27 13.2
 6 -16 1 326.97 12.6
 -6 -16 -1 304.17 11.4
 -6 -16 -1 317.07 10.1
 -6 -16 -1 334.87 11.2
 -6 16 -1 320.27 11.2
 -6 16 -1 312.67 10.6
 -6 16 -1 302.17 12
 6 16 1 313.27 10.3
 -6 16 -1 314.37 12
 6 16 1 312.57 10.1
 6 16 1 310.97 12.3
 -6 16 -1 312.07 11.9
 6 16 1 324.67 13.2
 -6 16 -1 312.37 11.1
 -6 16 -1 318.17 11.6
 6 16 1 310.37 12.6
 6 16 1 308.37 11.9
 8 -16 1 306.67 13.9
 -8 -16 -1 299.17 10.1
 8 -16 1 312.87 13
 -8 -16 -1 313.17 10.3
 8 -16 1 280.07 12.5
 8 -16 1 292.17 11.1
 8 -16 1 278.27 12.8
 -8 16 -1 293.07 11.9
 8 16 1 308.17 12.4
 -8 16 -1 309.67 11.5
 -8 16 -1 306.47 10.6
 -8 16 -1 294.67 11.5
 -8 16 -1 308.17 10.7
 -8 16 -1 293.87 10.7
 8 16 1 289.17 10.4
 -8 16 -1 280.27 11.4
 8 16 1 329.07 13.3
 10 -16 1 95.99 7.7
 10 -16 1 93.19 6.5
 10 -16 1 91.39 7.7
 10 -16 1 111.39 8.5
 -10 -16 -1 103.89 5.4
 10 -16 1 104.49 8.6
 -10 16 -1 93.39 5.2
 10 16 1 111.99 7.7
 -10 16 -1 99.99 5.4
 -10 16 -1 101.29 6.6
 -10 16 -1 102.49 5.9
 -10 16 -1 114.39 6.7
 -10 16 -1 109.89 6.8
 -10 16 -1 98.89 6.1
 -10 16 -1 109.69 5.4
 10 16 1 106.59 7
 10 16 1 107.69 5.7
 -12 -16 -1 120.49 6.3
 12 -16 1 101.09 7.2
 12 -16 1 103.69 8
 12 -16 1 100.39 9.1
 12 -16 1 105.59 8.9
 12 -16 1 106.79 8.3
 12 16 1 104.89 7.2
 -12 16 -1 98.89 6.7
 -12 16 -1 97.19 6.2
 12 16 1 115.59 6.4
 -12 16 -1 103.49 6.4
 -12 16 -1 116.59 7.2
 12 16 1 112.19 8
 -12 16 -1 105.99 7
 14 -16 1 5.5 4.3
 14 -16 1 6.6 3.3
 -14 -16 -1 2.2 2.3
 14 -16 1 19.2 5.7
 14 -16 1 1.5 4.4
 14 -16 1 2.5 3.7
 -14 16 -1 3.8 3.2
 14 16 1 -0.4 2.6
 -14 16 -1 1.5 2.5
 14 16 1 2.3 2.2
 -14 16 -1 8 3.1
 -14 16 -1 3.8 3.1
 14 16 1 0.5 3.3
 -14 16 -1 4.8 2.7
 16 -16 1 60.29 7.6
 -16 -16 -1 59.09 5.7
 16 -16 1 53.19 8
 16 -16 1 66.99 6.9
 16 -16 1 52.79 7.1
 16 -16 1 61.89 8.2
 16 16 1 51.29 6.4
 16 16 1 56.39 7
 16 16 1 60.79 5.9
 -16 16 -1 65.59 6.2
 -16 16 -1 66.79 5.9
 -16 16 -1 71.09 6.3
 -16 16 -1 66.19 6.7
 -16 16 -1 71.29 6.5
 18 -16 1 74.49 9.4
 18 -16 1 62.69 8.2
 -18 -16 -1 49.1 5.6
 18 -16 1 46.1 7.8
 18 -16 1 77.39 7.9
 18 -16 1 50.59 8.3
 -18 16 -1 56.59 6.1
 -18 16 -1 50.39 6.3
 18 16 1 71.29 8.2
 -18 16 -1 59.39 6.6
 -18 16 -1 71.69 6.3
 18 16 1 53.29 5.9
 18 16 1 56.39 6.8
 -18 16 -1 73.99 7
 20 -16 1 61.29 8.8
 20 -16 1 62.89 7.5
 20 -16 1 51.49 9
 -20 -16 -1 62.29 6.3
 20 -16 1 68.79 8.9
 20 -16 1 77.49 10.3
 -20 16 -1 72.69 6.6
 20 16 1 54.19 7
 20 16 1 64.19 7.9
 -20 16 -1 49.3 6.2
 -20 16 -1 58.89 6.9
 20 16 1 63.29 6.6
 -20 16 -1 52.79 6.8
 -20 16 -1 56.39 6.4
 22 -16 1 259.57 15.6
 22 -16 1 209.38 15.7
 22 -16 1 228.38 16
 -22 -16 -1 225.98 12.2
 22 -16 1 255.77 16.4
 22 -16 1 221.68 14.2
 -22 16 -1 257.27 11.9
 22 16 1 234.68 13.1
 -22 16 -1 243.88 13
 -22 16 -1 218.68 12.4
 -22 16 -1 223.08 12.8
 22 16 1 233.48 12.6
 -22 16 -1 229.18 12.3
 22 16 1 229.68 14
 24 -16 1 199.88 15.7
 -24 -16 -1 219.68 13.3
 24 -16 1 194.28 16
 24 -16 1 205.88 14.6
 24 -16 1 207.78 17.3
 -24 -16 -1 182.48 11.7
 24 16 1 204.58 12.3
 -24 16 -1 185.68 12.3
 -24 16 -1 207.78 11.2
 -24 16 -1 213.18 11.8
 -24 16 -1 186.88 12
 -26 -16 -1 90.49 9.1
 26 -16 1 100.89 13.4
 26 -16 1 97.19 12.9
 -26 -16 -1 101.39 10.2
 26 -16 1 75.49 12.2
 -26 16 -1 100.99 10
 26 16 1 99.69 9.4
 -26 16 -1 95.39 9.8
 27 -17 -1 136.59 15.7
 -27 -17 1 141.79 12.6
 -27 -17 1 121.59 11.4
 27 -17 -1 126.09 15.2
 27 -17 -1 120.19 21.5
 -27 17 1 144.89 11.7
 25 -17 -1 92.89 12.2
 -25 -17 1 95.19 8.8
 25 -17 -1 84.29 12.2
 25 -17 -1 63.19 11.7
 -25 -17 1 94.29 9.9
 25 -17 -1 119.69 12.4
 -25 17 1 71.69 8.4
 25 17 -1 91.99 8.8
 -25 17 1 93.09 9.8
 -23 -17 1 83.69 7.9
 23 -17 -1 92.39 11.8
 23 -17 -1 115.59 13.1
 23 -17 -1 95.19 11.5
 23 -17 -1 90.19 11.3
 -23 -17 1 83.89 9.4
 -23 17 1 88.69 8.2
 23 17 -1 79.49 7.8
 -23 17 1 100.79 9.4
 -23 17 1 102.29 8.1
 -23 17 1 99.49 9
 21 -17 -1 2.3 6.3
 21 -17 -1 -1.3 5.2
 21 -17 -1 11 7.2
 -21 -17 1 3.9 3.4
 21 -17 -1 1.9 4.6
 21 -17 -1 11.2 6
 21 17 -1 2 3.2
 -21 17 1 3.7 4
 -21 17 1 -1.2 3.1
 21 17 -1 4.4 3.8
 -21 17 1 2.2 3.2
 -21 17 1 -1.1 3.6
 21 17 -1 0.3 4.2
 -21 17 1 2.9 4.1
 19 -17 -1 94.99 10.8
 19 -17 -1 100.89 11.2
 19 -17 -1 110.59 11
 19 -17 -1 101.29 10.7
 -19 -17 1 103.09 7.6
 19 -17 -1 93.19 8.9
 -19 17 1 97.89 7.2
 -19 17 1 100.59 8.1
 19 17 -1 100.79 7.7
 19 17 -1 97.59 9.1
 19 17 -1 112.69 9.1
 -19 17 1 95.39 8.3
 -19 17 1 104.59 8.1
 -19 17 1 104.49 8.2
 17 -17 -1 52.99 8.2
 17 -17 -1 53.19 7.9
 -17 -17 1 37.3 4.7
 17 -17 -1 38.2 8
 17 -17 -1 34.3 5.6
 17 -17 -1 42.6 7.1
 17 17 -1 42.1 4.9
 -17 17 1 34.6 5.5
 -17 17 1 41.3 5.2
 -17 17 1 37 5.2
 -17 17 1 44.2 5.5
 17 17 -1 30.6 5.8
 17 17 -1 38.8 5.9
 -17 17 1 44.4 5.1
 15 -17 -1 6.4 4.9
 15 -17 -1 10.2 4.8
 15 -17 -1 4.7 4.5
 15 -17 -1 10.4 3.7
 -15 -17 1 11.1 2.8
 15 -17 -1 9.1 4.2
 15 17 -1 8.1 3.8
 -15 17 1 9.5 3.1
 -15 17 1 8.1 3.3
 -15 17 1 10.3 3.2
 -15 17 1 4.6 3.4
 15 17 -1 10.8 3.6
 -15 17 1 4.1 3.4
 15 17 -1 10.4 2.8
 13 -17 -1 98.09 8.2
 13 -17 -1 99.89 9.1
 13 -17 -1 103.79 8.5
 13 -17 -1 111.09 9.6
 -13 -17 1 111.79 6.1
 13 -17 -1 102.49 7.5
 13 17 -1 95.89 5.9
 -13 17 1 104.49 6.7
 -13 17 1 86.39 6.6
 13 17 -1 103.59 8.1
 -13 17 1 85.09 7
 -13 17 1 95.99 5.7
 13 17 -1 104.49 7.7
 -13 17 1 94.49 7
 -13 17 1 92.29 6.4
 -13 17 1 96.79 5.4
 11 -17 -1 297.07 15.4
 11 -17 -1 341.87 15
 11 -17 -1 322.67 15
 11 -17 -1 332.37 14.3
 -11 -17 1 340.27 11.5
 11 -17 -1 321.27 13.2
 11 17 -1 354.26 14.8
 -11 17 1 327.27 12.2
 -11 17 1 337.77 13.3
 11 17 -1 343.07 11.9
 -11 17 1 324.47 13.3
 -11 17 1 342.77 12.9
 11 17 -1 341.37 14.1
 -11 17 1 348.07 13.6
 -11 17 1 345.37 12.6
 -11 17 1 325.97 12.1
 -11 17 1 339.07 12.2
 -9 -17 1 380.36 11.9
 9 -17 -1 363.16 14.9
 9 -17 -1 345.37 16.1
 9 -17 -1 361.76 14.7
 9 -17 -1 386.26 15.9
 9 -17 -1 365.66 13.6
 -9 17 1 359.86 12.9
 9 17 -1 376.86 14.6
 -9 17 1 374.46 14.1
 -9 17 1 368.16 14.2
 9 17 -1 371.16 12.1
 -9 17 1 372.96 13.4
 -9 17 1 370.36 13.1
 -9 17 1 360.76 13
 -9 17 1 370.66 13.9
 9 17 -1 383.56 15.2
 -9 17 1 376.46 13.3
 -7 -17 1 30 2.4
 -7 -17 1 35 3.6
 7 -17 -1 15.3 4.2
 7 -17 -1 24.9 3.2
 7 -17 -1 19.7 4.1
 7 -17 -1 30 4.4
 -7 -17 1 31.6 3.7
 7 -17 -1 27.9 4.1
 7 17 -1 26.6 4.3
 7 17 -1 30.2 3.9
 -7 17 1 26.1 3.4
 7 17 -1 32 2.7
 -7 17 1 24.7 3.6
 -7 17 1 27 3.1
 -7 17 1 24.4 3.7
 -7 17 1 23.4 3.8
 -7 17 1 22.6 3.3
 7 17 -1 32.4 4.5
 -7 17 1 28.5 3.8
 7 17 -1 30.2 2.4
 -7 17 1 28.8 3.7
 7 17 -1 30.4 4.3
 5 -17 -1 204.88 9
 -5 -17 1 198.18 6.4
 5 -17 -1 208.78 8.7
 -5 -17 1 202.88 8.4
 -5 -17 1 208.98 9.1
 5 -17 -1 191.58 10.5
 5 -17 -1 200.78 10
 -5 -17 1 199.98 6.4
 5 -17 -1 204.98 8.1
 5 17 -1 202.18 8.9
 -5 17 1 202.98 7.7
 -5 17 1 195.48 8.5
 -5 17 1 201.78 8.7
 5 17 -1 190.58 6.6
 5 17 -1 185.88 9.5
 -5 17 1 198.88 9.2
 -5 17 1 198.88 8.9
 -5 17 1 203.88 9.2
 5 17 -1 197.68 9.3
 5 17 -1 209.98 9.6
 -5 17 1 200.68 8.7
 5 17 -1 201.58 6.6
 3 -17 -1 1352.66 39
 3 -17 -1 1376.46 41
 3 -17 -1 1452.35 38.9
 3 -17 -1 1357.56 38.3
 -3 -17 1 1414.26 40.4
 -3 -17 1 1390.36 39.7
 3 -17 -1 1382.76 41.8
 3 17 -1 1400.86 40.6
 -3 17 1 1362.46 39.9
 3 17 -1 1361.46 37
 -3 17 1 1403.86 40
 3 17 -1 1331.97 39.6
 3 17 -1 1398.46 40.4
 -3 17 1 1357.96 39.5
 -3 17 1 1425.96 40.2
 3 17 -1 1428.76 37
 -3 17 1 1369.86 39.8
 -3 17 1 1387.96 39.5
 -3 17 1 1366.76 37.8
 -3 17 1 1355.56 38
 3 17 -1 1398.46 40
 1 -17 -1 1865.61 49.5
 -1 -17 1 1780.92 47.8
 1 -17 -1 1857.91 49.5
 -1 -17 1 1831.92 51.89
 1 -17 -1 1850.41 51.89
 1 -17 -1 1812.52 49.1
 1 -17 -1 1899.11 52.69
 -1 -17 1 1789.32 51.19
 -1 -17 1 1818.92 47.7
 -1 -17 1 1811.52 49.5
 1 17 -1 1756.92 50.69
 1 17 -1 1807.32 48.1
 1 17 -1 1796.62 51.39
 -1 17 1 1825.22 50.69
 -1 17 1 1892.91 51.59
 -1 17 1 1776.42 51.29
 1 17 -1 1817.12 50.49
 -1 17 1 1863.01 48.7
 -1 17 1 1810.12 51.39
 -1 17 1 1861.31 50.79
 1 17 -1 1781.52 48.2
 1 17 -1 1741.73 50.49
 -1 17 1 1817.72 48.9
 -1 17 1 1815.72 50.89
 1 17 -1 1781.62 50.69
 1 17 -1 1763.92 51.19
 1 -17 1 1566.64 40.8
 1 -17 1 1570.44 45.3
 -1 -17 -1 1519.75 41.7
 1 -17 1 1524.85 42.7
 -1 -17 -1 1535.15 41.5
 1 -17 1 1536.95 41.2
 -1 -17 -1 1580.04 44.9
 -1 -17 -1 1544.25 41.7
 1 -17 1 1550.14 44.5
 1 -17 1 1544.75 42.8
 -1 -17 -1 1554.54 44.2
 -1 -17 -1 1541.75 41.8
 1 17 1 1506.65 41.6
 1 17 1 1522.85 44.3
 -1 17 -1 1538.55 43.4
 -1 17 -1 1568.04 43.8
 1 17 1 1556.84 44.6
 1 17 1 1494.55 43.6
 -1 17 -1 1508.05 43.9
 -1 17 -1 1580.74 44.2
 -1 17 -1 1499.95 43.3
 1 17 1 1563.14 44.6
 1 17 1 1534.75 41.4
 -1 17 -1 1502.85 41.3
 -1 17 -1 1541.65 41.1
 -3 -17 -1 3.8 2.1
 -3 -17 -1 6.3 2.5
 3 -17 1 -0.3 1.4
 -3 -17 -1 6.3 1.5
 -3 -17 -1 5.9 2.8
 3 -17 1 0 2.8
 3 -17 1 3 2.1
 -3 -17 -1 6.1 1.4
 3 -17 1 3.7 1.2
 3 -17 1 0.7 2.4
 3 -17 1 -3.6 2.2
 -3 17 -1 3.1 1.9
 3 17 1 11 3
 3 17 1 6.1 2.5
 -3 17 -1 2.5 1.2
 -3 17 -1 5.8 2.4
 -3 17 -1 1.3 1.9
 -3 17 -1 2.2 2
 3 17 1 4 1.2
 -3 17 -1 1.6 1.3
 3 17 1 3.5 2.9
 -3 17 -1 2.3 2.1
 -3 17 -1 2.6 2
 3 17 1 -0.1 2.1
 3 17 1 5 1.4
 5 -17 1 250.17 9
 5 -17 1 244.18 10.3
 5 -17 1 214.88 11.4
 -5 -17 -1 247.38 10.2
 5 -17 1 254.67 10.5
 -5 -17 -1 238.08 8.4
 -5 -17 -1 236.38 9.7
 5 -17 1 233.78 11.3
 5 17 1 241.18 8.3
 5 17 1 237.58 10.8
 -5 17 -1 253.67 10.3
 5 17 1 239.28 10.6
 -5 17 -1 271.67 9.9
 5 17 1 243.68 10.3
 -5 17 -1 253.47 9.7
 5 17 1 243.98 11.1
 -5 17 -1 247.98 9.9
 5 17 1 241.58 8.5
 -5 17 -1 261.27 10.5
 -5 17 -1 265.77 10.7
 -5 17 -1 257.97 8.8
 7 -17 1 256.47 9.7
 7 -17 1 269.87 12.7
 7 -17 1 257.87 11.1
 7 -17 1 237.18 11.5
 -7 -17 -1 235.48 9.1
 7 -17 1 250.67 11.4
 -7 -17 -1 223.48 8.5
 -7 -17 -1 228.58 9.6
 -7 17 -1 260.17 10.5
 7 17 1 237.68 11.4
 -7 17 -1 253.07 9.2
 -7 17 -1 258.97 9.6
 -7 17 -1 247.58 9.4
 7 17 1 227.48 10.3
 7 17 1 227.78 8.8
 -7 17 -1 276.07 11.1
 7 17 1 254.47 11.1
 -7 17 -1 246.38 10.5
 7 17 1 243.78 11.2
 -7 17 -1 250.47 10.2
 9 -17 1 130.19 8.7
 9 -17 1 96.29 8.6
 9 -17 1 119.79 8
 9 -17 1 132.19 7.2
 -9 -17 -1 112.99 5.8
 9 -17 1 133.39 8.9
 -9 17 -1 123.79 6.1
 -9 17 -1 135.19 7.7
 9 17 1 113.59 6
 -9 17 -1 137.39 7.3
 9 17 1 117.09 8.1
 -9 17 -1 119.59 6.9
 -9 17 -1 133.39 6.5
 -9 17 -1 122.59 6.1
 9 17 1 119.99 7.8
 -9 17 -1 131.59 7.7
 -11 -17 -1 46.2 4.2
 11 -17 1 48.3 7
 11 -17 1 57.79 6.5
 11 -17 1 46.5 5
 11 -17 1 35 6.3
 11 -17 1 57.09 7
 -11 17 -1 57.19 4.8
 11 17 1 49.99 6.2
 11 17 1 55.69 6.2
 -11 17 -1 50.69 5.3
 -11 17 -1 55.29 5.2
 -11 17 -1 58.69 5.4
 11 17 1 51.29 4.5
 -11 17 -1 48.9 5.1
 13 -17 1 7.5 4.5
 13 -17 1 3.3 3.1
 13 -17 1 13.2 4.7
 13 -17 1 3.9 3.8
 13 -17 1 4 4.3
 -13 -17 -1 8.2 2.4
 13 17 1 6.8 3.4
 13 17 1 11.9 4.5
 -13 17 -1 4.3 3.1
 -13 17 -1 5.6 2.6
 -13 17 -1 4.5 2.5
 -13 17 -1 3.5 2.6
 -13 17 -1 6.9 3.2
 13 17 1 6.9 2.5
 15 -17 1 4.6 3.4
 15 -17 1 8.3 4.7
 -15 -17 -1 3.4 2.5
 15 -17 1 -6.4 3.5
 15 -17 1 1.6 3.8
 15 -17 1 -6.2 4.6
 15 17 1 3.6 2.6
 15 17 1 2.3 3.1
 -15 17 -1 5.1 3.1
 -15 17 -1 5 3.4
 -15 17 -1 6.4 3.3
 -15 17 -1 2.2 2.7
 -15 17 -1 1.6 2.6
 15 17 1 0.2 3.5
 17 -17 1 189.98 11.5
 17 -17 1 178.98 12.9
 17 -17 1 214.28 13.9
 17 -17 1 198.28 13.1
 17 -17 1 199.18 12.8
 -17 -17 -1 178.48 9.7
 -17 17 -1 204.48 10.5
 17 17 1 202.98 10.3
 -17 17 -1 200.18 10.1
 -17 17 -1 205.68 10.6
 -17 17 -1 200.28 11
 -17 17 -1 190.38 10.4
 17 17 1 207.98 11.5
 17 17 1 197.08 12.3
 19 -17 1 18.1 6.1
 19 -17 1 29.5 5.8
 19 -17 1 29.2 7.4
 -19 -17 -1 30.6 4.9
 19 -17 1 31.1 7.4
 19 -17 1 26.5 7.2
 -19 17 -1 33 5
 19 17 1 26.5 4.7
 -19 17 -1 25.3 4.7
 -19 17 -1 31.7 5.2
 -19 17 -1 24.7 5.2
 19 17 1 18.8 5.5
 -19 17 -1 20.5 4.7
 19 17 1 30.5 5.8
 21 -17 1 16.2 6.7
 -21 -17 -1 13.7 4.4
 21 -17 1 20.8 5.8
 21 -17 1 8.3 6.2
 21 -17 1 11.1 7
 21 -17 1 13.9 6.7
 -21 17 -1 13 4.9
 21 17 1 10.7 5
 -21 17 -1 19.3 5
 -21 17 -1 16.1 4.3
 21 17 1 16.1 4.4
 21 17 1 15.5 4.3
 -21 17 -1 18.2 4.5
 -21 17 -1 15.6 5
 23 -17 1 18.5 6.4
 23 -17 1 12.9 5.9
 23 -17 1 17.1 8.7
 23 -17 1 13.6 7.1
 -23 -17 -1 17.9 5.5
 -23 -17 -1 30.1 5.6
 23 -17 1 29.1 8
 -23 17 -1 21.3 5.8
 -23 17 -1 16.6 4.8
 -23 17 -1 10.7 4.6
 -23 17 -1 16.9 4.5
 23 17 1 17.5 4.8
 25 -17 1 66.09 10.5
 -25 -17 -1 41.9 7.5
 25 -17 1 52.29 10.9
 25 -17 1 45.8 9.2
 -25 -17 -1 51.59 7.2
 25 -17 1 60.59 11
 -25 17 -1 46.1 7.1
 -25 17 -1 52.29 6.9
 -25 17 -1 47.3 7.6
 25 17 1 67.99 7.6
 -26 -18 1 24 5.7
 26 -18 -1 34.3 9.8
 26 -18 -1 34 10.1
 26 -18 -1 51.09 10.2
 26 -18 -1 45.3 9.5
 -26 -18 1 33.6 6.9
 -26 18 1 27.7 6.7
 -26 18 1 21.5 6.3
 26 18 -1 25.4 5.5
 -24 -18 1 -5.6 3.6
 24 -18 -1 3.8 7.9
 24 -18 -1 6.6 7.1
 -24 -18 1 4.5 5.4
 24 -18 -1 10.9 6.7
 24 -18 -1 -6.4 7.2
 -24 18 1 -0.2 4.1
 -24 18 1 1.9 4.7
 -24 18 1 4.7 4.3
 24 18 -1 0.7 3.6
 22 -18 -1 60.69 9.4
 22 -18 -1 56.89 10.7
 -22 -18 1 63.79 6.8
 22 -18 -1 55.79 9.6
 22 -18 -1 44.8 7.6
 -22 -18 1 72.19 8.3
 22 -18 -1 57.19 9.9
 -22 18 1 54.19 6.7
 -22 18 1 42.3 5.8
 22 18 -1 54.29 6.6
 -22 18 1 39.8 6.6
 -22 18 1 67.29 7.7
 -22 18 1 54.79 7.2
 20 -18 -1 202.28 15.2
 20 -18 -1 208.38 14.4
 20 -18 -1 217.28 13.3
 20 -18 -1 194.78 14
 -20 -18 1 208.68 11
 20 -18 -1 208.18 15.2
 20 18 -1 215.68 12.6
 20 18 -1 212.08 11.2
 -20 18 1 218.78 12.1
 -20 18 1 229.48 12
 -20 18 1 203.18 11.3
 -20 18 1 225.08 11
 -20 18 1 213.48 12.3
 20 18 -1 227.88 13.9
 18 -18 -1 319.57 16.6
 18 -18 -1 307.77 17.3
 18 -18 -1 291.87 17.9
 18 -18 -1 278.97 14.7
 -18 -18 1 323.47 13.1
 18 -18 -1 308.07 17
 -18 18 1 319.67 13.9
 18 18 -1 324.77 13.4
 -18 18 1 290.77 14
 -18 18 1 293.07 14
 18 18 -1 304.97 15.5
 -18 18 1 329.07 14
 18 18 -1 305.97 14.7
 -18 18 1 303.77 13.1
 16 -18 -1 348.77 16.6
 16 -18 -1 328.57 16.8
 -16 -18 1 331.67 13
 16 -18 -1 336.47 15.1
 16 -18 -1 313.47 16.6
 16 -18 -1 303.67 17.1
 -16 18 1 334.07 14.4
 -16 18 1 292.97 13
 16 18 -1 313.17 12.9
 -16 18 1 349.57 14.1
 -16 18 1 310.57 14.1
 16 18 -1 335.07 16
 -16 18 1 339.27 13.8
 16 18 -1 317.07 14.7
 14 -18 -1 359.26 17
 14 -18 -1 347.97 14.9
 14 -18 -1 377.06 16.4
 14 -18 -1 360.16 18.1
 -14 -18 1 362.16 13.1
 14 -18 -1 349.27 16.5
 -14 18 1 360.96 14.6
 -14 18 1 363.36 14.1
 14 18 -1 359.36 16
 -14 18 1 350.86 13.7
 14 18 -1 355.86 15.3
 -14 18 1 350.96 14.9
 -14 18 1 361.66 14.5
 14 18 -1 342.17 13.3
 12 -18 -1 263.27 13.5
 12 -18 -1 279.57 13.8
 12 -18 -1 269.77 11.9
 -12 -18 1 261.97 10
 12 -18 -1 277.57 13.1
 12 -18 -1 295.17 15.4
 12 18 -1 253.17 10.2
 -12 18 1 238.48 10.3
 -12 18 1 281.47 11.3
 -12 18 1 262.17 10.4
 -12 18 1 267.57 11.3
 -12 18 1 269.17 11.8
 -12 18 1 273.67 11.8
 -12 18 1 253.37 10.8
 -12 18 1 268.27 12.1
 12 18 -1 236.28 12.6
 12 18 -1 255.17 12.3
 10 -18 -1 269.57 11.5
 10 -18 -1 283.07 12.5
 10 -18 -1 268.57 13.2
 10 -18 -1 289.97 13.2
 10 -18 -1 283.87 14.4
 -10 -18 1 271.17 9.6
 10 18 -1 263.67 12.2
 10 18 -1 263.07 12.8
 -10 18 1 269.17 10.6
 -10 18 1 281.47 10.8
 -10 18 1 276.87 11.1
 -10 18 1 252.67 11.7
 -10 18 1 278.87 10.9
 -10 18 1 267.77 11.6
 -10 18 1 275.97 11.9
 10 18 -1 251.57 9.8
 -10 18 1 271.97 10.9
 -8 -18 1 139.99 5.6
 8 -18 -1 158.78 8.5
 8 -18 -1 159.98 9.7
 8 -18 -1 143.59 10
 8 -18 -1 158.28 7.7
 -8 -18 1 138.99 6.6
 8 -18 -1 129.69 9
 -8 18 1 145.99 7.4
 -8 18 1 129.79 7
 -8 18 1 141.29 7.9
 -8 18 1 148.49 8.4
 8 18 -1 137.89 5.9
 8 18 -1 122.09 8.4
 -8 18 1 137.19 7.4
 8 18 -1 135.69 8
 -8 18 1 146.39 8.1
 -8 18 1 140.19 6.7
 -8 18 1 143.89 7.3
 6 -18 -1 3.7 2.6
 6 -18 -1 3.9 3
 -6 -18 1 1.3 1.4
 -6 -18 1 -0.7 1.9
 6 -18 -1 2.2 1.9
 -6 -18 1 -1.5 2.2
 6 -18 -1 -1.3 2.5
 -6 -18 1 0.3 1
 6 -18 -1 4.6 3.5
 -6 18 1 2.5 2.7
 -6 18 1 4.2 2.1
 -6 18 1 3 2.1
 6 18 -1 3.8 3.1
 6 18 -1 0.1 2.7
 6 18 -1 -2.8 2
 6 18 -1 -0.4 1.1
 -6 18 1 2.6 2.2
 6 18 -1 0.7 2.2
 6 18 -1 1.2 1
 -6 18 1 1 2
 -6 18 1 1.7 2.5
 -6 18 1 0.8 1.4
 4 -18 -1 1.5 3.1
 -4 -18 1 5.5 1.2
 4 -18 -1 2.9 1.8
 -4 -18 1 3.2 2.7
 4 -18 -1 5.8 3.4
 4 -18 -1 1.5 2.4
 -4 -18 1 5.6 2.4
 4 -18 -1 5.6 2.6
 -4 -18 1 3.8 1.1
 -4 18 1 1.8 2.1
 -4 18 1 3.3 2.1
 4 18 -1 3.9 2.5
 4 18 -1 3.7 2.6
 -4 18 1 0.7 2
 4 18 -1 2.8 1.1
 4 18 -1 2.4 2.3
 -4 18 1 2.4 2.4
 -4 18 1 3.9 1.6
 4 18 -1 4.9 2.8
 4 18 -1 3.7 1.1
 -4 18 1 4.4 2.7
 -4 18 1 1.3 2.2
 2 -18 -1 64.59 4.5
 2 -18 -1 60.79 4
 2 -18 -1 67.99 6.3
 -2 -18 1 73.59 2.9
 2 -18 -1 69.99 4.7
 -2 -18 1 66.19 3
 -2 -18 1 65.09 4.2
 -2 -18 1 74.09 5.5
 2 -18 -1 69.69 5.8
 -2 -18 1 66.29 5.9
 -2 18 1 59.29 5
 -2 18 1 70.69 5.2
 -2 18 1 60.89 5
 -2 18 1 63.79 5.5
 -2 18 1 64.59 5.3
 -2 18 1 64.19 5.2
 2 18 -1 68.29 3.1
 2 18 -1 65.99 3
 -2 18 1 65.19 4
 2 18 -1 68.19 5.3
 2 18 -1 67.49 5.5
 -2 18 1 60.19 3.7
 2 18 -1 67.99 5.7
 2 18 -1 67.99 5
 0 -18 1 -2.2 2.4
 0 -18 -1 1.3 3
 0 -18 1 -2.3 2.9
 0 -18 1 1.6 1.1
 0 -18 -1 -2.8 2.3
 0 -18 1 -1.5 1.8
 0 -18 1 0.6 0.9
 0 -18 1 1.6 1.9
 0 -18 -1 3.2 1.9
 0 -18 -1 -1.6 1.5
 0 -18 -1 -1.3 1.3
 0 18 1 -2.2 2.1
 0 18 1 -1.1 2.3
 0 18 -1 0.5 1
 0 18 -1 -0.8 2
 0 18 1 0.2 1
 0 18 -1 0.6 1.9
 0 18 1 1 1.9
 0 18 -1 -0.9 1.8
 0 18 1 1 2.3
 0 18 -1 1.2 0.9
 0 18 -1 1 2
 0 18 -1 -0.5 2.2
 0 18 -1 0.9 2.3
 0 18 1 2 1.2
 -2 -18 -1 300.47 10.2
 2 -18 1 317.07 12.9
 2 -18 1 317.77 10.2
 -2 -18 -1 316.87 10.2
 2 -18 1 323.77 11.5
 2 -18 1 343.07 13.9
 -2 -18 -1 316.97 12.4
 2 -18 1 312.97 11.6
 -2 -18 -1 342.17 13.2
 -2 18 -1 306.27 11.7
 -2 18 -1 323.17 9.9
 -2 18 -1 320.17 10.1
 2 18 1 308.67 12.9
 -2 18 -1 308.27 12.2
 2 18 1 337.97 13.1
 -2 18 -1 315.57 12.3
 2 18 1 315.57 12.1
 -2 18 -1 304.87 11.7
 2 18 1 311.27 10.2
 2 18 1 317.47 10
 -2 18 -1 310.87 12.2
 4 -18 1 5.5 3.6
 -4 -18 -1 8 2.6
 4 -18 1 4.7 2.8
 -4 -18 -1 4.9 1.8
 4 -18 1 4.9 2.5
 4 -18 1 5.8 1.9
 4 -18 1 -0.7 2.4
 -4 -18 -1 6.5 2.8
 -4 -18 -1 3.9 1.4
 4 18 1 4.9 1.5
 -4 18 -1 6.8 2.4
 4 18 1 5.4 2.8
 -4 18 -1 8.2 2.6
 4 18 1 4.1 2.5
 -4 18 -1 6.9 2.7
 4 18 1 5.4 1.3
 -4 18 -1 7.3 2.6
 4 18 1 4.2 2.7
 -4 18 -1 6.4 1.7
 4 18 1 6.5 2.5
 -4 18 -1 4.2 2.3
 -4 18 -1 3.1 2.1
 6 -18 1 4.3 3.6
 -6 -18 -1 12 3.1
 -6 -18 -1 9.7 2.6
 6 -18 1 5 3.2
 6 -18 1 10 3.5
 -6 -18 -1 8.5 1.8
 6 -18 1 5.2 3
 6 -18 1 4.6 2.1
 6 18 1 10.3 3
 -6 18 -1 8.8 2.6
 6 18 1 6.6 3.2
 -6 18 -1 9.3 2.5
 -6 18 -1 4.2 1.8
 6 18 1 9.6 2.9
 -6 18 -1 5.4 2.6
 6 18 1 8.2 3.2
 6 18 1 8.8 1.8
 -6 18 -1 6.3 3
 -6 18 -1 10.1 2.9
 -6 18 -1 8.8 2.3
 8 -18 1 337.57 14.9
 -8 -18 -1 347.97 11.6
 8 -18 1 359.46 14.7
 8 -18 1 356.66 14.2
 8 -18 1 320.07 15.6
 8 -18 1 324.57 12.5
 -8 18 -1 328.47 12
 -8 18 -1 334.17 13.2
 8 18 1 349.17 14.8
 -8 18 -1 323.47 12.1
 -8 18 -1 337.07 13.4
 -8 18 -1 349.57 13.8
 -8 18 -1 335.37 12.9
 -8 18 -1 356.46 12.3
 8 18 1 353.66 11.8
 8 18 1 351.76 14
 10 -18 1 346.17 14.8
 10 -18 1 315.67 14.9
 -10 -18 -1 341.77 12
 10 -18 1 338.17 16.2
 10 -18 1 368.76 15.6
 10 -18 1 329.67 13.1
 -10 18 -1 340.07 13.7
 10 18 1 349.67 12.3
 -10 18 -1 328.37 13.4
 -10 18 -1 342.17 13.5
 -10 18 -1 322.37 11.9
 10 18 1 322.77 14.7
 -10 18 -1 349.17 13.1
 -10 18 -1 346.77 12.5
 10 18 1 343.17 14.3
 12 -18 1 107.89 8.8
 12 -18 1 119.39 9.1
 12 -18 1 105.49 7.7
 12 -18 1 112.79 9.9
 -12 -18 -1 118.99 6.5
 12 -18 1 112.29 9.7
 -12 18 -1 114.09 6.9
 -12 18 -1 103.49 7.2
 -12 18 -1 116.39 7.7
 -12 18 -1 118.49 7.7
 12 18 1 115.79 6.6
 12 18 1 109.29 7.7
 -12 18 -1 104.69 6.8
 12 18 1 120.69 8.8
 14 -18 1 32.7 6
 14 -18 1 34.2 6.9
 14 -18 1 13.1 5.3
 14 -18 1 22.1 4.4
 14 -18 1 16.2 5.3
 -14 -18 -1 17.9 3.3
 14 18 1 17.7 5.3
 -14 18 -1 18.5 4.2
 -14 18 -1 25.2 4
 14 18 1 14 4.3
 -14 18 -1 19.5 3.8
 -14 18 -1 22.9 4.2
 -14 18 -1 19.7 4.3
 14 18 1 23.9 3.7
 16 -18 1 18 6.7
 16 -18 1 23.6 6.3
 16 -18 1 7.7 5.3
 -16 -18 -1 17.5 3.7
 16 -18 1 18.3 5.4
 16 -18 1 22.5 4.8
 -16 18 -1 25.5 4.2
 -16 18 -1 10.8 3.6
 -16 18 -1 23.6 4.9
 -16 18 -1 19.9 4.3
 16 18 1 15.6 4.7
 16 18 1 13.8 3.5
 16 18 1 16.4 5.1
 -16 18 -1 17.4 4.4
 18 -18 1 95.99 11.8
 18 -18 1 98.39 8.9
 -18 -18 -1 89.79 7.5
 18 -18 1 97.99 10.7
 18 -18 1 84.89 10.9
 18 -18 1 106.09 10.9
 18 18 1 101.39 7.8
 -18 18 -1 89.79 7.8
 -18 18 -1 98.69 8.3
 -18 18 -1 110.89 8.4
 -18 18 -1 101.59 7.5
 -18 18 -1 94.79 7.9
 18 18 1 88.79 9.3
 18 18 1 83.49 8.3
 20 -18 1 163.78 14.4
 20 -18 1 178.38 12.3
 20 -18 1 152.28 14.2
 20 -18 1 169.98 13.3
 -20 -18 -1 158.88 10
 20 -18 1 194.88 14.2
 -20 18 -1 174.78 10.7
 -20 18 -1 159.68 10.4
 20 18 1 166.08 10.3
 20 18 1 146.89 10.6
 -20 18 -1 161.18 10.4
 -20 18 -1 172.28 9.8
 20 18 1 148.79 11.3
 -20 18 -1 172.68 10.8
 22 -18 1 95.69 11.9
 22 -18 1 104.79 10.4
 22 -18 1 97.79 11.1
 22 -18 1 93.89 12.5
 22 -18 1 102.99 12.1
 -22 -18 -1 91.29 8.5
 -22 18 -1 115.69 9.8
 -22 18 -1 102.89 8.2
 -22 18 -1 109.89 9.1
 22 18 1 100.19 9.9
 22 18 1 97.49 10.6
 -22 18 -1 99.69 9.3
 22 18 1 95.69 8.7
 -22 18 -1 91.69 8.6
 -24 -18 -1 127.99 11.4
 24 -18 1 107.69 12.9
 -24 -18 -1 124.79 10.2
 24 -18 1 117.39 12.5
 24 -18 1 133.79 14.4
 24 -18 1 125.99 14.4
 -24 18 -1 149.49 10.3
 24 18 1 122.39 10.3
 -24 18 -1 123.69 10.6
 -24 18 -1 120.29 9.2
 -24 18 -1 121.49 10.4
 -26 -18 -1 147.79 12
 26 -18 1 149.69 15.7
 26 -18 1 125.19 15.6
 -26 -18 -1 165.88 11.7
 26 -18 1 133.49 16.1
 -26 18 -1 162.48 12.1
 26 18 1 153.68 11.5
 -26 18 -1 139.79 12.8
 -26 18 -1 119.79 14.6
 -25 -19 1 137.29 10.6
 25 -19 -1 138.49 13.9
 25 -19 -1 111.29 14.4
 -25 -19 1 142.59 11.9
 25 -19 -1 117.19 13.1
 25 -19 -1 118.69 14
 25 19 -1 148.09 10.6
 -25 19 1 136.49 11.3
 -25 19 1 143.99 11.7
 -23 -19 1 105.59 9.1
 23 -19 -1 95.09 11.3
 23 -19 -1 101.69 12.4
 -23 -19 1 115.09 10.7
 23 -19 -1 105.29 12.6
 23 -19 -1 94.29 10.3
 23 -19 -1 79.99 11.8
 -23 19 1 106.49 9
 23 19 -1 100.49 9
 -23 19 1 109.39 8.5
 -23 19 1 100.59 10
 -23 19 1 104.59 9.9
 -21 -19 1 0.5 3.4
 21 -19 -1 -3.6 5.9
 21 -19 -1 3.7 6.1
 21 -19 -1 -1.3 4.7
 21 -19 -1 0.7 5.1
 21 -19 -1 13 6.4
 -21 19 1 3 3.9
 -21 19 1 7.1 4.5
 21 19 -1 1.3 3.3
 -21 19 1 3.2 4.4
 21 19 -1 11.8 5.4
 -21 19 1 2.7 3.6
 21 19 -1 0.5 4.7
 -21 19 1 3.7 3.7
 -19 -19 1 23.8 4.6
 19 -19 -1 29.5 6.6
 19 -19 -1 32.3 7.8
 19 -19 -1 35.1 6.3
 19 -19 -1 30.8 7.4
 19 -19 -1 16.7 6.4
 19 19 -1 19.9 4.3
 -19 19 1 15.6 4.6
 -19 19 1 20.3 4.9
 -19 19 1 20.6 4.6
 -19 19 1 30.1 5.9
 -19 19 1 30 5
 19 19 -1 26.5 5.3
 19 19 -1 21.8 5.8
 17 -19 -1 70.09 10.1
 17 -19 -1 87.99 10.5
 17 -19 -1 84.69 9.2
 17 -19 -1 79.89 9.6
 -17 -19 1 90.29 6.9
 17 -19 -1 80.79 8.1
 17 19 -1 80.79 8.4
 17 19 -1 87.09 6.8
 -17 19 1 87.99 7.7
 -17 19 1 76.99 7.5
 17 19 -1 89.79 8.8
 -17 19 1 90.09 8
 -17 19 1 96.09 7.6
 -17 19 1 97.09 7.3
 15 -19 -1 18.7 5.7
 15 -19 -1 16.2 5.5
 -15 -19 1 14 3
 15 -19 -1 13.9 6.1
 15 -19 -1 18 4.7
 15 -19 -1 21.8 5.7
 -15 19 1 17.8 4.5
 15 19 -1 9.6 4.3
 15 19 -1 12.8 3
 -15 19 1 13.2 3.8
 -15 19 1 19.6 3.8
 15 19 -1 15.6 4.4
 -15 19 1 22 4.8
 -15 19 1 19.1 4
 13 -19 -1 241.08 13.5
 13 -19 -1 255.57 13.8
 13 -19 -1 236.08 14.7
 13 -19 -1 233.68 11.8
 -13 -19 1 256.77 10.1
 13 -19 -1 252.67 13
 13 19 -1 237.28 10.1
 -13 19 1 248.48 11.9
 -13 19 1 245.48 11.1
 13 19 -1 247.68 12.1
 -13 19 1 257.97 11.1
 13 19 -1 272.27 13.4
 -13 19 1 254.87 12
 -13 19 1 250.27 11.6
 11 -19 -1 475.85 18.9
 11 -19 -1 474.65 19.6
 11 -19 -1 466.05 17.3
 11 -19 -1 497.05 18.7
 -11 -19 1 485.75 15.4
 11 -19 -1 456.15 20.4
 -11 19 1 472.05 17.6
 -11 19 1 486.15 17.1
 -11 19 1 466.15 16.3
 -11 19 1 497.55 16.7
 11 19 -1 480.85 18.4
 -11 19 1 464.65 16.4
 -11 19 1 480.65 18.1
 11 19 -1 505.55 19.3
 11 19 -1 486.35 15.8
 -11 19 1 473.15 17.5
 -11 19 1 464.85 16.3
 9 -19 -1 197.08 10.4
 9 -19 -1 210.08 11.1
 9 -19 -1 215.18 12.4
 9 -19 -1 196.68 11.2
 -9 -19 1 208.68 7.6
 9 -19 -1 199.28 9.4
 9 19 -1 196.18 10
 -9 19 1 199.68 9.8
 -9 19 1 183.18 8.9
 -9 19 1 202.58 8.7
 9 19 -1 197.88 10.7
 -9 19 1 185.18 8.8
 -9 19 1 200.58 9.9
 -9 19 1 188.78 9.1
 -9 19 1 213.58 10.5
 9 19 -1 197.28 7.8
 -9 19 1 189.78 9.2
 7 -19 -1 19.9 4.6
 7 -19 -1 8.5 4.2
 7 -19 -1 18.2 3.8
 -7 -19 1 17.9 3.5
 7 -19 -1 13 4
 -7 -19 1 16.7 2
 7 -19 -1 16.2 3.1
 -7 -19 1 19.9 3.2
 7 19 -1 17.9 3.4
 -7 19 1 22.5 3.6
 7 19 -1 20.7 2.3
 7 19 -1 19.6 4.2
 -7 19 1 16 3.5
 -7 19 1 15.1 3.7
 -7 19 1 16.5 3
 -7 19 1 15.9 2.6
 7 19 -1 21.1 4.1
 -7 19 1 14.7 3.3
 7 19 -1 23.8 4.4
 -7 19 1 21.5 3.4
 -5 -19 1 180.28 8.4
 5 -19 -1 211.78 9.4
 5 -19 -1 206.58 8.6
 5 -19 -1 198.78 10.5
 -5 -19 1 200.58 9.7
 5 -19 -1 216.58 9.2
 -5 -19 1 202.58 6.8
 -5 -19 1 178.28 8.9
 5 -19 -1 160.78 10.5
 5 19 -1 231.18 10.5
 -5 19 1 209.58 9.5
 5 19 -1 198.48 6.9
 5 19 -1 204.48 7
 5 19 -1 215.28 9.5
 -5 19 1 209.88 9.9
 -5 19 1 198.78 8
 -5 19 1 209.78 9.2
 5 19 -1 208.38 10.6
 -5 19 1 196.68 9.5
 -5 19 1 212.38 9.4
 5 19 -1 216.98 10
 -5 19 1 201.08 9.2
 3 -19 -1 943.31 27.5
 3 -19 -1 940.31 27.4
 3 -19 -1 909.11 26.8
 3 -19 -1 794.82 29.7
 3 -19 -1 952.6 29.9
 -3 -19 1 954.8 25.2
 -3 -19 1 956.5 28.6
 -3 -19 1 931.11 29.3
 -3 -19 1 927.51 25.3
 -3 -19 1 967.2 26.6
 -3 19 1 891.11 28.1
 3 19 -1 943.11 25.4
 3 19 -1 961 29.2
 3 19 -1 912.11 25.5
 3 19 -1 913.81 28.3
 -3 19 1 939.41 29.1
 -3 19 1 905.71 28.6
 3 19 -1 923.61 28.6
 3 19 -1 933.91 29.3
 -3 19 1 940.61 28.6
 -3 19 1 963.8 28.9
 -3 19 1 882.71 28
 -3 19 1 909.71 26.4
 -1 -19 1 668.83 21.9
 -1 -19 1 642.44 19.8
 -1 -19 1 652.33 18.2
 1 -19 -1 682.83 22.4
 1 -19 -1 663.73 19.6
 -1 -19 1 654.53 19.9
 -1 -19 1 650.13 18.5
 1 -19 -1 668.73 23
 -1 -19 1 641.54 22.5
 1 -19 -1 702.03 19.9
 -1 19 1 689.63 22.2
 1 19 -1 661.03 21.3
 1 19 -1 627.64 21
 -1 19 1 692.43 22.1
 -1 19 1 652.23 19.3
 1 19 -1 640.64 21.7
 1 19 -1 657.43 18.4
 1 19 -1 636.74 20.8
 -1 19 1 668.03 21.5
 1 19 -1 633.74 18.6
 -1 19 1 673.93 21.4
 -1 19 1 666.83 22.1
 1 19 -1 626.54 21.7
 1 19 -1 649.14 21.3
 1 -19 1 468.95 14
 -1 -19 -1 467.55 14.4
 1 -19 1 509.35 18.3
 -1 -19 -1 489.95 17.6
 -1 -19 -1 471.65 17
 1 -19 1 467.35 15.4
 1 -19 1 452.35 15.4
 1 -19 1 458.85 17
 -1 -19 -1 437.46 14.6
 -1 19 -1 471.35 16.1
 -1 19 -1 476.75 16.7
 1 19 1 488.75 17.3
 1 19 1 486.35 16.5
 -1 19 -1 451.65 13.9
 -1 19 -1 465.95 13.8
 1 19 1 485.75 17.4
 -1 19 -1 483.05 16.5
 -1 19 -1 434.16 16.6
 -1 19 -1 464.75 16
 1 19 1 475.15 14.3
 -1 19 -1 484.15 16.3
 3 -19 1 273.97 12.9
 3 -19 1 255.07 11.8
 -3 -19 -1 279.57 11.3
 3 -19 1 274.27 10.9
 -3 -19 -1 284.27 12.1
 3 -19 1 248.38 9.2
 -3 -19 -1 278.17 9.3
 3 -19 1 251.37 10.5
 -3 19 -1 256.17 9
 3 19 1 292.97 11.8
 3 19 1 302.87 12.5
 3 19 1 293.67 12
 3 19 1 268.97 9.2
 -3 19 -1 270.97 11.1
 -3 19 -1 244.48 10.8
 -3 19 -1 252.07 10.8
 -3 19 -1 253.17 10.7
 3 19 1 282.57 11.3
 -3 19 -1 269.17 11.5
 5 -19 1 20.3 3.8
 -5 -19 -1 15.6 2.2
 5 -19 1 16.2 2.7
 5 -19 1 11.6 3.8
 -5 -19 -1 19.4 3.9
 5 -19 1 20.4 4
 -5 -19 -1 18.9 3.4
 5 -19 1 18.3 4.7
 5 19 1 16.1 3.9
 -5 19 -1 15.8 2.9
 5 19 1 12.6 2.1
 -5 19 -1 15 3.1
 -5 19 -1 16.8 3.7
 5 19 1 19.2 4.1
 -5 19 -1 20.8 3.3
 -5 19 -1 16.5 2.3
 5 19 1 17.7 3.4
 5 19 1 16.5 3.5
 -5 19 -1 22 3.8
 7 -19 1 911.01 26.6
 7 -19 1 912.51 29.5
 7 -19 1 907.91 31
 7 -19 1 907.81 28.3
 7 -19 1 919.41 28.5
 -7 -19 -1 872.31 26.4
 -7 -19 -1 830.12 25.3
 -7 19 -1 900.31 28.2
 -7 19 -1 893.41 27.2
 7 19 1 828.12 28.8
 7 19 1 873.01 27.8
 7 19 1 883.61 28.7
 7 19 1 851.41 28.3
 -7 19 -1 845.22 26.5
 7 19 1 848.52 25.6
 -7 19 -1 899.91 27.9
 -7 19 -1 898.11 26
 -7 19 -1 893.01 27.7
 -7 19 -1 886.01 26.6
 9 -19 1 308.77 13.5
 9 -19 1 333.17 14.3
 9 -19 1 329.97 15.7
 9 -19 1 309.47 12.1
 -9 -19 -1 307.37 10.9
 9 -19 1 307.87 14.3
 9 19 1 290.97 13.8
 -9 19 -1 330.37 13.1
 -9 19 -1 308.17 12.2
 -9 19 -1 303.97 11.4
 -9 19 -1 236.98 11.7
 -9 19 -1 310.47 11.5
 -9 19 -1 305.27 12.8
 -9 19 -1 316.97 13.1
 9 19 1 284.57 11
 9 19 1 278.57 12.8
 11 -19 1 1.6 3.4
 11 -19 1 -0.6 2.6
 11 -19 1 5.6 3.8
 11 -19 1 3.5 4.6
 -11 -19 -1 1.9 1.9
 11 -19 1 1 4.2
 11 19 1 0.4 3.3
 -11 19 -1 -1.8 1.9
 -11 19 -1 -0.7 2.2
 -11 19 -1 -5 2.9
 -11 19 -1 -2.7 2.3
 11 19 1 -0.5 2.7
 -11 19 -1 1.1 3.1
 11 19 1 -0.1 1.7
 -13 -19 -1 1.7 2.1
 13 -19 1 1.7 3.7
 13 -19 1 -2.1 4.2
 13 -19 1 2.3 4.5
 13 -19 1 2.7 4.1
 13 -19 1 -1.5 2.8
 -13 19 -1 -0.1 2.3
 13 19 1 5 3.2
 13 19 1 -4.1 3.1
 -13 19 -1 1.4 2.5
 13 19 1 -0.9 2.1
 -13 19 -1 0.8 2.7
 -13 19 -1 1.3 2.8
 -13 19 -1 0.9 2.9
 15 -19 1 71.09 9.2
 -15 -19 -1 63.39 5.8
 15 -19 1 66.89 8.7
 15 -19 1 61.59 8.9
 15 -19 1 69.99 7.2
 15 -19 1 75.59 8.9
 -15 19 -1 72.49 7.1
 15 19 1 69.69 8.2
 -15 19 -1 72.59 6.7
 15 19 1 81.89 7.9
 -15 19 -1 79.79 7.2
 -15 19 -1 76.29 6.6
 -15 19 -1 67.99 6.4
 15 19 1 63.69 6
 17 -19 1 134.19 12
 17 -19 1 123.59 11
 17 -19 1 126.89 12.5
 -17 -19 -1 110.29 7.9
 17 -19 1 144.69 11.7
 17 -19 1 128.49 9.9
 -17 19 -1 113.19 8.6
 -17 19 -1 120.89 8.7
 -17 19 -1 125.59 9
 17 19 1 120.59 9.7
 -17 19 -1 126.99 8.4
 -17 19 -1 124.99 8.6
 17 19 1 107.89 8
 17 19 1 104.09 10.1
 19 -19 1 80.09 8.5
 19 -19 1 73.69 10.3
 19 -19 1 78.29 10.8
 -19 -19 -1 67.99 6.8
 19 -19 1 73.19 9.5
 19 -19 1 77.19 10.8
 -19 19 -1 86.59 8
 -19 19 -1 71.59 6.8
 19 19 1 68.79 8.3
 -19 19 -1 65.99 7.5
 -19 19 -1 82.79 8.1
 19 19 1 73.09 7.1
 19 19 1 77.49 9.1
 -19 19 -1 77.29 7.6
 21 -19 1 -2.2 4.8
 21 -19 1 5.9 6.3
 21 -19 1 6.9 7.4
 21 -19 1 -6.3 5.4
 21 -19 1 -2.6 6.8
 -21 -19 -1 -2.5 3.3
 21 19 1 -7 3.9
 -21 19 -1 0 3.6
 -21 19 -1 -0.3 4
 21 19 1 0.4 3.3
 -21 19 -1 6.5 4.3
 -21 19 -1 0.8 4.2
 21 19 1 2.1 4.5
 -21 19 -1 4.3 3.9
 23 -19 1 86.59 10
 -23 -19 -1 82.19 8.3
 23 -19 1 76.09 11.7
 23 -19 1 90.19 11.2
 23 -19 1 90.19 11
 23 -19 1 75.79 11.8
 -23 -19 -1 87.69 9.8
 -23 19 -1 83.09 8.1
 23 19 1 95.99 9
 -23 19 -1 86.29 8.7
 -23 19 -1 83.09 9
 -23 19 -1 90.19 8.8
 25 -19 1 15.7 7.4
 25 -19 1 5.7 7.8
 -25 -19 -1 3 5.4
 -25 -19 -1 5.5 4.4
 25 -19 1 -9.4 6.7
 25 -19 1 -2.4 7.9
 25 19 1 3.7 4.3
 -25 19 -1 2.3 4.2
 -25 19 -1 13.2 5.6
 -25 19 -1 1.3 4.8
 24 -20 -1 13.3 8
 -24 -20 1 9.3 5.4
 -24 -20 1 11.1 4.5
 24 -20 -1 13.9 7.7
 24 -20 -1 5.7 8.5
 24 -20 -1 3.6 8.4
 -24 20 1 3.8 5.4
 24 20 -1 14.6 4.8
 -24 20 1 2.4 4.8
 -24 20 1 5.7 5.1
 22 -20 -1 79.99 11.2
 22 -20 -1 88.39 12.7
 22 -20 -1 65.49 8.9
 22 -20 -1 74.49 10.3
 -22 -20 1 83.59 7.9
 -22 -20 1 80.49 9.3
 22 -20 -1 81.19 11.8
 -22 20 1 65.89 7.8
 -22 20 1 73.19 8.2
 -22 20 1 83.79 8.6
 22 20 -1 91.89 8.5
 -22 20 1 91.59 8
 -22 20 1 79.89 9
 20 -20 -1 98.79 12.2
 20 -20 -1 87.69 11.9
 20 -20 -1 97.09 9.9
 20 -20 -1 100.29 11.3
 -20 -20 1 121.89 8.6
 20 -20 -1 104.29 11.3
 -20 20 1 97.29 9.5
 -20 20 1 99.69 8.7
 -20 20 1 105.69 9
 20 20 -1 110.79 11.3
 -20 20 1 108.19 9.4
 20 20 -1 107.09 8.3
 20 20 -1 120.19 10.2
 -20 20 1 98.49 8
 18 -20 -1 155.88 12.2
 18 -20 -1 159.38 13.4
 18 -20 -1 175.08 11.6
 -18 -20 1 145.49 9
 18 -20 -1 169.18 12.7
 18 -20 -1 149.09 12.9
 -18 20 1 166.88 10.1
 -18 20 1 159.18 9.9
 -18 20 1 175.88 9.7
 18 20 -1 169.08 9.3
 -18 20 1 169.88 10.5
 18 20 -1 150.68 11.4
 18 20 -1 149.69 10.4
 -18 20 1 151.28 10.4
 -16 -20 1 347.27 13.8
 16 -20 -1 333.37 17.6
 16 -20 -1 340.27 17.7
 16 -20 -1 329.57 15.7
 16 -20 -1 359.76 19.6
 16 -20 -1 340.37 17
 -16 20 1 340.67 14.3
 -16 20 1 359.26 15.7
 -16 20 1 348.27 15
 16 20 -1 339.37 15.8
 -16 20 1 344.17 15.3
 -16 20 1 368.86 14.7
 16 20 -1 358.96 14
 16 20 -1 361.46 17
 14 -20 -1 445.66 18.3
 14 -20 -1 450.75 21.8
 14 -20 -1 463.35 20.3
 14 -20 -1 488.95 19.8
 14 -20 -1 481.85 20.8
 -14 -20 1 480.95 16.4
 -14 20 1 483.25 17.4
 14 20 -1 472.25 16.6
 -14 20 1 480.15 18
 14 20 -1 465.55 19
 14 20 -1 455.65 19.6
 -14 20 1 490.45 18.6
 -14 20 1 461.55 18.2
 -14 20 1 480.15 17.5
 12 -20 -1 320.07 13.9
 -12 -20 1 327.07 11.8
 12 -20 -1 326.47 17.2
 12 -20 -1 325.07 16.1
 12 -20 -1 326.87 15.5
 12 -20 -1 339.67 15
 -12 20 1 330.37 13.9
 -12 20 1 318.27 13.8
 -12 20 1 322.67 13.1
 -12 20 1 338.77 13
 12 20 -1 285.67 14.7
 12 20 -1 319.97 12.1
 -12 20 1 336.87 14.5
 12 20 -1 331.67 14.8
 10 -20 -1 83.99 8.1
 10 -20 -1 76.59 6.5
 -10 -20 1 80.29 4.9
 10 -20 -1 76.39 8.2
 10 -20 -1 93.69 7.4
 10 -20 -1 67.59 8.5
 -10 20 1 78.49 7.1
 10 20 -1 81.89 5.1
 -10 20 1 87.39 6
 -10 20 1 89.69 6.9
 -10 20 1 82.49 6
 10 20 -1 77.29 7.4
 10 20 -1 81.39 6.8
 -10 20 1 72.49 6.1
 -10 20 1 87.99 7
 -10 20 1 83.29 5.8
 8 -20 -1 17.9 3.4
 8 -20 -1 22.5 5.1
 8 -20 -1 22.4 5.6
 8 -20 -1 16.9 4
 8 -20 -1 24.4 4.8
 -8 -20 1 14.9 2.2
 -8 20 1 19.7 3.1
 -8 20 1 14.3 3.6
 -8 20 1 19.4 3.4
 -8 20 1 14.3 4
 -8 20 1 19 3.5
 -8 20 1 23.6 3.7
 -8 20 1 21.7 4.4
 8 20 -1 13.1 3.6
 8 20 -1 20.9 2.6
 8 20 -1 21.9 4.7
 6 -20 -1 19.4 5.1
 -6 -20 1 22.5 2.2
 6 -20 -1 23.1 3.9
 -6 -20 1 22.7 3.7
 -6 -20 1 22.2 4.2
 6 -20 -1 22.6 3.5
 6 -20 -1 32.9 4.7
 6 -20 -1 26.9 5.2
 6 20 -1 24 4.5
 -6 20 1 24.2 3.8
 -6 20 1 28.6 4.1
 -6 20 1 22.8 3.6
 6 20 -1 19.5 3.6
 6 20 -1 21.7 4.1
 -6 20 1 28 3.1
 6 20 -1 23.5 2.5
 -6 20 1 19.6 4.2
 -6 20 1 23.8 4
 6 20 -1 15.2 4.1
 -4 -20 1 5 1.3
 4 -20 -1 -1.8 2.7
 4 -20 -1 4 3.1
 -4 -20 1 4.9 1.9
 -4 -20 1 6 2.8
 -4 -20 1 3.5 3.3
 4 -20 -1 6.6 2.5
 4 -20 -1 3 2
 4 -20 -1 4.3 3.9
 4 20 -1 3 1.1
 -4 20 1 0.8 2.5
 4 20 -1 5.1 1.4
 4 20 -1 4.5 2.8
 -4 20 1 7 3.1
 -4 20 1 -1.3 2.3
 4 20 -1 3.2 2.9
 4 20 -1 6 2.9
 4 20 -1 10.9 3.4
 -4 20 1 5.1 1.8
 -4 20 1 4.7 3.1
 -4 20 1 2.3 2.4
 -4 20 1 2.9 2.4
 2 -20 -1 46.5 6.2
 -2 -20 1 50.29 4
 -2 -20 1 48.5 4
 2 -20 -1 43.2 5.5
 -2 -20 1 51.99 6.2
 -2 -20 1 56.59 5.7
 2 -20 -1 49.2 4
 2 -20 -1 51.09 4.4
 -2 -20 1 54.59 3.1
 2 20 -1 46.7 2.9
 -2 20 1 46.3 5.4
 -2 20 1 39.5 4.8
 -2 20 1 40.7 4.7
 -2 20 1 42.6 5.1
 2 20 -1 49.99 2.8
 -2 20 1 53.59 4.8
 2 20 -1 46.2 5
 -2 20 1 50.49 5.8
 2 20 -1 50.79 5.5
 2 20 -1 55.79 5.4
 -2 20 1 46.1 3.5
 0 -20 -1 -2 3.4
 0 -20 -1 2.4 1.6
 0 -20 1 3.7 2.9
 0 -20 1 2.5 2.3
 0 -20 1 1.1 1.3
 0 -20 1 1.6 2.2
 0 -20 1 1.4 3.5
 0 -20 -1 1.1 2.9
 0 20 1 1.7 2.9
 0 20 -1 7.5 3.1
 0 20 -1 3.5 1.2
 0 20 -1 4.2 1.3
 0 20 -1 -1 2.1
 0 20 1 0.8 2.9
 0 20 1 1.9 1.4
 0 20 -1 2.7 2.5
 0 20 1 2.2 2.4
 0 20 -1 0 2.7
 0 20 1 0.9 2.5
 0 20 -1 1.4 2.8
 0 20 -1 -0.3 2
 -2 -20 -1 173.38 6.9
 2 -20 1 184.48 7
 2 -20 1 179.08 8.1
 2 -20 1 184.48 9.8
 -2 -20 -1 181.98 9.2
 2 -20 1 165.08 10.2
 2 -20 1 186.08 8.4
 -2 -20 -1 163.98 9.7
 2 20 1 170.88 9.3
 -2 20 -1 179.58 9.1
 -2 20 -1 180.28 6.7
 2 20 1 162.48 9.3
 -2 20 -1 185.68 8.5
 2 20 1 168.18 9
 -2 20 -1 177.98 8.5
 -2 20 -1 189.68 9.5
 -2 20 -1 179.98 9
 -2 20 -1 167.88 8.2
 2 20 1 166.78 8.9
 2 20 1 176.78 6.9
 4 -20 1 83.59 7.8
 4 -20 1 74.39 5.7
 -4 -20 -1 71.39 6.3
 -4 -20 -1 67.49 4.2
 4 -20 1 81.39 6.4
 4 -20 1 86.79 6.8
 4 -20 1 73.99 4.8
 -4 -20 -1 67.99 5.9
 -4 20 -1 68.89 5.3
 -4 20 -1 58.69 6
 4 20 1 75.39 6.8
 4 20 1 69.69 5.7
 -4 20 -1 75.79 6.3
 4 20 1 68.99 6.2
 -4 20 -1 70.59 4.2
 4 20 1 75.89 4.3
 4 20 1 64.09 6.3
 -4 20 -1 69.79 5.3
 -4 20 -1 78.89 5.8
 -6 -20 -1 338.47 13.5
 6 -20 1 325.87 12.1
 -6 -20 -1 352.56 11.4
 6 -20 1 347.97 14.1
 6 -20 1 358.26 15.3
 6 -20 1 337.77 13.5
 -6 -20 -1 338.07 12.7
 6 -20 1 289.27 15.2
 -6 20 -1 346.17 13.2
 6 20 1 345.87 14.2
 -6 20 -1 353.56 14
 -6 20 -1 314.17 12.6
 6 20 1 350.66 14.6
 -6 20 -1 332.17 13.6
 -6 20 -1 335.47 12.8
 6 20 1 334.87 13.5
 -6 20 -1 318.37 11.6
 6 20 1 332.67 11.4
 6 20 1 345.67 14.8
 8 -20 1 153.98 10.4
 8 -20 1 163.28 11.4
 8 -20 1 179.38 8.6
 -8 -20 -1 182.38 7.5
 8 -20 1 182.98 9.9
 8 -20 1 183.68 10.5
 -8 20 -1 168.48 7.7
 -8 20 -1 175.48 8.7
 8 20 1 173.48 7.6
 8 20 1 170.98 10.5
 -8 20 -1 180.58 9.2
 -8 20 -1 173.88 8.1
 8 20 1 187.68 10.1
 -8 20 -1 163.58 9.2
 -8 20 -1 171.58 9.4
 -8 20 -1 161.58 8
 10 -20 1 136.59 10.6
 10 -20 1 114.19 9.1
 -10 -20 -1 129.89 6.6
 10 -20 1 126.69 9.2
 10 -20 1 121.39 7.7
 10 -20 1 123.19 8.8
 10 20 1 119.29 6.6
 -10 20 -1 120.69 7.8
 10 20 1 125.49 9.2
 -10 20 -1 119.79 6.8
 -10 20 -1 122.39 7.8
 -10 20 -1 115.59 8.1
 10 20 1 123.69 8.7
 -10 20 -1 131.19 7.8
 -12 -20 -1 7.1 2.5
 12 -20 1 8.4 4.9
 12 -20 1 4.4 4.3
 12 -20 1 0.3 3
 12 -20 1 6.8 4.7
 12 -20 1 9.1 4.9
 12 20 1 5.2 3.8
 -12 20 -1 3.6 3
 -12 20 -1 5.2 3.4
 12 20 1 7.9 4
 -12 20 -1 2.9 2.8
 -12 20 -1 1.7 3.3
 12 20 1 6.9 2.5
 -12 20 -1 3.5 2.5
 14 -20 1 43.7 7.4
 14 -20 1 39.3 6.8
 -14 -20 -1 37.4 4.5
 14 -20 1 36.4 7.4
 14 -20 1 30.8 7.1
 14 -20 1 40.8 5.6
 14 20 1 46.6 7.2
 14 20 1 41.9 4.8
 -14 20 -1 38.8 5.7
 -14 20 -1 39 5.5
 -14 20 -1 43.8 5.5
 -14 20 -1 32.5 5.1
 -14 20 -1 45.1 5.2
 14 20 1 37.3 6.1
 16 -20 1 10 5.3
 16 -20 1 3.1 4.7
 16 -20 1 6.8 5.7
 -16 -20 -1 4 3
 16 -20 1 5 5.5
 16 -20 1 6.1 4
 16 20 1 5.8 4.2
 -16 20 -1 8 3.8
 -16 20 -1 10.3 4.2
 -16 20 -1 5.2 3.3
 16 20 1 9.8 5.3
 -16 20 -1 9.8 4.2
 -16 20 -1 12.9 3.9
 16 20 1 7.1 3.1
 -18 -20 -1 128.59 8.9
 18 -20 1 118.69 13.1
 18 -20 1 137.09 12.6
 18 -20 1 137.49 12.3
 18 -20 1 146.79 12.5
 18 -20 1 145.29 10.9
 18 20 1 137.29 9.1
 18 20 1 126.49 10
 -18 20 -1 122.59 9.3
 -18 20 -1 138.79 9.8
 -18 20 -1 141.39 9.9
 18 20 1 148.49 11.8
 -18 20 -1 146.39 9.3
 -18 20 -1 154.08 9.8
 20 -20 1 144.89 13.9
 20 -20 1 160.78 13.2
 -20 -20 -1 148.99 10.2
 20 -20 1 176.48 13
 20 -20 1 161.38 14.6
 20 -20 1 154.88 15.1
 20 20 1 158.38 12.5
 -20 20 -1 183.48 11.3
 -20 20 -1 186.58 11.3
 20 20 1 172.68 11.7
 -20 20 -1 172.58 11.1
 -20 20 -1 177.88 11.3
 20 20 1 150.38 10.4
 -20 20 -1 167.08 10.3
 22 -20 1 109.39 13.3
 22 -20 1 100.99 11.8
 22 -20 1 135.59 12.1
 22 -20 1 108.69 12.5
 22 -20 1 103.99 13
 -22 -20 -1 105.89 9.6
 -22 20 -1 131.09 10.3
 -22 20 -1 140.29 10.6
 22 20 1 131.09 12
 22 20 1 118.99 10.6
 -22 20 -1 124.89 10.1
 22 20 1 121.89 9.6
 -22 20 -1 106.19 10.2
 -22 20 -1 120.49 9.2
 -24 -20 -1 142.69 11
 24 -20 1 124.59 15.3
 -24 -20 -1 132.39 11.5
 24 -20 1 107.99 13.1
 24 -20 1 120.79 14.2
 24 -20 1 137.09 13.9
 -24 20 -1 145.49 10.7
 -24 20 -1 124.79 10.6
 24 20 1 130.29 10.7
 -24 20 -1 163.98 11.7
 -24 20 -1 144.59 11.2
 25 -21 -1 145.49 15.4
 25 -21 -1 174.58 15.6
 25 -21 -1 149.09 16.1
 -25 21 1 189.78 13
 23 -21 -1 104.49 12.9
 -23 -21 1 119.09 11.5
 23 -21 -1 88.39 10.3
 23 -21 -1 106.39 12.9
 23 -21 -1 110.29 13.8
 -23 -21 1 114.29 9.6
 23 -21 -1 110.79 13.4
 -23 21 1 110.79 10.5
 -23 21 1 125.79 10.7
 23 21 -1 108.19 9.6
 -23 21 1 116.49 9.9
 -23 21 1 106.89 9
 21 -21 -1 8.2 6.8
 21 -21 -1 18.9 8.5
 21 -21 -1 16.6 6.1
 21 -21 -1 19.4 7.2
 21 -21 -1 9.9 8.5
 -21 -21 1 8.4 4.2
 -21 21 1 16.2 4.7
 21 21 -1 12.8 5.7
 -21 21 1 17.5 5.7
 21 21 -1 6.2 5.2
 21 21 -1 14.1 4.5
 -21 21 1 17.1 5.4
 -21 21 1 13.6 4.6
 -21 21 1 14.6 4.9
 -19 -21 1 184.28 10.3
 19 -21 -1 188.58 13.9
 19 -21 -1 175.78 14.7
 19 -21 -1 194.68 14.8
 19 -21 -1 196.38 13.2
 19 -21 -1 178.58 13.7
 -19 21 1 183.08 11.7
 -19 21 1 202.38 10.9
 -19 21 1 201.28 12
 19 21 -1 182.78 13.3
 -19 21 1 187.48 11.6
 -19 21 1 178.58 11.1
 19 21 -1 196.18 12.4
 19 21 -1 191.58 10.8
 17 -21 -1 7.7 6.8
 17 -21 -1 5 5.6
 -17 -21 1 -0.8 2.8
 17 -21 -1 11.1 6.3
 17 -21 -1 3.3 6
 17 -21 -1 4 4.1
 -17 21 1 5.8 4.3
 -17 21 1 11.1 4.2
 -17 21 1 5.6 4.2
 17 21 -1 5.8 4.5
 -17 21 1 10.1 3.6
 17 21 -1 9.5 3.2
 17 21 -1 8.4 4.4
 -17 21 1 1.7 3.1
 15 -21 -1 8.8 5.3
 15 -21 -1 9 6.7
 15 -21 -1 11.7 4.1
 15 -21 -1 14.6 5.7
 15 -21 -1 6.8 5.6
 -15 21 1 13.5 4.4
 15 21 -1 13.2 3.3
 -15 21 1 18 3.9
 -15 21 1 11.4 4.3
 -15 21 1 13.1 4
 -15 21 1 12.3 3.7
 15 21 -1 20.7 5.4
 15 21 -1 19.5 4.7
 13 -21 -1 83.99 9.5
 -13 -21 1 69.49 5.5
 13 -21 -1 66.29 9.3
 13 -21 -1 73.19 8.7
 13 -21 -1 76.29 7.9
 13 -21 -1 79.09 7.2
 13 21 -1 71.39 5.5
 13 21 -1 69.69 7.3
 -13 21 1 80.19 7.3
 -13 21 1 78.99 7.1
 -13 21 1 68.09 6.1
 -13 21 1 60.39 5.9
 -13 21 1 71.99 7.4
 13 21 -1 71.09 8.1
 11 -21 -1 152.78 10.4
 11 -21 -1 153.18 11.9
 11 -21 -1 162.38 11.4
 11 -21 -1 141.29 9
 -11 -21 1 160.78 7.2
 11 -21 -1 141.09 9.9
 -11 21 1 160.68 9.5
 -11 21 1 141.49 9.3
 -11 21 1 142.89 8.2
 11 21 -1 148.29 9.4
 11 21 -1 148.89 10.1
 -11 21 1 148.99 8.8
 11 21 -1 154.98 7.3
 -11 21 1 159.18 8.2
 9 -21 -1 202.78 10
 -9 -21 1 207.28 8
 9 -21 -1 219.48 11.4
 9 -21 -1 213.38 13.5
 9 -21 -1 212.58 12
 9 -21 -1 206.98 10.5
 -9 21 1 206.78 9.1
 9 21 -1 196.88 8.1
 -9 21 1 195.78 9.9
 -9 21 1 202.28 9.5
 9 21 -1 212.98 10.7
 -9 21 1 209.48 10.8
 9 21 -1 212.28 11.5
 -9 21 1 197.78 10.6
 -9 21 1 194.08 10.1
 -9 21 1 194.48 9.5
 7 -21 -1 42.5 6.5
 -7 -21 1 49.4 3.5
 7 -21 -1 51.89 5.4
 7 -21 -1 44.6 4.7
 7 -21 -1 46.5 7.2
 7 21 -1 46.3 6.6
 -7 21 1 44.4 5.1
 7 21 -1 48 3.5
 7 21 -1 46.5 5.7
 -7 21 1 45.4 5
 -7 21 1 41 5.1
 7 21 -1 59.39 6.5
 -7 21 1 45.7 5.1
 -7 21 1 46.2 5.6
 -7 21 1 48.7 4.3
 7 21 -1 54.89 5.7
 -5 -21 1 104.99 7
 5 -21 -1 135.79 9.7
 5 -21 -1 121.09 8.5
 5 -21 -1 124.79 6.6
 -5 -21 1 121.89 7.8
 5 -21 -1 97.59 8.3
 -5 -21 1 112.69 4.9
 5 -21 -1 115.59 7
 5 21 -1 118.29 5
 5 21 -1 112.79 8.1
 -5 21 1 114.19 7.1
 -5 21 1 118.29 7.2
 -5 21 1 126.09 6.1
 5 21 -1 114.69 7.2
 5 21 -1 115.79 7.7
 -5 21 1 120.49 7.5
 -5 21 1 117.79 7.4
 -5 21 1 112.89 7.9
 5 21 -1 102.39 7.9
 -5 21 1 118.79 7
 -3 -21 1 443.36 13.7
 -3 -21 1 459.45 17
 3 -21 -1 482.35 15.3
 3 -21 -1 508.45 19.6
 3 -21 -1 451.05 18
 -3 -21 1 502.05 18
 3 21 -1 447.76 16.6
 -3 21 1 468.95 16.5
 -3 21 1 463.15 16.7
 -3 21 1 454.15 14.8
 -3 21 1 474.95 17.6
 3 21 -1 446.36 13.8
 -3 21 1 448.56 16.9
 -3 21 1 455.35 17.1
 3 21 -1 442.26 17.5
 -3 21 1 455.25 17.1
 3 21 -1 455.95 17
 3 21 -1 470.65 17.7
 1 -21 -1 1275.27 39.6
 1 -21 -1 1250.27 35.4
 -1 -21 1 1235.78 34.4
 -1 -21 1 1325.67 39.4
 -1 -21 1 1197.68 38.1
 1 -21 -1 1250.57 38.6
 -1 -21 1 1246.88 35.8
 -1 21 1 1275.97 37.6
 -1 21 1 1250.77 35.1
 -1 21 1 1268.47 38.5
 1 21 -1 1206.48 37.3
 1 21 -1 1295.27 38.4
 1 21 -1 1218.48 34.4
 1 21 -1 1254.27 37.5
 -1 21 1 1294.97 38.5
 -1 21 1 1265.97 38.3
 1 21 -1 1279.77 38.3
 -1 -21 -1 649.34 21.6
 1 -21 1 568.04 22.2
 1 -21 1 611.34 19.5
 1 -21 1 605.24 21.7
 1 -21 1 583.44 19.5
 -1 -21 -1 627.54 18.6
 1 -21 1 606.84 18.1
 -1 -21 -1 658.13 22.7
 1 21 1 634.24 21.2
 -1 21 -1 605.74 20.4
 -1 21 -1 598.24 21
 -1 21 -1 604.84 20.3
 -1 21 -1 591.94 17.9
 -1 21 -1 599.34 20.5
 1 21 1 622.94 20.9
 -1 21 -1 611.94 20.8
 -1 21 -1 625.14 21.5
 1 21 1 611.44 18.4
 1 21 1 636.04 22
 1 21 1 618.84 21.6
 3 -21 1 129.69 9.8
 -3 -21 -1 135.59 8.6
 3 -21 1 104.29 7
 3 -21 1 107.09 6.7
 -3 -21 -1 117.89 7.6
 -3 -21 -1 127.09 5.8
 3 -21 1 123.29 8.6
 3 -21 1 100.19 5.7
 -3 21 -1 111.89 7
 -3 21 -1 129.09 8.2
 3 21 1 126.69 8
 -3 21 -1 108.59 7.2
 3 21 1 123.39 5.6
 3 21 1 122.29 7.5
 -3 21 -1 116.99 6.8
 3 21 1 129.09 8.4
 -3 21 -1 116.39 7.3
 3 21 1 122.39 8.1
 -3 21 -1 114.29 5.4
 -3 21 -1 116.99 7
 5 -21 1 151.28 10.3
 -5 -21 -1 122.49 8
 5 -21 1 140.29 7.8
 5 -21 1 131.59 9
 -5 -21 -1 124.99 6
 5 -21 1 143.89 6.9
 5 -21 1 137.09 8.2
 -5 -21 -1 126.89 7.6
 -5 21 -1 130.39 7.9
 5 21 1 114.69 5.8
 5 21 1 113.09 7.9
 -5 21 -1 137.99 7.6
 -5 21 -1 135.19 7.7
 5 21 1 115.89 8.5
 5 21 1 114.19 8.3
 -5 21 -1 136.39 8.4
 -5 21 -1 136.69 6.3
 5 21 1 114.69 7.5
 -5 21 -1 135.09 7.7
 7 -21 1 428.36 18.6
 -7 -21 -1 430.66 14.5
 7 -21 1 460.05 19.8
 7 -21 1 464.55 17.7
 7 -21 1 481.65 17.3
 7 -21 1 453.35 15.8
 -7 21 -1 474.55 16.2
 -7 21 -1 471.15 17
 -7 21 -1 458.75 16.5
 7 21 1 439.66 17.6
 7 21 1 430.26 14.8
 -7 21 -1 452.65 17.2
 -7 21 -1 463.75 16.2
 7 21 1 448.26 17.1
 -7 21 -1 462.75 15.1
 7 21 1 443.36 17.9
 7 21 1 447.26 18.4
 9 -21 1 1.1 2.5
 9 -21 1 0.7 3.5
 9 -21 1 0.9 3.5
 9 -21 1 -0.4 3.9
 9 -21 1 6.9 4.8
 -9 -21 -1 0.6 1.8
 -9 21 -1 -0.2 2.9
 -9 21 -1 -0.5 2.2
 9 21 1 3.3 3.6
 9 21 1 -0.4 1.8
 -9 21 -1 -2.1 3
 -9 21 -1 -1.2 2.7
 9 21 1 4.5 3.3
 -9 21 -1 -0.6 1.9
 11 -21 1 38 6.9
 -11 -21 -1 32.9 3.9
 11 -21 1 27.9 5.6
 11 -21 1 27 4.5
 11 -21 1 27.2 6.9
 11 -21 1 30.3 6
 11 21 1 17.2 4.5
 -11 21 -1 27 4.9
 -11 21 -1 30 4
 -11 21 -1 35.1 4.9
 -11 21 -1 32.3 5.2
 11 21 1 31.5 5.8
 11 21 1 32.8 3.8
 -11 21 -1 36.9 5.2
 13 -21 1 72.59 8.6
 13 -21 1 64.89 6.6
 13 -21 1 68.49 8
 -13 -21 -1 61.29 5.6
 13 -21 1 73.59 9.6
 13 -21 1 85.49 9.2
 13 21 1 67.29 8
 -13 21 -1 67.99 6.9
 -13 21 -1 59.69 6.5
 -13 21 -1 71.79 6.3
 -13 21 -1 67.69 6.2
 -13 21 -1 60.19 6.8
 13 21 1 63.69 5.7
 13 21 1 63.69 7.1
 15 -21 1 15.5 5.6
 15 -21 1 23.8 7.8
 15 -21 1 24.8 5.1
 15 -21 1 23.4 6.5
 15 -21 1 22.9 7
 -15 -21 -1 16.6 3.7
 -15 21 -1 16 4.3
 15 21 1 14.8 3.6
 -15 21 -1 15.2 4.7
 -15 21 -1 24.2 4.7
 15 21 1 22.2 5.4
 -15 21 -1 24 5.2
 -15 21 -1 22.6 4.3
 15 21 1 17.3 5.4
 17 -21 1 1.4 4
 17 -21 1 7 5.8
 -17 -21 -1 0.1 3
 17 -21 1 3.4 4.9
 17 -21 1 -9.3 5.7
 17 -21 1 1.5 5.9
 -17 21 -1 4.9 3.4
 -17 21 -1 -1.7 3.5
 -17 21 -1 3.1 4.1
 17 21 1 1.4 5.1
 17 21 1 5.5 3.3
 17 21 1 5.5 4.5
 -17 21 -1 4.4 3.6
 -17 21 -1 -1 2.8
 19 -21 1 98.19 11.5
 -19 -21 -1 98.19 8.4
 19 -21 1 89.49 11.3
 19 -21 1 120.29 11.7
 19 -21 1 78.19 11.7
 19 -21 1 85.99 9.4
 -19 21 -1 99.89 8.2
 -19 21 -1 103.19 8.9
 -19 21 -1 98.19 9.2
 19 21 1 93.59 8.1
 -19 21 -1 83.19 8.6
 -19 21 -1 108.59 9.3
 19 21 1 72.69 8.4
 19 21 1 96.19 10.4
 21 -21 1 15.7 7.1
 -21 -21 -1 16.9 4.8
 21 -21 1 15.4 8.6
 21 -21 1 11 6.3
 21 -21 1 10.3 5.8
 21 -21 1 28.2 8.8
 -21 21 -1 18.3 5.4
 -21 21 -1 16.2 5
 21 21 1 25.5 6.7
 21 21 1 22.7 5.9
 -21 21 -1 15.1 4.7
 -21 21 -1 19.2 5.6
 21 21 1 19.2 4.9
 -21 21 -1 12.7 5.1
 23 -21 1 9.4 7.8
 23 -21 1 20.9 8.4
 23 -21 1 17.9 6.6
 23 -21 1 25.1 7.6
 -23 -21 -1 26 5.7
 23 -21 1 27.7 8.6
 23 21 1 28.6 7
 -23 21 -1 29.2 6.4
 23 21 1 18.2 5.2
 -23 21 -1 16 5.6
 -23 21 -1 29.5 8
 -23 21 -1 13.3 5.2
 -23 21 -1 26.2 6.3
 23 21 1 26.1 6.4
 24 -22 -1 9.3 8.4
 24 -22 -1 8.9 7.6
 -24 -22 1 8.7 4.8
 24 -22 -1 15.4 7.9
 24 -22 -1 10.4 9.1
 -24 22 1 13.5 5.4
 -24 22 1 12.3 5.4
 -22 -22 1 14.6 5.9
 -22 -22 1 27.2 5.4
 22 -22 -1 16.3 6.2
 22 -22 -1 8.3 7.1
 22 -22 -1 18.8 7.5
 22 -22 -1 25.8 7.5
 22 -22 -1 21.5 9.1
 -22 22 1 18.2 5
 -22 22 1 22.8 5.8
 -22 22 1 22.6 5.9
 -22 22 1 21.8 6.2
 -22 22 1 21.2 5.5
 22 22 -1 25.9 5.4
 20 -22 -1 173.18 16.2
 20 -22 -1 185.58 15.1
 20 -22 -1 166.68 13
 -20 -22 1 166.88 10.4
 20 -22 -1 168.28 13.7
 20 -22 -1 151.98 14.8
 -20 22 1 170.98 11.1
 20 22 -1 168.08 12.7
 20 22 -1 155.08 12.1
 20 22 -1 159.58 10.3
 -20 22 1 160.48 11.3
 -20 22 1 190.58 12.1
 -20 22 1 185.88 10.8
 -20 22 1 190.08 11.4
 18 -22 -1 289.07 15.5
 18 -22 -1 283.47 18.3
 18 -22 -1 332.17 17.1
 18 -22 -1 293.47 17.3
 18 -22 -1 291.07 17.8
 -18 -22 1 287.17 13
 -18 22 1 270.77 13.4
 -18 22 1 275.07 14
 18 22 -1 279.47 15.8
 -18 22 1 282.47 14.9
 -18 22 1 285.07 14.2
 18 22 -1 274.57 15.1
 -18 22 1 301.77 14.1
 18 22 -1 297.47 13.1
 -16 -22 1 79.59 6.7
 16 -22 -1 79.79 9.8
 16 -22 -1 81.69 9.3
 16 -22 -1 95.39 8.7
 16 -22 -1 71.59 10.4
 16 -22 -1 97.89 11.3
 -16 22 1 94.09 8.2
 16 22 -1 79.29 9.1
 -16 22 1 90.59 8.7
 -16 22 1 82.09 7.4
 16 22 -1 80.69 8.6
 -16 22 1 82.29 7.4
 16 22 -1 87.19 6.8
 -16 22 1 71.19 7.8
 -14 -22 1 107.19 7.1
 14 -22 -1 124.99 9.3
 14 -22 -1 105.89 11.3
 14 -22 -1 130.79 12
 14 -22 -1 120.69 10
 14 -22 -1 127.09 10.9
 -14 22 1 119.19 8.1
 -14 22 1 125.09 9
 -14 22 1 110.09 9.2
 14 22 -1 107.29 9.2
 14 22 -1 126.09 10.1
 14 22 -1 107.59 7
 -14 22 1 110.09 8.3
 -14 22 1 117.79 8
 12 -22 -1 287.77 15.5
 12 -22 -1 249.58 15.8
 12 -22 -1 251.27 13.4
 -12 -22 1 265.17 10.5
 12 -22 -1 253.97 12.5
 12 -22 -1 271.77 14.3
 12 22 -1 258.57 14
 -12 22 1 262.57 11.5
 -12 22 1 262.97 13
 12 22 -1 257.47 10.7
 -12 22 1 266.77 12.1
 -12 22 1 263.67 12.7
 12 22 -1 267.27 13.2
 -12 22 1 278.57 13.2
 10 -22 -1 223.08 13.1
 10 -22 -1 204.68 14
 10 -22 -1 239.78 11.1
 -10 -22 1 221.18 8.9
 10 -22 -1 220.88 12
 10 -22 -1 218.48 11.6
 10 22 -1 216.08 9.1
 -10 22 1 240.68 11.4
 -10 22 1 238.38 12
 -10 22 1 240.78 11.9
 -10 22 1 241.38 10.2
 10 22 -1 198.58 12.1
 -10 22 1 241.48 11.1
 10 22 -1 230.48 11.9
 -10 22 1 205.18 11
 -8 -22 1 46.8 3.7
 8 -22 -1 57.89 7.3
 8 -22 -1 49.5 7.6
 8 -22 -1 43.7 6.1
 8 -22 -1 58.19 6.1
 8 -22 -1 44.7 4.9
 -8 22 1 45.8 5.4
 8 22 -1 51.29 3.9
 8 22 -1 50.69 6.3
 -8 22 1 48.3 5.6
 -8 22 1 51.19 5.3
 -8 22 1 36.8 4.7
 8 22 -1 48.7 6.5
 -8 22 1 50.29 4.7
 -8 22 1 54.79 6.4
 -6 -22 1 -1.7 2.5
 6 -22 -1 2.1 3.7
 6 -22 -1 1.1 2.2
 6 -22 -1 -1.7 3.2
 6 -22 -1 1.4 4.2
 -6 -22 1 -0.4 1.4
 -6 -22 1 4.3 3.9
 -6 22 1 -3.2 3
 6 22 -1 2.3 1.5
 -6 22 1 2.3 1.8
 6 22 -1 -1.5 2.8
 -6 22 1 2.2 2.4
 -6 22 1 1 2.6
 6 22 -1 0 2.5
 6 22 -1 -6.4 2.8
 -6 22 1 0.5 2.5
 6 22 -1 -1.3 2.2
 -6 22 1 0.4 2.4
 -6 22 1 -6.8 2.7
 4 -22 -1 0.6 3.2
 -4 -22 1 -3.1 2.8
 -4 -22 1 -0.6 1.3
 4 -22 -1 -0.2 3.9
 -4 -22 1 3.1 2.8
 4 -22 -1 0.2 2.1
 -4 22 1 0.8 3.1
 -4 22 1 0.8 2.4
 -4 22 1 -0.3 2.6
 -4 22 1 -1.4 1.5
 4 22 -1 -1.3 2.9
 4 22 -1 0.6 2.7
 4 22 -1 -2.3 2.6
 -4 22 1 0.6 2.5
 -4 22 1 -2.4 2.5
 4 22 -1 1.7 1.3
 4 22 -1 -3.1 2.5
 -4 22 1 -1.6 2.5
 2 -22 -1 2.4 2.1
 2 -22 -1 4.4 4
 -2 -22 1 4 3.2
 2 -22 -1 4.1 3.4
 -2 -22 1 8.6 4.2
 -2 -22 1 6.9 1.8
 2 22 -1 5 1.5
 2 22 -1 5.1 2.9
 -2 22 1 8.4 3.1
 2 22 -1 4.4 3.7
 2 22 -1 5.5 3.5
 -2 22 1 2.7 1.8
 -2 22 1 3.4 3.1
 -2 22 1 2.5 2.9
 2 22 -1 5.7 3
 -2 22 1 8.7 3.5
 0 -22 1 0 3.5
 0 -22 -1 1.8 1.9
 0 -22 -1 1.1 4.1
 0 -22 1 4 3.1
 0 -22 1 1.5 1.7
 0 -22 -1 -2.7 3.1
 0 22 -1 2.1 1.4
 0 22 1 0 2.6
 0 22 -1 0.8 2.5
 0 22 1 -0.7 2.4
 0 22 -1 5.6 3.3
 0 22 -1 2.4 3.1
 0 22 1 2.9 3.4
 0 22 -1 -4.9 2.4
 0 22 -1 -0.6 2.6
 0 22 1 5.9 1.7
 0 22 -1 4.2 2.5
 2 -22 1 27.3 5.7
 2 -22 1 24.9 3.9
 2 -22 1 32.7 5.3
 2 -22 1 30.8 3.2
 -2 -22 -1 29.2 5.7
 -2 -22 -1 29.3 3.2
 -2 -22 -1 29 4.9
 -2 22 -1 32.9 4.5
 2 22 1 31.3 3.2
 2 22 1 27.1 4.6
 -2 22 -1 28.7 2.9
 -2 22 -1 29.8 4.5
 2 22 1 31.8 4.8
 -2 22 -1 24.6 4.3
 2 22 1 35.5 5.3
 2 22 1 38.7 5.9
 -2 22 -1 31.4 4.4
 -2 22 -1 28.3 4.7
 -2 22 -1 32.6 4.9
 4 -22 1 99.99 7.3
 4 -22 1 103.39 6.9
 -4 -22 -1 89.39 7.5
 4 -22 1 103.99 8.9
 4 -22 1 83.59 7.6
 -4 -22 -1 91.19 5.1
 -4 -22 -1 103.19 7.3
 4 -22 1 96.99 5.7
 4 22 1 90.39 6.7
 -4 22 -1 81.49 6.2
 4 22 1 85.39 4.9
 -4 22 -1 90.09 6
 -4 22 -1 89.69 6.7
 -4 22 -1 85.99 7.2
 4 22 1 100.49 8.2
 4 22 1 92.29 7.3
 -4 22 -1 82.59 6.5
 4 22 1 95.69 7.5
 -4 22 -1 101.79 7.6
 -4 22 -1 89.39 5
 6 -22 1 48.8 6.9
 -6 -22 -1 54.59 4.2
 6 -22 1 53.79 4.8
 6 -22 1 58.49 7.9
 6 -22 1 53.59 6.3
 6 -22 1 65.79 6.5
 -6 22 -1 52.29 5.3
 -6 22 -1 58.19 6.6
 6 22 1 61.69 7
 6 22 1 59.69 6.1
 -6 22 -1 40.3 5.2
 -6 22 -1 55.99 5.7
 6 22 1 64.39 6.8
 6 22 1 64.49 4.4
 -6 22 -1 48.7 4.3
 -6 22 -1 52.39 5.5
 6 22 1 50.59 6.5
 8 -22 1 120.09 10.3
 8 -22 1 107.59 7.1
 8 -22 1 123.09 8.8
 8 -22 1 119.19 9.1
 -8 -22 -1 115.09 6.2
 8 -22 1 103.99 9
 8 22 1 119.39 6.3
 -8 22 -1 128.79 8.4
 -8 22 -1 114.99 8.4
 -8 22 -1 126.19 7.8
 8 22 1 114.99 8.9
 -8 22 -1 110.89 6.5
 -8 22 -1 118.19 7.9
 8 22 1 116.19 8.5
 -10 -22 -1 267.47 10.6
 10 -22 1 248.68 11.7
 10 -22 1 267.27 14.1
 10 -22 1 266.37 14.6
 10 -22 1 275.27 15.4
 10 -22 1 262.07 13.4
 10 22 1 261.57 13.9
 10 22 1 271.57 10.8
 -10 22 -1 274.67 12.9
 -10 22 -1 257.07 11
 -10 22 -1 240.08 11.7
 10 22 1 297.67 13.8
 -10 22 -1 247.38 12.2
 -10 22 -1 282.97 13
 12 -22 1 60.99 8.9
 12 -22 1 69.29 8.6
 -12 -22 -1 76.19 5.7
 12 -22 1 87.09 8.8
 12 -22 1 59.89 6.3
 12 -22 1 59.49 8.1
 -12 22 -1 59.09 5.7
 12 22 1 89.09 8.6
 -12 22 -1 64.69 6.4
 -12 22 -1 65.39 7.1
 -12 22 -1 65.49 6.6
 12 22 1 74.39 5.9
 12 22 1 58.79 7.7
 -12 22 -1 73.39 7
 -14 -22 -1 19 3.7
 14 -22 1 13.6 4.5
 14 -22 1 11.4 5.3
 14 -22 1 4.9 5.2
 14 -22 1 16.4 6.4
 14 -22 1 20.2 6.2
 14 22 1 7.3 3.1
 -14 22 -1 11.6 4.3
 -14 22 -1 14.1 3.7
 -14 22 -1 17.2 4.3
 14 22 1 14.2 4.6
 14 22 1 16.5 5.3
 -14 22 -1 10.7 4
 -14 22 -1 16 4.5
 16 -22 1 108.89 9.7
 16 -22 1 100.69 11.2
 16 -22 1 107.39 10.7
 -16 -22 -1 108.29 7.8
 16 -22 1 101.39 11
 16 -22 1 125.49 13.2
 16 22 1 108.39 10.3
 -16 22 -1 106.19 8.4
 -16 22 -1 115.89 9.5
 16 22 1 110.69 8.1
 -16 22 -1 121.59 9.3
 -16 22 -1 118.79 9.1
 16 22 1 101.69 9.8
 -16 22 -1 95.09 8.1
 18 -22 1 51.19 10
 18 -22 1 58.09 10
 -18 -22 -1 61.19 6.5
 18 -22 1 61.19 8
 18 -22 1 63.49 9.5
 18 -22 1 55.59 9.6
 -18 22 -1 65.09 7.2
 -18 22 -1 55.09 7.5
 -18 22 -1 56.89 7.1
 18 22 1 62.69 6.7
 18 22 1 65.59 8.1
 -18 22 -1 61.09 7.7
 18 22 1 50.69 8.5
 -18 22 -1 61.79 7.1
 20 -22 1 50.59 10.1
 20 -22 1 42.6 7.5
 20 -22 1 42.4 9
 20 -22 1 36.2 8.6
 -20 -22 -1 40.4 5.9
 20 -22 1 44.8 9.7
 -20 22 -1 47.1 6.6
 -20 22 -1 47.4 6.2
 20 22 1 38 6
 -20 22 -1 40.2 6.7
 20 22 1 33.8 6.7
 -20 22 -1 34.2 6.5
 20 22 1 44.1 8
 -20 22 -1 35.7 6.3
 22 -22 1 54.49 11
 22 -22 1 63.29 9.2
 -22 -22 -1 47 6.9
 22 -22 1 57.19 11
 22 -22 1 58.39 10.2
 22 -22 1 54.29 9.2
 22 22 1 46.8 8.2
 22 22 1 50.69 8
 -22 22 -1 53.69 7.4
 -22 22 -1 56.49 8
 22 22 1 56.49 7.2
 -22 22 -1 60.79 8
 -22 22 -1 69.99 7.8
 -22 22 -1 67.89 8.2
 24 -22 1 163.88 16.8
 24 -22 1 173.98 17.8
 24 -22 1 139.89 17.5
 -24 22 -1 195.98 12.6
 -24 22 -1 183.38 12.6
 23 -23 -1 69.69 13
 23 -23 -1 68.89 11.5
 -23 -23 1 74.29 8
 23 -23 -1 58.09 9.1
 23 -23 -1 60.29 10.6
 -23 -23 1 67.79 10.9
 23 -23 -1 74.89 12.1
 23 23 -1 80.59 10.6
 -23 23 1 89.29 9.9
 -23 23 1 71.49 8.1
 -23 23 1 72.09 8.6
 -23 23 1 64.39 8.6
 21 -23 -1 32.9 8.2
 21 -23 -1 34.3 9.4
 21 -23 -1 37.9 8.7
 -21 -23 1 28.9 5.4
 21 -23 -1 44.6 7.7
 21 -23 -1 37.6 9.5
 -21 23 1 32.9 6.1
 -21 23 1 35.2 6.7
 -21 23 1 30.3 6.6
 21 23 -1 30.2 8
 -21 23 1 27.3 5.6
 21 23 -1 24.8 6.8
 21 23 -1 38.6 5.9
 -21 23 1 32.4 6.4
 -19 -23 1 139.49 9.3
 19 -23 -1 156.38 13.1
 19 -23 -1 143.59 12.5
 19 -23 -1 144.29 15.2
 19 -23 -1 148.99 12.2
 19 -23 -1 152.68 14.1
 -19 23 1 142.19 10.5
 -19 23 1 118.39 10.7
 19 23 -1 119.99 11.8
 19 23 -1 122.09 9.2
 -19 23 1 152.78 10.4
 -19 23 1 133.19 9.6
 -19 23 1 114.09 10.2
 19 23 -1 142.89 11.1
 17 -23 -1 99.49 12.4
 -17 -23 1 100.39 7.7
 17 -23 -1 104.09 10.6
 17 -23 -1 106.79 12.3
 17 -23 -1 88.19 10.6
 17 -23 -1 117.99 10.5
 17 23 -1 108.69 7.8
 17 23 -1 92.09 10.6
 17 23 -1 91.39 9.6
 -17 23 1 99.29 9.1
 -17 23 1 101.89 9.1
 -17 23 1 108.99 8.6
 -17 23 1 97.79 9.5
 -17 23 1 92.69 8.1
 15 -23 -1 25.6 6.8
 15 -23 -1 20.9 5.1
 -15 -23 1 29.6 4.3
 15 -23 -1 29.2 6.6
 15 -23 -1 26.2 7.3
 15 -23 -1 14.6 7.1
 15 23 -1 30.5 4.4
 -15 23 1 29.6 5.9
 -15 23 1 25.2 5.4
 -15 23 1 29.8 6.1
 -15 23 1 29.3 5.1
 15 23 -1 29.2 6.2
 -15 23 1 29.1 4.8
 15 23 -1 24 6.1
 13 -23 -1 49.8 8.5
 13 -23 -1 52.09 6.5
 -13 -23 1 69.89 5.7
 13 -23 -1 57.79 8.2
 13 -23 -1 66.69 8
 13 -23 -1 57.89 9.2
 -13 23 1 67.69 7.4
 13 23 -1 63.29 7.7
 13 23 -1 58.79 8
 13 23 -1 58.19 5.5
 -13 23 1 57.39 5.8
 -13 23 1 61.19 7.3
 -13 23 1 66.29 6.8
 -13 23 1 61.29 7.2
 -11 -23 1 148.39 7.2
 11 -23 -1 128.79 10.1
 11 -23 -1 145.69 9.7
 11 -23 -1 150.08 12.4
 11 -23 -1 139.39 10.9
 11 -23 -1 140.59 9.1
 11 23 -1 145.09 10
 -11 23 1 148.99 8.7
 11 23 -1 134.09 10.1
 -11 23 1 144.49 9.9
 -11 23 1 120.09 8.9
 11 23 -1 148.09 7.3
 -11 23 1 147.99 8.2
 -11 23 1 129.89 9.2
 9 -23 -1 150.38 8.7
 -9 -23 1 141.19 6.6
 9 -23 -1 144.19 11.9
 9 -23 -1 143.19 11.1
 9 -23 -1 116.39 13.3
 -9 23 1 136.69 8.3
 9 23 -1 146.19 9.6
 -9 23 1 139.79 8.6
 -9 23 1 140.19 7.6
 9 23 -1 142.69 6.8
 -9 23 1 136.59 9.5
 -9 23 1 134.19 8.2
 9 23 -1 139.89 10
 -9 23 1 140.09 8.9
 7 -23 -1 102.39 10.1
 7 -23 -1 129.09 10.2
 7 -23 -1 111.19 7.3
 -7 -23 1 134.69 5.9
 -7 23 1 125.79 8.1
 -7 23 1 124.59 7.9
 7 23 -1 126.29 9.6
 -7 23 1 117.39 8.8
 -7 23 1 130.49 6.8
 7 23 -1 131.59 6
 -7 23 1 121.09 7.9
 7 23 -1 139.29 9
 7 23 -1 132.59 8.5
 -7 23 1 121.19 7.8
 -7 23 1 126.09 8.6
 7 23 -1 123.29 9.1
 5 -23 -1 82.19 8.3
 -5 -23 1 87.19 6.8
 -5 -23 1 73.89 4.3
 5 -23 -1 78.79 5.8
 -5 -23 1 98.99 7.6
 5 -23 -1 74.49 8.8
 5 23 -1 77.69 7.6
 -5 23 1 75.09 7
 5 23 -1 81.39 4.4
 -5 23 1 79.89 7.5
 -5 23 1 81.89 6.4
 5 23 -1 93.79 7.1
 -5 23 1 75.69 6.7
 -5 23 1 76.69 6.1
 5 23 -1 78.99 6.9
 -5 23 1 90.59 7
 -5 23 1 72.39 5.1
 5 23 -1 81.59 7.6
 -3 -23 1 291.27 13.6
 -3 -23 1 313.67 13
 3 -23 -1 281.77 11
 -3 -23 1 259.97 9.5
 3 -23 -1 252.17 14.2
 3 -23 -1 311.77 14.3
 3 23 -1 285.77 12.7
 -3 23 1 291.07 13
 -3 23 1 289.67 13
 -3 23 1 288.77 12.4
 3 23 -1 303.07 13.8
 -3 23 1 287.87 13.2
 -3 23 1 290.97 12.7
 3 23 -1 271.87 12.5
 -3 23 1 290.17 10.5
 3 23 -1 271.57 13.1
 -3 23 1 275.37 12.5
 3 23 -1 278.27 9.6
 -1 -23 1 1024.2 33.8
 1 -23 -1 1047.1 35
 1 -23 -1 1053.19 33.7
 1 -23 -1 1050.69 30.2
 -1 -23 1 1037.1 29.2
 -1 -23 1 997 32.8
 -1 23 1 1045.6 32.5
 1 23 -1 1050.29 32.5
 1 23 -1 1034.2 33.1
 1 23 -1 1037.9 33.3
 -1 23 1 1003.2 33.1
 1 23 -1 1031.3 32.3
 -1 23 1 1033.1 33.2
 -1 23 1 1059.49 32.6
 1 23 -1 1012.9 29.1
 -1 23 1 1031 29.8
 1 -23 1 636.04 23.9
 -1 -23 -1 650.13 19.8
 -1 -23 -1 677.03 23.2
 1 -23 1 614.94 22.9
 1 -23 1 611.34 19.2
 -1 -23 -1 668.33 24
 1 23 1 655.83 22.3
 -1 23 -1 616.74 19
 1 23 1 653.73 19.5
 -1 23 -1 637.84 22.1
 -1 23 -1 635.64 22.4
 -1 23 -1 627.84 21.8
 -1 23 -1 619.14 21.6
 -1 23 -1 625.64 22.8
 1 23 1 673.03 23.5
 1 23 1 646.24 23.2
 1 23 1 654.13 22.4
 -1 23 -1 625.64 21.5
 -3 -23 -1 111.79 8.7
 -3 -23 -1 113.79 8
 3 -23 1 112.19 9.2
 -3 -23 -1 118.19 5.9
 3 -23 1 129.79 9.3
 3 -23 1 115.09 6.2
 3 23 1 115.69 8.1
 -3 23 -1 108.19 5.5
 -3 23 -1 95.59 8
 -3 23 -1 105.49 7.5
 3 23 1 115.39 5.7
 3 23 1 118.89 8.5
 -3 23 -1 126.19 7.5
 -3 23 -1 103.59 7.4
 -3 23 -1 106.19 7.2
 3 23 1 112.79 7.6
 -3 23 -1 109.59 7.9
 5 -23 1 152.18 10
 5 -23 1 127.39 7
 5 -23 1 158.18 8.8
 5 -23 1 127.39 9.7
 5 -23 1 138.49 10.5
 -5 -23 -1 120.09 8.8
 -5 -23 -1 129.59 6.4
 -5 -23 -1 126.09 8
 -5 23 -1 147.09 7.6
 -5 23 -1 127.79 8.5
 -5 23 -1 129.99 8.7
 5 23 1 124.09 9.1
 -5 23 -1 135.89 6.5
 -5 23 -1 136.99 8.3
 5 23 1 124.19 6.3
 5 23 1 125.79 8.2
 -5 23 -1 120.09 7.5
 5 23 1 117.99 9.1
 5 23 1 110.39 8.4
 -5 23 -1 131.19 7.9
 -7 -23 -1 216.48 9.3
 7 -23 1 244.28 10.5
 7 -23 1 245.08 13.4
 7 -23 1 234.38 11.7
 7 -23 1 264.37 15.1
 7 -23 1 274.77 12.9
 -7 23 -1 234.48 9.7
 7 23 1 234.98 12.2
 -7 23 -1 254.57 12.4
 7 23 1 230.18 11.8
 -7 23 -1 251.17 11.5
 7 23 1 226.88 12.8
 -7 23 -1 239.88 11.2
 7 23 1 227.08 12.3
 -7 23 -1 231.58 10.5
 -7 23 -1 250.77 12
 7 23 1 240.58 9.7
 9 -23 1 100.99 10
 9 -23 1 105.49 9.9
 9 -23 1 95.79 7.2
 -9 -23 -1 96.09 6.1
 9 -23 1 109.59 8.8
 9 -23 1 105.09 11.1
 9 23 1 105.99 8.6
 9 23 1 87.39 6
 -9 23 -1 116.39 6.6
 9 23 1 81.29 8.8
 -9 23 -1 110.59 7.3
 -9 23 -1 109.79 8.3
 -9 23 -1 96.89 8.2
 -9 23 -1 105.99 8.4
 11 -23 1 34.8 5.1
 11 -23 1 42.1 7
 -11 -23 -1 31.2 3.9
 11 -23 1 37.8 7.5
 11 -23 1 43.7 6.9
 11 -23 1 37.3 6.9
 11 23 1 32.4 4.2
 -11 23 -1 37.1 5.7
 -11 23 -1 35.5 4.5
 -11 23 -1 43.2 6
 11 23 1 33.9 5.9
 11 23 1 31.2 6.3
 -11 23 -1 38.2 5.4
 -11 23 -1 30.7 5.5
 13 -23 1 5.6 5.5
 13 -23 1 14.3 4.4
 13 -23 1 16.5 6.3
 -13 -23 -1 19.2 3.6
 13 -23 1 14.1 5.4
 13 -23 1 20.1 6.5
 13 23 1 15.6 3.4
 -13 23 -1 12.6 3.8
 -13 23 -1 6.4 4.2
 13 23 1 8.7 4.1
 -13 23 -1 12 4.5
 -13 23 -1 15.6 3.7
 -13 23 -1 10.8 4.5
 13 23 1 16.1 5.4
 15 -23 1 -1.2 3.8
 15 -23 1 -1.5 6.3
 15 -23 1 -0.8 5.4
 15 -23 1 -3.9 5.6
 -15 -23 -1 1.9 2.7
 15 -23 1 6 5.2
 -15 23 -1 -3.7 3.6
 -15 23 -1 -1.5 3.8
 15 23 1 -0.8 3.9
 15 23 1 -1.3 5
 15 23 1 1.1 2.7
 -15 23 -1 4.5 4.1
 -15 23 -1 2.4 3
 -15 23 -1 -1.2 3.4
 -17 -23 -1 83.29 7.5
 17 -23 1 67.59 10.8
 17 -23 1 70.79 8.5
 17 -23 1 83.19 11.8
 17 -23 1 91.59 11
 17 -23 1 99.99 11.2
 -17 23 -1 94.69 8.2
 -17 23 -1 70.89 8
 -17 23 -1 85.79 8.5
 17 23 1 74.99 9.6
 17 23 1 85.89 9.4
 17 23 1 87.19 7.7
 -17 23 -1 90.79 9
 -17 23 -1 106.09 8.6
 19 -23 1 119.59 12.9
 19 -23 1 105.09 11.5
 19 -23 1 124.69 11.2
 19 -23 1 105.69 12.9
 -19 -23 -1 124.09 9.5
 19 -23 1 99.09 13.1
 -19 23 -1 112.49 9.9
 -19 23 -1 116.89 9.8
 19 23 1 122.89 10.9
 -19 23 -1 128.49 9.7
 -19 23 -1 126.99 10.1
 19 23 1 109.39 9
 19 23 1 108.69 11.5
 -19 23 -1 113.19 9.1
 -21 -23 -1 8.6 4.3
 21 -23 1 20.7 8.4
 21 -23 1 12.6 6.2
 21 -23 1 12.9 7.7
 21 -23 1 4 7.1
 21 -23 1 0 7.8
 -21 23 -1 10.1 4.4
 21 23 1 2.9 4.1
 -21 23 -1 13.8 4.7
 21 23 1 11.8 5.9
 -21 23 -1 3.1 4.7
 -21 23 -1 10.4 4.8
 -21 23 -1 14.9 5.2
 21 23 1 2.2 4.8
 -23 -23 -1 26.9 5.8
 23 -23 1 26.7 9.7
 23 -23 1 33.3 8.9
 23 -23 1 25.5 9.8
 -23 23 -1 21.3 6.4
 -23 23 -1 30.9 10.3
 -23 23 -1 37.6 7
 23 23 1 31.9 7.9
 -23 23 -1 50.59 7.2
 -22 -24 1 41.5 8.2
 22 -24 -1 35.1 10.1
 22 -24 -1 36 9.7
 22 -24 -1 50.29 10.7
 -22 -24 1 45.4 6.6
 22 -24 -1 49.5 8.7
 22 -24 -1 52.99 12.3
 -22 24 1 56.39 7.5
 -22 24 1 48.5 6.9
 22 24 -1 52.09 7.1
 -22 24 1 52.49 8.2
 -22 24 1 41 7.9
 -22 24 1 41.8 7.1
 20 -24 -1 52.79 9.4
 20 -24 -1 71.79 12.9
 20 -24 -1 66.69 11
 -20 -24 1 57.39 6.6
 20 -24 -1 45.7 10.1
 20 -24 -1 46.9 8.1
 20 24 -1 61.29 9.2
 -20 24 1 67.29 7.5
 -20 24 1 61.99 8.1
 20 24 -1 64.79 8.5
 -20 24 1 51.99 7.9
 20 24 -1 61.69 6.9
 -20 24 1 72.89 8.1
 -20 24 1 57.49 7.7
 18 -24 -1 97.09 11.5
 18 -24 -1 82.89 10.3
 -18 -24 1 105.19 8.3
 18 -24 -1 86.59 11.1
 18 -24 -1 106.39 13.4
 18 -24 -1 88.69 9.4
 -18 24 1 89.59 8.5
 -18 24 1 113.39 9.2
 18 24 -1 106.19 11.3
 18 24 -1 97.89 8
 -18 24 1 101.89 9.6
 -18 24 1 120.29 9.8
 18 24 -1 96.29 9.7
 -18 24 1 96.29 9.5
 -16 -24 1 291.27 13
 16 -24 -1 320.27 16.8
 16 -24 -1 302.47 15.7
 16 -24 -1 312.57 19.3
 16 -24 -1 329.27 18.4
 16 -24 -1 300.67 17.2
 -16 24 1 298.07 15.3
 16 24 -1 321.87 17.5
 -16 24 1 347.37 14.8
 -16 24 1 310.87 14.2
 -16 24 1 294.27 15
 -16 24 1 339.97 16.4
 16 24 -1 327.17 13.6
 16 24 -1 320.47 16.2
 -14 -24 1 257.57 11.3
 14 -24 -1 272.87 13.9
 14 -24 -1 269.37 19
 14 -24 -1 271.47 17.3
 14 -24 -1 271.27 16.9
 14 -24 -1 255.57 14.9
 -14 24 1 267.37 14
 -14 24 1 271.07 13.7
 -14 24 1 270.07 14
 -14 24 1 270.07 13
 14 24 -1 265.07 15
 14 24 -1 277.87 14.6
 -14 24 1 261.27 12.4
 14 24 -1 257.47 11.4
 12 -24 -1 129.99 11.8
 12 -24 -1 128.89 12.2
 12 -24 -1 123.79 9.2
 -12 -24 1 123.99 7.1
 12 24 -1 124.39 10.2
 -12 24 1 111.69 9
 -12 24 1 131.29 8.2
 -12 24 1 123.09 9.6
 -12 24 1 144.29 9.1
 12 24 -1 123.59 9.7
 -12 24 1 137.09 9.6
 12 24 -1 115.59 7.2
 10 -24 -1 48.3 5.9
 10 -24 -1 49.9 8.5
 10 -24 -1 51.49 8.4
 -10 -24 1 64.49 5
 -10 24 1 66.29 7.5
 10 24 -1 50.59 7.4
 10 24 -1 55.09 4.8
 -10 24 1 62.99 6.4
 -10 24 1 55.29 6.5
 10 24 -1 58.69 7.3
 -10 24 1 65.39 5.9
 8 -24 -1 23.5 5.7
 -8 -24 1 22.6 2.9
 8 -24 -1 30 7.1
 8 -24 -1 22.4 4
 -8 24 1 29.4 5
 8 24 -1 26.6 3.1
 -8 24 1 26.7 4.5
 -8 24 1 29.4 5.5
 8 24 -1 26.5 5.4
 -8 24 1 27.3 3.7
 8 24 -1 24 5.1
 -8 24 1 23 4.4
 -8 24 1 21.3 4.5
 -8 24 1 26.4 4.7
 -6 -24 1 2.7 1.8
 6 -24 -1 3.1 4.9
 6 -24 -1 9.8 4.5
 6 -24 -1 5.5 2.7
 6 24 -1 2.2 3.6
 6 24 -1 0.8 3.2
 -6 24 1 3.7 3.3
 -6 24 1 1.9 3
 6 24 -1 3.2 3.4
 6 24 -1 -0.3 3.3
 -6 24 1 -0.7 3.4
 -6 24 1 5.4 3
 -6 24 1 2.1 3
 6 24 -1 5.1 1.8
 -6 24 1 6 2.3
 -6 24 1 3 3.1
 4 -24 -1 -2.3 4.6
 -4 -24 1 2.4 3.3
 -4 -24 1 6.1 3.9
 -4 -24 1 2.7 1.7
 4 -24 -1 0.4 2.2
 4 -24 -1 5.2 3.8
 -4 24 1 -0.8 2.9
 4 24 -1 3.8 3.8
 4 24 -1 2.6 3.2
 4 24 -1 3.6 1.7
 -4 24 1 -2.6 2.9
 -4 24 1 3.1 3.1
 -4 24 1 3.7 2
 -4 24 1 1.7 3
 4 24 -1 6.2 3.2
 -4 24 1 1.2 3.6
 4 24 -1 5 3.4
 -4 24 1 6.1 3.2
 -2 -24 1 3 4
 2 -24 -1 0.7 4.3
 2 -24 -1 1.2 2
 -2 -24 1 2.5 3.3
 -2 -24 1 -1.5 1.6
 2 -24 -1 3.6 3.9
 2 24 -1 1.5 1.5
 -2 24 1 -1.6 2.8
 -2 24 1 -0.4 3
 -2 24 1 1.3 3.3
 -2 24 1 3.8 3.3
 2 24 -1 3.4 3.1
 -2 24 1 -0.6 1.7
 2 24 -1 -3.8 2.4
 2 24 -1 4.3 3.6
 2 24 -1 0.1 3.4
 0 -24 1 0.2 3.3
 0 -24 -1 2.5 2
 0 -24 -1 2.9 3.4
 0 -24 1 3.1 3.7
 0 -24 -1 1.6 3.8
 0 -24 1 6 2.1
 0 24 1 1.5 3.1
 0 24 -1 2.2 3.5
 0 24 1 6 3.2
 0 24 1 1.6 3.2
 0 24 -1 4.6 3
 0 24 -1 2.5 1.6
 0 24 -1 7.3 3.2
 0 24 1 8.4 3.9
 0 24 -1 6.8 3.1
 0 24 1 2.2 1.8
 -2 -24 -1 6.9 3.9
 2 -24 1 5.5 4.1
 2 -24 1 6.8 2.3
 -2 -24 -1 6.3 2.3
 -2 -24 -1 8.6 4.6
 2 -24 1 10.6 5.3
 -2 24 -1 6.5 1.9
 -2 24 -1 3.1 3.3
 2 24 1 5.9 2.1
 2 24 1 11.7 3.9
 2 24 1 9.7 3.9
 2 24 1 3.5 3.4
 -2 24 -1 7.5 3.1
 -2 24 -1 8.6 3.5
 2 24 1 7.3 3.4
 -2 24 -1 8.1 3.2
 -2 24 -1 5.7 3.8
 -2 24 -1 5.8 3.1
 4 -24 1 8.5 2.6
 -4 -24 -1 0.6 3.9
 -4 -24 -1 5.4 3.3
 -4 -24 -1 8.5 2.4
 4 -24 1 6.9 4.6
 4 -24 1 8.1 4
 -4 24 -1 11.1 2.4
 4 24 1 7.5 3.7
 -4 24 -1 5.7 3.6
 4 24 1 6.6 2.1
 4 24 1 9.4 4.4
 -4 24 -1 5.6 3
 -4 24 -1 9.8 3.6
 4 24 1 12.3 3.9
 -4 24 -1 13.1 4.1
 -4 24 -1 4 2.8
 -4 24 -1 10.3 3.7
 4 24 1 8.7 3.6
 6 -24 1 53.29 8.1
 -6 -24 -1 69.39 4.8
 6 -24 1 62.89 7.7
 6 -24 1 52.99 5.1
 6 24 1 59.19 4.6
 6 24 1 63.49 7.2
 -6 24 -1 52.39 5.9
 6 24 1 39.9 6.3
 6 24 1 60.39 7
 6 24 1 55.89 7.3
 -6 24 -1 52.89 4.6
 -6 24 -1 63.89 6.3
 -6 24 -1 48.6 5.4
 -6 24 -1 56.59 5.5
 -6 24 -1 59.99 7.1
 -6 24 -1 59.59 6.6
 8 -24 1 127.59 11.1
 -8 -24 -1 143.49 7.2
 8 -24 1 143.79 10.2
 8 -24 1 133.99 10.9
 8 -24 1 137.49 9.6
 8 -24 1 143.69 8.3
 8 24 1 152.88 9.8
 8 24 1 138.19 7.2
 -8 24 -1 125.89 7.2
 -8 24 -1 151.58 9.8
 -8 24 -1 135.79 9.4
 8 24 1 151.68 11
 -8 24 -1 124.89 8.4
 -8 24 -1 120.69 8.5
 10 -24 1 84.49 9.3
 -10 -24 -1 94.69 6.4
 10 -24 1 76.09 9.2
 10 -24 1 79.49 10
 10 -24 1 78.79 7.2
 10 -24 1 73.89 8.2
 -10 24 -1 79.69 8
 10 24 1 89.39 9
 -10 24 -1 75.79 7.3
 10 24 1 82.09 9.3
 -10 24 -1 93.89 8.9
 10 24 1 87.29 6.1
 -10 24 -1 74.49 6.1
 -10 24 -1 82.49 7.6
 12 -24 1 13.3 5.9
 12 -24 1 8.4 5.8
 -12 -24 -1 9 3
 12 -24 1 5.2 4.8
 12 -24 1 9.4 4
 12 -24 1 10.3 5.8
 -12 24 -1 6.5 3.1
 -12 24 -1 11.2 4.4
 12 24 1 12.3 4.6
 -12 24 -1 7.7 4.2
 12 24 1 8.2 3
 -12 24 -1 10.8 4.1
 12 24 1 13.1 5.2
 -12 24 -1 9.4 4.5
 14 -24 1 10.3 6.3
 14 -24 1 2.8 4.1
 14 -24 1 0 5.9
 14 -24 1 11.1 5.6
 14 -24 1 6 5.3
 -14 -24 -1 10.6 3.2
 -14 24 -1 7 4.1
 14 24 1 16.1 6
 -14 24 -1 5.2 4.3
 -14 24 -1 6.6 3.5
 14 24 1 6.8 4.8
 -14 24 -1 3.1 3.7
 -14 24 -1 5.5 4.4
 14 24 1 6.6 3.1
 16 -24 1 34.1 7.8
 16 -24 1 46.2 8.1
 16 -24 1 27.1 8.4
 16 -24 1 29.5 6.2
 -16 -24 -1 31.2 4.9
 16 -24 1 26.4 8.2
 16 24 1 42.8 5.6
 -16 24 -1 42.3 6.9
 -16 24 -1 36 6.6
 -16 24 -1 45.3 6.5
 -16 24 -1 35 6.2
 -16 24 -1 43.8 5.9
 16 24 1 32.9 7.3
 16 24 1 30.2 6.7
 18 -24 1 75.99 10.4
 18 -24 1 63.89 11.3
 18 -24 1 86.59 10.7
 -18 -24 -1 68.89 7.3
 18 -24 1 82.09 9.3
 18 -24 1 84.49 11.6
 18 24 1 64.59 9.3
 -18 24 -1 67.29 8.3
 -18 24 -1 68.19 8.6
 18 24 1 69.29 8.9
 -18 24 -1 68.09 8
 -18 24 -1 94.89 8.6
 18 24 1 68.69 7.3
 -18 24 -1 78.29 7.9
 20 -24 1 77.39 11.7
 20 -24 1 68.49 9.2
 20 -24 1 93.49 11.6
 -20 -24 -1 85.29 8.1
 20 -24 1 93.49 12.8
 20 -24 1 73.79 11.6
 20 24 1 67.69 8.8
 -20 24 -1 74.09 8.4
 20 24 1 81.19 10.8
 -20 24 -1 105.09 9.5
 20 24 1 67.19 7.7
 -20 24 -1 84.79 9.3
 -20 24 -1 92.99 9.5
 -20 24 -1 104.89 9.2
 22 -24 1 116.99 13.8
 -22 -24 -1 89.19 9
 22 -24 1 108.39 12.4
 22 -24 1 88.89 12.8
 22 -24 1 108.29 14.1
 22 -24 1 102.19 11.1
 -22 24 -1 117.29 10.4
 22 24 1 102.09 11.7
 -22 24 -1 99.69 9.4
 22 24 1 105.49 16.2
 -22 24 -1 112.69 10.1
 -22 24 -1 90.29 10.5
 -22 24 -1 89.29 9.6
 21 -25 -1 5 7.6
 -21 -25 1 3.4 4
 21 -25 -1 -2 5.3
 21 -25 -1 -1.9 8
 21 -25 -1 -7.3 7.4
 -21 25 1 -4.1 4.5
 -21 25 1 2.3 4.6
 -21 25 1 2.1 4.1
 21 25 -1 0.2 5.3
 21 25 -1 -1.7 3.4
 21 25 -1 -0.7 5.9
 -21 25 1 7.1 4.7
 -21 25 1 -6.9 4.9
 19 -25 -1 -11.8 7.5
 19 -25 -1 8.2 5.5
 19 -25 -1 11.9 7.6
 -19 -25 1 8.2 3.9
 19 -25 -1 1.2 6.4
 19 25 -1 8.2 5.2
 19 25 -1 -1.7 3.3
 -19 25 1 5 4
 -19 25 1 6.2 4.6
 -19 25 1 4.8 5
 19 25 -1 5.6 5.6
 -19 25 1 7.7 5.2
 -19 25 1 2.1 4.7
 -17 -25 1 47.8 5.8
 17 -25 -1 51.19 11.1
 17 -25 -1 41.2 9.3
 17 -25 -1 49.5 10.4
 17 -25 -1 41.4 7.1
 17 25 -1 36.7 5.3
 -17 25 1 46.8 6.6
 -17 25 1 37.8 7
 -17 25 1 45 7.5
 -17 25 1 47.1 7
 17 25 -1 48.7 7.4
 17 25 -1 37.8 7.6
 -17 25 1 44.5 6.2
 -15 -25 1 -0.3 2.9
 15 -25 -1 2.1 6.3
 15 -25 -1 -3.5 6
 15 -25 -1 0.9 4.1
 15 25 -1 6.1 3.1
 -15 25 1 0.7 3.7
 -15 25 1 9.7 4.8
 15 25 -1 2.9 4.4
 -15 25 1 3.7 3.5
 -15 25 1 -0.5 4.2
 15 25 -1 0.6 4.7
 -15 25 1 4.1 4.4
 13 -25 -1 40.2 8.4
 13 -25 -1 40.4 9
 -13 -25 1 29.6 4.2
 13 -25 -1 21.7 5.2
 -13 25 1 40.2 6
 -13 25 1 37.3 6.4
 -13 25 1 31.6 5.9
 13 25 -1 30.6 6.1
 13 25 -1 42.8 4.8
 -13 25 1 45.7 5.5
 -13 25 1 39.9 6.6
 13 25 -1 35.8 7
 11 -25 -1 443.36 17.8
 11 -25 -1 427.66 20.8
 -11 -25 1 449.66 15.4
 11 -25 -1 420.66 21.8
 11 25 -1 469.35 19.2
 -11 25 1 442.16 17.5
 -11 25 1 449.56 19
 11 25 -1 463.95 15.8
 -11 25 1 448.96 16.7
 -11 25 1 427.96 18.3
 11 25 -1 431.86 19.8
 9 -25 -1 51.59 8.7
 9 -25 -1 43.3 7.8
 -9 -25 1 49.8 4.5
 9 -25 -1 39.6 5.2
 9 25 -1 41 4.1
 -9 25 1 47.9 5.1
 9 25 -1 40.1 6.8
 -9 25 1 42.9 5.8
 -9 25 1 38.1 6.6
 9 25 -1 48.7 6.7
 -9 25 1 38.2 6.1
 -9 25 1 43.4 5.8
 7 -25 -1 27.9 6.6
 7 -25 -1 26.2 7.3
 -7 -25 1 20.9 2.9
 7 -25 -1 20.5 3.8
 -7 25 1 21.7 3.5
 -7 25 1 15 3.9
 -7 25 1 16.3 4.4
 7 25 -1 19.9 5.1
 7 25 -1 20.2 4.6
 7 25 -1 17.8 4.5
 -7 25 1 16.4 4.5
 -7 25 1 17.9 5.1
 7 25 -1 17.9 2.9
 -7 25 1 24.3 4.7
 7 25 -1 19.8 5.4
 -7 25 1 18.3 4.1
 5 -25 -1 96.79 6.7
 5 -25 -1 85.49 9.9
 5 -25 -1 105.39 9
 -5 -25 1 86.39 5
 -5 25 1 84.39 6.8
 5 25 -1 74.99 7.6
 -5 25 1 90.49 5.8
 -5 25 1 84.59 7.7
 5 25 -1 96.39 8.7
 5 25 -1 85.59 5
 -5 25 1 86.59 7.5
 5 25 -1 95.59 8.7
 -5 25 1 91.39 7.3
 -5 25 1 88.19 7.9
 5 25 -1 96.09 7.9
 3 -25 -1 763.42 28.5
 -3 -25 1 720.23 22
 3 -25 -1 755.32 23.5
 3 -25 -1 769.72 27.3
 -3 -25 1 748.33 25.7
 -3 -25 1 767.72 26.8
 3 25 -1 750.52 22
 3 25 -1 720.73 26.3
 -3 25 1 740.83 25.9
 -3 25 1 767.12 26.8
 -3 25 1 724.13 25.3
 3 25 -1 728.53 25.5
 -3 25 1 738.83 22.8
 3 25 -1 745.53 25.6
 -3 25 1 730.43 25
 3 25 -1 741.73 26.4
 1 -25 -1 329.87 12
 -1 -25 1 321.27 15.2
 -1 -25 1 307.07 11
 1 -25 -1 316.47 15.1
 -1 -25 1 323.77 14.5
 1 -25 -1 317.37 15.7
 -1 25 1 308.77 11.3
 -1 25 1 317.67 13.8
 1 25 -1 288.97 14.2
 -1 25 1 302.17 14.3
 1 25 -1 290.17 13.4
 1 25 -1 316.77 14.3
 -1 25 1 301.87 13.6
 -1 25 1 301.47 14.8
 1 25 -1 313.37 13.9
 1 25 -1 290.77 10.6
 1 -25 1 273.17 13.6
 1 -25 1 241.58 13.7
 1 -25 1 258.47 10.1
 -1 -25 -1 283.27 14.6
 -1 -25 -1 289.27 13.8
 -1 -25 -1 263.67 10.4
 -1 25 -1 258.47 12.2
 -1 25 -1 258.57 13.4
 1 25 1 262.87 13.5
 -1 25 -1 245.98 12
 1 25 1 261.17 12.6
 1 25 1 263.37 13.6
 1 25 1 262.97 12.5
 -1 25 -1 270.37 12.9
 -1 25 -1 262.27 9.6
 1 25 1 269.57 10.1
 3 -25 1 137.49 10.1
 3 -25 1 129.69 7
 -3 -25 -1 152.68 7.2
 -3 -25 -1 139.29 9.2
 -3 -25 -1 160.88 10.6
 3 -25 1 142.29 10.8
 -3 25 -1 135.89 8.9
 3 25 1 158.58 10.1
 -3 25 -1 111.79 8.3
 -3 25 -1 126.99 8.2
 3 25 1 136.09 9.5
 -3 25 -1 124.99 8.2
 3 25 1 163.18 9.6
 -3 25 -1 125.69 9.1
 -3 25 -1 125.39 6.4
 3 25 1 144.49 6.8
 -3 25 -1 110.09 8.8
 3 25 1 164.88 9.8
 5 -25 1 118.59 9.4
 5 -25 1 106.79 6.8
 5 -25 1 127.99 10.6
 -5 -25 -1 98.39 6
 -5 25 -1 103.59 8
 -5 25 -1 96.89 8.5
 5 25 1 94.79 9.2
 -5 25 -1 112.19 7.3
 5 25 1 93.49 8.3
 -5 25 -1 102.09 7.5
 -5 25 -1 107.99 6.1
 -5 25 -1 111.59 7.8
 5 25 1 94.39 7.7
 -5 25 -1 110.19 7.7
 5 25 1 113.29 9.7
 5 25 1 95.49 6
 7 -25 1 142.39 8.4
 7 -25 1 148.49 10.9
 7 -25 1 176.18 12.6
 -7 -25 -1 136.19 7.3
 7 25 1 143.69 7.5
 7 25 1 144.29 9.8
 -7 25 -1 163.48 9.8
 7 25 1 134.29 10.3
 7 25 1 122.89 10.2
 7 25 1 142.99 10
 -7 25 -1 149.79 7.7
 -7 25 -1 166.38 9.5
 -7 25 -1 164.08 9.7
 -7 25 -1 160.18 10.4
 -9 -25 -1 253.07 10.8
 9 -25 1 273.07 12.4
 9 -25 1 250.97 15.9
 9 -25 1 311.67 16.2
 -9 25 -1 252.27 12.6
 9 25 1 286.07 14.3
 -9 25 -1 269.37 13.5
 -9 25 -1 282.37 11.4
 -9 25 -1 268.87 13.4
 9 25 1 261.67 11.1
 -9 25 -1 252.47 12.7
 9 25 1 256.07 14.6
 11 -25 1 2.9 3.5
 11 -25 1 4.1 5.6
 11 -25 1 8.1 5
 -11 -25 -1 9.2 2.8
 11 -25 1 3.5 5.5
 11 25 1 7.9 5
 -11 25 -1 7 4.3
 -11 25 -1 8 3.8
 11 25 1 4 4
 -11 25 -1 2.6 4.2
 -11 25 -1 4.7 2.8
 11 25 1 1.5 2.4
 13 -25 1 -2.3 5.5
 13 -25 1 -2.8 5
 13 -25 1 7.3 6.5
 13 -25 1 0.2 4.2
 13 -25 1 7.9 5.5
 -13 -25 -1 5.8 3.1
 13 25 1 8.8 3.1
 -13 25 -1 2.9 4.1
 13 25 1 7.8 5.2
 -13 25 -1 8.7 4.8
 13 25 1 9.6 5.1
 -13 25 -1 6.7 3.3
 -13 25 -1 5.2 3.7
 -13 25 -1 7.1 4.1
 -15 -25 -1 18.1 4.1
 15 -25 1 27.7 7.6
 15 -25 1 18.5 7.9
 15 -25 1 22.1 7.5
 15 -25 1 25.6 5.8
 15 -25 1 28.3 7
 -15 25 -1 20.1 4.9
 -15 25 -1 19.2 5.5
 -15 25 -1 19.1 5.1
 -15 25 -1 23 4.6
 15 25 1 20.9 4.3
 -15 25 -1 32.5 6.4
 15 25 1 19.5 6
 15 25 1 18.1 6.4
 17 -25 1 35.1 8.3
 17 -25 1 30.9 6.4
 17 -25 1 40.4 10
 17 -25 1 41.2 9.1
 17 -25 1 37.5 8.9
 -17 -25 -1 36.5 5.6
 17 25 1 44.2 8.2
 -17 25 -1 41.7 7
 -17 25 -1 49.6 7.4
 -17 25 -1 40.8 5.9
 17 25 1 37.7 5.6
 17 25 1 38.8 7.3
 -17 25 -1 42.8 7.2
 -17 25 -1 35.5 6.2
 -19 -25 -1 25.2 5.4
 19 -25 1 27.8 6.8
 19 -25 1 27.5 9
 19 -25 1 8.2 8
 19 -25 1 18.7 9.2
 19 -25 1 23.3 8.1
 -19 25 -1 22.5 6.4
 -19 25 -1 24.7 6
 -19 25 -1 30.8 6
 19 25 1 23.3 6.2
 19 25 1 24.5 5.2
 -19 25 -1 26.9 6.4
 -19 25 -1 27.8 5.4
 19 25 1 23.9 7.1
 21 -25 1 1 9.1
 21 -25 1 -3.5 6.8
 21 -25 1 15.3 7.8
 -21 -25 -1 2.8 4.1
 21 -25 1 -9.6 6.1
 21 -25 1 -4 5.3
 -21 25 -1 -2.8 4.2
 -21 25 -1 -3.5 3.8
 -21 25 -1 4.6 4.9
 21 25 1 -3.5 5.4
 21 25 1 11.8 6.6
 -21 25 -1 -3.2 4.9
 -21 25 -1 4.4 5.1
 21 25 1 -9.8 6.5
 -20 -26 1 47.1 6.3
 20 -26 -1 39 9.6
 20 -26 -1 56.19 8.8
 20 -26 -1 40.9 10.8
 -20 26 1 37.6 7.5
 -20 26 1 56.69 7.3
 20 26 -1 55.29 9.4
 20 26 -1 45.2 6.2
 -20 26 1 42.4 6.9
 -20 26 1 41.3 7.1
 -20 26 1 41.2 7.5
 20 26 -1 51.09 8.5
 -18 -26 1 116.59 8.9
 18 -26 -1 119.49 13.7
 18 -26 -1 115.79 14.3
 18 -26 -1 107.39 10.8
 -18 26 1 116.09 10.7
 -18 26 1 118.49 10.2
 18 26 -1 126.59 8.7
 -18 26 1 110.39 10.2
 -18 26 1 113.59 9.6
 -18 26 1 122.59 9.7
 18 26 -1 93.99 10.1
 18 26 -1 117.89 12.3
 -16 -26 1 178.88 10.2
 16 -26 -1 169.88 12.7
 16 -26 -1 214.28 16.7
 16 -26 -1 211.68 15.3
 -16 26 1 176.58 12.7
 -16 26 1 198.68 12.5
 -16 26 1 202.78 11.4
 -16 26 1 200.38 12.8
 -16 26 1 192.08 11.6
 16 26 -1 183.68 14.1
 16 26 -1 204.48 10.5
 16 26 -1 201.88 13.3
 14 -26 -1 161.58 11.3
 -14 -26 1 151.68 8.7
 14 -26 -1 171.68 13.6
 14 -26 -1 158.48 14.4
 -14 26 1 147.89 10.9
 14 26 -1 155.98 11.6
 -14 26 1 165.28 11.4
 -14 26 1 151.88 10.2
 14 26 -1 154.48 12.1
 -14 26 1 168.48 9.9
 14 26 -1 154.08 8.8
 -14 26 1 164.28 11.6
 12 -26 -1 123.59 12.4
 -12 -26 1 116.69 7.1
 12 -26 -1 96.89 8.8
 12 -26 -1 108.69 12.7
 -12 26 1 120.79 9.9
 12 26 -1 107.69 9.2
 -12 26 1 108.79 8
 12 26 -1 103.49 10.1
 -12 26 1 112.99 9.9
 -12 26 1 115.19 9
 12 26 -1 112.99 7.1
 10 -26 -1 77.29 7.5
 10 -26 -1 90.29 11.3
 -10 -26 1 102.99 6.4
 10 -26 -1 94.79 10.8
 -10 26 1 97.69 7.1
 -10 26 1 105.09 8.6
 -10 26 1 94.89 8.2
 10 26 -1 96.09 6.2
 10 26 -1 86.89 8.8
 -10 26 1 103.49 9.8
 10 26 -1 86.29 9.6
 -10 26 1 101.49 8.9
 -8 -26 1 37 3.8
 8 -26 -1 41.3 7.6
 8 -26 -1 39.7 8.1
 8 -26 -1 36.6 5.1
 8 26 -1 35 6.9
 -8 26 1 44.7 6.5
 -8 26 1 40.3 6.5
 -8 26 1 37.8 6
 -8 26 1 37.9 5.7
 -8 26 1 39.5 4.5
 8 26 -1 37.7 6.2
 8 26 -1 37.6 3.9
 6 -26 -1 8.8 5.3
 6 -26 -1 -2.5 5.5
 6 -26 -1 3.7 2.8
 -6 -26 1 1.2 1.9
 6 26 -1 -0.7 3.4
 -6 26 1 1.3 2.1
 6 26 -1 2.3 4.2
 6 26 -1 1.5 1.8
 -6 26 1 2.7 3.5
 6 26 -1 -0.2 3.8
 -6 26 1 -6.8 3.3
 -6 26 1 2.8 3.6
 -6 26 1 -4.8 2.4
 -6 26 1 1.6 4.1
 6 26 -1 -0.3 3.7
 4 -26 -1 0.8 4.3
 -4 -26 1 3.3 2
 -4 -26 1 0.7 3.5
 4 -26 -1 1.5 2.6
 4 -26 -1 2.5 4.9
 -4 -26 1 -7.4 3.8
 -4 26 1 1.4 3
 -4 26 1 1.2 3.1
 -4 26 1 1.7 2.1
 -4 26 1 1.9 4.1
 4 26 -1 2 1.7
 4 26 -1 2.9 4.2
 4 26 -1 5 3.4
 4 26 -1 -2.5 3.6
 4 26 -1 3.7 3.7
 -4 26 1 2.2 3.4
 -2 -26 1 13.9 2.7
 2 -26 -1 14.9 5.4
 -2 -26 1 9.6 4.5
 2 -26 -1 16.5 3.4
 -2 -26 1 11.1 5
 2 -26 -1 6.4 4.2
 -2 26 1 15 4.5
 -2 26 1 10.4 4.5
 -2 26 1 10.7 2.6
 2 26 -1 12.8 4.8
 -2 26 1 10.6 3.7
 2 26 -1 18.9 5
 -2 26 1 9.4 4.4
 2 26 -1 16.1 4.3
 2 26 -1 14.3 4.2
 2 26 -1 13.2 2.4
 0 -26 -1 3.2 4.4
 0 -26 1 9.4 4.4
 0 -26 1 6.4 2.4
 0 -26 -1 1.6 4
 0 -26 -1 10.4 2.8
 0 -26 1 13.6 5.5
 0 26 -1 5.8 3.6
 0 26 1 8.6 3.7
 0 26 1 5.8 4.1
 0 26 -1 10.2 4.5
 0 26 -1 8.1 2
 0 26 -1 11 4.1
 0 26 -1 9.9 3.8
 0 26 1 4.7 3.9
 0 26 1 0 3.7
 0 26 1 4.9 2.2
 -2 -26 -1 53.49 7.3
 -2 -26 -1 56.99 4.9
 2 -26 1 53.29 7.1
 2 -26 1 64.59 8.4
 2 -26 1 51.59 4.8
 -2 -26 -1 63.79 7.4
 -2 26 -1 57.99 4.4
 -2 26 -1 59.39 6.8
 2 26 1 77.49 7.7
 2 26 1 60.59 7.9
 2 26 1 57.79 4.8
 2 26 1 60.29 7.5
 -2 26 -1 57.79 7.5
 -2 26 -1 56.99 6.8
 -2 26 -1 51.19 5.9
 2 26 1 44.6 6.1
 4 -26 1 3.7 5.6
 4 -26 1 6.4 2.8
 -4 -26 -1 6.8 2.5
 4 -26 1 7.8 5
 -4 26 -1 0 3.7
 4 26 1 10.9 4.1
 -4 26 -1 5 4
 -4 26 -1 2.8 3.1
 -4 26 -1 2.7 3.4
 4 26 1 10.9 2.6
 -4 26 -1 9.8 3.7
 4 26 1 7.4 4.2
 4 26 1 8.7 4.8
 -4 26 -1 5.1 3.8
 -4 26 -1 9.1 2.4
 4 26 1 7.9 4.1
 6 -26 1 33 7.2
 -6 -26 -1 36.2 4
 6 -26 1 45.5 4.8
 6 -26 1 25 6.2
 6 26 1 30.2 5.4
 -6 26 -1 30 3.8
 -6 26 -1 16.8 5
 6 26 1 27.1 6.2
 -6 26 -1 29.6 4.9
 -6 26 -1 28.5 5.8
 6 26 1 37.1 7
 -6 26 -1 29.9 5.2
 6 26 1 27.8 3.7
 6 26 1 27.3 5.6
 -8 -26 -1 136.09 7.6
 8 -26 1 143.29 8.8
 8 -26 1 141.09 11.2
 8 -26 1 136.99 12.1
 -8 26 -1 142.79 10.4
 -8 26 -1 131.79 9.1
 8 26 1 147.39 10.6
 8 26 1 151.88 11.8
 -8 26 -1 134.29 7.7
 -8 26 -1 136.09 10
 -8 26 -1 135.99 9.1
 8 26 1 141.59 7.7
 10 -26 1 59.99 8.8
 10 -26 1 50.39 9.3
 -10 -26 -1 58.99 5.6
 10 -26 1 52.49 6.2
 10 26 1 68.29 7.8
 10 26 1 43.4 7.4
 -10 26 -1 45.6 6.3
 10 26 1 65.09 5.8
 -10 26 -1 57.29 5.6
 -10 26 -1 56.49 7.3
 -10 26 -1 51.49 6.6
 -10 26 -1 62.19 6.6
 12 -26 1 49.9 9.6
 -12 -26 -1 57.79 5.6
 12 -26 1 53.59 6.7
 12 -26 1 62.39 9.8
 -12 26 -1 54.69 7.5
 -12 26 -1 53.39 5.8
 12 26 1 70.39 6.4
 -12 26 -1 60.49 7.7
 -12 26 -1 51.29 6.5
 12 26 1 62.99 9
 12 26 1 61.69 8.2
 -14 -26 -1 14.6 3.7
 14 -26 1 14.5 6.5
 14 -26 1 18.8 5.3
 14 -26 1 3.7 7
 -14 26 -1 12.8 4.6
 14 26 1 8.7 4.7
 -14 26 -1 13.4 5.1
 14 26 1 2.8 4.9
 -14 26 -1 17.5 4.1
 -14 26 -1 13.8 5.4
 -14 26 -1 20.5 5.5
 14 26 1 15.9 3.9
 16 -26 1 -1.7 7.2
 16 -26 1 12.6 5.3
 -16 -26 -1 16.6 4.2
 16 -26 1 2.9 7.3
 16 -26 1 7 7.5
 -16 26 -1 7.1 4.4
 -16 26 -1 13.8 5.8
 -16 26 -1 16.2 4.4
 16 26 1 13.6 4
 16 26 1 11.1 5.8
 -16 26 -1 6.6 4.5
 16 26 1 7.1 4.9
 -16 26 -1 11.1 5.4
 18 -26 1 35.1 9.2
 -18 -26 -1 43.8 6.2
 18 -26 1 31.7 7.4
 18 -26 1 54.69 10.4
 18 -26 1 33.8 9.7
 18 26 1 35 8
 18 26 1 36.5 7.1
 -18 26 -1 42.9 6.7
 -18 26 -1 41.5 7.3
 -18 26 -1 41 7.1
 -18 26 -1 40.4 7.1
 18 26 1 33.7 5.6
 -18 26 -1 41.8 6.2
 20 -26 1 103.69 14.9
 -20 -26 -1 96.69 8.8
 20 -26 1 105.69 13.6
 20 -26 1 85.69 12.5
 20 -26 1 102.59 10.7
 20 26 1 89.49 10.9
 -20 26 -1 83.49 9.7
 -20 26 -1 90.29 10
 -20 26 -1 108.99 9.9
 -20 26 -1 80.89 9.3
 20 26 1 90.89 11.3
 20 26 1 65.29 10.1
 -20 26 -1 90.29 9
 19 -27 -1 56.89 11.1
 -19 -27 1 58.99 6.8
 19 -27 -1 52.69 8.7
 19 -27 -1 47.9 10.6
 19 27 -1 49 8.4
 -19 27 1 58.89 8.7
 19 27 -1 55.39 6.8
 -19 27 1 62.29 7.8
 19 27 -1 71.39 10
 -19 27 1 75.09 8.3
 -19 27 1 61.29 8.6
 -19 27 1 66.09 8.5
 17 -27 -1 29.6 6.9
 17 -27 -1 33.7 10.5
 17 -27 -1 30.2 9.2
 -17 -27 1 26.7 5.1
 17 27 -1 31.3 8
 -17 27 1 36.6 7.2
 -17 27 1 32.7 6.6
 -17 27 1 43.5 6.4
 17 27 -1 53.29 8.2
 -17 27 1 31.4 6
 -17 27 1 28.5 6.3
 17 27 -1 30.2 5
 15 -27 -1 5 6.9
 15 -27 -1 10.7 6.6
 -15 -27 1 11.8 3.6
 15 -27 -1 0.8 4.5
 -15 27 1 15.2 5.5
 -15 27 1 11.5 4.1
 -15 27 1 13.2 5.6
 15 27 -1 5.8 5.4
 15 27 -1 9.7 3.5
 -15 27 1 2.2 4.5
 -15 27 1 7.7 4.6
 15 27 -1 9.4 5
 13 -27 -1 24.7 8.5
 13 -27 -1 53.49 7
 13 -27 -1 43.6 8.7
 -13 -27 1 49.5 5.4
 -13 27 1 43.9 5.8
 13 27 -1 48.8 7.2
 13 27 -1 51.19 5.4
 -13 27 1 67.39 8.3
 -13 27 1 48.5 6.9
 -13 27 1 46.1 7.3
 13 27 -1 48.9 8.2
 11 -27 -1 146.99 12.6
 11 -27 -1 131.99 14.2
 11 -27 -1 147.99 10.3
 -11 -27 1 147.39 7.8
 -11 27 1 129.59 9.3
 -11 27 1 148.59 10.1
 11 27 -1 147.69 11
 -11 27 1 131.09 9.4
 -11 27 1 145.99 8.9
 -11 27 1 132.39 10.9
 11 27 -1 140.29 11.4
 11 27 -1 157.98 8.1
 -9 -27 1 11.2 2.8
 9 -27 -1 9.5 6.3
 9 -27 -1 6.9 7.1
 9 -27 -1 7.9 3.8
 -9 27 1 8.3 4.9
 9 27 -1 7.7 5.2
 -9 27 1 9.7 4.7
 -9 27 1 11 4.8
 -9 27 1 12.6 4.2
 9 27 -1 9.1 2.7
 -9 27 1 10.8 3.3
 9 27 -1 7.7 4.7
 -7 -27 1 101.19 5.8
 7 -27 -1 70.09 9.8
 7 -27 -1 94.19 7.4
 7 -27 -1 85.49 11
 7 27 -1 91.49 9.3
 7 27 -1 97.79 8.2
 -7 27 1 84.09 8.6
 7 27 -1 91.99 5.6
 -7 27 1 87.19 7.9
 -7 27 1 84.09 6.4
 -7 27 1 82.49 8.5
 7 27 -1 87.99 8.7
 7 27 -1 78.59 8.9
 -7 27 1 73.39 8.3
 -5 -27 1 36.6 3.8
 5 -27 -1 38.5 4.9
 5 -27 -1 46.7 8
 5 -27 -1 33.4 7.4
 5 27 -1 34.3 6.5
 -5 27 1 31.7 4
 5 27 -1 29.2 5.7
 -5 27 1 29.5 5.6
 -5 27 1 34.9 5.3
 5 27 -1 36.9 3.9
 -5 27 1 39.1 6.6
 5 27 -1 32.6 6.2
 -5 27 1 43.1 6.5
 5 27 -1 32 5.5
 3 -27 -1 345.37 17.9
 -3 -27 1 288.27 11.2
 -3 -27 1 323.67 15.1
 3 -27 -1 298.37 12.5
 3 -27 -1 297.87 16.1
 -3 -27 1 314.97 16
 3 27 -1 330.67 14.6
 -3 27 1 320.07 14.8
 3 27 -1 310.57 11.1
 3 27 -1 304.47 14.2
 -3 27 1 313.47 14.2
 -3 27 1 314.27 12
 3 27 -1 286.77 14.8
 3 27 -1 307.67 15.5
 -3 27 1 277.47 15.1
 -3 27 1 320.87 15.1
 1 -27 -1 556.24 23.1
 -1 -27 1 506.75 21.8
 -1 -27 1 520.05 20.9
 -1 -27 1 489.65 16.8
 1 -27 -1 533.85 18
 1 -27 -1 546.75 21.9
 -1 27 1 528.05 20.3
 -1 27 1 537.25 20.2
 -1 27 1 525.75 21.1
 1 27 -1 530.05 20.4
 -1 27 1 542.65 17.6
 1 27 -1 503.55 19.9
 -1 27 1 547.25 21.9
 1 27 -1 508.45 16.6
 1 27 -1 516.35 21.1
 1 27 -1 503.35 20.9
 1 -27 1 435.56 15.3
 1 -27 1 451.25 19.4
 -1 -27 -1 480.05 19.5
 -1 -27 -1 451.15 15.7
 1 -27 1 446.96 20.5
 -1 -27 -1 449.06 20.1
 -1 27 -1 420.36 18.9
 1 27 1 492.65 18.7
 -1 27 -1 437.26 18.4
 1 27 1 430.86 18.3
 1 27 1 435.26 19.4
 1 27 1 454.15 19.3
 -1 27 -1 418.66 17.3
 -1 27 -1 473.35 18.5
 -1 27 -1 425.36 14.7
 1 27 1 443.76 15.4
 3 -27 1 6.9 5.7
 3 -27 1 3.2 2.5
 -3 -27 -1 8.6 6.7
 3 -27 1 6.7 4.9
 -3 -27 -1 5 5
 -3 -27 -1 9.4 2.7
 -3 27 -1 1.3 3.8
 3 27 1 0.6 3.5
 -3 27 -1 0.9 3.2
 -3 27 -1 2.6 2
 3 27 1 4.1 3.7
 3 27 1 8.5 2.4
 -3 27 -1 3 3.4
 3 27 1 6.5 4.8
 3 27 1 5.2 4
 -3 27 -1 1.1 4
 -5 -27 -1 97.09 6.4
 5 -27 1 126.29 10.2
 5 -27 1 113.99 10.9
 5 -27 1 99.59 7.1
 -5 27 -1 108.19 6.5
 5 27 1 105.99 8.4
 5 27 1 102.09 9
 5 27 1 97.09 9.9
 -5 27 -1 106.29 8.5
 5 27 1 93.39 6.2
 -5 27 -1 97.49 9.3
 -5 27 -1 98.69 8.4
 5 27 1 101.39 9.9
 -5 27 -1 100.89 8.3
 7 -27 1 51.09 8.8
 7 -27 1 41 5.1
 -7 -27 -1 36 4.3
 7 -27 1 43.4 7.6
 -7 27 -1 41.6 5.8
 -7 27 -1 41 5.9
 7 27 1 35.7 4.3
 7 27 1 34.5 6.3
 7 27 1 38.3 6.7
 -7 27 -1 44.4 6.3
 7 27 1 32.9 6.6
 -7 27 -1 37.2 6.5
 -7 27 -1 38.2 4.3
 7 27 1 38 6.6
 9 -27 1 168.08 13.2
 -9 -27 -1 162.88 8.8
 9 -27 1 172.08 14.7
 9 -27 1 176.38 10.2
 9 27 1 174.68 8.9
 9 27 1 139.89 11.5
 -9 27 -1 177.98 11.9
 -9 27 -1 184.58 11.2
 -9 27 -1 194.48 9.4
 9 27 1 174.38 11.9
 -9 27 -1 177.48 10.6
 -9 27 -1 165.08 10.5
 11 -27 1 -4.4 5.4
 -11 -27 -1 2.6 2.7
 11 -27 1 -7.3 6.4
 11 -27 1 1.2 3.6
 -11 27 -1 3.4 3.8
 11 27 1 -1.2 2.4
 -11 27 -1 0 3.9
 11 27 1 6.2 4.6
 11 27 1 -2.9 5
 -11 27 -1 2.8 4.3
 -11 27 -1 0.1 2.9
 -11 27 -1 -4.9 3.8
 13 -27 1 6.4 5.8
 13 -27 1 -0.4 4
 -13 -27 -1 2.2 3
 13 -27 1 -2.8 6.3
 -13 27 -1 -6 4
 -13 27 -1 0.2 4
 13 27 1 3.8 4.7
 13 27 1 1.9 2.8
 -13 27 -1 -0.8 2.9
 -13 27 -1 7.4 5
 13 27 1 -3.1 4.6
 15 -27 1 -2.6 6.7
 15 -27 1 -6 4
 15 -27 1 -9.7 7
 -15 -27 -1 4.2 3.2
 15 27 1 -1.9 5.3
 15 27 1 3.1 4.7
 -15 27 -1 -3.6 4.2
 -15 27 -1 -0.6 3.8
 -15 27 -1 -0.6 3.3
 -15 27 -1 -4.1 3.8
 -15 27 -1 4 4.8
 15 27 1 3.8 3.3
 -17 -27 -1 67.29 7.2
 17 -27 1 76.29 12
 17 -27 1 45.4 7.8
 17 -27 1 50.09 10.8
 17 27 1 69.29 7.4
 -17 27 -1 61.79 7.4
 -17 27 -1 59.39 8.1
 -17 27 -1 62.59 8.5
 17 27 1 61.29 9.7
 -17 27 -1 81.69 9.4
 17 27 1 77.19 9.2
 -17 27 -1 71.59 7.6
 19 -27 1 56.19 12.2
 19 -27 1 66.69 13.7
 -19 -27 -1 54.49 7
 19 -27 1 45.3 8.2
 19 27 1 49.1 9
 -19 27 -1 40.3 7.7
 -19 27 -1 51.89 7
 -19 27 -1 47.8 7
 19 27 1 32.8 9
 -19 27 -1 37.8 7
 -19 27 -1 50.89 8
 18 -28 -1 126.39 11.4
 18 -28 -1 111.29 14.6
 18 -28 -1 110.59 13.7
 -18 -28 1 124.49 9.4
 -18 28 1 112.09 10.2
 -18 28 1 128.09 11.1
 18 28 -1 127.09 11.6
 -18 28 1 108.09 9.9
 18 28 -1 128.59 13.6
 18 28 -1 131.89 10
 -18 28 1 122.49 11
 -18 28 1 119.69 11.2
 16 -28 -1 84.19 12.1
 16 -28 -1 86.89 9.5
 16 -28 -1 69.59 11.8
 -16 -28 1 86.39 7.6
 -16 28 1 84.09 8.1
 16 28 -1 93.89 10.1
 -16 28 1 65.59 8.8
 -16 28 1 81.89 9.2
 -16 28 1 80.79 8.6
 16 28 -1 67.49 9.9
 16 28 -1 78.29 7.4
 14 -28 -1 118.99 13.2
 14 -28 -1 117.79 14.1
 14 -28 -1 109.59 10.1
 -14 -28 1 124.59 8.2
 -14 28 1 116.49 10.7
 14 28 -1 102.09 10.4
 -14 28 1 123.29 9.9
 14 28 -1 121.89 8.1
 -14 28 1 128.89 10.1
 -14 28 1 103.69 10.5
 14 28 -1 112.69 11.9
 -14 28 1 117.39 9
 -12 -28 1 168.28 8.9
 12 -28 -1 171.48 13.8
 12 -28 -1 159.28 11.3
 12 -28 -1 158.88 14.7
 -12 28 1 172.38 11.2
 -12 28 1 170.28 12.3
 12 28 -1 175.68 9
 12 28 -1 174.88 12.3
 -12 28 1 149.19 10.6
 12 28 -1 160.88 12.6
 -12 28 1 169.08 10
 -12 28 1 164.78 11.6
 10 -28 -1 61.29 10.4
 10 -28 -1 67.69 7.1
 -10 -28 1 63.59 5.7
 10 -28 -1 54.19 9.2
 -10 28 1 64.79 7.5
 -10 28 1 63.29 8
 10 28 -1 80.09 5.9
 -10 28 1 67.29 8.3
 10 28 -1 74.69 9
 10 28 -1 63.69 9.2
 -10 28 1 54.59 7.6
 -10 28 1 75.39 6.8
 8 -28 -1 24.4 4.6
 8 -28 -1 24.4 7.6
 -8 -28 1 17.8 3.3
 8 -28 -1 16.3 6.3
 -8 28 1 17.2 5.4
 8 28 -1 5.6 5.4
 8 28 -1 16.7 3.1
 -8 28 1 17.8 5.8
 -8 28 1 15.5 4.3
 -8 28 1 11.5 4.7
 -8 28 1 20.2 3.8
 8 28 -1 11.7 4.9
 6 -28 -1 14.7 6.4
 6 -28 -1 9.3 5.9
 6 -28 -1 12.6 3.6
 -6 -28 1 12.1 2.6
 -6 28 1 5.9 4.7
 6 28 -1 13.5 4.4
 -6 28 1 4.7 4.3
 6 28 -1 9.7 2.6
 6 28 -1 8.1 4.3
 6 28 -1 10.4 5
 -6 28 1 13.8 3.3
 -6 28 1 14.1 4.5
 6 28 -1 15.7 5.1
 -4 -28 1 0.5 2
 4 -28 -1 0.2 5.1
 4 -28 -1 0.4 2.8
 4 -28 -1 -0.6 5.7
 -4 28 1 0.9 3.4
 4 28 -1 -2.9 3.5
 4 28 -1 0.5 1.9
 -4 28 1 0.7 3.7
 4 28 -1 -1 4.5
 -4 28 1 -0.9 2.3
 4 28 -1 -0.3 3.6
 4 28 -1 -0.9 4.1
 -4 28 1 1.8 4.4
 -4 28 1 0.5 3.7
 2 -28 -1 1.2 4.6
 2 -28 -1 -0.2 2.6
 -2 -28 1 3.8 5.5
 -2 -28 1 2.1 2.4
 2 -28 -1 -3.2 4.7
 -2 -28 1 2.5 4.2
 -2 28 1 2.7 4.3
 -2 28 1 -0.8 3.3
 2 28 -1 1 3.6
 -2 28 1 1.7 2.4
 2 28 -1 8.3 3.7
 -2 28 1 4.5 4.4
 2 28 -1 3.3 2.1
 2 28 -1 3 4.5
 -2 28 1 1.2 4.4
 2 28 -1 -6.8 3.7
 0 -28 1 0.9 2.3
 0 -28 -1 -2.7 2.6
 0 -28 -1 -1.6 5.3
 0 -28 1 -0.6 5.6
 0 -28 1 6.2 5
 0 -28 -1 -1.5 4.6
 0 28 1 -3.5 3.4
 0 28 -1 3 4.4
 0 28 -1 1.6 3.9
 0 28 -1 -1.5 2.1
 0 28 1 1.7 4.4
 0 28 1 4.4 4.3
 0 28 1 3.9 3.5
 0 28 -1 5.7 3.7
 0 28 -1 0.1 3.5
 0 28 1 1.6 2.3
 -2 -28 -1 2.6 2.7
 2 -28 1 1.6 4.8
 2 -28 1 0.8 5.7
 -2 -28 -1 9.1 5.2
 -2 -28 -1 -1.4 4.3
 2 -28 1 4.1 2.6
 2 28 1 3.6 2.4
 -2 28 -1 6.1 4.1
 2 28 1 1 3.6
 -2 28 -1 12.3 5
 -2 28 -1 7.3 2.5
 2 28 1 3.9 4.6
 -2 28 -1 5.2 4.3
 2 28 1 1 4.4
 2 28 1 5.9 4.4
 -2 28 -1 2 3.4
 4 -28 1 35.9 7.1
 4 -28 1 32.8 4.5
 -4 -28 -1 33.5 4.3
 4 -28 1 18.5 6.6
 4 28 1 41.8 7.1
 -4 28 -1 38.2 6.5
 4 28 1 45 6.8
 4 28 1 35.5 6.2
 4 28 1 34.2 4.2
 -4 28 -1 35 4.1
 4 28 1 35.5 6.7
 -4 28 -1 42.4 6.7
 6 -28 1 102.99 7.7
 -6 -28 -1 107.29 6.8
 6 -28 1 99.09 10.4
 6 -28 1 124.89 11.9
 -6 28 -1 112.39 9.9
 6 28 1 115.49 6.9
 -6 28 -1 106.69 8.9
 -6 28 -1 76.09 7.7
 6 28 1 99.09 10.3
 6 28 1 118.59 9.6
 -6 28 -1 104.89 9.4
 -6 28 -1 98.99 6.7
 6 28 1 102.69 10.2
 6 28 1 108.29 9.3
 8 -28 1 80.89 11.2
 8 -28 1 81.29 10
 -8 -28 -1 85.79 6.5
 8 -28 1 67.79 6.8
 8 28 1 71.69 9.3
 -8 28 -1 75.49 8.1
 -8 28 -1 70.89 7.9
 -8 28 -1 77.19 9
 8 28 1 84.69 9.4
 -8 28 -1 90.39 8.7
 8 28 1 87.19 6.4
 -8 28 -1 75.69 6.4
 10 -28 1 78.09 10.4
 10 -28 1 61.29 10.6
 -10 -28 -1 71.19 6.5
 10 -28 1 59.59 7
 -10 28 -1 84.89 6.9
 -10 28 -1 83.79 8.5
 -10 28 -1 82.79 9.2
 10 28 1 92.39 9.8
 -10 28 -1 61.99 7.4
 10 28 1 80.49 9.9
 -10 28 -1 87.69 9.1
 10 28 1 70.99 6.5
 -12 -28 -1 43.4 5.2
 12 -28 1 29.5 5.8
 12 -28 1 37.7 8
 12 -28 1 33 9.1
 12 28 1 49.4 7.8
 -12 28 -1 38.9 6.3
 -12 28 -1 36.6 7.1
 12 28 1 40.9 7.9
 -12 28 -1 33.9 6.1
 12 28 1 28.5 4.7
 -12 28 -1 41.1 5.5
 -12 28 -1 32.7 6.6
 14 -28 1 6.1 4.7
 14 -28 1 3 7
 -14 -28 -1 6.2 3.4
 14 -28 1 13.6 7.6
 14 28 1 6.7 3.5
 14 28 1 5.7 5.4
 -14 28 -1 11.9 4.2
 -14 28 -1 11.7 5
 -14 28 -1 3.6 5
 -14 28 -1 9.9 4.8
 14 28 1 8.3 5.6
 -14 28 -1 10.2 5.2
 16 -28 1 -1.9 4.5
 16 -28 1 5.1 7.6
 -16 -28 -1 3.1 3.5
 16 -28 1 5.1 7.6
 16 28 1 1.5 3.5
 -16 28 -1 1.3 4.2
 16 28 1 -5 4.8
 -16 28 -1 1.5 4.6
 16 28 1 -3.4 5.1
 -16 28 -1 -3.9 4.9
 -16 28 -1 2.6 3.7
 -16 28 -1 8.9 4.9
 18 -28 1 18 8.8
 18 -28 1 18.7 6.6
 -18 -28 -1 4.4 4.4
 -18 28 -1 19.3 6.2
 -18 28 -1 18.8 5.7
 18 28 1 4.4 6.8
 -18 28 -1 15.8 6.1
 -18 28 -1 20.9 6.1
 -18 28 -1 13 4.9
 -17 -29 1 34.5 5.7
 17 -29 -1 45 11.6
 17 -29 -1 29.5 7.1
 17 -29 -1 30.9 14.5
 17 29 -1 24.9 7.5
 -17 29 1 37.1 6.2
 17 29 -1 18.1 7.9
 -17 29 1 35.3 7.1
 -17 29 1 32.3 6.6
 -17 29 1 26.8 6.4
 15 -29 -1 5 4.9
 15 -29 -1 13.3 9.1
 15 -29 -1 -1.8 7.1
 -15 -29 1 10.8 3.7
 -15 29 1 8.4 5.3
 15 29 -1 7.9 3.5
 -15 29 1 16.2 4.4
 -15 29 1 11.7 5.8
 -15 29 1 2.9 4.6
 15 29 -1 4.9 4.8
 15 29 -1 14.3 6.4
 -15 29 1 6.5 5.1
 13 -29 -1 178.18 14.2
 13 -29 -1 142.99 11.3
 13 -29 -1 149.19 15.8
 -13 -29 1 147.49 8.9
 -13 29 1 156.98 9.9
 13 29 -1 141.39 8.7
 -13 29 1 138.99 11.4
 13 29 -1 166.78 13.6
 -13 29 1 140.09 10.3
 13 29 -1 143.89 11.9
 -13 29 1 161.18 11.1
 -13 29 1 154.78 12.1
 11 -29 -1 40.3 9.6
 -11 -29 1 43.3 4.8
 11 -29 -1 23.9 7.7
 11 -29 -1 45.5 6.4
 -11 29 1 53.39 7.2
 -11 29 1 49.4 7.1
 11 29 -1 41.7 7.4
 11 29 -1 47 8.3
 11 29 -1 53.39 5.4
 -11 29 1 40.8 7
 -11 29 1 43.1 5.5
 -11 29 1 47.3 8.1
 9 -29 -1 76.89 10.8
 9 -29 -1 64.39 7.1
 -9 -29 1 67.99 5.8
 9 -29 -1 55.09 10
 -9 29 1 60.79 7.9
 -9 29 1 52.59 7
 9 29 -1 60.89 9.1
 -9 29 1 59.59 7.7
 -9 29 1 71.39 6.6
 9 29 -1 67.19 8.6
 9 29 -1 69.19 5.6
 -9 29 1 71.79 9.2
 -7 -29 1 82.59 5.9
 7 -29 -1 68.99 7.1
 7 -29 -1 89.99 10.6
 7 -29 -1 80.39 11.1
 -7 29 1 71.69 7.9
 7 29 -1 84.19 5.7
 -7 29 1 75.89 6.5
 7 29 -1 72.99 8.5
 7 29 -1 85.39 9.9
 -7 29 1 89.89 10
 -5 -29 1 15.4 3
 5 -29 -1 8.4 6.2
 5 -29 -1 8.7 5.8
 5 -29 -1 15.6 3.9
 -5 29 1 0.9 4.2
 5 29 -1 19.4 5
 5 29 -1 21.5 5.9
 5 29 -1 11.1 5.7
 -5 29 1 11.6 5.3
 5 29 -1 8.8 4.1
 -5 29 1 15.2 3.6
 -5 29 1 9.3 4.7
 5 29 -1 13 2.7
 3 -29 -1 66.89 9.2
 -3 -29 1 73.49 5.5
 3 -29 -1 69.49 9.9
 3 -29 -1 53.89 5.6
 3 29 -1 74.39 8
 3 29 -1 76.19 8.3
 -3 29 1 71.79 9
 -3 29 1 60.89 7.2
 3 29 -1 65.59 8.7
 -3 29 1 70.99 7.9
 3 29 -1 72.29 5.2
 -3 29 1 62.89 7.8
 -3 29 1 65.29 5.9
 3 29 -1 69.29 8.7
 -1 -29 1 449.76 15.9
 1 -29 -1 467.75 17
 -1 -29 1 435.46 20.2
 1 -29 -1 486.45 22.2
 1 -29 -1 509.75 21.1
 -1 -29 1 441.36 20.7
 1 29 -1 454.05 15.6
 -1 29 1 463.85 19
 1 29 -1 490.25 20.3
 -1 29 1 435.26 20.1
 1 29 -1 468.65 20.6
 1 29 -1 451.95 19.3
 1 29 -1 473.35 18.9
 -1 29 1 476.05 16.3
 -1 29 1 447.86 19.4
 -1 29 1 467.25 20.1
 1 -29 1 381.86 18.4
 -1 -29 -1 433.86 20
 1 -29 1 390.56 20
 1 -29 1 370.76 14.2
 -1 -29 -1 396.06 18.1
 -1 -29 -1 392.56 14.7
 -1 29 -1 364.56 17.1
 1 29 1 400.56 18.9
 -1 29 -1 379.36 13.8
 1 29 1 415.76 18.7
 1 29 1 374.56 17.2
 -1 29 -1 394.66 16.6
 -1 29 -1 415.56 17.7
 -1 29 -1 376.16 18.2
 1 29 1 366.76 14.1
 1 29 1 397.96 17.4
 3 -29 1 -2.1 2.5
 3 -29 1 -4.1 4.9
 -3 -29 -1 -0.4 2.5
 3 -29 1 2.1 4.8
 3 29 1 2.2 4.9
 -3 29 -1 -4.5 3.9
 3 29 1 3.5 4
 3 29 1 -0.8 4.6
 -3 29 -1 1.5 3.9
 3 29 1 0.4 2.1
 -3 29 -1 -1.9 4.3
 3 29 1 1.4 3.9
 -3 29 -1 -0.1 2.3
 5 -29 1 32.9 8.7
 5 -29 1 50.29 5.5
 -5 -29 -1 40.1 4.8
 5 -29 1 56.09 8.7
 5 29 1 43.4 4.7
 5 29 1 41.1 7.8
 -5 29 -1 48.4 4.8
 -5 29 -1 51.69 7.3
 5 29 1 37.1 6.4
 -5 29 -1 66.19 8.5
 5 29 1 40.4 7.7
 5 29 1 54.69 7.5
 7 -29 1 92.79 8
 7 -29 1 95.19 12.1
 -7 -29 -1 96.99 6.8
 7 -29 1 107.59 11.4
 -7 29 -1 100.19 8.9
 -7 29 -1 114.39 10.4
 7 29 1 100.49 10.1
 7 29 1 70.39 9.5
 7 29 1 84.39 6.6
 -7 29 -1 98.59 8.8
 -7 29 -1 91.89 9.1
 -7 29 -1 103.99 7
 -9 -29 -1 84.49 7
 9 -29 1 91.99 8.4
 9 -29 1 83.79 10.6
 9 -29 1 96.79 12.5
 9 29 1 92.59 7
 -9 29 -1 81.69 8.7
 -9 29 -1 103.89 8.8
 -9 29 -1 99.29 8.4
 9 29 1 81.59 10.5
 -9 29 -1 98.29 10.4
 -9 29 -1 101.19 7.4
 9 29 1 99.29 10.3
 11 -29 1 13.3 7.7
 11 -29 1 6.9 4.1
 -11 -29 -1 0.7 2.8
 11 -29 1 -0.6 5.4
 -11 29 -1 2.6 3.2
 11 29 1 0.6 5.6
 -11 29 -1 1.1 3.7
 -11 29 -1 -0.8 4.1
 11 29 1 -2.3 2.8
 -11 29 -1 3.7 4.1
 -11 29 -1 4 5
 11 29 1 -2.5 4.8
 -13 -29 -1 1 3.3
 13 -29 1 -0.8 4.2
 13 -29 1 -4.1 7.8
 13 -29 1 3 7.3
 13 29 1 0.6 3
 -13 29 -1 1.2 4.4
 -13 29 -1 7 5.3
 13 29 1 7 6.6
 13 29 1 11.7 5.7
 -13 29 -1 0 4.5
 -13 29 -1 4 4.6
 -13 29 -1 6.9 3.5
 -15 -29 -1 53.29 6.2
 15 -29 1 43.5 10.4
 15 -29 1 55.19 12.2
 15 -29 1 50.79 7.7
 15 29 1 61.89 9.1
 15 29 1 46.1 9
 -15 29 -1 39.7 5.9
 -15 29 -1 43.5 7.9
 -15 29 -1 35.6 6.4
 15 29 1 38.6 5.6
 -15 29 -1 37.7 6.7
 -15 29 -1 49.4 8.3
 -17 -29 -1 33.9 5.8
 17 -29 1 23.2 9
 -17 29 -1 21.2 8.2
 -17 29 -1 35.1 7.1
 -17 29 -1 35.7 7.6
 -17 29 -1 17.7 6.7
 17 29 1 26.3 7.8
 -16 -30 1 78.19 7.5
 16 -30 -1 69.49 12.5
 -16 30 1 88.39 10.5
 -16 30 1 83.79 9.9
 16 30 -1 79.99 11
 -16 30 1 85.59 12.2
 -16 30 1 48.6 11.3
 -16 30 1 73.29 9.9
 14 -30 -1 130.89 14
 -14 -30 1 126.79 8.8
 14 -30 -1 107.69 14.5
 14 -30 -1 149.29 11.9
 -14 30 1 145.09 12.2
 14 30 -1 133.69 13.6
 -14 30 1 118.69 11.3
 14 30 -1 103.29 8.3
 -14 30 1 145.09 10.9
 -14 30 1 130.29 11
 14 30 -1 144.69 11.9
 -14 30 1 135.39 9.8
 12 -30 -1 100.09 12
 -12 -30 1 95.29 7.3
 12 -30 -1 115.09 14.3
 12 -30 -1 105.89 9.7
 12 30 -1 79.59 10.4
 -12 30 1 102.09 10.4
 12 30 -1 98.79 10.5
 12 30 -1 110.99 7.7
 -12 30 1 110.79 8.7
 -12 30 1 93.99 10.9
 -12 30 1 90.79 9.2
 10 -30 -1 77.49 10.9
 10 -30 -1 75.49 7.9
 10 -30 -1 62.89 11.6
 -10 -30 1 57.09 5.6
 -10 30 1 65.09 8.8
 10 30 -1 61.79 8.5
 10 30 -1 51.79 8.8
 -10 30 1 60.09 6.4
 -10 30 1 58.39 8.1
 10 30 -1 52.39 5.2
 8 -30 -1 25.4 5
 8 -30 -1 21.3 7.8
 8 -30 -1 19.8 8.4
 -8 -30 1 14.6 3.3
 -8 30 1 14.8 5
 8 30 -1 9.4 5.8
 -8 30 1 19.5 4.1
 8 30 -1 18.2 3.4
 8 30 -1 21.5 5.9
 -8 30 1 13.1 6
 -6 -30 1 -0.9 2.2
 6 -30 -1 -1.6 3
 6 -30 -1 -3 5.8
 6 -30 -1 0 6.8
 6 30 -1 -2.1 4
 6 30 -1 4.6 5.1
 6 30 -1 -2.5 2
 -6 30 1 -2.8 2.7
 6 30 -1 -3.6 4.1
 -6 30 1 -2.7 4.6
 6 30 -1 0.5 3.9
 -6 30 1 -3.6 3.5
 4 -30 -1 -0.5 2.8
 -4 -30 1 0.6 2.4
 4 -30 -1 -0.8 5.7
 4 -30 -1 -1.7 5.2
 4 30 -1 3.7 5.2
 4 30 -1 9.5 4.2
 4 30 -1 -1.5 2.3
 4 30 -1 7 5
 4 30 -1 6.3 4.4
 -4 30 1 2.1 4.6
 -4 30 1 1 4.5
 -4 30 1 0.7 4.2
 -4 30 1 -1.3 2.6
 2 -30 -1 5.4 6.1
 -2 -30 1 2.3 2.5
 2 -30 -1 1.8 3
 2 -30 -1 2.1 4.8
 -2 30 1 2.7 4.7
 2 30 -1 -1.1 4.2
 -2 30 1 -1 4.1
 2 30 -1 0.9 4.6
 -2 30 1 2.8 3.9
 2 30 -1 -1.2 2
 -2 30 1 5.4 5.3
 2 30 -1 0.2 3.9
 2 30 -1 3.3 4.8
 -2 30 1 5.6 2.6
 0 -30 -1 -1.5 5.7
 0 -30 1 3.2 5.2
 0 -30 1 3.2 2.6
 0 -30 1 5.8 6.4
 0 -30 -1 0.3 2.7
 0 -30 -1 -4.2 4.6
 0 30 1 4.3 4.3
 0 30 -1 -0.3 4.3
 0 30 -1 -3.3 4.8
 0 30 1 1.6 4.7
 0 30 1 1 5.2
 0 30 -1 5.2 4
 0 30 1 5.9 2.8
 0 30 1 1.1 4.5
 0 30 -1 0.7 2.1
 0 30 -1 -1.6 3.5
 2 -30 1 10.3 5.5
 -2 -30 -1 3.3 2.7
 2 -30 1 9.3 6.5
 2 -30 1 -4.5 2.5
 2 30 1 4.7 5
 -2 30 -1 4.5 4.3
 -2 30 -1 0.9 4.8
 2 30 1 1.1 4.1
 -2 30 -1 1.8 2.5
 -2 30 -1 -4.6 4.1
 2 30 1 -4.2 4.4
 2 30 1 1.3 2.4
 2 30 1 6.1 4.9
 4 -30 1 5 7.1
 4 -30 1 14.2 6.3
 -4 -30 -1 7.7 3
 4 -30 1 4.5 3.3
 4 30 1 5.5 5.2
 -4 30 -1 7.4 2.8
 4 30 1 13 5.4
 -4 30 -1 17.2 5.5
 4 30 1 12 4.6
 4 30 1 8.5 2.9
 -4 30 -1 10.6 5.4
 4 30 1 1.6 5.2
 -6 -30 -1 43.4 5.1
 6 -30 1 45.5 5.5
 6 -30 1 49.6 8.5
 6 -30 1 46 9.5
 -6 30 -1 35.1 7.2
 6 30 1 31.2 6.6
 6 30 1 39 4.7
 -6 30 -1 37.6 4.6
 -6 30 -1 46.9 6.9
 6 30 1 46.9 8.3
 6 30 1 50.19 8.6
 6 30 1 39 6.7
 -8 -30 -1 35.6 4.9
 8 -30 1 31.7 5.3
 8 -30 1 32.1 8.8
 8 -30 1 17.3 7
 -8 30 -1 18.5 6.2
 8 30 1 28.8 7.3
 -8 30 -1 19.5 5.6
 -8 30 -1 24.8 5.7
 8 30 1 29 6.4
 -8 30 -1 13.3 5.7
 -8 30 -1 28.9 4.5
 8 30 1 27.2 4.3
 10 -30 1 59.59 10.3
 -10 -30 -1 64.19 6.2
 10 -30 1 59.99 7.3
 10 -30 1 71.89 11.5
 10 30 1 74.79 10.1
 -10 30 -1 51.19 7.7
 -10 30 -1 64.99 8.4
 -10 30 -1 61.99 8.6
 10 30 1 65.69 8.9
 -10 30 -1 72.49 8.4
 -10 30 -1 60.79 6.3
 10 30 1 67.19 6.4
 12 -30 1 36.9 9.7
 12 -30 1 42.9 6.8
 12 -30 1 31.7 9.5
 -12 -30 -1 54.19 6.1
 12 30 1 47.8 8
 -12 30 -1 40.8 6.8
 -12 30 -1 42.9 7.1
 -12 30 -1 42.3 7.9
 -12 30 -1 38 5.5
 -12 30 -1 35.3 6.5
 12 30 1 44.8 5.6
 12 30 1 49.6 8.8
 14 -30 1 1.2 4.9
 14 -30 1 1.9 7.7
 -14 -30 -1 2.1 3.6
 14 -30 1 1 7
 14 30 1 2.8 3.4
 -14 30 -1 3.1 5.3
 14 30 1 -3.9 4.9
 -14 30 -1 1.6 3.6
 -14 30 -1 6.1 5.5
 -14 30 -1 -0.6 4.7
 -14 30 -1 -0.3 4.6
 14 30 1 0 5.2
 16 -30 1 65.89 12.2
 16 30 1 33.4 8.6
 -16 30 -1 49.2 8.6
 -16 30 -1 45 7.6
 15 -31 -1 -1.9 7.6
 15 31 -1 -3.8 5.8
 -15 31 1 -2.2 5.5
 -15 31 1 -1.3 5.2
 13 -31 -1 117.29 10.7
 13 -31 -1 158.48 17
 -13 -31 1 148.59 9.1
 13 -31 -1 140.79 14.6
 -13 31 1 132.19 12.4
 -13 31 1 144.39 11.4
 13 31 -1 105.99 10.9
 -13 31 1 154.98 10.1
 13 31 -1 123.99 13.2
 13 31 -1 146.19 8.9
 11 -31 -1 80.49 11.6
 11 -31 -1 59.19 7.8
 -11 -31 1 77.79 6.8
 11 -31 -1 72.79 12.1
 -11 31 1 65.49 9.4
 -11 31 1 45.6 7.7
 11 31 -1 78.79 9.9
 11 31 -1 77.69 6.7
 11 31 -1 66.29 9.5
 -11 31 1 89.19 8
 9 -31 -1 43.1 10.1
 9 -31 -1 40.2 6.3
 9 -31 -1 33.9 8.1
 -9 -31 1 36.4 4.7
 -9 31 1 30.8 6.3
 9 31 -1 37.1 4.5
 -9 31 1 33.5 5.1
 9 31 -1 43.7 7.3
 -9 31 1 42 8.2
 9 31 -1 36 7.7
 7 -31 -1 -6.6 3
 7 -31 -1 -4 7.2
 7 -31 -1 -5.2 5.4
 -7 -31 1 -0.8 2.3
 -7 31 1 -5.8 4.2
 7 31 -1 -0.8 4.5
 -7 31 1 1.5 5.2
 7 31 -1 3.1 4.5
 7 31 -1 -0.5 2.5
 -7 31 1 -6.5 2.7
 5 -31 -1 116.79 8.6
 5 -31 -1 96.49 12.3
 -5 -31 1 116.09 7.1
 5 -31 -1 129.59 11.3
 5 31 -1 126.89 10.2
 -5 31 1 108.79 7.9
 5 31 -1 107.29 11.1
 5 31 -1 127.69 9.9
 -5 31 1 93.89 10.5
 5 31 -1 115.79 6.9
 5 31 -1 114.69 11.7
 -5 31 1 113.19 10.8
 -3 -31 1 98.79 6.7
 3 -31 -1 91.19 10.8
 3 -31 -1 123.89 13.1
 3 -31 -1 95.29 7.8
 3 31 -1 101.49 11.1
 -3 31 1 103.29 10.1
 3 31 -1 103.59 6.5
 3 31 -1 116.69 9.3
 3 31 -1 91.89 10
 -3 31 1 79.49 9.1
 -3 31 1 101.29 11.1
 3 31 -1 101.49 9.8
 -3 31 1 95.19 7.1
 -1 -31 1 262.07 11.4
 1 -31 -1 280.07 15.8
 1 -31 -1 265.87 12.2
 -1 -31 1 247.58 15.6
 1 -31 -1 280.77 17.5
 1 31 -1 253.67 15.7
 -1 31 1 255.87 14.7
 -1 31 1 280.97 16.3
 -1 31 1 266.77 15.3
 1 31 -1 265.17 10.9
 -1 31 1 287.97 14.6
 1 31 -1 278.67 14.5
 1 31 -1 275.47 15.3
 1 31 -1 259.67 14.2
 -1 31 1 282.67 11.8
 1 -31 1 144.79 13.7
 1 -31 1 147.79 12.5
 -1 -31 -1 155.48 8.9
 1 -31 1 138.79 8.4
 -1 31 -1 135.09 11.8
 -1 31 -1 150.98 11.2
 1 31 1 139.19 12.3
 1 31 1 152.18 11
 1 31 1 140.39 12
 -1 31 -1 145.59 11.2
 1 31 1 145.09 10.8
 -1 31 -1 156.68 7.9
 1 31 1 141.49 8.3
 3 -31 1 13.6 7.7
 -3 -31 -1 17.4 4
 3 -31 1 9.6 6.7
 3 -31 1 7.1 3.3
 -3 31 -1 9.1 5.7
 3 31 1 8.6 6.3
 3 31 1 13.5 5.1
 3 31 1 7.2 4.5
 -3 31 -1 2.8 4.6
 3 31 1 14.4 3.8
 3 31 1 9.1 5.4
 -3 31 -1 14.2 3.2
 5 -31 1 6.4 3.6
 5 -31 1 2.6 6.2
 5 -31 1 -0.5 6
 -5 -31 -1 6.8 3.1
 5 31 1 9.4 4.7
 5 31 1 -3.5 4.5
 -5 31 -1 7.7 5.2
 5 31 1 1.3 2.8
 5 31 1 2.5 5
 -5 31 -1 5.5 5
 -5 31 -1 6.4 3.2
 5 31 1 2.5 5.5
 7 -31 1 160.78 10.1
 7 -31 1 148.49 13.1
 -7 -31 -1 139.89 8.7
 7 -31 1 165.98 14.7
 -7 31 -1 154.68 11.5
 7 31 1 153.08 8.8
 -7 31 -1 136.89 11.9
 7 31 1 140.99 12
 7 31 1 159.18 11.7
 -7 31 -1 146.59 8.7
 9 -31 1 29.7 5.6
 -9 -31 -1 28.1 4.7
 9 -31 1 19.1 7.4
 9 -31 1 20.4 8.6
 -9 31 -1 21.2 6.5
 -9 31 -1 33.8 7.5
 -9 31 -1 25.1 5.4
 9 31 1 19.7 4.1
 9 31 1 14 6.5
 9 31 1 16.9 6
 -9 31 -1 23.8 4.4
 -9 31 -1 28 6.1
 11 -31 1 94.29 13.7
 -11 -31 -1 76.89 7
 11 -31 1 75.19 8.3
 11 -31 1 91.89 12.6
 -11 31 -1 69.89 8.7
 -11 31 -1 72.49 8.4
 -11 31 -1 78.89 10.2
 11 31 1 79.59 7.5
 11 31 1 81.99 10.2
 -11 31 -1 79.89 9.7
 -11 31 -1 98.19 8
 11 31 1 68.19 10.2
 13 -31 1 12 5.5
 13 -31 1 23 9.2
 -13 -31 -1 18.8 4.6
 13 -31 1 18.4 9
 13 31 1 13.9 6.4
 -13 31 -1 28.8 5.4
 -13 31 -1 17.7 5.3
 -13 31 -1 25.3 7.2
 13 31 1 19 4.5
 13 31 1 14.1 7.5
 -13 31 -1 15.9 5.8
 -13 31 -1 16 5.8
 12 -32 -1 42.5 7.3
 12 -32 -1 48.9 10.1
 12 -32 -1 46.2 10.9
 -12 -32 1 42.3 5.3
 -12 32 1 32.9 7
 -12 32 1 50.19 6.9
 -12 32 1 59.79 9.4
 12 32 -1 48.2 5.7
 12 32 -1 31.8 8
 12 32 -1 52.39 8.4
 10 -32 -1 39.8 9.5
 -10 -32 1 41.7 5
 10 -32 -1 49.99 7
 10 -32 -1 32.3 9.9
 10 32 -1 41.8 5.1
 -10 32 1 45.1 6
 10 32 -1 41.7 7.9
 10 32 -1 47.5 8.8
 -10 32 1 44 7.7
 -10 32 1 33 7.5
 8 -32 -1 16.8 7.5
 8 -32 -1 8.3 7.5
 8 -32 -1 21.1 5.1
 -8 -32 1 16 3.7
 8 32 -1 21 3.6
 -8 32 1 9.6 5.9
 8 32 -1 13.7 5.6
 -8 32 1 13.5 4.2
 -8 32 1 14.5 5.9
 8 32 -1 13.3 6.5
 -6 -32 1 -0.3 2.7
 6 -32 -1 -3.6 6.2
 6 -32 -1 2 6.3
 6 -32 -1 3.2 3.6
 6 32 -1 5.1 4.9
 6 32 -1 1.7 5
 -6 32 1 5.4 5.8
 6 32 -1 3.5 2.6
 -6 32 1 3 3.2
 -6 32 1 4.9 5.3
 4 -32 -1 0.7 3.2
 -4 -32 1 0.6 2.6
 4 -32 -1 -7.1 5.6
 4 -32 -1 -5 5.4
 -4 32 1 -2.8 2.6
 4 32 -1 3.1 5.1
 4 32 -1 0.8 4.6
 4 32 -1 2.7 2.4
 4 32 -1 7.8 4.7
 -4 32 1 8.8 5
 4 32 -1 4.4 5
 -4 32 1 -11.6 4.6
 2 -32 -1 -1.2 5.5
 -2 -32 1 2.6 2.7
 2 -32 -1 -0.4 3.2
 2 -32 -1 7.5 6.4
 -2 32 1 1.4 3
 2 32 -1 4 4.7
 -2 32 1 4.1 4.7
 2 32 -1 2.7 5.1
 2 32 -1 4.1 5.3
 -2 32 1 -4 4
 -2 32 1 2.6 5.6
 2 32 -1 5.9 4.1
 2 32 -1 3.3 2.6
 0 -32 1 0.1 2.9
 0 -32 1 5.5 6.7
 0 -32 -1 -12.2 7.4
 0 -32 -1 -1.2 3.1
 0 32 1 -2.3 5.3
 0 32 1 -3.1 4.4
 0 32 -1 2.8 2.6
 0 32 1 3.6 4.7
 0 32 1 4 5.2
 0 32 -1 9 5.8
 0 32 -1 5.2 4.9
 0 32 -1 4.8 4.6
 0 32 1 3 2.8
 2 -32 1 -0.6 5.8
 2 -32 1 -0.1 3.1
 -2 -32 -1 -1.2 2.9
 2 -32 1 11.2 7
 2 32 1 0.4 2.9
 -2 32 -1 0.2 2.5
 2 32 1 1 4.1
 -2 32 -1 1.3 5.3
 -2 32 -1 2 4.4
 2 32 1 0.3 4.4
 2 32 1 0.1 5
 2 32 1 6.6 5
 4 -32 1 12.2 7.3
 4 -32 1 14.2 7.3
 4 -32 1 12.6 4
 -4 -32 -1 12.6 3.4
 4 32 1 12.6 6.5
 4 32 1 5.3 4.7
 4 32 1 0.9 4.8
 -4 32 -1 14 3.4
 4 32 1 6.7 3.4
 -4 32 -1 11.2 5.5
 -4 32 -1 7.3 5.9
 4 32 1 -1.4 4.9
 6 -32 1 36.5 5.7
 6 -32 1 50.19 10
 6 -32 1 35.5 10.3
 -6 -32 -1 44.6 5.2
 6 32 1 55.09 7.8
 -6 32 -1 34.5 4.8
 -6 32 -1 31.7 7.6
 6 32 1 43.6 7.5
 -6 32 -1 28.6 6.7
 6 32 1 30.1 7.6
 6 32 1 39.9 4.9
 8 -32 1 66.09 10.6
 8 -32 1 69.69 12.1
 8 -32 1 72.09 7.6
 -8 -32 -1 75.29 6.9
 8 32 1 81.19 7.3
 8 32 1 84.89 10
 -8 32 -1 92.99 10.2
 -8 32 -1 86.19 7.3
 8 32 1 99.09 11.9
 -8 32 -1 52.69 8.8
 10 -32 1 29.7 9.7
 10 -32 1 47.9 10.2
 10 -32 1 51.49 6.9
 -10 -32 -1 59.69 6.3
 10 32 1 60.29 10
 -10 32 -1 49.2 7.8
 -10 32 -1 53.09 8.6
 -10 32 -1 52.79 8.4
 10 32 1 44 5.5
 -10 32 -1 60.89 8.6
 10 32 1 55.09 8.9
 -10 32 -1 45.5 5.6
 12 -32 1 4.9 10.9
 12 -32 1 -9.8 6.7
 -12 -32 -1 1 3.4
 12 -32 1 -2.3 4.3
 12 32 1 -7.7 5.2
 -12 32 -1 4.7 5.8
 -12 32 -1 5.3 5.6
 -12 32 -1 -0.8 5
 12 32 1 -0.1 5.5
 11 -33 -1 71.49 13.4
 11 33 -1 61.39 9.9
 -11 33 1 55.49 9.4
 9 -33 -1 81.89 8.4
 -9 -33 1 83.29 7.2
 9 -33 -1 87.19 12
 9 -33 -1 88.29 13.5
 9 33 -1 90.19 10.4
 9 33 -1 82.09 11
 -9 33 1 64.99 9.8
 9 33 -1 71.99 6.5
 -9 33 1 87.09 7.9
 -9 33 1 71.49 9.5
 7 -33 -1 -3.7 3.5
 7 -33 -1 3.5 6.8
 7 -33 -1 -2.6 7.7
 -7 -33 1 -0.6 2.8
 7 33 -1 1.8 5
 -7 33 1 -3.3 3.2
 7 33 -1 3.1 5
 7 33 -1 -0.7 2.7
 -7 33 1 3.6 5
 -7 33 1 -1.5 5.7
 5 -33 -1 23.7 4.9
 5 -33 -1 23.7 8.2
 5 -33 -1 19 7.9
 -5 -33 1 21.6 3.8
 5 33 -1 19.2 3.7
 5 33 -1 16.9 6.8
 -5 33 1 16.7 4
 5 33 -1 6.9 6.3
 -5 33 1 29.4 7.5
 5 33 -1 22.7 6.8
 5 33 -1 14.9 5.9
 -5 33 1 27.4 7.2
 3 -33 -1 118.49 12.7
 -3 -33 1 119.59 7.8
 3 -33 -1 117.99 13.8
 3 -33 -1 102.89 8.7
 3 33 -1 110.09 11.6
 3 33 -1 111.89 10
 3 33 -1 122.79 12.5
 3 33 -1 127.49 10.6
 -3 33 1 102.59 11.1
 3 33 -1 113.99 7.4
 -3 33 1 118.69 11.6
 -3 33 1 122.29 8.2
 1 -33 -1 318.87 14
 1 -33 -1 312.87 19.5
 -1 -33 1 307.47 13.1
 -1 33 1 321.37 13.3
 -1 33 1 328.47 18.3
 1 33 -1 285.67 16.4
 1 33 -1 294.77 12.3
 1 33 -1 303.77 17.6
 1 33 -1 309.17 16.6
 -1 33 1 305.67 16.8
 -1 33 1 344.47 17.5
 1 -33 1 204.08 16.2
 1 -33 1 188.78 10.5
 -1 -33 -1 203.08 10.9
 -1 33 -1 210.78 14.7
 -1 33 -1 212.68 13.8
 1 33 1 228.58 13.8
 1 33 1 244.48 15.7
 1 33 1 223.48 10.7
 1 33 1 205.98 14.2
 -1 33 -1 203.38 10
 1 33 1 222.78 14.3
 3 -33 1 14.6 7.1
 3 -33 1 15.1 8.1
 3 -33 1 10.8 3.8
 -3 -33 -1 23.6 4.4
 3 33 1 21.4 6.5
 -3 33 -1 8.2 6.1
 3 33 1 15.4 3.7
 3 33 1 31.5 7.7
 -3 33 -1 15.5 3.7
 -3 33 -1 20.3 6.7
 3 33 1 15 6.7
 3 33 1 17.3 6.4
 -5 -33 -1 34.6 5.2
 5 -33 1 42.6 10.2
 5 -33 1 43.5 6
 5 -33 1 33.8 8.9
 -5 33 -1 40.2 7.9
 5 33 1 40.4 8
 5 33 1 38.4 7.2
 5 33 1 31 7.4
 5 33 1 26.4 4.6
 -5 33 -1 35.1 4.6
 5 33 1 36.6 8.2
 -5 33 -1 41.2 7.8
 7 -33 1 138.89 15.5
 7 -33 1 129.79 14.2
 7 -33 1 142.49 10.2
 -7 -33 -1 135.79 8.9
 -7 33 -1 128.19 9
 7 33 1 141.09 8.9
 -7 33 -1 146.29 11.4
 -7 33 -1 160.08 13.7
 7 33 1 138.89 13.4
 7 33 1 158.18 12.3
 -9 -33 -1 -1.4 3.2
 9 -33 1 -5.5 6
 9 -33 1 -5.1 6.8
 9 -33 1 -1.4 4.1
 9 33 1 -5.7 4.8
 -9 33 -1 3.2 3.3
 9 33 1 2.7 5.6
 -9 33 -1 7.2 6.1
 9 33 1 -2.5 3.2
 -9 33 -1 -4.3 5.1
 11 -33 1 -4.3 8.3
 -11 33 -1 5.1 6.3
 11 33 1 -5.4 5
 8 -34 -1 -5 7.4
 -8 34 1 -0.8 6.1
 8 34 -1 3.8 6.1
 6 -34 -1 -10 8.2
 6 -34 -1 0.7 7.1
 -6 -34 1 0.5 2.9
 6 -34 -1 -3.7 3.6
 -6 34 1 -6.1 5.5
 6 34 -1 -1.6 5.8
 6 34 -1 -0.6 4.6
 6 34 -1 -4.1 2.6
 -6 34 1 -3.5 5.1
 -6 34 1 -2 3.3
 -4 -34 1 5.3 3.1
 4 -34 -1 7.7 3.9
 4 -34 -1 0.1 8.2
 4 -34 -1 -5.9 6.7
 4 34 -1 -5.2 5
 4 34 -1 1 2.8
 -4 34 1 12 5.5
 -4 34 1 1.9 5.8
 -4 34 1 4.8 3.3
 4 34 -1 -2 5.4
 4 34 -1 -0.9 5.4
 4 34 -1 14.9 5.8
 2 -34 -1 1 7.7
 2 -34 -1 6.3 3.7
 -2 -34 1 1 3.2
 2 34 -1 -4.4 5
 2 34 -1 -2.1 2.7
 -2 34 1 5.7 3.2
 -2 34 1 5.4 4.9
 2 34 -1 1.3 5.1
 2 34 -1 -6.7 5.6
 -2 34 1 -1 6.1
 0 -34 -1 5.4 3.4
 0 -34 1 2.7 3.2
 0 34 1 -2.4 5.9
 0 34 1 -4.3 5
 0 34 -1 3.8 6.2
 0 34 1 8.1 6
 0 34 -1 6.4 4.8
 0 34 1 0.7 3.1
 0 34 -1 -0.7 2.7
 -2 -34 -1 5.4 3.3
[truncated: 4,218,632 more chars]
